# Supplementary material for: F-box protein FBXO30 mediates retinoic acid receptor γ ubiquitination and regulates BMP signaling in neural tube defects
Source: Cell Death Dis. 2019 Jul 18;10(8):551. doi: 10.1038/s41419-019-1783-y (PMC6639381; doi:10.1038/s41419-019-1783-y)
Supplement: Supplementary file 3 — Supp Table 1 [file 41419_2019_1783_MOESM3_ESM.xlsx]

## Sheet: 工作表1
Gene	For/Rev	Nucleotide sequence
Human-FBXO30	For	5’-TTGTGTCAGTAGACGGTGCAT-3’
	Rev	5’-GGCACTCGTTCAAATGGACATAA-3’
Human-ID2	For	5’-AGTCCCGTGAGGTCCGTTAG-3’
	Rev	5’-AGTCGTTCATGTTGTATAGCAGG-3’
Human-MSX1	For	5’-GAGTTCTCCAGCTCGCTCAG-3’
	Rev	5’-GCCATCTTCAGCTTCTCCAG-3’
Human-GAPDH	For	5’-CAGGAGGCATTGCTGATGAT-3’
	Rev	5’-GAAGGCTGGGGCTCATTT-3’
Mouse-FBXO30	For	5’-ATGAACTGTGTCAGTAGACGGT-3’
	Rev	5’-ACACAAACCAATGGACAGCCAA-3’
Mouse-ID2	For	5’-ATGAAAGCCTTCAGTCCGGTG-3’
	Rev	5’-AGCAGACTCATCGGGTCGT-3’
Mouse-MSX1	For	5’-CCAGGTGAAGATCTGGTTCC-3’
	Rev	5’-CAGGAAAAGAGAGGCCGAAG-3’
Mouse-GAPDH	For	5’-GGTTGTCTCCTGCGACTTCA-3’
	Rev	5’-TGGTCCAGGGTTTCTTACTCC-3’
