# Supplementary material for: F-box protein FBXO30 mediates retinoic acid receptor γ ubiquitination and regulates BMP signaling in neural tube defects
Source: Cell Death Dis. 2019 Jul 18;10(8):551. doi: 10.1038/s41419-019-1783-y (PMC6639381; doi:10.1038/s41419-019-1783-y)
Supplement: Supplementary file 4 — Supp Table 2 [file 41419_2019_1783_MOESM4_ESM.xlsx]

## Sheet: Sheet2
Accession	Description						C2	C3	C2	C3	C7	C7	C Average	N10	N6	N5	N5	N6	N6	N Average	ratio
B7Z1P2	F-box only protein 44 OS=Homo sapiens GN=FBXO44 PE=1 SV=1								1.221	1.837	0.617	0.581	1.064	0.89	0.773		0.99	0.55	0.779	0.7964	0.748496
Q6P3S6	F-box only protein 42 OS=Homo sapiens GN=FBXO42 PE=1 SV=1						1.049	1.125	1.088	1.086	1.036	0.932	1.05267	1.06	1.246	0.994	0.943	1.028	1.005	1.046	0.993667
Q8N461	F-box/LRR-repeat protein 16 OS=Homo sapiens GN=FBXL16 PE=2 SV=2						1.185	1.152	1.189	1.144	0.387	0.46	0.9195	0.701	0.563	1.014	1.065	0.443	0.514	0.716667	0.779409
Q8NEZ5	F-box only protein 22 OS=Homo sapiens GN=FBXO22 PE=1 SV=1						0.989	1.012	0.937	0.959	0.913	1.022	0.972	1.113	0.927	1.012	0.928	0.995	0.926	0.9835	1.01183
Q8TB52	F-box only protein 30 OS=Homo sapiens GN=FBXO30 PE=1 SV=3						1.137	1.124	1.104	1.187	1.198	1.147	1.1495	1.038	0.931	0.96	0.991	0.84	0.861	0.936833	0.814992
Q8TF61	F-box only protein 41 OS=Homo sapiens GN=FBXO41 PE=2 SV=5						1.286	1.315	1.278	1.268	0.724	0.639	1.085	1.178		0.969	0.949	0.698	0.668	0.8924	0.822488
Q96ME1	F-box/LRR-repeat protein 18 OS=Homo sapiens GN=FBXL18 PE=1 SV=2						1.185	0.961	1.152	0.979	0.728	0.849	0.975667	1.25	0.339	1.032	0.987	0.831	0.911	0.891667	0.913905
Q9H469	F-box/LRR-repeat protein 15 OS=Homo sapiens GN=FBXL15 PE=1 SV=2								1.427	1.24		0.83	1.16567	1.17			1.098		0.791	1.01967	0.87475
Q9UK22	F-box only protein 2 OS=Homo sapiens GN=FBXO2 PE=1 SV=2						1.199	0.931	1.272	1.029	0.483	0.469	0.897167	1.258	0.81	0.949	0.945	0.8	0.884	0.941	1.04886
Q9UK99	F-box only protein 3 OS=Homo sapiens GN=FBXO3 PE=1 SV=3						1.133	0.981	1.064	0.949	0.542	0.764	0.9055	1.058	1.149	1.024	0.947	0.843	0.844	0.9775	1.07951
