# Supplementary material for: F-box protein FBXO30 mediates retinoic acid receptor γ ubiquitination and regulates BMP signaling in neural tube defects
Source: Cell Death Dis. 2019 Jul 18;10(8):551. doi: 10.1038/s41419-019-1783-y (PMC6639381; doi:10.1038/s41419-019-1783-y)
Supplement: Supplementary file 5 — Supp Table 3 [file 41419_2019_1783_MOESM5_ESM.xlsx]

## Sheet: Sheet1
ID	NT2_SIF	NT2_NC	log2FoldChange	pvalue	padj	Gene_info	Ref_gene	Ref_gene_info	Entrez	Uniprot	Symbol	Description
ENSG00000270641	0	100.876	-Inf	1.73771e-07	0.0111922	X:+:73792205-73829231	ENSG00000270641	X:+:73792205-73829231	9383	-	TSIX	TSIX transcript, XIST antisense RNA
MSTRG.2454	1351.17	0	Inf	3.75938e-07	0.0121067	1:-:64349997-64355588	-	-	-	-	-	-
MSTRG.14140	0	1126.28	-Inf	1.17607e-06	0.0252495	12:+:11609271-11624380	-	-	-	-	-	-
MSTRG.54934	1013.92	0	Inf	1.97814e-06	0.0318519	5:+:120697281-120703216	-	-	-	-	-	-
MSTRG.41806	542.63	0	Inf	3.89755e-06	0.0502067	20:+:34269488-34277654	-	-	-	-	-	-
ENSG00000157734	7.56656	1139.8	-7.23492465739422	7.50886e-06	0.0806051	15:+:64151715-64157481	ENSG00000157734	15:+:64151715-64157481	79856	A0A024R5Y5	SNX22	sorting nexin 22 [Source:HGNC Symbol;Acc:HGNC:16315]
ENSG00000186222	372.923	0	Inf	1.78425e-05	0.164171	4:+:6716055-6717671	ENSG00000186222	4:+:6716055-6717671	55330	Q9NUP1	BLOC1S4	biogenesis of lysosomal organelles complex 1 subunit 4 [Source:HGNC Symbol;Acc:HGNC:24206]
MSTRG.69001	565.33	0	Inf	2.38058e-05	0.19166	9:-:87410913-87421437	-	-	-	-	-	-
MSTRG.2453	12.9712	1371.71	-6.72451384502169	8.85435e-05	0.577664	1:+:64349017-64355622	-	-	-	-	-	-
MSTRG.47518	371.842	0	Inf	9.44459e-05	0.577664	3:+:94505593-94506586	-	-	-	-	-	-
ENSG00000167470	225.916	5550.27	-4.61870166039873	0.000114415	0.577664	19:+:1248553-1259140	ENSG00000167470	19:+:1248553-1259140	90007	Q504T8	MIDN	midnolin [Source:HGNC Symbol;Acc:HGNC:16298]
MSTRG.65221	0	183.033	-Inf	0.000117645	0.577664	8:+:41546904-41553529	-	-	-	-	-	-
MSTRG.70801	0	348.387	-Inf	0.000123842	0.577664	MT:-:2956-3206	-	-	-	-	-	-
MSTRG.70739	793.408	27.039	4.87495	0.000126776	0.577664	KI270733.1:.:131536-133158	-	-	-	-	-	-
MSTRG.70799	1.08094	368.146	-8.4118530465743	0.000140144	0.577664	MT:-:1775-2420	-	-	-	-	-	-
MSTRG.53953	232.401	0	Inf	0.000143501	0.577664	5:-:69595392-69599334	-	-	-	-	-	-
MSTRG.7952	3.24281	215.272	-6.05277195326947	0.000244929	0.92427	10:+:47496423-47501533	-	-	-	-	-	-
MSTRG.44881	197.811	0	Inf	0.000258304	0.92427	22:-:38281359-38287956	-	-	-	-	-	-
ENSG00000182704	51.885	1559.94	-4.91003178115339	0.000636726	1	11:+:76782251-76798154	ENSG00000182704	11:+:76782251-76798154	25987	A0A024R5J8	TSKU	tsukushi, small leucine rich proteoglycan [Source:HGNC Symbol;Acc:HGNC:28850]
MSTRG.70838	157.817	0	Inf	0.000727809	1	X:+:326574-328017	-	-	-	-	-	-
MSTRG.58989	137.279	0	Inf	0.000796755	1	6:+:110969611-110973141	-	-	-	-	-	-
MSTRG.73402	165.383	0	Inf	0.000943564	1	X:+:126261334-126263819	-	-	-	-	-	-
ENSG00000164236	96.2034	1876.09	-4.28549768878028	0.000984562	1	5:+:10564330-10657816	ENSG00000164236	5:+:10564330-10657816	651746	A6NCL7	ANKRD33B	ankyrin repeat domain 33B [Source:HGNC Symbol;Acc:HGNC:35240]
MSTRG.13142	0	164.314	-Inf	0.00102337	1	11:+:123059660-123060754	-	-	-	-	-	-
ENSG00000136997	792.327	43.6784	4.1811	0.00105892	1	8:+:127735434-127741434	ENSG00000136997	8:+:127735434-127741434	4609	P01106	MYC	MYC proto-oncogene, bHLH transcription factor [Source:HGNC Symbol;Acc:HGNC:7553]
MSTRG.67260	0	88.3967	-Inf	0.00109867	1	8:+:144143793-144146567	-	-	-	-	-	-
MSTRG.24436	107.013	0	Inf	0.00118323	1	16:+:2676509-2681835	-	-	-	-	-	-
MSTRG.70814	100.527	1677.46	-4.06061940853891	0.00118871	1	MT:-:7029-8274	-	-	-	-	-	-
ENSG00000172840	1616	97.7563	4.04709	0.00131343	1	16:+:66878589-66895754	ENSG00000172840	16:+:66878589-66895754	57546	Q9P2J9	PDP2	pyruvate dehyrogenase phosphatase catalytic subunit 2 [Source:HGNC Symbol;Acc:HGNC:30263]
MSTRG.53391	0	100.876	-Inf	0.00164171	1	5:+:34899497-34904219	-	-	-	-	-	-
MSTRG.35209	0	96.7164	-Inf	0.00169075	1	19:-:57935983-57939976	-	-	-	-	-	-
MSTRG.39691	0	102.956	-Inf	0.00192379	1	2:+:193170714-193173346	-	-	-	-	-	-
ENSG00000177425	8041.09	986.923	3.02638	0.00232136	1	12:-:79574979-79691097	ENSG00000177425	12:-:79574979-79691097	5074	Q96IZ0	PAWR	pro-apoptotic WT1 regulator [Source:HGNC Symbol;Acc:HGNC:8614]
MSTRG.37729	100.527	0	Inf	0.00245593	1	2:+:99216187-99218599	-	-	-	-	-	-
ENSG00000279333	0	105.036	-Inf	0.00257576	1	1:+:210678315-210681932	ENSG00000279333	1:+:210678315-210681932	-	-	AC096636.1	-
MSTRG.19823	0	63.4376	-Inf	0.00266084	1	14:+:45126005-45133263	-	-	-	-	-	-
MSTRG.26502	0	68.6374	-Inf	0.00296514	1	16:+:75583855-75590111	-	-	-	-	-	-
MSTRG.35194	82.1512	0	Inf	0.00304115	1	19:-:57691292-57695371	-	-	-	-	-	-
ENSG00000205138	73.5037	0	Inf	0.00310718	1	19:+:35995199-35996315	ENSG00000205138	19:+:35995199-35996315	644096	A6NFY7	SDHAF1	succinate dehydrogenase complex assembly factor 1 [Source:HGNC Symbol;Acc:HGNC:33867]
MSTRG.53968	0	59.2778	-Inf	0.00314069	1	5:+:70450509-70454404	-	-	-	-	-	-
MSTRG.58331	0	96.7164	-Inf	0.00325873	1	6:+:73517611-73518113	-	-	-	-	-	-
MSTRG.60078	89.7178	0	Inf	0.00367023	1	6:-:167273896-167274367	-	-	-	-	-	-
MSTRG.71829	0	63.4376	-Inf	0.00373731	1	X:+:49095786-49099499	-	-	-	-	-	-
MSTRG.7077	0	48.8782	-Inf	0.00383323	1	10:-:977362-985206	-	-	-	-	-	-
MSTRG.42905	2986.63	258.95	3.52777	0.00476249	1	21:+:8401040-8401714	-	-	-	-	-	-
ENSG00000251292	79.9893	0	Inf	0.00491954	1	4:-:23723262-23733579	ENSG00000251292	4:-:23723262-23733579	100616446	-	ERVH-1	endogenous retrovirus group H member 1 [Source:HGNC Symbol;Acc:HGNC:39053]
ENSG00000196787	0	57.1979	-Inf	0.00493847	1	6:+:27133042-27135291	ENSG00000196787	6:+:27133042-27135291	8969	A4FTV9	HIST1H2AG	histone cluster 1 H2A family member g [Source:HGNC Symbol;Acc:HGNC:4737]
MSTRG.46682	0	81.117	-Inf	0.00503102	1	3:+:47492484-47494544	-	-	-	-	-	-
MSTRG.71827	57.2896	0	Inf	0.00504306	1	X:-:49091091-49099581	-	-	-	-	-	-
ENSG00000279863	64.8562	0	Inf	0.00547972	1	10:+:50334538-50336123	ENSG00000279863	10:+:50334538-50336123	-	-	AC069547.1	-
ENSG00000234616	1500.34	146.635	3.35499	0.00605669	1	8:-:142657460-142681968	ENSG00000234616	8:-:142657460-142681968	8629	D3DWI5	JRK	Jrk helix-turn-helix protein [Source:HGNC Symbol;Acc:HGNC:6199]
MSTRG.43908	72.4228	0	Inf	0.00635144	1	21:+:46298723-46300174	-	-	-	-	-	-
MSTRG.61391	149.169	3.11988	5.57931	0.00648721	1	7:+:42884092-42888354	-	-	-	-	-	-
ENSG00000146676	1792.19	10336.2	-2.52790419379772	0.00649968	1	7:-:44876293-44885361	ENSG00000146676	7:-:44876293-44885361	5814	Q96QR8	PURB	purine rich element binding protein B [Source:HGNC Symbol;Acc:HGNC:9702]
MSTRG.3571	56.2087	0	Inf	0.00655302	1	1:-:112984983-112987716	-	-	-	-	-	-
MSTRG.57767	71.3418	0	Inf	0.00659894	1	6:-:36594372-36596868	-	-	-	-	-	-
MSTRG.22088	0	72.7973	-Inf	0.00663577	1	15:+:41390886-41394034	-	-	-	-	-	-
MSTRG.73784	0	53.038	-Inf	0.00703277	1	X:+:140785540-140793015	-	-	-	-	-	-
MSTRG.6297	45.3993	0	Inf	0.00710052	1	1:+:226138862-226142031	-	-	-	-	-	-
MSTRG.14056	0	65.5176	-Inf	0.00734668	1	12:+:10699173-10699618	-	-	-	-	-	-
MSTRG.31742	0	42.6384	-Inf	0.00788777	1	19:-:864652-866546	-	-	-	-	-	-
ENSG00000168175	5330.1	975.484	2.44997	0.00791994	1	14:+:55051631-55070192	ENSG00000168175	14:+:55051631-55070192	93487	Q8NDC0	MAPK1IP1L	mitogen-activated protein kinase 1 interacting protein 1 like [Source:HGNC Symbol;Acc:HGNC:19840]
MSTRG.6421	43.2375	0	Inf	0.00793725	1	1:+:228458107-228461261	ENSG00000196890	1:+:228458107-228460470	128312	Q8N257	HIST3H2BB	histone cluster 3 H2B family member b [Source:HGNC Symbol;Acc:HGNC:20514]
ENSG00000161179	61.6134	1.03996	5.88864	0.00795297	1	22:-:21628089-21630064	ENSG00000161179	22:-:21628089-21630064	150223	A8MPS7	YDJC	YdjC chitooligosaccharide deacetylase homolog [Source:HGNC Symbol;Acc:HGNC:27158]
ENSG00000269604	0	48.8782	-Inf	0.00839999	1	19:-:4791745-4795559	ENSG00000269604	19:-:4791745-4795559	-	-	AC005523.2	-
ENSG00000274933	0	51.9981	-Inf	0.0086267	1	17:-:36253456-36264553	ENSG00000274933	17:-:36253456-36264553	102724862	A0A087WXS9	TBC1D3I	TBC1 domain family member 3I [Source:HGNC Symbol;Acc:HGNC:32709]
MSTRG.62211	42.1565	0	Inf	0.00870899	1	7:+:77074009-77077316	-	-	-	-	-	-
MSTRG.32646	33.509	0	Inf	0.00951037	1	19:-:13765070-13765953	-	-	-	-	-	-
MSTRG.31725	60.5325	0	Inf	0.0095204	1	19:-:785436-787180	-	-	-	-	-	-
ENSG00000196862	44.3184	0	Inf	0.00985987	1	2:+:107826937-107890841	ENSG00000196862	2:+:107826937-107890841	285190	Q7Z3J3	RGPD4	RANBP2-like and GRIP domain containing 4 [Source:HGNC Symbol;Acc:HGNC:32417]
MSTRG.69216	51.885	0	Inf	0.00995421	1	9:.:94347998-94349217	-	-	-	-	-	-
MSTRG.23643	48.6422	0	Inf	0.0105028	1	15:+:84202538-84425339	-	-	-	-	-	-
MSTRG.4625	0	38.4786	-Inf	0.0106992	1	1:-:161046054-161051027	-	-	-	-	-	-
MSTRG.2824	0	50.9581	-Inf	0.011555	1	1:.:81505254-81505711	-	-	-	-	-	-
ENSG00000076770	405.351	51.9981	2.96264	0.0115611	1	X:-:132369317-132489968	ENSG00000076770	X:-:132369317-132489968	55796	Q9NUK0	MBNL3	muscleblind like splicing regulator 3 [Source:HGNC Symbol;Acc:HGNC:20564]
MSTRG.22009	0	39.5185	-Inf	0.0118218	1	15:-:40279969-40281436	-	-	-	-	-	-
MSTRG.60936	0	57.1979	-Inf	0.0120724	1	7:+:24396609-24409295	-	-	-	-	-	-
MSTRG.10376	6.48562	76.9571	-3.56873836139909	0.0124787	1	11:+:8964675-8978070	ENSG00000254860	11:+:8964675-8977527	493900	-	TMEM9B-AS1	TMEM9B antisense RNA 1
ENSG00000233122	32.4281	0	Inf	0.0125254	1	10:+:130106046-130108481	ENSG00000233122	10:+:130106046-130108481	119437	-	CTAGE7P	CTAGE family member 7, pseudogene
MSTRG.5888	30.2662	0	Inf	0.0126133	1	1:-:212116565-212122277	-	-	-	-	-	-
MSTRG.50089	137.279	7.27973	4.23708	0.013202	1	4:.:6096657-6105390	-	-	-	-	-	-
MSTRG.16946	35.6709	0	Inf	0.0133542	1	12:-:120481282-120485264	-	-	-	-	-	-
MSTRG.62204	41.0756	0	Inf	0.0134143	1	7:-:77049619-77051880	-	-	-	-	-	-
MSTRG.70863	0	50.9581	-Inf	0.0137409	1	X:-:1252823-1254514	-	-	-	-	-	-
MSTRG.42881	52.9659	0	Inf	0.0138298	1	21:.:8258289-8258561	-	-	-	-	-	-
ENSG00000284669	4.32375	144.555	-5.06318856921481	0.0140531	1	3:+:39148281-39172952	ENSG00000284669	3:+:39148281-39172952	-	-	AC092053.3	-
MSTRG.29163	51.885	0	Inf	0.0145433	1	17:-:48954044-48956315	-	-	-	-	-	-
MSTRG.24222	95.1224	2.07992	5.51518	0.0145996	1	16:-:544521-545870	-	-	-	-	-	-
ENSG00000169783	838.807	69.6774	3.58958	0.0147021	1	15:-:77613027-77820900	ENSG00000169783	15:-:77613027-77820900	84894	Q96FE5	LINGO1	leucine rich repeat and Ig domain containing 1 [Source:HGNC Symbol;Acc:HGNC:21205]
MSTRG.57439	33.509	466.943	-3.80062282084557	0.0153097	1	6:-:30722579-30724308	ENSG00000272540	6:-:30723105-30723877	-	-	AL662797.1	-
ENSG00000151835	839.888	5067.73	-2.5930712152759	0.0166322	1	13:-:23328826-23433740	ENSG00000151835	13:-:23328826-23433740	26278	Q9NZJ4	SACS	sacsin molecular chaperone [Source:HGNC Symbol;Acc:HGNC:10519]
MSTRG.57945	33.509	0	Inf	0.0170067	1	6:-:42945815-42947178	-	-	-	-	-	-
ENSG00000101126	1581.41	7279.73	-2.2026726490725	0.0172618	1	20:-:50888916-50931421	ENSG00000101126	20:-:50888916-50931421	23394	Q9H2P0	ADNP	activity dependent neuroprotector homeobox [Source:HGNC Symbol;Acc:HGNC:15766]
ENSG00000255874	36.7518	0	Inf	0.0174585	1	13:-:110863987-110870251	ENSG00000255874	13:-:110863987-110870251	283487	Q8IVM7	LINC00346	long intergenic non-protein coding RNA 346
MSTRG.67196	47.5612	0	Inf	0.0179656	1	8:-:143639197-143640666	-	-	-	-	-	-
MSTRG.67014	396.704	24.9591	3.99043	0.0185014	1	8:+:126556323-127420066	ENSG00000253438|ENSG00000212993	8:+:126556323-127419050|8:+:127322183-127420066	100750225|5462	-|Q06416	PCAT1|POU5F1B	prostate cancer associated transcript 1 (non-protein coding)|POU class 5 homeobox 1B [Source:HGNC Symbol;Acc:HGNC:9223]
MSTRG.10722	0	31.1988	-Inf	0.01957	1	11:+:33081977-33084403	-	-	-	-	-	-
MSTRG.9862	0	30.1589	-Inf	0.0199806	1	11:+:507910-509643	-	-	-	-	-	-
MSTRG.42876	0	25.999	-Inf	0.020067	1	21:+:8217326-8218676	-	-	-	-	-	-
MSTRG.71733	28.1044	0	Inf	0.0211988	1	X:.:47905919-47906531	-	-	-	-	-	-
MSTRG.69433	42.1565	0	Inf	0.0214788	1	9:+:99670134-99676099	-	-	-	-	-	-
ENSG00000260777	0	36.3986	-Inf	0.0223302	1	17:-:28263634-28266369	ENSG00000260777	17:-:28263634-28266369	-	-	AC061975.1	-
MSTRG.37654	37.8328	0	Inf	0.0228339	1	2:-:97266966-97268053	-	-	-	-	-	-
MSTRG.14139	1612.76	184.073	3.13118	0.0228421	1	12:-:11609228-11626150	-	-	-	-	-	-
MSTRG.25607	193.488	17.6793	3.45211	0.0240121	1	16:-:31437890-31456376	ENSG00000261474	16:-:31449535-31453493	-	-	AC026471.4	-
ENSG00000143190	1479.8	7072.78	-2.25687194169534	0.0240536	1	1:+:167220829-167427345	ENSG00000143190	1:+:167220829-167427345	5451	P14859	POU2F1	POU class 2 homeobox 1 [Source:HGNC Symbol;Acc:HGNC:9212]
ENSG00000137261	28.1044	0	Inf	0.0246399	1	6:-:24544104-24646155	ENSG00000137261	6:-:24544104-24646155	9856	Q5VV43	KIAA0319	KIAA0319 [Source:HGNC Symbol;Acc:HGNC:21580]
MSTRG.15040	0	28.079	-Inf	0.0247084	1	12:-:49330430-49330825	-	-	-	-	-	-
MSTRG.14766	3424.41	576.138	2.57137	0.0253067	1	12:+:34022281-34056740	ENSG00000256538|ENSG00000139133	12:+:34037438-34056740|12:+:34022281-34029694	-|84920	-|Q5BKT4	AC046130.2|ALG10	-|ALG10, alpha-1,2-glucosyltransferase [Source:HGNC Symbol;Acc:HGNC:23162]
ENSG00000181449	1463.59	7181.97	-2.29487009176969	0.0253976	1	3:+:181711924-181714436	ENSG00000181449	3:+:181711924-181714436	6657	A0A0U3FYV6	SOX2	SRY-box 2 [Source:HGNC Symbol;Acc:HGNC:11195]
MSTRG.60057	0	41.5984	-Inf	0.0259746	1	6:-:163572303-163572921	-	-	-	-	-	-
MSTRG.27164	39.9947	0	Inf	0.0272517	1	17:+:1344631-1344899	-	-	-	-	-	-
MSTRG.56786	0	40.5585	-Inf	0.027582	1	6:+:10741552-10742917	-	-	-	-	-	-
MSTRG.72420	159.979	63.4376	1.33447	0.0275862	1	X:-:73820651-73852753	ENSG00000229807|ENSG00000277577	X:-:73820651-73852753|X:-:73831145-73831270	7503|-	-|-	XIST|RF01881	X inactive specific transcript (non-protein coding)|-
MSTRG.3851	265.91	32.2388	3.04407	0.0280827	1	1:+:144440485-144448767	ENSG00000227212	1:+:144442606-144443004	645126	-	PFN1P6	profilin 1 pseudogene 6 [Source:HGNC Symbol;Acc:HGNC:42988]
MSTRG.19085	35.6709	401.425	-3.49231041440093	0.0290796	1	14:-:19093912-19097560	-	-	-	-	-	-
MSTRG.62443	17.295	0	Inf	0.02922	1	7:+:93895286-93905503	-	-	-	-	-	-
MSTRG.1499	0	39.5185	-Inf	0.0293284	1	1:-:38950402-39005373	-	-	-	-	-	-
MSTRG.4817	1143.63	5189.41	-2.1819476846019	0.0297034	1	1:+:167721068-167791919	ENSG00000197965	1:+:167721192-167791919	9019	O95297	MPZL1	myelin protein zero like 1 [Source:HGNC Symbol;Acc:HGNC:7226]
MSTRG.70534	0	19.7593	-Inf	0.0301189	1	9:.:138274701-138278851	-	-	-	-	-	-
MSTRG.52894	25.9425	0	Inf	0.0307234	1	5:-:439547-441482	-	-	-	-	-	-
MSTRG.6164	37.8328	0	Inf	0.0311012	1	1:+:224011875-224013629	-	-	-	-	-	-
MSTRG.70918	0	38.4786	-Inf	0.0312303	1	X:-:1379440-1380350	-	-	-	-	-	-
MSTRG.68890	0	13.5195	-Inf	0.0313298	1	9:+:83063277-83070389	-	-	-	-	-	-
MSTRG.32620	2165.12	9169.34	-2.08237293505108	0.0313855	1	19:+:13118103-13141141	ENSG00000160877|ENSG00000266897	19:+:13118103-13141141|19:+:13131571-13132410	112939|-	A0A024R7E0|-	NACC1|AC005546.1	nucleus accumbens associated 1 [Source:HGNC Symbol;Acc:HGNC:20967]|-
MSTRG.27835	0	30.1589	-Inf	0.0325657	1	17:-:16745045-16745498	-	-	-	-	-	-
MSTRG.6938	38.9137	387.906	-3.31735431530422	0.0335775	1	1:+:246940280-246945211	-	-	-	-	-	-
MSTRG.15727	50.804	1.03996	5.61034	0.0340157	1	12:-:68841288-68843292	ENSG00000257181	12:-:68841288-68843237	-	-	AC025423.4	-
MSTRG.6281	62.6943	643.736	-3.36006210057799	0.0353972	1	1:-:225936411-225941489	ENSG00000143768|ENSG00000248322	1:-:225936598-225941489|1:-:225936411-225937557	7044|-	O00292|-	LEFTY2|AL117348.1	left-right determination factor 2 [Source:HGNC Symbol;Acc:HGNC:3122]|-
MSTRG.21811	0	22.8791	-Inf	0.0355789	1	15:-:32467441-32473133	-	-	-	-	-	-
MSTRG.38051	35.6709	0	Inf	0.0357439	1	2:.:114665967-114667212	-	-	-	-	-	-
MSTRG.9946	17.295	0	Inf	0.036412	1	11:-:1577986-1584175	-	-	-	-	-	-
ENSG00000198040	3652.49	771.651	2.24286	0.0370951	1	12:+:133037292-133063304	ENSG00000198040	12:+:133037292-133063304	7637	P51523	ZNF84	zinc finger protein 84 [Source:HGNC Symbol;Acc:HGNC:13159]
MSTRG.39255	19.4569	0	Inf	0.0372969	1	2:.:175914912-175918709	-	-	-	-	-	-
MSTRG.58390	34.59	0	Inf	0.0384327	1	6:.:76652206-76653526	-	-	-	-	-	-
MSTRG.8981	263.749	37.4386	2.81656	0.0390341	1	10:+:95711779-96032684	ENSG00000240527|ENSG00000138185|ENSG00000270099|ENSG00000188649	10:+:95833508-95873758|10:+:95711779-95869695|10:+:95860548-95924844|10:+:95907603-96032684	-|953|-|387707	-|P49961|-|Q6DHV5	AL365273.1|ENTPD1|AL365273.2|CC2D2B	-|ectonucleoside triphosphate diphosphohydrolase 1 [Source:HGNC Symbol;Acc:HGNC:3363]|-|coiled-coil and C2 domain containing 2B [Source:HGNC Symbol;Acc:HGNC:31666]
ENSG00000213881	33.509	1.03996	5.00995	0.0394615	1	8:+:61202350-61203220	ENSG00000213881	8:+:61202350-61203220	4875	-	NPM1P6	nucleophosmin 1 pseudogene 6 [Source:HGNC Symbol;Acc:HGNC:7926]
MSTRG.61700	25.9425	0	Inf	0.0406823	1	7:+:64943007-64944231	-	-	-	-	-	-
ENSG00000181634	2.16187	61.3577	-4.82689054585314	0.0407166	1	9:-:114784635-114806126	ENSG00000181634	9:-:114784635-114806126	9966	O95150	TNFSF15	TNF superfamily member 15 [Source:HGNC Symbol;Acc:HGNC:11931]
MSTRG.28814	0	34.3187	-Inf	0.0408184	1	17:+:43015155-43015871	-	-	-	-	-	-
MSTRG.6760	0	21.8392	-Inf	0.0419777	1	1:-:241640556-241641718	-	-	-	-	-	-
ENSG00000244280	4.32375	83.1969	-4.26617559137866	0.0422223	1	2:-:232385750-232387457	ENSG00000244280	2:-:232385750-232387457	347694	-	ECEL1P2	endothelin converting enzyme like 1 pseudogene 2
ENSG00000165474	17.295	0	Inf	0.0427541	1	13:-:20187463-20193010	ENSG00000165474	13:-:20187463-20193010	2706	H9U1J4	GJB2	gap junction protein beta 2 [Source:HGNC Symbol;Acc:HGNC:4284]
MSTRG.73243	0	33.2788	-Inf	0.0438522	1	X:-:119243503-119244027	-	-	-	-	-	-
ENSG00000142694	0	33.2788	-Inf	0.0438522	1	1:-:36322031-36324154	ENSG00000142694	1:-:36322031-36324154	55194	Q9NVM1	EVA1B	eva-1 homolog B [Source:HGNC Symbol;Acc:HGNC:25558]
MSTRG.72115	0	25.999	-Inf	0.04395	1	X:.:63419840-63420604	-	-	-	-	-	-
MSTRG.64017	20.5378	0	Inf	0.0440205	1	7:-:152129970-152131161	-	-	-	-	-	-
MSTRG.69207	19.4569	0	Inf	0.0445918	1	9:.:94307627-94308642	-	-	-	-	-	-
MSTRG.66066	8.64749	0	Inf	0.0447514	1	8:+:83912702-84141004	ENSG00000254202	8:+:83912713-84140283	-	-	AC015522.1	-
MSTRG.33750	32.4281	0	Inf	0.0447605	1	19:.:37866177-37867030	-	-	-	-	-	-
MSTRG.70617	32.4281	0	Inf	0.0447605	1	GL000220.1:.:113321-113891	-	-	-	-	-	-
MSTRG.16643	28.1044	0	Inf	0.0448337	1	12:-:110346817-110347140	-	-	-	-	-	-
MSTRG.59925	7.56656	95.6764	-3.66045453049071	0.0449673	1	6:-:158566686-158570546	-	-	-	-	-	-
MSTRG.54910	383.733	43.6784	3.13511	0.045256	1	5:+:118973796-118974670	ENSG00000197744	5:+:118973796-118974122	5759	-	PTMAP2	prothymosin alpha pseudogene 2 [Source:HGNC Symbol;Acc:HGNC:9625]
ENSG00000277443	328.605	1439.31	-2.13094821068444	0.0453324	1	6:+:113857362-113863471	ENSG00000277443	6:+:113857362-113863471	4082	P29966	MARCKS	myristoylated alanine rich protein kinase C substrate [Source:HGNC Symbol;Acc:HGNC:6759]
ENSG00000247675	60.5325	3.11988	4.27814	0.0454855	1	11:+:46846412-46874396	ENSG00000247675	11:+:46846412-46874396	100507401	-	LRP4-AS1	LRP4 antisense RNA 1
MSTRG.65226	21.6187	0	Inf	0.0455192	1	8:.:41567724-41568633	-	-	-	-	-	-
MSTRG.73012	0	10.3996	-Inf	0.0457265	1	X:.:107654364-107678058	-	-	-	-	-	-
MSTRG.29032	0	18.7193	-Inf	0.0474661	1	17:+:46212131-46214226	-	-	-	-	-	-
ENSG00000204335	0	31.1988	-Inf	0.0474946	1	2:+:170715351-170718078	ENSG00000204335	2:+:170715351-170718078	389058	Q6BEB4	SP5	Sp5 transcription factor [Source:HGNC Symbol;Acc:HGNC:14529]
MSTRG.36172	79.9893	5.19981	3.94328	0.0480877	1	2:-:38481791-38482451	-	-	-	-	-	-
MSTRG.70800	10.8094	146.635	-3.76187075400273	0.0482669	1	MT:-:2430-2859	-	-	-	-	-	-
MSTRG.35144	4.32375	65.5176	-3.92152741999121	0.0488036	1	19:.:57332856-57336431	-	-	-	-	-	-
MSTRG.32359	753.413	3496.35	-2.21433665985904	0.0497266	1	19:-:10304803-10333640	ENSG00000161847|ENSG00000220201|ENSG00000267673|ENSG00000267303|ENSG00000167807	19:-:10316212-10333640|19:-:10304803-10309880|19:-:10310045-10316015|19:-:10315471-10320678|19:-:10305427-10316009	125950|100125288|112812|-|-	E9PAU2|P0C6A0|Q6P4F2|-|-	RAVER1|ZGLP1|FDX2|AC011511.4|AC011511.1	ribonucleoprotein, PTB binding 1 [Source:HGNC Symbol;Acc:HGNC:30296]|zinc finger, GATA-like protein 1 [Source:HGNC Symbol;Acc:HGNC:37245]|ferredoxin 2 [Source:HGNC Symbol;Acc:HGNC:30546]|-|-
ENSG00000233276	718.823	3310.2	-2.20320840773867	0.0500044	1	3:-:49357171-49358600	ENSG00000233276	3:-:49357171-49358600	2876	P07203	GPX1	glutathione peroxidase 1 [Source:HGNC Symbol;Acc:HGNC:4553]
MSTRG.74211	15.1331	184.073	-3.60449812451669	0.0505396	1	Y:+:18981232-18991778	-	-	-	-	-	-
MSTRG.15688	665.857	3214.52	-2.27131889465462	0.0509046	1	12:+:67648338-67666507	ENSG00000127334	12:+:67648338-67665406	8445	Q92630	DYRK2	dual specificity tyrosine phosphorylation regulated kinase 2 [Source:HGNC Symbol;Acc:HGNC:3093]
MSTRG.44844	21.6187	0	Inf	0.0510824	1	22:-:37737522-37738287	-	-	-	-	-	-
ENSG00000260898	22.6997	0	Inf	0.0513636	1	15:+:72782835-72798199	ENSG00000260898	15:+:72782835-72798199	100287559	-	ADPGK-AS1	ADPGK antisense RNA 1
ENSG00000283828	0	24.9591	-Inf	0.0520824	1	13:-:113149432-113154002	ENSG00000283828	13:-:113149432-113154002	102724474	-	AL137002.2	WAS/WASL-interacting protein family member 2-like
MSTRG.70369	0	15.5994	-Inf	0.0526308	1	9:.:135490387-135494087	-	-	-	-	-	-
MSTRG.57666	24.8615	0	Inf	0.0526695	1	6:.:34585553-34586564	-	-	-	-	-	-
MSTRG.18369	30.2662	0	Inf	0.0529068	1	13:.:54254681-54256030	-	-	-	-	-	-
MSTRG.25602	39.9947	2.07992	4.26521	0.0531311	1	16:+:31394933-31453236	-	-	-	-	-	-
MSTRG.44495	85.394	683.254	-3.00021630863653	0.0536602	1	22:-:27666510-27670707	-	-	-	-	-	-
MSTRG.42874	0	20.7992	-Inf	0.0538623	1	21:.:8213870-8214418	-	-	-	-	-	-
ENSG00000280205	24.8615	0	Inf	0.0540134	1	18:-:76385642-76389406	ENSG00000280205	18:-:76385642-76389406	-	-	AC009716.2	-
MSTRG.27099	22.6997	0	Inf	0.0544531	1	17:.:107216-108084	-	-	-	-	-	-
MSTRG.62193	0	24.9591	-Inf	0.0545456	1	7:.:76985450-76986460	-	-	-	-	-	-
MSTRG.28647	0	23.9191	-Inf	0.054887	1	17:.:39311002-39311863	-	-	-	-	-	-
ENSG00000104341	12921.5	3994.49	1.69369	0.0549221	1	8:+:97775057-97853013	ENSG00000104341	8:+:97775057-97853013	55353	Q86VI4	LAPTM4B	lysosomal protein transmembrane 4 beta [Source:HGNC Symbol;Acc:HGNC:13646]
MSTRG.48951	17.295	0	Inf	0.0557788	1	3:.:167282635-167284177	-	-	-	-	-	-
ENSG00000163909	0	12.4795	-Inf	0.0559938	1	1:-:39624153-39639945	ENSG00000163909	1:-:39624153-39639945	26508	Q9NQ87	HEYL	hes related family bHLH transcription factor with YRPW motif-like [Source:HGNC Symbol;Acc:HGNC:4882]
MSTRG.18558	0	17.6793	-Inf	0.0561707	1	13:.:76592362-76593513	-	-	-	-	-	-
MSTRG.68455	0	23.9191	-Inf	0.0561887	1	9:+:63041083-63043872	-	-	-	-	-	-
MSTRG.8826	22.6997	0	Inf	0.056317	1	10:.:90908973-90910045	-	-	-	-	-	-
ENSG00000120440	0	16.6394	-Inf	0.0570846	1	6:+:167325086-167359503	ENSG00000120440	6:+:167325086-167359503	83887	Q9BWV7	TTLL2	tubulin tyrosine ligase like 2 [Source:HGNC Symbol;Acc:HGNC:21211]
MSTRG.41352	88.6368	6.23977	3.82834	0.057313	1	20:-:11435020-11455908	-	-	-	-	-	-
ENSG00000108861	3123.91	758.132	2.04283	0.0577821	1	17:-:43766121-43778988	ENSG00000108861	17:-:43766121-43778988	1845	P51452	DUSP3	dual specificity phosphatase 3 [Source:HGNC Symbol;Acc:HGNC:3069]
MSTRG.33266	0	28.079	-Inf	0.0581764	1	19:.:27644961-27645531	-	-	-	-	-	-
MSTRG.57237	18.3759	0	Inf	0.058263	1	6:.:27888131-27889453	-	-	-	-	-	-
MSTRG.21787	16.2141	0	Inf	0.0590531	1	15:.:32192680-32194336	-	-	-	-	-	-
MSTRG.46943	19.4569	0	Inf	0.0596305	1	3:.:52318743-52319847	-	-	-	-	-	-
MSTRG.48205	0	16.6394	-Inf	0.0602949	1	3:.:129164263-129165600	-	-	-	-	-	-
MSTRG.67313	7.56656	97.7563	-3.69148142611133	0.0605204	1	8:+:144700191-144709373	ENSG00000255085	8:+:144700353-144708517	-	-	AF186192.2	-
MSTRG.72353	0	24.9591	-Inf	0.0605833	1	X:-:71314912-71316132	ENSG00000224208	X:-:71314912-71315879	-	-	AL590762.3	-
MSTRG.61390	12.9712	131.035	-3.33656491927006	0.0606343	1	7:-:42883254-42888147	-	-	-	-	-	-
MSTRG.32231	0	24.9591	-Inf	0.0607357	1	19:-:8249028-8249754	-	-	-	-	-	-
MSTRG.60396	19.4569	0	Inf	0.0608857	1	7:-:5498678-5500358	-	-	-	-	-	-
MSTRG.8139	0	19.7593	-Inf	0.0609231	1	10:.:60805165-60805996	-	-	-	-	-	-
ENSG00000278834	14.0522	0	Inf	0.0610879	1	17:+:40648300-40649718	ENSG00000278834	17:+:40648300-40649718	-	-	AC073508.3	-
ENSG00000127774	0	25.999	-Inf	0.0612239	1	17:+:3668815-3669668	ENSG00000127774	17:+:3668815-3669668	83460	Q9BV81	EMC6	ER membrane protein complex subunit 6 [Source:HGNC Symbol;Acc:HGNC:28430]
MSTRG.6271	0	19.7593	-Inf	0.0617056	1	1:.:225278348-225279604	-	-	-	-	-	-
MSTRG.28837	1.08094	25.999	-4.58810368626602	0.0625657	1	17:-:43247499-43258361	-	-	-	-	-	-
MSTRG.37858	20.5378	0	Inf	0.0627403	1	2:.:108523044-108523752	-	-	-	-	-	-
ENSG00000145824	51.885	427.424	-3.04227957945182	0.0632239	1	5:-:135570679-135579279	ENSG00000145824	5:-:135570679-135579279	9547	O95715	CXCL14	C-X-C motif chemokine ligand 14 [Source:HGNC Symbol;Acc:HGNC:10640]
ENSG00000188766	51.885	409.745	-2.98133681522652	0.0633084	1	19:+:38388421-38399587	ENSG00000188766	19:+:38388421-38399587	399473	B9EKV1	SPRED3	sprouty related EVH1 domain containing 3 [Source:HGNC Symbol;Acc:HGNC:31041]
ENSG00000146592	2105.66	574.059	1.87501	0.063496	1	7:+:28299321-28825894	ENSG00000146592	7:+:28299321-28825894	9586	Q02930	CREB5	cAMP responsive element binding protein 5 [Source:HGNC Symbol;Acc:HGNC:16844]
MSTRG.40983	28.1044	0	Inf	0.0635979	1	2:-:241352764-241353038	-	-	-	-	-	-
MSTRG.62334	0	17.6793	-Inf	0.0636259	1	7:.:88203967-88204779	-	-	-	-	-	-
ENSG00000239291	0	17.6793	-Inf	0.0636822	1	17:-:47159191-47159993	ENSG00000239291	17:-:47159191-47159993	-	-	AC002558.1	-
MSTRG.46578	15.1331	0	Inf	0.0638957	1	3:.:45015935-45017600	-	-	-	-	-	-
MSTRG.49764	19.4569	0	Inf	0.0642669	1	3:.:198177506-198178738	-	-	-	-	-	-
MSTRG.10266	21.6187	0	Inf	0.0657651	1	11:.:8241258-8241900	-	-	-	-	-	-
MSTRG.40628	0	28.079	-Inf	0.0661114	1	2:-:232373718-232376004	-	-	-	-	-	-
ENSG00000183397	0	24.9591	-Inf	0.0665803	1	19:+:3539154-3544030	ENSG00000183397	19:+:3539154-3544030	100128569	A6NCJ1	C19orf71	chromosome 19 open reading frame 71 [Source:HGNC Symbol;Acc:HGNC:34496]
ENSG00000186469	1025.81	168.474	2.60617	0.0673202	1	14:+:51826195-51979342	ENSG00000186469	14:+:51826195-51979342	54331	P59768	GNG2	G protein subunit gamma 2 [Source:HGNC Symbol;Acc:HGNC:4404]
MSTRG.44854	71.3418	5.19981	3.77822	0.0673644	1	22:+:37947548-37949397	-	-	-	-	-	-
MSTRG.33521	0	18.7193	-Inf	0.0681579	1	19:.:34619393-34620282	-	-	-	-	-	-
MSTRG.67689	23.7806	0	Inf	0.0682923	1	9:.:17884249-17885226	-	-	-	-	-	-
MSTRG.43909	12.9712	117.516	-3.17946395818533	0.069272	1	21:+:46311818-46314695	-	-	-	-	-	-
ENSG00000260465	0	20.7992	-Inf	0.0695019	1	16:+:66720897-66731785	ENSG00000260465	16:+:66720897-66731785	-	-	AC018557.1	-
ENSG00000177853	3635.19	1114.84	1.7052	0.070002	1	10:+:96129715-96205288	ENSG00000177853	10:+:96129715-96205288	9849	Q6AHZ1	ZNF518A	zinc finger protein 518A [Source:HGNC Symbol;Acc:HGNC:29009]
MSTRG.4460	27.0234	0	Inf	0.0701436	1	1:-:156134803-156136023	-	-	-	-	-	-
MSTRG.35478	27.0234	0	Inf	0.0701436	1	2:.:8384961-8386165	-	-	-	-	-	-
MSTRG.21369	0	18.7193	-Inf	0.0702129	1	14:.:103601566-103602475	-	-	-	-	-	-
MSTRG.40971	49.7231	265.19	-2.41503897729314	0.0705824	1	2:-:241756051-241765477	-	-	-	-	-	-
MSTRG.56559	12.9712	0	Inf	0.0707461	1	6:.:1620879-1622749	-	-	-	-	-	-
MSTRG.45791	16.2141	0	Inf	0.0710229	1	3:.:15556064-15557331	-	-	-	-	-	-
ENSG00000265683	0	14.5595	-Inf	0.0711446	1	17:-:27351858-27352584	ENSG00000265683	17:-:27351858-27352584	100132972	-	SYPL1P2	synaptophysin like 1 pseudogene 2 [Source:HGNC Symbol;Acc:HGNC:53547]
ENSG00000185432	674.505	2788.14	-2.04740078161161	0.0711643	1	12:+:50923472-50932517	ENSG00000185432	12:+:50923472-50932517	25840	A0A024R118	METTL7A	methyltransferase like 7A [Source:HGNC Symbol;Acc:HGNC:24550]
MSTRG.6837	3035.27	852.768	1.8316	0.0716666	1	1:-:243488233-243851079	ENSG00000232184|ENSG00000117020	1:-:243702857-243740821|1:-:243488233-243851079	-|10000	-|Q9Y243	AL662889.1|AKT3	-|AKT serine/threonine kinase 3 [Source:HGNC Symbol;Acc:HGNC:393]
ENSG00000042781	14.0522	0	Inf	0.07201	1	1:-:215622894-216423396	ENSG00000042781	1:-:215622894-216423396	7399	O75445	USH2A	usherin [Source:HGNC Symbol;Acc:HGNC:12601]
MSTRG.26058	185.921	19.7593	3.23409	0.0724896	1	16:+:65229862-65277765	-	-	-	-	-	-
MSTRG.26034	0	27.039	-Inf	0.0725687	1	16:.:60082057-60082309	-	-	-	-	-	-
MSTRG.39602	16.2141	0	Inf	0.0726683	1	2:.:189702622-189704152	-	-	-	-	-	-
MSTRG.62626	0	17.6793	-Inf	0.0728851	1	7:.:100713698-100714675	-	-	-	-	-	-
ENSG00000272983	0	12.4795	-Inf	0.073251	1	10:+:38137337-38144399	ENSG00000272983	10:+:38137337-38144399	-	-	AL117339.4	-
ENSG00000232645	0	14.5595	-Inf	0.0745569	1	20:-:23356594-23358116	ENSG00000232645	20:-:23356594-23358116	100505683	-	LINC01431	long intergenic non-protein coding RNA 1431
MSTRG.6759	22.6997	0	Inf	0.0748608	1	1:+:241639999-241641722	-	-	-	-	-	-
MSTRG.4126	2.16187	37.4386	-4.11417249793361	0.0748612	1	1:-:150546251-150547306	-	-	-	-	-	-
ENSG00000264548	11.8903	0	Inf	0.0750906	1	17:+:82214227-82217352	ENSG00000264548	17:+:82214227-82217352	-	-	AC132872.2	-
ENSG00000271151	14.0522	0	Inf	0.0752168	1	2:+:173968351-173969418	ENSG00000271151	2:+:173968351-173969418	-	-	AC016737.1	-
ENSG00000119661	550.197	85.2768	2.68972	0.0753099	1	14:+:73644875-73703732	ENSG00000119661	14:+:73644875-73703732	83544	Q4LDG9	DNAL1	dynein axonemal light chain 1 [Source:HGNC Symbol;Acc:HGNC:23247]
MSTRG.70723	0	18.7193	-Inf	0.0757118	1	KI270731.1:.:25519-25992	-	-	-	-	-	-
MSTRG.72814	0	14.5595	-Inf	0.0761583	1	X:.:101777962-101778516	-	-	-	-	-	-
MSTRG.18266	15.1331	0	Inf	0.0766382	1	13:-:50890141-50891255	-	-	-	-	-	-
MSTRG.50680	0	22.8791	-Inf	0.0767766	1	4:.:42100462-42101482	-	-	-	-	-	-
MSTRG.49094	25.9425	0	Inf	0.07762	1	3:.:171580730-171581078	-	-	-	-	-	-
MSTRG.66649	25.9425	0	Inf	0.07762	1	8:.:114067998-114068782	-	-	-	-	-	-
MSTRG.59241	25.9425	0	Inf	0.07762	1	6:+:125685018-125689642	-	-	-	-	-	-
MSTRG.49734	0	19.7593	-Inf	0.0776954	1	3:.:197574567-197575657	-	-	-	-	-	-
MSTRG.15090	14.0522	0	Inf	0.0779862	1	12:+:50283630-50295951	ENSG00000278842	12:+:50286244-50289231	-	-	AC008147.4	-
MSTRG.56972	14.0522	0	Inf	0.0781737	1	6:.:21599513-21600302	-	-	-	-	-	-
MSTRG.27519	150.25	17.6793	3.08723	0.0784727	1	17:-:7513028-7514212	-	-	-	-	-	-
MSTRG.61742	0	15.5994	-Inf	0.0784728	1	7:+:65710564-65711495	-	-	-	-	-	-
MSTRG.46777	7662.76	2592.62	1.56345	0.0787622	1	3:+:48989886-49015953	ENSG00000178252|ENSG00000178467	3:+:49007062-49015953|3:+:48989886-49007154	11180|54681	Q9H9M3|Q9NXG6	WDR6|P4HTM	WD repeat domain 6 [Source:HGNC Symbol;Acc:HGNC:12758]|prolyl 4-hydroxylase, transmembrane [Source:HGNC Symbol;Acc:HGNC:28858]
ENSG00000139645	6350.5	2080.96	1.60962	0.0793142	1	12:-:56237807-56258391	ENSG00000139645	12:-:56237807-56258391	283373	Q8NB46	ANKRD52	ankyrin repeat domain 52 [Source:HGNC Symbol;Acc:HGNC:26614]
MSTRG.63508	0	20.7992	-Inf	0.07984	1	7:-:133733675-133734263	-	-	-	-	-	-
ENSG00000143867	0	22.8791	-Inf	0.0800216	1	2:-:19351485-19358653	ENSG00000143867	2:-:19351485-19358653	130497	Q8TAX0	OSR1	odd-skipped related transciption factor 1 [Source:HGNC Symbol;Acc:HGNC:8111]
ENSG00000230910	0	11.4396	-Inf	0.0800831	1	6:-:68629962-68635027	ENSG00000230910	6:-:68629962-68635027	101928307	-	AL391807.1	uncharacterized LOC101928307
MSTRG.13804	28.1044	222.552	-2.98527476475135	0.0804268	1	12:+:6663153-6672069	ENSG00000219410	12:+:6663260-6672069	-	-	AC125494.1	-
ENSG00000116254	0	12.4795	-Inf	0.0804368	1	1:-:6101793-6180123	ENSG00000116254	1:-:6101793-6180123	26038	Q8TDI0	CHD5	chromodomain helicase DNA binding protein 5 [Source:HGNC Symbol;Acc:HGNC:16816]
MSTRG.47917	0	16.6394	-Inf	0.0807411	1	3:.:118394248-118394943	-	-	-	-	-	-
ENSG00000260604	20.5378	0	Inf	0.0817225	1	6:-:3904920-3911979	ENSG00000260604	6:-:3904920-3911979	-	-	AL590004.4	-
ENSG00000129159	111.336	17.6793	2.65479	0.0818988	1	11:+:17734774-17856804	ENSG00000129159	11:+:17734774-17856804	3746	P48547	KCNC1	potassium voltage-gated channel subfamily C member 1 [Source:HGNC Symbol;Acc:HGNC:6233]
ENSG00000126653	355.628	1336.35	-1.9098563668373	0.0826018	1	17:+:30115521-30186475	ENSG00000126653	17:+:30115521-30186475	84081	Q9H0G5	NSRP1	nuclear speckle splicing regulatory protein 1 [Source:HGNC Symbol;Acc:HGNC:25305]
ENSG00000143570	1760.85	5866.42	-1.73621182957064	0.0840401	1	1:-:153959099-153968184	ENSG00000143570	1:-:153959099-153968184	27173	Q9NY26	SLC39A1	solute carrier family 39 member 1 [Source:HGNC Symbol;Acc:HGNC:12876]
MSTRG.65887	16.2141	0	Inf	0.0842237	1	8:-:75026057-75029460	ENSG00000254238	8:-:75026428-75029460	-	-	AC100782.1	-
MSTRG.2352	33.509	1.03996	5.00995	0.0845678	1	1:-:62209815-62210239	-	-	-	-	-	-
MSTRG.4642	0	18.7193	-Inf	0.0846477	1	1:-:161135732-161159349	ENSG00000224985	1:-:161153760-161159349	-	-	AL590714.1	-
MSTRG.17313	16.2141	0	Inf	0.0851166	1	12:.:131709552-131710737	-	-	-	-	-	-
MSTRG.18304	17.295	0	Inf	0.0858745	1	13:.:51901577-51902362	-	-	-	-	-	-
ENSG00000185761	0	13.5195	-Inf	0.0860529	1	19:-:1505018-1513604	ENSG00000185761	19:-:1505018-1513604	339366	Q6ZMM2	ADAMTSL5	ADAMTS like 5 [Source:HGNC Symbol;Acc:HGNC:27912]
MSTRG.7534	24.8615	0	Inf	0.0861144	1	10:.:26893470-26894079	-	-	-	-	-	-
MSTRG.48699	24.8615	0	Inf	0.0861144	1	3:+:149965333-149965780	-	-	-	-	-	-
MSTRG.33339	24.8615	0	Inf	0.0861144	1	19:.:28594225-28595412	-	-	-	-	-	-
MSTRG.24256	12.9712	111.276	-3.10075198217129	0.0861224	1	16:+:715115-722601	ENSG00000103260|ENSG00000103254	16:+:715115-719655|16:+:720581-722601	79006|65990	Q9UJH8|Q9BQD7	METRN|FAM173A	meteorin, glial cell differentiation regulator [Source:HGNC Symbol;Acc:HGNC:14151]|family with sequence similarity 173 member A [Source:HGNC Symbol;Acc:HGNC:14152]
ENSG00000277496	12.9712	0	Inf	0.0861478	1	20:-:62648961-62650767	ENSG00000277496	20:-:62648961-62650767	-	-	AL357033.4	-
MSTRG.35405	19.4569	0	Inf	0.0862975	1	2:.:3523276-3524232	-	-	-	-	-	-
MSTRG.67142	12.9712	0	Inf	0.0869068	1	8:+:143029938-143032393	-	-	-	-	-	-
MSTRG.6099	63.7753	5.19981	3.61647	0.0870492	1	1:.:221968577-221969198	-	-	-	-	-	-
ENSG00000259993	0	19.7593	-Inf	0.0872271	1	15:+:30223017-30225564	ENSG00000259993	15:+:30223017-30225564	-	-	AC135731.1	-
MSTRG.11747	91.8796	9.35965	3.29522	0.0873126	1	11:+:67636132-67638195	-	-	-	-	-	-
MSTRG.70205	0	24.9591	-Inf	0.0881788	1	9:.:130900479-130901278	-	-	-	-	-	-
MSTRG.13321	0	24.9591	-Inf	0.0881788	1	11:+:129233905-129236527	-	-	-	-	-	-
MSTRG.30213	0	24.9591	-Inf	0.0881788	1	17:+:81510015-81510483	-	-	-	-	-	-
ENSG00000232537	0	24.9591	-Inf	0.0881788	1	1:-:209147267-209155101	ENSG00000232537	1:-:209147267-209155101	-	-	AC092810.3	-
ENSG00000155008	1105.8	276.63	1.99906	0.0889116	1	X:+:85003826-85093316	ENSG00000155008	X:+:85003826-85093316	139322	Q6UXV4	APOOL	apolipoprotein O like [Source:HGNC Symbol;Acc:HGNC:24009]
ENSG00000272742	0	14.5595	-Inf	0.0889649	1	5:-:139364677-139369717	ENSG00000272742	5:-:139364677-139369717	-	-	AC135457.1	-
MSTRG.61009	6.48562	0	Inf	0.0890125	1	7:-:27106184-27152598	ENSG00000273433|ENSG00000106006|ENSG00000106004|ENSG00000105997|ENSG00000272801|ENSG00000197576	7:-:27128969-27152561|7:-:27145396-27150603|7:-:27141052-27143668|7:-:27106184-27152581|7:-:27147366-27152598|7:-:27128507-27130799	-|3203|3202|3200|-|3201	-|P31267|P20719|O43365|-|Q00056	AC004080.6|HOXA6|HOXA5|HOXA3|AC004080.5|HOXA4	-|homeobox A6 [Source:HGNC Symbol;Acc:HGNC:5107]|homeobox A5 [Source:HGNC Symbol;Acc:HGNC:5106]|homeobox A3 [Source:HGNC Symbol;Acc:HGNC:5104]|-|homeobox A4 [Source:HGNC Symbol;Acc:HGNC:5105]
MSTRG.13337	0	18.7193	-Inf	0.0892219	1	11:-:130121616-130122498	-	-	-	-	-	-
ENSG00000089902	463.722	1785.61	-1.94508798299389	0.0892973	1	14:+:102592661-102730576	ENSG00000089902	14:+:102592661-102730576	23186	J3KN32	RCOR1	REST corepressor 1 [Source:HGNC Symbol;Acc:HGNC:17441]
ENSG00000135686	297.258	1257.31	-2.0805582173284	0.0893539	1	16:+:84648525-84667686	ENSG00000135686	16:+:84648525-84667686	79786	Q8N4N3	KLHL36	kelch like family member 36 [Source:HGNC Symbol;Acc:HGNC:17844]
ENSG00000272902	0	12.4795	-Inf	0.0896436	1	2:+:101151660-101155412	ENSG00000272902	2:+:101151660-101155412	100506286	-	TBC1D8-AS1	TBC1 domain family member 8 antisense RNA 1
MSTRG.66490	0	14.5595	-Inf	0.0902943	1	8:+:102403407-102404229	-	-	-	-	-	-
ENSG00000265962	0	12.4795	-Inf	0.0905614	1	18:-:8695856-8707621	ENSG00000265962	18:-:8695856-8707621	100287082	-	GACAT2	gastric cancer associated transcript 2 (non-protein coding)
ENSG00000234424	0	15.5994	-Inf	0.0907924	1	9:+:85753306-85786575	ENSG00000234424	9:+:85753306-85786575	-	-	AL353743.4	-
MSTRG.40250	21.6187	0	Inf	0.0909226	1	2:.:215940614-215941585	-	-	-	-	-	-
MSTRG.32154	0	9.35965	-Inf	0.0909647	1	19:+:6594935-6599975	-	-	-	-	-	-
MSTRG.53954	12.9712	0	Inf	0.0909877	1	5:.:70044974-70046390	-	-	-	-	-	-
MSTRG.31552	10.8094	0	Inf	0.091349	1	18:.:75464792-75468662	-	-	-	-	-	-
ENSG00000250295	10.8094	0	Inf	0.0916664	1	8:-:73297711-73356461	ENSG00000250295	8:-:73297711-73356461	101926926	-	RDH10-AS1	RDH10 antisense RNA 1
ENSG00000233215	229.159	34.3187	2.73928	0.0919485	1	21:-:22008944-22098459	ENSG00000233215	21:-:22008944-22098459	101927843	-	LINC01687	long intergenic non-protein coding RNA 1687
MSTRG.32267	0	22.8791	-Inf	0.0919738	1	19:.:8602486-8603343	-	-	-	-	-	-
MSTRG.59208	16.2141	0	Inf	0.0925357	1	6:.:124908160-124909011	-	-	-	-	-	-
ENSG00000186517	44.3184	3.11988	3.82834	0.0927307	1	1:-:161046946-161069970	ENSG00000186517	1:-:161046946-161069970	257106	Q7Z6I6	ARHGAP30	Rho GTPase activating protein 30 [Source:HGNC Symbol;Acc:HGNC:27414]
MSTRG.61216	0	17.6793	-Inf	0.0930805	1	7:.:34445899-34446505	-	-	-	-	-	-
MSTRG.71433	0	9.35965	-Inf	0.0931201	1	X:.:27386426-27391986	-	-	-	-	-	-
MSTRG.5490	0	13.5195	-Inf	0.093644	1	1:.:200398021-200399390	-	-	-	-	-	-
ENSG00000167522	2552.09	7270.37	-1.51034828990366	0.0936944	1	16:-:89267619-89490561	ENSG00000167522	16:-:89267619-89490561	29123	Q6UB99	ANKRD11	ankyrin repeat domain 11 [Source:HGNC Symbol;Acc:HGNC:21316]
MSTRG.39298	29.1853	3.11988	3.22568	0.0937461	1	2:-:176104864-176106735	-	-	-	-	-	-
MSTRG.13224	0	14.5595	-Inf	0.0939796	1	11:.:125698473-125699401	-	-	-	-	-	-
MSTRG.11253	0	16.6394	-Inf	0.0945362	1	11:.:61487513-61488286	-	-	-	-	-	-
ENSG00000135083	209.702	1057.64	-2.33443861816167	0.0945817	1	5:-:160249106-160345396	ENSG00000135083	5:-:160249106-160345396	79616	Q8IV13	CCNJL	cyclin J like [Source:HGNC Symbol;Acc:HGNC:25876]
MSTRG.70830	1272.26	313.028	2.02303	0.0949211	1	MT:-:15075-16569	-	-	-	-	-	-
MSTRG.12840	0	12.4795	-Inf	0.0953762	1	11:.:113381426-113383068	-	-	-	-	-	-
MSTRG.43874	23.7806	0	Inf	0.0957104	1	22:.:11686402-11686668	-	-	-	-	-	-
MSTRG.2836	23.7806	0	Inf	0.0957104	1	1:.:82545752-82546836	-	-	-	-	-	-
MSTRG.61175	0	18.7193	-Inf	0.0959421	1	7:+:33063438-33064291	-	-	-	-	-	-
MSTRG.1525	0	21.8392	-Inf	0.0963206	1	1:.:38893464-38894536	-	-	-	-	-	-
ENSG00000147364	142.684	567.819	-1.9926105180527	0.0967747	1	8:+:406428-477967	ENSG00000147364	8:+:406428-477967	26260	Q8TCJ0	FBXO25	F-box protein 25 [Source:HGNC Symbol;Acc:HGNC:13596]
ENSG00000166257	100.527	13.5195	2.89447	0.096779	1	11:-:123629187-123655244	ENSG00000166257	11:-:123629187-123655244	55800	A0A024R3H7	SCN3B	sodium voltage-gated channel beta subunit 3 [Source:HGNC Symbol;Acc:HGNC:20665]
MSTRG.31391	0	20.7992	-Inf	0.0968559	1	18:.:59896843-59897669	-	-	-	-	-	-
ENSG00000116983	0	9.35965	-Inf	0.0970562	1	1:-:39678648-39691689	ENSG00000116983	1:-:39678648-39691689	51440	Q9UM19	HPCAL4	hippocalcin like 4 [Source:HGNC Symbol;Acc:HGNC:18212]
MSTRG.48099	16.2141	0	Inf	0.0973111	1	3:.:125597995-125598568	-	-	-	-	-	-
MSTRG.63132	0	23.9191	-Inf	0.0974772	1	7:.:121318744-121319005	-	-	-	-	-	-
MSTRG.34866	19.4569	0	Inf	0.097529	1	19:.:52938382-52939075	-	-	-	-	-	-
MSTRG.23635	0	10.3996	-Inf	0.0976889	1	15:.:84161006-84164249	-	-	-	-	-	-
MSTRG.66831	0	13.5195	-Inf	0.097836	1	8:-:124305664-124306159	-	-	-	-	-	-
MSTRG.9953	0	10.3996	-Inf	0.0979914	1	11:.:1977414-1979346	-	-	-	-	-	-
ENSG00000182747	15.1331	0	Inf	0.0981465	1	6:+:136922264-136925639	ENSG00000182747	6:+:136922264-136925639	340146	Q5M8T2	SLC35D3	solute carrier family 35 member D3 [Source:HGNC Symbol;Acc:HGNC:15621]
ENSG00000279175	11.8903	0	Inf	0.0983093	1	22:+:44102779-44116232	ENSG00000279175	22:+:44102779-44116232	-	-	AL033543.1	-
MSTRG.1734	59.4515	6.23977	3.25215	0.098914	1	1:.:42782183-42784753	-	-	-	-	-	-
ENSG00000235217	79.9893	487.742	-2.60823824337773	0.0993523	1	20:-:32186477-32190527	ENSG00000235217	20:-:32186477-32190527	128854	Q9H489	TSPY26P	testis specific protein, Y-linked 26, pseudogene
MSTRG.62019	0	18.7193	-Inf	0.099806	1	7:.:74127523-74128231	-	-	-	-	-	-
ENSG00000102181	569.654	1802.25	-1.66164428401425	0.100575	1	X:-:150766337-150898816	ENSG00000102181	X:-:150766337-150898816	83692	A0A024RC16	CD99L2	CD99 molecule like 2 [Source:HGNC Symbol;Acc:HGNC:18237]
MSTRG.58487	194.569	837.169	-2.1052393731636	0.101025	1	6:+:82363101-82370828	ENSG00000146242	6:+:82363206-82370828	7162	Q13641	TPBG	trophoblast glycoprotein [Source:HGNC Symbol;Acc:HGNC:12004]
ENSG00000100314	0	13.5195	-Inf	0.101177	1	22:+:29720084-29731839	ENSG00000100314	22:+:29720084-29731839	164633	Q86V35	CABP7	calcium binding protein 7 [Source:HGNC Symbol;Acc:HGNC:20834]
MSTRG.44670	9.72843	0	Inf	0.101598	1	22:.:32320073-32323468	-	-	-	-	-	-
ENSG00000147862	43.2375	180.953	-2.06526289745266	0.101777	1	9:-:14081843-14398983	ENSG00000147862	9:-:14081843-14398983	4781	Q5VW28	NFIB	nuclear factor I B [Source:HGNC Symbol;Acc:HGNC:7785]
ENSG00000177374	3.24281	30.1589	-3.21726599089771	0.102061	1	17:+:2054154-2063241	ENSG00000177374	17:+:2054154-2063241	3090	Q14526	HIC1	HIC ZBTB transcriptional repressor 1 [Source:HGNC Symbol;Acc:HGNC:4909]
MSTRG.32958	19.4569	0	Inf	0.102118	1	19:.:19082712-19083375	-	-	-	-	-	-
MSTRG.49544	64.8562	6.23977	3.37768	0.102648	1	3:.:192774138-192776416	-	-	-	-	-	-
ENSG00000073150	4.32375	46.7983	-3.43610059282097	0.102666	1	22:+:50170731-50180294	ENSG00000073150	22:+:50170731-50180294	56666	Q96RD6	PANX2	pannexin 2 [Source:HGNC Symbol;Acc:HGNC:8600]
ENSG00000251027	90.7987	10.3996	3.12614	0.102711	1	5:-:106815197-107011014	ENSG00000251027	5:-:106815197-107011014	102467213	-	LINC01950	long intergenic non-protein coding RNA 1950
ENSG00000188451	12.9712	0	Inf	0.102848	1	6:-:158237336-158242797	ENSG00000188451	6:-:158237336-158242797	153932	-	SRP72P2	signal recognition particle 72 pseudogene 2 [Source:HGNC Symbol;Acc:HGNC:31096]
MSTRG.54335	6.48562	0	Inf	0.103434	1	5:+:87412342-87502507	ENSG00000285190	5:+:87412342-87499340	-	-	AC018754.1	-
ENSG00000196214	897.178	206.952	2.1161	0.103999	1	19:+:52269571-52296046	ENSG00000196214	19:+:52269571-52296046	90321	Q5HY98	ZNF766	zinc finger protein 766 [Source:HGNC Symbol;Acc:HGNC:28063]
ENSG00000259275	9.72843	0	Inf	0.104092	1	15:+:96354237-96403803	ENSG00000259275	15:+:96354237-96403803	-	-	AC087477.2	-
MSTRG.66008	12.9712	0	Inf	0.104446	1	8:.:78726120-78727441	-	-	-	-	-	-
MSTRG.8792	12.9712	0	Inf	0.104691	1	10:-:89698507-89699065	-	-	-	-	-	-
ENSG00000083937	2280.78	709.253	1.68515	0.104981	1	3:+:87227271-87255548	ENSG00000083937	3:+:87227271-87255548	25978	Q9UQN3	CHMP2B	charged multivesicular body protein 2B [Source:HGNC Symbol;Acc:HGNC:24537]
MSTRG.54924	0	16.6394	-Inf	0.105348	1	5:.:119067959-119068771	-	-	-	-	-	-
MSTRG.49147	2.16187	27.039	-3.64468721463239	0.105883	1	3:.:174455388-174457244	-	-	-	-	-	-
ENSG00000078369	14724.5	5991.22	1.2973	0.106011	1	1:-:1785285-1891117	ENSG00000078369	1:-:1785285-1891117	2782	A0A024R056	GNB1	G protein subunit beta 1 [Source:HGNC Symbol;Acc:HGNC:4396]
MSTRG.51750	17.295	0	Inf	0.106461	1	4:+:110410986-110411615	-	-	-	-	-	-
MSTRG.69144	22.6997	0	Inf	0.10663	1	9:-:92673183-92674633	-	-	-	-	-	-
MSTRG.32230	22.6997	0	Inf	0.10663	1	19:+:8248995-8249596	-	-	-	-	-	-
MSTRG.60808	22.6997	0	Inf	0.10663	1	7:+:22511030-22511359	-	-	-	-	-	-
ENSG00000122877	0	12.4795	-Inf	0.106645	1	10:-:62811996-62919900	ENSG00000122877	10:-:62811996-62919900	1959	P11161	EGR2	early growth response 2 [Source:HGNC Symbol;Acc:HGNC:3239]
MSTRG.30395	162.141	21.8392	2.89225	0.106715	1	18:+:976109-1176505	ENSG00000263551	18:+:976589-1174823	-	-	AP005328.1	-
ENSG00000226318	14.0522	0	Inf	0.10706	1	10:-:67960702-67961464	ENSG00000226318	10:-:67960702-67961464	100271594	-	RPS3AP38	ribosomal protein S3a pseudogene 38 [Source:HGNC Symbol;Acc:HGNC:36145]
MSTRG.62760	11.8903	0	Inf	0.107085	1	7:+:102580845-102680337	-	-	-	-	-	-
MSTRG.41225	11.8903	0	Inf	0.107176	1	20:.:5224378-5225738	-	-	-	-	-	-
MSTRG.68499	19.4569	0	Inf	0.107475	1	9:.:63893464-63894469	-	-	-	-	-	-
MSTRG.54527	10.8094	0	Inf	0.107732	1	5:.:94698983-94699460	-	-	-	-	-	-
ENSG00000271075	15.1331	0	Inf	0.107932	1	14:+:52871458-52872217	ENSG00000271075	14:+:52871458-52872217	-	-	AL139317.4	-
MSTRG.11332	0	22.8791	-Inf	0.107978	1	11:+:62771670-62774059	-	-	-	-	-	-
MSTRG.70963	0	22.8791	-Inf	0.107978	1	X:.:3815950-3816434	-	-	-	-	-	-
MSTRG.48209	0	10.3996	-Inf	0.108316	1	3:.:129161440-129162466	-	-	-	-	-	-
MSTRG.15664	0	16.6394	-Inf	0.108646	1	12:.:66303528-66304184	-	-	-	-	-	-
MSTRG.66978	11.8903	0	Inf	0.109226	1	8:.:134787239-134788281	-	-	-	-	-	-
MSTRG.62379	0	12.4795	-Inf	0.109256	1	7:+:91880811-91887133	-	-	-	-	-	-
MSTRG.31721	0	14.5595	-Inf	0.109264	1	19:-:677319-680213	-	-	-	-	-	-
MSTRG.53981	12.9712	0	Inf	0.109307	1	5:.:70977967-70978646	-	-	-	-	-	-
MSTRG.58339	10.8094	0	Inf	0.10939	1	6:.:75286727-75287994	-	-	-	-	-	-
ENSG00000109501	265.91	1146.04	-2.10764149972322	0.109812	1	4:+:6269849-6303265	ENSG00000109501	4:+:6269849-6303265	7466	O76024	WFS1	wolframin ER transmembrane glycoprotein [Source:HGNC Symbol;Acc:HGNC:12762]
MSTRG.40676	16.2141	0	Inf	0.109951	1	2:-:232754762-232814216	-	-	-	-	-	-
MSTRG.19899	3.24281	43.6784	-3.7516024185489	0.110364	1	14:+:49853631-49862850	-	-	-	-	-	-
ENSG00000160888	1071.21	254.79	2.07186	0.110404	1	19:+:13150415-13154908	ENSG00000160888	19:+:13150415-13154908	9592	Q9BTL4	IER2	immediate early response 2 [Source:HGNC Symbol;Acc:HGNC:28871]
MSTRG.9412	24.8615	2.07992	3.57931	0.110551	1	10:-:116605571-116609540	-	-	-	-	-	-
ENSG00000229243	39.9947	3.11988	3.68024	0.110587	1	3:-:27830888-27834136	ENSG00000229243	3:-:27830888-27834136	100996624	-	LINC01981	long intergenic non-protein coding RNA 1981
ENSG00000112679	743.684	202.792	1.87469	0.11067	1	6:+:291630-351355	ENSG00000112679	6:+:291630-351355	56940	Q9NRW4	DUSP22	dual specificity phosphatase 22 [Source:HGNC Symbol;Acc:HGNC:16077]
ENSG00000174844	29.1853	2.07992	3.81064	0.111461	1	3:-:57293699-57544344	ENSG00000174844	3:-:57293699-57544344	201625	Q6ZR08	DNAH12	dynein axonemal heavy chain 12 [Source:HGNC Symbol;Acc:HGNC:2943]
ENSG00000065717	4.32375	37.4386	-3.11417249793361	0.111546	1	19:-:2997638-3047635	ENSG00000065717	19:-:2997638-3047635	7089	Q04725	TLE2	transducin like enhancer of split 2 [Source:HGNC Symbol;Acc:HGNC:11838]
ENSG00000009709	0	9.35965	-Inf	0.111773	1	1:+:18631006-18748866	ENSG00000009709	1:+:18631006-18748866	5081	P23759	PAX7	paired box 7 [Source:HGNC Symbol;Acc:HGNC:8621]
MSTRG.38903	0	9.35965	-Inf	0.111834	1	2:.:152071061-152075909	-	-	-	-	-	-
ENSG00000262585	0	14.5595	-Inf	0.111889	1	17:-:79915252-79926725	ENSG00000262585	17:-:79915252-79926725	101928766	-	LINC01979	long intergenic non-protein coding RNA 1979
MSTRG.22197	0	10.3996	-Inf	0.111919	1	15:+:43824863-43826831	-	-	-	-	-	-
ENSG00000110900	2292.67	6899.1	-1.58938188774877	0.112016	1	12:+:30926428-30996599	ENSG00000110900	12:+:30926428-30996599	441631	A1L157	TSPAN11	tetraspanin 11 [Source:HGNC Symbol;Acc:HGNC:30795]
MSTRG.45737	10.8094	0	Inf	0.112054	1	3:.:13450508-13451796	-	-	-	-	-	-
MSTRG.58044	21.6187	0	Inf	0.112161	1	6:-:44251733-44253766	-	-	-	-	-	-
ENSG00000143793	275.639	1125.24	-2.02937884345926	0.112227	1	1:-:228100726-228105411	ENSG00000143793	1:-:228100726-228105411	79169	Q9BU76	C1orf35	chromosome 1 open reading frame 35 [Source:HGNC Symbol;Acc:HGNC:19032]
ENSG00000162572	2.16187	24.9591	-3.52920999721245	0.112265	1	1:+:1280436-1292029	ENSG00000162572	1:+:1280436-1292029	6339	P51172	SCNN1D	sodium channel epithelial 1 delta subunit [Source:HGNC Symbol;Acc:HGNC:10601]
MSTRG.18342	0	16.6394	-Inf	0.112298	1	13:.:52476812-52477416	-	-	-	-	-	-
MSTRG.60959	21.6187	0	Inf	0.112348	1	7:.:26026046-26026415	-	-	-	-	-	-
ENSG00000147536	2757.47	902.686	1.61105	0.112433	1	8:+:41529206-41545046	ENSG00000147536	8:+:41529206-41545046	84296	Q9BRT9	GINS4	GINS complex subunit 4 [Source:HGNC Symbol;Acc:HGNC:28226]
ENSG00000185985	1.08094	18.7193	-4.11417249793361	0.112721	1	X:+:145817832-145829856	ENSG00000185985	X:+:145817832-145829856	84631	Q9H156	SLITRK2	SLIT and NTRK like family member 2 [Source:HGNC Symbol;Acc:HGNC:13449]
MSTRG.38192	9.72843	0	Inf	0.11283	1	2:.:119728945-119731439	-	-	-	-	-	-
MSTRG.61929	0	15.5994	-Inf	0.112885	1	7:.:70489927-70490805	-	-	-	-	-	-
MSTRG.54586	52.9659	7.27973	2.86311	0.113489	1	5:.:98947188-98953037	-	-	-	-	-	-
MSTRG.45562	10.8094	0	Inf	0.113748	1	3:.:8857132-8858858	-	-	-	-	-	-
ENSG00000171885	10.8094	0	Inf	0.114036	1	18:-:26852038-26865818	ENSG00000171885	18:-:26852038-26865818	361	P55087	AQP4	aquaporin 4 [Source:HGNC Symbol;Acc:HGNC:637]
ENSG00000229666	15.1331	0	Inf	0.1144	1	5:-:67001383-67003953	ENSG00000229666	5:-:67001383-67003953	101928794	-	MAST4-AS1	MAST4 antisense RNA 1 [Source:HGNC Symbol;Acc:HGNC:40865]
MSTRG.63627	14.0522	0	Inf	0.114556	1	7:.:139110031-139110867	-	-	-	-	-	-
MSTRG.27612	12.9712	0	Inf	0.115179	1	17:.:8384475-8385632	-	-	-	-	-	-
MSTRG.48914	8.64749	0	Inf	0.115521	1	3:.:161289827-161294978	-	-	-	-	-	-
ENSG00000248858	0	12.4795	-Inf	0.115934	1	8:-:92699742-92879502	ENSG00000248858	8:-:92699742-92879502	441369	-	AC104211.1	uncharacterized LOC441369
MSTRG.46761	32.4281	3.11988	3.37768	0.116149	1	3:+:48703808-48705011	-	-	-	-	-	-
MSTRG.11557	28.1044	2.07992	3.75619	0.116172	1	11:.:65651195-65652459	-	-	-	-	-	-
ENSG00000266885	1.08094	29.1189	-4.7516024185489	0.116622	1	17:+:22435390-22439033	ENSG00000266885	17:+:22435390-22439033	-	-	AC132825.4	-
ENSG00000164241	35.6709	6.23977	2.51518	0.117172	1	5:-:127042558-127073492	ENSG00000164241	5:-:127042558-127073492	401207	A6NC05	C5orf63	chromosome 5 open reading frame 63 [Source:HGNC Symbol;Acc:HGNC:40051]
MSTRG.23557	10.8094	0	Inf	0.117356	1	15:.:82265897-82267234	-	-	-	-	-	-
MSTRG.62716	1.08094	21.8392	-4.33656491927006	0.117405	1	7:-:102036079-102036852	-	-	-	-	-	-
MSTRG.55215	10.8094	72.7973	-2.7516024185489	0.117603	1	5:-:134926660-134928326	ENSG00000247627|ENSG00000198868	5:-:134926660-134928036|5:-:134928030-134928326	100293090|107075244	-|-	MTND4P12|MTND4LP30	mitochondrially encoded NADH:ubiquinone oxidoreductase core subunit 4 pseudogene 12 [Source:HGNC Symbol;Acc:HGNC:42199]|mitochondrially encoded NADH:ubiquinone oxidoreductase core subunit 4L pseudogene 30 [Source:HGNC Symbol;Acc:HGNC:42264]
ENSG00000135409	16.2141	1.03996	3.96264	0.117809	1	12:+:53423855-53431534	ENSG00000135409	12:+:53423855-53431534	269	Q16671	AMHR2	anti-Mullerian hormone receptor type 2 [Source:HGNC Symbol;Acc:HGNC:465]
ENSG00000231784	17.295	1.03996	4.05575	0.117848	1	17:+:752660-755336	ENSG00000231784	17:+:752660-755336	100131454	-	DBIL5P	diazepam binding inhibitor-like 5, pseudogene
MSTRG.46213	20.5378	0	Inf	0.118182	1	3:+:32813938-32816733	-	-	-	-	-	-
ENSG00000171222	42.1565	254.79	-2.59548321663162	0.118203	1	20:-:35953617-35959472	ENSG00000171222	20:-:35953617-35959472	51282	Q9NZG6	SCAND1	SCAN domain containing 1 [Source:HGNC Symbol;Acc:HGNC:10566]
MSTRG.2661	0	19.7593	-Inf	0.118256	1	1:.:72734754-72735779	-	-	-	-	-	-
MSTRG.38147	20.5378	0	Inf	0.118375	1	2:.:118899090-118899838	-	-	-	-	-	-
MSTRG.73285	19.4569	0	Inf	0.1186	1	X:+:119786577-119789969	-	-	-	-	-	-
ENSG00000231414	0	19.7593	-Inf	0.118781	1	2:-:70253855-70254010	ENSG00000231414	2:-:70253855-70254010	-	-	AC016700.2	-
MSTRG.45937	0	19.7593	-Inf	0.118781	1	3:.:22802995-22804079	-	-	-	-	-	-
ENSG00000130477	6793.69	2311.83	1.55516	0.118976	1	19:-:17601328-17688365	ENSG00000130477	19:-:17601328-17688365	23025	Q9UPW8	UNC13A	unc-13 homolog A [Source:HGNC Symbol;Acc:HGNC:23150]
MSTRG.52899	16.2141	0	Inf	0.119035	1	5:+:473779-474182	-	-	-	-	-	-
MSTRG.18419	21.6187	0	Inf	0.119219	1	13:.:56116231-56116505	-	-	-	-	-	-
MSTRG.12364	41.0756	3.11988	3.71872	0.119508	1	11:.:86437429-86439172	-	-	-	-	-	-
MSTRG.39448	32.4281	2.07992	3.96264	0.11977	1	2:.:185532785-185534337	-	-	-	-	-	-
MSTRG.60656	0	21.8392	-Inf	0.119973	1	7:.:13731940-13732760	-	-	-	-	-	-
MSTRG.66351	2.16187	23.9191	-3.46780945254831	0.120017	1	8:.:94896762-94899476	-	-	-	-	-	-
ENSG00000124143	0	17.6793	-Inf	0.120034	1	20:+:38601934-38651035	ENSG00000124143	20:+:38601934-38651035	343578	H7BXE0,Q5TG30,H0Y397,H0Y7S1	ARHGAP40	Rho GTPase activating protein 40
ENSG00000250979	10.8094	0	Inf	0.120344	1	8:-:72202751-72251565	ENSG00000250979	8:-:72202751-72251565	-	-	AC022905.1	-
MSTRG.73581	9.72843	0	Inf	0.120532	1	X:.:134508391-134510504	-	-	-	-	-	-
MSTRG.33874	342.657	1174.12	-1.77673823712489	0.12065	1	19:+:39390673-39400637	ENSG00000063322	19:+:39391303-39400637	55588	Q9NX70	MED29	mediator complex subunit 29 [Source:HGNC Symbol;Acc:HGNC:23074]
ENSG00000260816	0	11.4396	-Inf	0.120758	1	16:+:78895361-78899644	ENSG00000260816	16:+:78895361-78899644	-	-	AC027279.1	-
MSTRG.59601	8.64749	0	Inf	0.120817	1	6:+:143512167-143515982	-	-	-	-	-	-
ENSG00000124466	0	12.4795	-Inf	0.121289	1	19:-:43460787-43465660	ENSG00000124466	19:-:43460787-43465660	27076	O95274	LYPD3	LY6/PLAUR domain containing 3 [Source:HGNC Symbol;Acc:HGNC:24880]
MSTRG.57226	23.7806	2.07992	3.51518	0.1218	1	6:.:27808702-27809699	-	-	-	-	-	-
ENSG00000164284	1084.18	344.227	1.65517	0.121821	1	5:+:149345430-149354583	ENSG00000164284	5:+:149345430-149354583	134266	Q8TAA5	GRPEL2	GrpE like 2, mitochondrial [Source:HGNC Symbol;Acc:HGNC:21060]
ENSG00000175155	24.8615	158.074	-2.66861305387787	0.12237	1	17:+:59331689-59401729	ENSG00000175155	17:+:59331689-59401729	388403	Q96QA6	YPEL2	yippee like 2 [Source:HGNC Symbol;Acc:HGNC:18326]
MSTRG.5260	15.1331	0	Inf	0.122925	1	1:+:185131653-185132396	-	-	-	-	-	-
MSTRG.62178	2.16187	25.999	-3.58810368626602	0.122989	1	7:.:77676170-77677525	-	-	-	-	-	-
MSTRG.21617	19.4569	2.07992	3.22568	0.122998	1	15:+:30103720-30135037	ENSG00000178081	15:+:30103720-30131757	89837	-	ULK4P3	ULK4 pseudogene 3
MSTRG.45840	0	10.3996	-Inf	0.123439	1	3:.:15896020-15897315	-	-	-	-	-	-
MSTRG.67152	0	10.3996	-Inf	0.123584	1	8:.:143265509-143266637	-	-	-	-	-	-
ENSG00000204160	2427.78	755.012	1.68507	0.123973	1	1:+:26826710-26857602	ENSG00000204160	1:+:26826710-26857602	84243	Q9NUE0	ZDHHC18	zinc finger DHHC-type containing 18 [Source:HGNC Symbol;Acc:HGNC:20712]
MSTRG.29624	0	10.3996	-Inf	0.124283	1	17:.:64861463-64862673	-	-	-	-	-	-
MSTRG.33494	9.72843	0	Inf	0.124591	1	19:+:34476129-34479872	-	-	-	-	-	-
ENSG00000020181	339.414	1313.47	-1.95226567138722	0.124618	1	8:+:37784191-37844896	ENSG00000020181	8:+:37784191-37844896	25960	Q96PE1	ADGRA2	adhesion G protein-coupled receptor A2 [Source:HGNC Symbol;Acc:HGNC:17849]
ENSG00000131979	211.864	46.7983	2.17861	0.124914	1	14:-:54842008-54902852	ENSG00000131979	14:-:54842008-54902852	2643	A0A024R642	GCH1	GTP cyclohydrolase 1 [Source:HGNC Symbol;Acc:HGNC:4193]
ENSG00000248174	0	10.3996	-Inf	0.125263	1	4:-:174094660-174220398	ENSG00000248174	4:-:174094660-174220398	101928509	-	LINC02268	long intergenic non-protein coding RNA 2268
MSTRG.11580	0	15.5994	-Inf	0.125358	1	11:.:65840018-65840899	-	-	-	-	-	-
MSTRG.56835	19.4569	0	Inf	0.125366	1	6:.:14299855-14300839	-	-	-	-	-	-
MSTRG.73569	58.3706	9.35965	2.64072	0.125394	1	X:-:132965300-132970088	-	-	-	-	-	-
MSTRG.16102	10.8094	0	Inf	0.125417	1	12:.:88489780-88491611	-	-	-	-	-	-
ENSG00000166510	8.64749	0	Inf	0.125565	1	18:-:54901509-54959508	ENSG00000166510	18:-:54901509-54959508	80323	A0A024R2B9	CCDC68	coiled-coil domain containing 68 [Source:HGNC Symbol;Acc:HGNC:24350]
ENSG00000126778	0	6.23977	-Inf	0.125797	1	14:-:60643415-60658259	ENSG00000126778	14:-:60643415-60658259	6495	Q15475	SIX1	SIX homeobox 1 [Source:HGNC Symbol;Acc:HGNC:10887]
MSTRG.19257	2.16187	32.2388	-3.89844380687817	0.125946	1	14:-:23325315-23325905	-	-	-	-	-	-
MSTRG.67103	18.3759	0	Inf	0.125971	1	8:.:141183083-141183623	-	-	-	-	-	-
MSTRG.30398	2.16187	34.3187	-3.98864161584975	0.126855	1	18:.:1177863-1179323	-	-	-	-	-	-
MSTRG.67827	8.64749	0	Inf	0.126868	1	9:.:21978778-21979251	-	-	-	-	-	-
ENSG00000225953	9.72843	0	Inf	0.126917	1	2:+:199457700-199476935	ENSG00000225953	2:+:199457700-199476935	150538	-	SATB2-AS1	SATB2 antisense RNA 1
MSTRG.64527	22.6997	2.07992	3.44807	0.127076	1	8:.:11351557-11354242	-	-	-	-	-	-
MSTRG.2583	27.0234	2.07992	3.69961	0.12719	1	1:.:68054707-68056344	-	-	-	-	-	-
MSTRG.56141	0	12.4795	-Inf	0.127255	1	5:.:173036046-173036848	-	-	-	-	-	-
MSTRG.60323	8.64749	0	Inf	0.127288	1	7:+:2320074-2321793	-	-	-	-	-	-
MSTRG.10158	0	12.4795	-Inf	0.127999	1	11:.:6443162-6444014	-	-	-	-	-	-
ENSG00000156925	1638.7	499.181	1.71492	0.128311	1	X:+:137566142-137577691	ENSG00000156925	X:+:137566142-137577691	7547	O60481	ZIC3	Zic family member 3 [Source:HGNC Symbol;Acc:HGNC:12874]
MSTRG.27797	2175.93	683.254	1.67113	0.12883	1	17:+:15699577-15749192	ENSG00000255104|ENSG00000187607|ENSG00000214946	17:+:15699692-15744778|17:+:15699577-15720787|17:+:15732247-15749192	-|57335|353149	-|Q9HBT8|Q86UD7	AC005324.4|ZNF286A|TBC1D26	-|zinc finger protein 286A [Source:HGNC Symbol;Acc:HGNC:13501]|TBC1 domain family member 26 [Source:HGNC Symbol;Acc:HGNC:28745]
ENSG00000227751	2.16187	27.039	-3.64468721463239	0.128831	1	1:+:17406760-17407382	ENSG00000227751	1:+:17406760-17407382	-	-	AC004824.1	-
MSTRG.64030	16.2141	0	Inf	0.129082	1	7:.:152863390-152863873	-	-	-	-	-	-
MSTRG.56788	10.8094	0	Inf	0.129474	1	6:+:10744432-10747160	-	-	-	-	-	-
MSTRG.46	29.1853	3.11988	3.22568	0.129883	1	1:.:780214-781505	-	-	-	-	-	-
MSTRG.65486	10.8094	0	Inf	0.129926	1	8:.:58205317-58206560	-	-	-	-	-	-
MSTRG.31824	8.64749	0	Inf	0.129956	1	19:+:1586067-1591987	-	-	-	-	-	-
MSTRG.48340	10.8094	0	Inf	0.129971	1	3:.:131372438-131373709	-	-	-	-	-	-
MSTRG.36057	12.9712	0	Inf	0.130444	1	2:.:32317354-32318108	-	-	-	-	-	-
MSTRG.44432	4.32375	34.3187	-2.98864161584975	0.130493	1	22:.:25532719-25535748	-	-	-	-	-	-
MSTRG.34321	1.08094	20.7992	-4.26617559137866	0.130627	1	19:.:46393711-46394847	-	-	-	-	-	-
MSTRG.38394	50.804	278.71	-2.45574783527143	0.130842	1	2:+:130181737-130212628	ENSG00000152082|ENSG00000227632	2:+:130181737-130190729|2:+:130202312-130212628	80097|-	Q6NZ67|-	MZT2B|AC018804.1	mitotic spindle organizing protein 2B [Source:HGNC Symbol;Acc:HGNC:25886]|-
ENSG00000259797	12.9712	0	Inf	0.131169	1	16:+:68316801-68319036	ENSG00000259797	16:+:68316801-68319036	-	-	AC020978.1	-
ENSG00000177453	9.72843	0	Inf	0.131242	1	5:+:43192071-43280850	ENSG00000177453	5:+:43192071-43280850	167359	Q8IY84	NIM1K	NIM1 serine/threonine protein kinase [Source:HGNC Symbol;Acc:HGNC:28646]
ENSG00000262119	0	10.3996	-Inf	0.131425	1	14:-:26592747-26594517	ENSG00000262119	14:-:26592747-26594517	-	-	AL079343.1	-
ENSG00000266340	0	13.5195	-Inf	0.131556	1	17:-:30978610-30980250	ENSG00000266340	17:-:30978610-30980250	-	-	AC138207.7	-
MSTRG.49436	0	18.7193	-Inf	0.131763	1	3:.:187081138-187081603	-	-	-	-	-	-
ENSG00000260398	8.64749	0	Inf	0.131935	1	8:+:78605952-78609705	ENSG00000260398	8:+:78605952-78609705	-	-	AC068700.1	-
MSTRG.40575	0	19.7593	-Inf	0.132368	1	2:.:231422202-231423172	-	-	-	-	-	-
MSTRG.43789	10.8094	0	Inf	0.132382	1	21:.:45114546-45114961	-	-	-	-	-	-
MSTRG.16454	8.64749	57.1979	-2.72560721001596	0.132403	1	12:.:104106679-104111265	-	-	-	-	-	-
MSTRG.18242	15.1331	0	Inf	0.132597	1	13:.:50569295-50569891	-	-	-	-	-	-
MSTRG.21091	15.1331	0	Inf	0.133071	1	14:.:96895720-96896359	-	-	-	-	-	-
MSTRG.11748	14.0522	97.7563	-2.79839663002784	0.133137	1	11:-:67636437-67638309	-	-	-	-	-	-
MSTRG.58607	17.295	0	Inf	0.133137	1	6:.:90510541-90511210	-	-	-	-	-	-
MSTRG.45104	0	8.31969	-Inf	0.133207	1	22:-:41954234-41957156	-	-	-	-	-	-
ENSG00000135218	17.295	0	Inf	0.133331	1	7:+:80369575-80679277	ENSG00000135218	7:+:80369575-80679277	948	P16671	CD36	CD36 molecule [Source:HGNC Symbol;Acc:HGNC:1663]
MSTRG.54251	0	20.7992	-Inf	0.133854	1	5:-:81208685-81209439	-	-	-	-	-	-
MSTRG.34396	0	20.7992	-Inf	0.133854	1	19:-:47209498-47209816	-	-	-	-	-	-
MSTRG.72065	0	20.7992	-Inf	0.133854	1	X:.:57174379-57175525	-	-	-	-	-	-
ENSG00000179057	0	11.4396	-Inf	0.133894	1	11:-:18704305-18726230	ENSG00000179057	11:-:18704305-18726230	283284	Q8N9C0	IGSF22	immunoglobulin superfamily member 22 [Source:HGNC Symbol;Acc:HGNC:26750]
MSTRG.58196	11.8903	0	Inf	0.133903	1	6:.:57940209-57940751	-	-	-	-	-	-
MSTRG.62817	20.5378	0	Inf	0.133904	1	7:.:104553884-104554689	-	-	-	-	-	-
MSTRG.27124	20.5378	0	Inf	0.133904	1	16:-:90166050-90167564	-	-	-	-	-	-
ENSG00000086717	0	9.35965	-Inf	0.134099	1	X:+:18675909-18827921	ENSG00000086717	X:+:18675909-18827921	5475	A0A024RBZ9	PPEF1	protein phosphatase with EF-hand domain 1 [Source:HGNC Symbol;Acc:HGNC:9243]
MSTRG.70791	7.56656	0	Inf	0.13414	1	KI270745.1:+:11191-16151	-	-	-	-	-	-
MSTRG.34623	0	8.31969	-Inf	0.134409	1	19:-:49823009-49824514	-	-	-	-	-	-
MSTRG.34085	12.9712	0	Inf	0.134514	1	19:.:42533076-42533680	-	-	-	-	-	-
MSTRG.23543	12.9712	0	Inf	0.134629	1	15:.:81845357-81846251	-	-	-	-	-	-
ENSG00000023572	543.711	1689.94	-1.63605690948895	0.134852	1	1:-:193090866-193106114	ENSG00000023572	1:-:193090866-193106114	51022	Q9NS18	GLRX2	glutaredoxin 2 [Source:HGNC Symbol;Acc:HGNC:16065]
ENSG00000100024	12.9712	0	Inf	0.13486	1	22:+:24494107-24528390	ENSG00000100024	22:+:24494107-24528390	51733	Q9UBR1	UPB1	beta-ureidopropionase 1 [Source:HGNC Symbol;Acc:HGNC:16297]
MSTRG.45195	0	14.5595	-Inf	0.134941	1	22:.:44869506-44870220	-	-	-	-	-	-
ENSG00000181409	0	15.5994	-Inf	0.135276	1	17:-:81117295-81166077	ENSG00000181409	17:-:81117295-81166077	9625	Q6ZMQ8	AATK	apoptosis associated tyrosine kinase [Source:HGNC Symbol;Acc:HGNC:21]
MSTRG.59645	0	9.35965	-Inf	0.135497	1	6:.:145785878-145787843	-	-	-	-	-	-
ENSG00000255277	39.9947	4.15984	3.26521	0.136933	1	16:-:14820792-14824702	ENSG00000255277	16:-:14820792-14824702	730013	-	ABCC6P2	ATP binding cassette subfamily C member 6 pseudogene 2
MSTRG.36364	0	8.31969	-Inf	0.136954	1	2:+:45168583-45176157	ENSG00000231054	2:+:45168583-45169414	-	-	AC093833.1	-
MSTRG.56093	1.08094	17.6793	-4.03171033774164	0.137076	1	5:.:171071229-171072160	-	-	-	-	-	-
MSTRG.3361	5.40468	34.3187	-2.66671352096239	0.137109	1	1:-:109100677-109109114	-	-	-	-	-	-
MSTRG.50277	14.0522	0	Inf	0.137389	1	4:.:12876553-12877327	-	-	-	-	-	-
MSTRG.50401	0	8.31969	-Inf	0.137397	1	4:.:20278883-20279182	-	-	-	-	-	-
MSTRG.66025	0	8.31969	-Inf	0.13748	1	8:-:80483945-80486699	ENSG00000251867	8:-:80484561-80486699	-	-	AC009812.1	-
MSTRG.46102	25.9425	1.03996	4.64072	0.13752	1	3:.:18308423-18309659	-	-	-	-	-	-
ENSG00000159023	7955.69	3261.32	1.28653	0.137732	1	1:+:28887091-29120046	ENSG00000159023	1:+:28887091-29120046	2035	P11171	EPB41	erythrocyte membrane protein band 4.1 [Source:HGNC Symbol;Acc:HGNC:3377]
MSTRG.66355	0	9.35965	-Inf	0.137749	1	8:.:94910835-94912622	-	-	-	-	-	-
MSTRG.68904	1.08094	22.8791	-4.4036791151286	0.137915	1	9:.:83640699-83641420	-	-	-	-	-	-
ENSG00000247624	14.0522	0	Inf	0.138295	1	4:-:14909961-15002045	ENSG00000247624	4:-:14909961-15002045	441009	-	CPEB2-AS1	CPEB2 antisense RNA 1 (head to head)
MSTRG.57463	15.1331	0	Inf	0.138763	1	6:-:31194463-31195158	-	-	-	-	-	-
MSTRG.18759	12.9712	0	Inf	0.138819	1	13:.:99187229-99187837	-	-	-	-	-	-
MSTRG.21077	8.64749	0	Inf	0.13888	1	14:.:96954386-96956320	-	-	-	-	-	-
MSTRG.19265	33.509	4.15984	3.00995	0.138916	1	14:-:23957787-23994427	-	-	-	-	-	-
MSTRG.71664	12.9712	0	Inf	0.139205	1	X:.:46487475-46488129	-	-	-	-	-	-
MSTRG.59302	0	10.3996	-Inf	0.139317	1	6:+:126324579-126325804	-	-	-	-	-	-
MSTRG.37613	0	14.5595	-Inf	0.139351	1	2:.:96568546-96569299	-	-	-	-	-	-
ENSG00000005102	8.64749	0	Inf	0.139371	1	17:-:43640388-43661954	ENSG00000005102	17:-:43640388-43661954	4222	P50221	MEOX1	mesenchyme homeobox 1 [Source:HGNC Symbol;Acc:HGNC:7013]
MSTRG.5104	0	10.3996	-Inf	0.139451	1	1:-:179195411-179201298	-	-	-	-	-	-
ENSG00000116731	1751.12	544.94	1.68411	0.139858	1	1:+:13700198-13825079	ENSG00000116731	1:+:13700198-13825079	7799	Q13029	PRDM2	PR/SET domain 2 [Source:HGNC Symbol;Acc:HGNC:9347]
MSTRG.25210	6.48562	48.8782	-2.91387384744778	0.139877	1	16:.:23574576-23577684	-	-	-	-	-	-
ENSG00000169297	0	11.4396	-Inf	0.140284	1	X:-:30304206-30309598	ENSG00000169297	X:-:30304206-30309598	190	F1D8P4	NR0B1	nuclear receptor subfamily 0 group B member 1 [Source:HGNC Symbol;Acc:HGNC:7960]
MSTRG.6763	18.3759	0	Inf	0.140597	1	1:.:241662887-241663438	-	-	-	-	-	-
ENSG00000182220	2113.23	683.254	1.62896	0.140754	1	X:+:40579372-40606848	ENSG00000182220	X:+:40579372-40606848	10159	O75787	ATP6AP2	ATPase H+ transporting accessory protein 2 [Source:HGNC Symbol;Acc:HGNC:18305]
ENSG00000078549	518.85	114.396	2.18128	0.140893	1	7:+:31052461-31111479	ENSG00000078549	7:+:31052461-31111479	117	P41586	ADCYAP1R1	ADCYAP receptor type I [Source:HGNC Symbol;Acc:HGNC:242]
MSTRG.7726	0	9.35965	-Inf	0.141275	1	10:.:37813671-37815287	-	-	-	-	-	-
MSTRG.18390	8.64749	0	Inf	0.141463	1	13:.:54791743-54793771	-	-	-	-	-	-
MSTRG.39488	19.4569	1.03996	4.22568	0.141522	1	2:.:186111435-186112487	-	-	-	-	-	-
ENSG00000232940	27.0234	3.11988	3.11465	0.142324	1	6:+:33249534-33254989	ENSG00000232940	6:+:33249534-33254989	414765	-	HCG25	HLA complex group 25 (non-protein coding)
MSTRG.52900	0	11.4396	-Inf	0.142506	1	5:-:473798-474188	-	-	-	-	-	-
MSTRG.49971	0	10.3996	-Inf	0.142664	1	4:.:3289832-3290890	-	-	-	-	-	-
MSTRG.44440	16.2141	0	Inf	0.142736	1	22:.:26516449-26516995	-	-	-	-	-	-
MSTRG.4782	16.2141	0	Inf	0.142736	1	1:.:165779491-165780356	-	-	-	-	-	-
ENSG00000262454	45.3993	5.19981	3.12614	0.142847	1	16:+:14301389-14331067	ENSG00000262454	16:+:14301389-14331067	100129781	-	MIR193BHG	MIR193B host gene [Source:HGNC Symbol;Acc:HGNC:51945]
MSTRG.33948	9.72843	0	Inf	0.143012	1	19:.:40464365-40465259	-	-	-	-	-	-
MSTRG.9346	10.8094	0	Inf	0.143026	1	10:.:112855750-112856977	-	-	-	-	-	-
MSTRG.40352	6.48562	46.7983	-2.85113809209982	0.143091	1	2:.:218782499-218784637	-	-	-	-	-	-
MSTRG.62146	0	11.4396	-Inf	0.143675	1	7:-:76534762-76535894	-	-	-	-	-	-
MSTRG.5499	1.08094	22.8791	-4.4036791151286	0.144334	1	1:+:200738907-200739531	-	-	-	-	-	-
ENSG00000117479	1813.81	582.378	1.639	0.144411	1	1:-:169463909-169486003	ENSG00000117479	1:-:169463909-169486003	10560	O60779	SLC19A2	solute carrier family 19 member 2 [Source:HGNC Symbol;Acc:HGNC:10938]
MSTRG.40985	9.72843	0	Inf	0.144548	1	2:.:242179789-242180663	-	-	-	-	-	-
MSTRG.10913	0	13.5195	-Inf	0.144775	1	11:.:44283416-44283913	-	-	-	-	-	-
MSTRG.20969	2.16187	20.7992	-3.26617559137866	0.145052	1	14:.:92173473-92176050	-	-	-	-	-	-
MSTRG.50183	7.56656	0	Inf	0.145368	1	4:.:8868365-8870650	-	-	-	-	-	-
ENSG00000171223	16.2141	102.956	-2.66671352096239	0.145672	1	19:+:12791496-12793315	ENSG00000171223	19:+:12791496-12793315	3726	Q5U079	JUNB	JunB proto-oncogene, AP-1 transcription factor subunit [Source:HGNC Symbol;Acc:HGNC:6205]
ENSG00000269001	42.1565	4.15984	3.34115	0.145679	1	19:+:53197111-53214522	ENSG00000269001	19:+:53197111-53214522	-	-	AC092070.2	-
MSTRG.44031	4720.45	11791.1	-1.32069923453047	0.145877	1	22:+:18906028-18947757	ENSG00000283809|ENSG00000183628|ENSG00000284294	22:+:18906238-18947732|22:+:18906028-18914238|22:+:18936411-18947741	-|8214|-	-|Q14129|-	AC007326.5|DGCR6|AC007326.6	-|DiGeorge syndrome critical region gene 6 [Source:HGNC Symbol;Acc:HGNC:2846]|-
ENSG00000196951	2.16187	20.7992	-3.26617559137866	0.145951	1	4:-:140283724-140373381	ENSG00000196951	4:-:140283724-140373381	100129858	-	SCOC-AS1	SCOC antisense RNA 1
MSTRG.71149	10.8094	0	Inf	0.146239	1	X:-:14827598-14828798	-	-	-	-	-	-
MSTRG.72659	3.24281	37.4386	-3.52920999721245	0.146295	1	X:.:91440089-91441521	-	-	-	-	-	-
ENSG00000170525	2431.03	785.171	1.63049	0.146317	1	10:+:6144934-6254644	ENSG00000170525	10:+:6144934-6254644	5209	Q16875	PFKFB3	6-phosphofructo-2-kinase/fructose-2,6-biphosphatase 3 [Source:HGNC Symbol;Acc:HGNC:8874]
MSTRG.18664	19.4569	2.07992	3.22568	0.146386	1	13:.:94544930-94549294	-	-	-	-	-	-
MSTRG.73236	35.6709	3.11988	3.51518	0.146419	1	X:.:118870127-118871713	-	-	-	-	-	-
ENSG00000159409	2.16187	25.999	-3.58810368626602	0.146541	1	1:-:151702404-151716814	ENSG00000159409	1:-:151702404-151716814	11189	Q5SZQ8	CELF3	CUGBP Elav-like family member 3 [Source:HGNC Symbol;Acc:HGNC:11967]
MSTRG.68601	7.56656	0	Inf	0.146815	1	9:.:67654932-67658034	-	-	-	-	-	-
ENSG00000243679	14.0522	90.4766	-2.68675127419893	0.146893	1	7:+:128653969-128654722	ENSG00000243679	7:+:128653969-128654722	-	-	AC018638.5	-
ENSG00000109079	438.86	1346.75	-1.61764796188004	0.147628	1	17:+:28335602-28347009	ENSG00000109079	17:+:28335602-28347009	7126	Q13829	TNFAIP1	TNF alpha induced protein 1 [Source:HGNC Symbol;Acc:HGNC:11894]
MSTRG.15117	0	16.6394	-Inf	0.147645	1	12:.:50947741-50948695	-	-	-	-	-	-
ENSG00000240373	11.8903	0	Inf	0.147965	1	3:-:169978536-169985715	ENSG00000240373	3:-:169978536-169985715	106478967	-	SEC62-AS1	SEC62 antisense RNA 1 [Source:HGNC Symbol;Acc:HGNC:40586]
MSTRG.27506	10.8094	0	Inf	0.148184	1	17:.:7395329-7396386	-	-	-	-	-	-
MSTRG.71451	0	15.5994	-Inf	0.148292	1	X:.:30814744-30815549	-	-	-	-	-	-
MSTRG.27185	10.8094	0	Inf	0.148432	1	17:.:1459803-1460699	-	-	-	-	-	-
MSTRG.48107	10.8094	0	Inf	0.148683	1	3:.:125612429-125612985	-	-	-	-	-	-
MSTRG.17611	12.9712	0	Inf	0.148857	1	13:.:27237058-27237803	-	-	-	-	-	-
MSTRG.60315	18.3759	0	Inf	0.148875	1	7:+:2535365-2537430	-	-	-	-	-	-
MSTRG.43370	18.3759	0	Inf	0.148875	1	21:.:34004328-34005189	-	-	-	-	-	-
MSTRG.62651	7.56656	0	Inf	0.149188	1	7:+:100315387-100315669	-	-	-	-	-	-
MSTRG.66359	0	11.4396	-Inf	0.149191	1	8:.:94924243-94925441	-	-	-	-	-	-
MSTRG.17794	0	8.31969	-Inf	0.149302	1	13:.:36884483-36887203	-	-	-	-	-	-
MSTRG.26246	2.16187	25.999	-3.58810368626602	0.149588	1	16:-:69603729-69605152	-	-	-	-	-	-
ENSG00000176024	370.761	79.037	2.22989	0.149654	1	19:+:51927147-51948759	ENSG00000176024	19:+:51927147-51948759	79898	Q6PF04	ZNF613	zinc finger protein 613 [Source:HGNC Symbol;Acc:HGNC:25827]
ENSG00000205090	0	19.7593	-Inf	0.149784	1	1:-:1535174-1540453	ENSG00000205090	1:-:1535174-1540453	339453	Q5SV17	TMEM240	transmembrane protein 240 [Source:HGNC Symbol;Acc:HGNC:25186]
MSTRG.19818	12.9712	0	Inf	0.149798	1	14:.:45189903-45190340	-	-	-	-	-	-
MSTRG.24392	0	9.35965	-Inf	0.149883	1	16:.:2469930-2471045	-	-	-	-	-	-
MSTRG.15637	2.16187	31.1988	-3.85113809209982	0.150231	1	12:.:65747322-65748386	-	-	-	-	-	-
ENSG00000164054	2459.13	6368.72	-1.37285523401767	0.150426	1	3:-:48467798-48504826	ENSG00000164054	3:-:48467798-48504826	51246	Q8N114	SHISA5	shisa family member 5 [Source:HGNC Symbol;Acc:HGNC:30376]
MSTRG.42902	471.288	1610.9	-1.77318460050394	0.150431	1	21:+:8399154-8470657	-	-	-	-	-	-
MSTRG.44562	0	13.5195	-Inf	0.15058	1	22:.:30043283-30043906	-	-	-	-	-	-
MSTRG.21543	19.4569	0	Inf	0.150773	1	15:+:25644340-25649463	-	-	-	-	-	-
MSTRG.58393	19.4569	0	Inf	0.150773	1	6:.:76669160-76669653	-	-	-	-	-	-
MSTRG.49807	19.4569	0	Inf	0.150773	1	3:-:195681882-195682185	-	-	-	-	-	-
MSTRG.70703	19.4569	0	Inf	0.150773	1	KI270714.1:-:10927-13370	-	-	-	-	-	-
MSTRG.16401	19.4569	0	Inf	0.150773	1	12:.:102428688-102429449	-	-	-	-	-	-
MSTRG.52545	19.4569	0	Inf	0.150773	1	4:.:166776435-166777032	-	-	-	-	-	-
MSTRG.51593	19.4569	0	Inf	0.150773	1	4:.:103450469-103451307	-	-	-	-	-	-
MSTRG.52730	19.4569	0	Inf	0.150773	1	4:.:181963618-181964500	-	-	-	-	-	-
ENSG00000215475	19.4569	0	Inf	0.150773	1	13:-:45777243-45851736	ENSG00000215475	13:-:45777243-45851736	283514	Q8IW03	SIAH3	siah E3 ubiquitin protein ligase family member 3 [Source:HGNC Symbol;Acc:HGNC:30553]
MSTRG.39736	1.08094	19.7593	-4.19217500993488	0.150808	1	2:.:196738827-196739698	-	-	-	-	-	-
ENSG00000230415	0	9.35965	-Inf	0.150827	1	1:+:1275223-1280420	ENSG00000230415	1:+:1275223-1280420	101928895	-	LINC01786	long intergenic non-protein coding RNA 1786 [Source:HGNC Symbol;Acc:HGNC:52575]
MSTRG.35743	0	10.3996	-Inf	0.15096	1	2:.:23407535-23408684	-	-	-	-	-	-
MSTRG.25420	2.16187	29.1189	-3.7516024185489	0.150986	1	16:+:29407528-29510113	-	-	-	-	-	-
MSTRG.21796	0	12.4795	-Inf	0.151001	1	15:.:32271838-32272583	-	-	-	-	-	-
MSTRG.68139	12.9712	1.03996	3.64072	0.151265	1	9:.:35843617-35845893	-	-	-	-	-	-
MSTRG.65511	0	8.31969	-Inf	0.151396	1	8:.:60205319-60205607	-	-	-	-	-	-
MSTRG.71182	8.64749	0	Inf	0.15146	1	X:-:15559109-15560972	-	-	-	-	-	-
MSTRG.73984	9.72843	0	Inf	0.151644	1	X:.:154340440-154341304	-	-	-	-	-	-
MSTRG.1841	0	12.4795	-Inf	0.151693	1	1:.:44729999-44730610	-	-	-	-	-	-
ENSG00000168481	9.72843	0	Inf	0.1517	1	8:-:22146825-22157084	ENSG00000168481	8:-:22146825-22157084	203190	Q8N145	LGI3	leucine rich repeat LGI family member 3 [Source:HGNC Symbol;Acc:HGNC:18711]
MSTRG.33793	15.1331	0	Inf	0.151762	1	19:.:37671935-37672382	-	-	-	-	-	-
MSTRG.60305	1.08094	16.6394	-3.9442474964913	0.152425	1	7:.:2453002-2454543	-	-	-	-	-	-
MSTRG.16355	4.32375	32.2388	-2.89844380687817	0.153285	1	12:.:100235194-100237398	-	-	-	-	-	-
ENSG00000197045	1666.8	4294	-1.36523714975244	0.153312	1	14:-:54474484-54489196	ENSG00000197045	14:-:54474484-54489196	2764	P60983	GMFB	glia maturation factor beta [Source:HGNC Symbol;Acc:HGNC:4373]
MSTRG.27125	0	8.31969	-Inf	0.153699	1	16:.:90170794-90172264	-	-	-	-	-	-
ENSG00000091436	3662.21	1349.87	1.4399	0.153708	1	2:+:173075435-173268010	ENSG00000091436	2:+:173075435-173268010	51776	Q9NYL2	MAP3K20	mitogen-activated protein kinase kinase kinase 20 [Source:HGNC Symbol;Acc:HGNC:17797]
ENSG00000118004	7.56656	0	Inf	0.153708	1	2:+:3594832-3644644	ENSG00000118004	2:+:3594832-3644644	78989	Q9BWP8	COLEC11	collectin subfamily member 11 [Source:HGNC Symbol;Acc:HGNC:17213]
MSTRG.32867	28.1044	2.07992	3.75619	0.15396	1	19:.:17406965-17408483	-	-	-	-	-	-
MSTRG.3135	12.9712	0	Inf	0.154281	1	1:.:93881822-93882442	-	-	-	-	-	-
MSTRG.64529	10.8094	0	Inf	0.154293	1	8:+:11367303-11368191	-	-	-	-	-	-
MSTRG.25332	0	8.31969	-Inf	0.154511	1	16:+:28359111-28361661	-	-	-	-	-	-
MSTRG.73568	8.64749	50.9581	-2.55895734060651	0.154666	1	X:+:132963048-132970095	-	-	-	-	-	-
MSTRG.61699	0	16.6394	-Inf	0.154877	1	7:-:64942958-64943786	-	-	-	-	-	-
ENSG00000262714	2.16187	24.9591	-3.52920999721245	0.155302	1	16:+:53386944-53389085	ENSG00000262714	16:+:53386944-53389085	-	-	AC007342.5	-
MSTRG.19340	24.8615	1.03996	4.57931	0.155534	1	14:.:24651039-24652018	-	-	-	-	-	-
MSTRG.20308	27.0234	3.11988	3.11465	0.155728	1	14:+:64379844-64382357	-	-	-	-	-	-
MSTRG.62143	12.9712	0	Inf	0.155986	1	7:.:76525302-76525790	-	-	-	-	-	-
MSTRG.17891	9.72843	0	Inf	0.156348	1	13:.:40813942-40814743	-	-	-	-	-	-
MSTRG.43349	28.1044	3.11988	3.17123	0.156595	1	21:+:33412626-33450487	-	-	-	-	-	-
MSTRG.56516	19.4569	1.03996	4.22568	0.156722	1	6:.:484070-484469	-	-	-	-	-	-
MSTRG.13438	0	18.7193	-Inf	0.157063	1	12:.:171673-172578	-	-	-	-	-	-
MSTRG.54346	0	9.35965	-Inf	0.157077	1	5:-:87458089-87477649	-	-	-	-	-	-
MSTRG.38707	0	8.31969	-Inf	0.157357	1	2:.:151778353-151780172	-	-	-	-	-	-
MSTRG.18676	45.3993	5.19981	3.12614	0.157381	1	13:.:94702863-94704024	-	-	-	-	-	-
MSTRG.23547	17.295	0	Inf	0.157448	1	15:.:81855662-81856212	-	-	-	-	-	-
MSTRG.45250	5.40468	43.6784	-3.0146368243827	0.157635	1	22:-:45569730-45571913	-	-	-	-	-	-
ENSG00000126878	3908.67	1420.59	1.46019	0.157681	1	9:+:131096476-131123152	ENSG00000126878	9:+:131096476-131123152	83543	Q9BQI0	AIF1L	allograft inflammatory factor 1 like [Source:HGNC Symbol;Acc:HGNC:28904]
MSTRG.44136	0	10.3996	-Inf	0.157719	1	22:.:21140450-21141112	-	-	-	-	-	-
ENSG00000181450	503.717	120.635	2.06196	0.157794	1	1:+:227563543-227677443	ENSG00000181450	1:+:227563543-227677443	339500	B1APK8,Q5SXM1,V9GYU6	ZNF678	zinc finger protein 678 [Source:HGNC Symbol;Acc:HGNC:28652]
MSTRG.8515	6.48562	0	Inf	0.158233	1	10:+:75409157-75412533	ENSG00000272692	10:+:75409157-75411842	-	-	AC010997.4	-
MSTRG.38370	0	7.27973	-Inf	0.158697	1	2:.:129436536-129440233	-	-	-	-	-	-
ENSG00000197142	2.16187	24.9591	-3.52920999721245	0.158729	1	10:+:112374018-112428380	ENSG00000197142	10:+:112374018-112428380	51703	Q9ULC5	ACSL5	acyl-CoA synthetase long chain family member 5 [Source:HGNC Symbol;Acc:HGNC:16526]
ENSG00000073331	10.8094	1.03996	3.37768	0.158784	1	4:+:112285509-112442620	ENSG00000073331	4:+:112285509-112442620	80216	Q96QP1	ALPK1	alpha kinase 1 [Source:HGNC Symbol;Acc:HGNC:20917]
MSTRG.37647	0	7.27973	-Inf	0.158908	1	2:+:96870764-96873767	-	-	-	-	-	-
MSTRG.61605	0	8.31969	-Inf	0.158941	1	7:.:55746535-55747504	-	-	-	-	-	-
MSTRG.54818	8.64749	55.1179	-2.6721679510545	0.159113	1	5:.:112165249-112168547	-	-	-	-	-	-
MSTRG.8878	8.64749	0	Inf	0.159316	1	10:+:92657902-92658976	-	-	-	-	-	-
MSTRG.53651	0	6.23977	-Inf	0.159354	1	5:+:54320944-54419065	ENSG00000249069	5:+:54320944-54415125	104355136	-	LINC01033	long intergenic non-protein coding RNA 1033
MSTRG.31637	260.506	55.1179	2.24072	0.159561	1	18:-:76978827-77133683	ENSG00000197971|ENSG00000279811	18:-:76978827-77133683|18:-:77002849-77006846	4155|-	A0A024R384|-	MBP|AC093330.2	myelin basic protein [Source:HGNC Symbol;Acc:HGNC:6925]|-
MSTRG.64106	1147.95	3011.73	-1.39152533277035	0.160019	1	7:+:155644451-155781581	ENSG00000184863	7:+:155644451-155781485	155435	Q96EV2	RBM33	RNA binding motif protein 33 [Source:HGNC Symbol;Acc:HGNC:27223]
MSTRG.12294	23.7806	2.07992	3.51518	0.160108	1	11:.:83107037-83107939	-	-	-	-	-	-
MSTRG.4984	1.08094	21.8392	-4.33656491927006	0.160155	1	1:.:173236730-173237596	-	-	-	-	-	-
ENSG00000166734	1630.05	540.78	1.59181	0.160216	1	15:+:44288729-44415758	ENSG00000166734	15:+:44288729-44415758	113201	Q6P4E1	CASC4	cancer susceptibility 4 [Source:HGNC Symbol;Acc:HGNC:24892]
ENSG00000228008	0	11.4396	-Inf	0.160376	1	3:+:49903845-49916937	ENSG00000228008	3:+:49903845-49916937	-	-	AC105935.1	-
MSTRG.18233	8.64749	0	Inf	0.160735	1	13:.:50543529-50544577	-	-	-	-	-	-
MSTRG.70741	183.759	34.3187	2.42075	0.160745	1	KI270733.1:-:138216-152556	-	-	-	-	-	-
MSTRG.68619	9.72843	0	Inf	0.160843	1	9:.:65659316-65660260	-	-	-	-	-	-
MSTRG.9265	0	11.4396	-Inf	0.1609	1	10:.:104289860-104290319	-	-	-	-	-	-
MSTRG.69358	8.64749	0	Inf	0.161016	1	9:.:97976420-97977868	-	-	-	-	-	-
MSTRG.4	19.4569	103.996	-2.41817868482371	0.161051	1	1:+:24910-199470	-	-	-	-	-	-
ENSG00000132357	7.56656	0	Inf	0.161258	1	5:+:40841184-40860175	ENSG00000132357	5:+:40841184-40860175	84674	Q9BX69	CARD6	caspase recruitment domain family member 6 [Source:HGNC Symbol;Acc:HGNC:16394]
MSTRG.11602	25.9425	3.11988	3.05575	0.161312	1	11:.:65992293-65993444	-	-	-	-	-	-
MSTRG.33935	0	10.3996	-Inf	0.161406	1	19:.:40307408-40307816	-	-	-	-	-	-
MSTRG.20012	12.9712	0	Inf	0.161419	1	14:.:53034057-53034764	-	-	-	-	-	-
ENSG00000135503	1718.69	608.377	1.49827	0.16199	1	12:+:51951667-51997078	ENSG00000135503	12:+:51951667-51997078	91	P36896	ACVR1B	activin A receptor type 1B [Source:HGNC Symbol;Acc:HGNC:172]
MSTRG.62505	14.0522	0	Inf	0.162193	1	7:.:97918360-97918921	-	-	-	-	-	-
MSTRG.68584	7.56656	0	Inf	0.162253	1	9:-:67619054-67620512	-	-	-	-	-	-
MSTRG.73648	7.56656	0	Inf	0.162317	1	X:.:135364280-135366359	-	-	-	-	-	-
ENSG00000168101	75.6656	334.867	-2.14588135766095	0.162334	1	16:+:4693694-4695859	ENSG00000168101	16:+:4693694-4695859	84309	Q9BRJ7	NUDT16L1	nudix hydrolase 16 like 1 [Source:HGNC Symbol;Acc:HGNC:28154]
MSTRG.37974	1275.51	409.745	1.63827	0.162487	1	2:+:111119295-111168447	ENSG00000153094	2:+:111119378-111168447	10018	O43521	BCL2L11	BCL2 like 11 [Source:HGNC Symbol;Acc:HGNC:994]
MSTRG.62062	14.0522	0	Inf	0.162624	1	7:.:75721524-75721962	-	-	-	-	-	-
MSTRG.18417	0	13.5195	-Inf	0.162708	1	13:.:56064898-56065142	-	-	-	-	-	-
MSTRG.55505	9.72843	0	Inf	0.16283	1	5:+:141950070-141950882	-	-	-	-	-	-
MSTRG.24454	0	9.35965	-Inf	0.162853	1	16:.:2961530-2962413	-	-	-	-	-	-
MSTRG.28456	2.16187	20.7992	-3.26617559137866	0.16287	1	17:.:35243805-35245294	-	-	-	-	-	-
ENSG00000198843	3670.86	1355.07	1.43775	0.163038	1	3:+:150602875-150630445	ENSG00000198843	3:+:150602875-150630445	51714	P62341	SELENOT	selenoprotein T [Source:HGNC Symbol;Acc:HGNC:18136]
ENSG00000260470	10.8094	0	Inf	0.163048	1	12:-:54145069-54147225	ENSG00000260470	12:-:54145069-54147225	-	-	AC023794.7	-
MSTRG.35072	16.2141	92.5565	-2.51309033184918	0.163233	1	19:.:56626576-56630521	-	-	-	-	-	-
MSTRG.43575	0	16.6394	-Inf	0.163536	1	21:.:39399804-39400391	-	-	-	-	-	-
MSTRG.24225	27.0234	3.11988	3.11465	0.163588	1	16:+:585679-586893	-	-	-	-	-	-
MSTRG.48294	9.72843	0	Inf	0.164025	1	3:.:130749563-130750949	-	-	-	-	-	-
MSTRG.43282	0	16.6394	-Inf	0.164084	1	21:.:32287933-32288611	-	-	-	-	-	-
MSTRG.8690	0	16.6394	-Inf	0.164084	1	10:.:86707222-86708121	-	-	-	-	-	-
MSTRG.2488	7.56656	0	Inf	0.164112	1	1:+:66480247-66489620	-	-	-	-	-	-
MSTRG.28598	0	10.3996	-Inf	0.164386	1	17:-:38681805-38686891	-	-	-	-	-	-
ENSG00000272817	0	16.6394	-Inf	0.164636	1	10:+:91908131-91909348	ENSG00000272817	10:+:91908131-91909348	-	-	AL359198.1	-
ENSG00000163291	645.319	1959.29	-1.60224362483928	0.164688	1	4:-:78887127-78939438	ENSG00000163291	4:-:78887127-78939438	152559	Q6TCH7	PAQR3	progestin and adipoQ receptor family member 3 [Source:HGNC Symbol;Acc:HGNC:30130]
MSTRG.57613	7.56656	0	Inf	0.164783	1	6:.:33247266-33248375	-	-	-	-	-	-
ENSG00000128218	0	11.4396	-Inf	0.164947	1	22:-:23752743-23754468	ENSG00000128218	22:-:23752743-23754468	29802	Q9UKI3	VPREB3	V-set pre-B cell surrogate light chain 3 [Source:HGNC Symbol;Acc:HGNC:12710]
MSTRG.16190	1.08094	16.6394	-3.9442474964913	0.165523	1	12:.:93442618-93443393	-	-	-	-	-	-
MSTRG.57322	0	8.31969	-Inf	0.165621	1	6:.:28935761-28936224	-	-	-	-	-	-
MSTRG.44976	0	14.5595	-Inf	0.166506	1	22:.:40068965-40069444	-	-	-	-	-	-
MSTRG.50371	30.2662	3.11988	3.27814	0.166666	1	4:.:16248982-16250154	-	-	-	-	-	-
MSTRG.26755	0	7.27973	-Inf	0.166712	1	16:.:84509437-84511732	-	-	-	-	-	-
MSTRG.14591	16.2141	0	Inf	0.166904	1	12:.:27765315-27765953	-	-	-	-	-	-
MSTRG.69525	16.2141	0	Inf	0.166904	1	9:.:105829491-105830021	-	-	-	-	-	-
MSTRG.31335	10.8094	0	Inf	0.166967	1	18:.:56017893-56018633	-	-	-	-	-	-
MSTRG.49477	0	14.5595	-Inf	0.166968	1	3:.:187493145-187493738	-	-	-	-	-	-
MSTRG.17035	9.72843	0	Inf	0.166978	1	12:-:121754001-121758413	-	-	-	-	-	-
MSTRG.17860	8.64749	0	Inf	0.16716	1	13:.:39761611-39762839	-	-	-	-	-	-
MSTRG.68515	0	18.7193	-Inf	0.167566	1	9:.:64092739-64093492	-	-	-	-	-	-
MSTRG.53707	0	18.7193	-Inf	0.167566	1	5:.:56130430-56131411	-	-	-	-	-	-
MSTRG.3625	0	18.7193	-Inf	0.167566	1	1:+:114717390-114718049	-	-	-	-	-	-
MSTRG.49134	0	18.7193	-Inf	0.167566	1	3:.:176356413-176357464	-	-	-	-	-	-
MSTRG.14177	0	18.7193	-Inf	0.167566	1	12:-:12721914-12722186	-	-	-	-	-	-
MSTRG.14684	0	18.7193	-Inf	0.167566	1	12:+:31361817-31362343	-	-	-	-	-	-
MSTRG.32988	10.8094	0	Inf	0.167666	1	19:.:19172373-19172911	-	-	-	-	-	-
MSTRG.29213	5203.63	2125.68	1.29159	0.167855	1	17:+:49788555-49836454	ENSG00000136504|ENSG00000262837	17:+:49788555-49835030|17:+:49834239-49836454	11143|-	O95251|-	KAT7|AC027801.5	lysine acetyltransferase 7 [Source:HGNC Symbol;Acc:HGNC:17016]|-
MSTRG.24464	8.64749	0	Inf	0.167856	1	16:-:2767103-2767532	-	-	-	-	-	-
MSTRG.71309	10.8094	0	Inf	0.167948	1	X:.:19430368-19430933	-	-	-	-	-	-
ENSG00000100300	10.8094	63.4376	-2.55305673916682	0.16795	1	22:+:43151514-43163242	ENSG00000100300	22:+:43151514-43163242	706	O76068	TSPO	translocator protein [Source:HGNC Symbol;Acc:HGNC:1158]
ENSG00000283654	15.1331	0	Inf	0.168026	1	14:-:23099065-23104992	ENSG00000283654	14:-:23099065-23104992	100128908	A0A1B0GTW7,A0A2R8Y3T5,A0A2R8Y752	LMLN2	leishmanolysin like peptidase 2 [Source:HGNC Symbol;Acc:HGNC:53647]
MSTRG.71748	16.2141	0	Inf	0.16805	1	X:+:48021853-48027046	-	-	-	-	-	-
MSTRG.25881	0	10.3996	-Inf	0.168104	1	16:.:54929432-54930000	-	-	-	-	-	-
ENSG00000163083	0	7.27973	-Inf	0.168189	1	2:+:120346143-120351808	ENSG00000163083	2:+:120346143-120351808	3625	P09529	INHBB	inhibin beta B subunit [Source:HGNC Symbol;Acc:HGNC:6067]
MSTRG.31255	17.295	0	Inf	0.168313	1	18:.:51085370-51086245	-	-	-	-	-	-
MSTRG.34826	17.295	0	Inf	0.168313	1	19:.:52668674-52669262	-	-	-	-	-	-
MSTRG.48934	17.295	0	Inf	0.168313	1	3:.:165496494-165497233	-	-	-	-	-	-
ENSG00000232173	17.295	0	Inf	0.168313	1	6:+:29573909-29574836	ENSG00000232173	6:+:29573909-29574836	26713	-	OR2H5P	olfactory receptor family 2 subfamily H member 5 pseudogene [Source:HGNC Symbol;Acc:HGNC:8256]
MSTRG.50969	10.8094	0	Inf	0.168375	1	4:.:66028739-66029298	-	-	-	-	-	-
MSTRG.45950	15.1331	0	Inf	0.16856	1	3:.:23596366-23597172	-	-	-	-	-	-
ENSG00000173153	201.054	747.732	-1.89493664582256	0.168929	1	11:+:64305572-64316743	ENSG00000173153	11:+:64305572-64316743	2101	P11474	ESRRA	estrogen related receptor alpha [Source:HGNC Symbol;Acc:HGNC:3471]
MSTRG.44463	15.1331	0	Inf	0.169098	1	22:.:26446920-26447333	-	-	-	-	-	-
MSTRG.51690	4.32375	35.3587	-3.03171033774164	0.169158	1	4:.:108645373-108646716	-	-	-	-	-	-
MSTRG.65967	9.72843	0	Inf	0.169459	1	8:.:76969990-76970769	-	-	-	-	-	-
MSTRG.11296	18.3759	0	Inf	0.169482	1	11:+:62527771-62531939	-	-	-	-	-	-
MSTRG.59187	18.3759	0	Inf	0.169482	1	6:-:121448873-121449343	-	-	-	-	-	-
MSTRG.57846	18.3759	0	Inf	0.169482	1	6:.:39457026-39457722	-	-	-	-	-	-
MSTRG.65044	18.3759	0	Inf	0.169482	1	8:.:35460955-35461764	-	-	-	-	-	-
MSTRG.65565	18.3759	0	Inf	0.169482	1	8:.:63554562-63555151	-	-	-	-	-	-
MSTRG.43885	9.72843	0	Inf	0.169752	1	22:.:11871605-11872140	-	-	-	-	-	-
MSTRG.23992	3.24281	30.1589	-3.21726599089771	0.169989	1	15:.:97293530-97295188	-	-	-	-	-	-
MSTRG.16788	8.64749	0	Inf	0.1703	1	12:.:113797188-113798206	-	-	-	-	-	-
MSTRG.35957	8.64749	0	Inf	0.170354	1	2:-:28133178-28134143	-	-	-	-	-	-
MSTRG.28112	502.636	1441.39	-1.51987213263312	0.170638	1	17:+:28357581-28404225	ENSG00000244045|ENSG00000258924|ENSG00000004139	17:+:28357581-28363683|17:+:28357647-28381697|17:+:28364356-28404049	147007|-|23098	Q8N511|-|Q05B42	TMEM199|AC002094.1|SARM1	transmembrane protein 199 [Source:HGNC Symbol;Acc:HGNC:18085]|-|sterile alpha and TIR motif containing 1 [Source:HGNC Symbol;Acc:HGNC:17074]
ENSG00000108813	0	6.23977	-Inf	0.170944	1	17:+:49968970-49974959	ENSG00000108813	17:+:49968970-49974959	1748	Q92988	DLX4	distal-less homeobox 4 [Source:HGNC Symbol;Acc:HGNC:2917]
MSTRG.41710	10.8094	63.4376	-2.55305673916682	0.171056	1	20:.:31811034-31814621	-	-	-	-	-	-
MSTRG.61931	0	11.4396	-Inf	0.171062	1	7:.:70501376-70502030	-	-	-	-	-	-
MSTRG.60882	0	8.31969	-Inf	0.171349	1	7:.:23696504-23697764	-	-	-	-	-	-
MSTRG.44284	0	8.31969	-Inf	0.171538	1	22:-:22323159-22407245	-	-	-	-	-	-
MSTRG.35697	0	7.27973	-Inf	0.171693	1	2:.:20598861-20601287	-	-	-	-	-	-
ENSG00000165714	167.545	646.856	-1.94889386134766	0.171806	1	12:+:12357079-12469694	ENSG00000165714	12:+:12357079-12469694	118426	Q969J3	BORCS5	BLOC-1 related complex subunit 5
ENSG00000221949	1.08094	18.7193	-4.11417249793361	0.172057	1	12:-:62601751-62603690	ENSG00000221949	12:-:62601751-62603690	283416	Q8N7H1	LINC01465	long intergenic non-protein coding RNA 1465
MSTRG.10802	9551.16	4413.6	1.11372	0.172121	1	11:+:31812307-32105755	ENSG00000049449|ENSG00000281880|ENSG00000285283	11:+:32090904-32105755|11:+:31812307-32002405|11:+:31812391-32104665	440034|103157000|-	H0YER5,Q15293,H0YDA4,E9PLM2|-|-	RCN1|PAUPAR|AL035078.4	PAX6 antisense RNA 1|PAX6 upstream antisense RNA|Reticulocalbin-1 [Source:UniProtKB/Swiss-Prot;Acc:Q15293]
ENSG00000260401	3.24281	25.999	-3.00314118554487	0.172307	1	11:+:73238975-73242335	ENSG00000260401	11:+:73238975-73242335	-	-	AP002761.4	-
ENSG00000218632	10.8094	0	Inf	0.172593	1	6:-:109327175-109327914	ENSG00000218632	6:-:109327175-109327914	442242	-	RPL7P28	ribosomal protein L7 pseudogene 28 [Source:HGNC Symbol;Acc:HGNC:35899]
MSTRG.14194	10.8094	0	Inf	0.172593	1	12:.:12786347-12786844	-	-	-	-	-	-
ENSG00000268738	0	8.31969	-Inf	0.172635	1	X:-:149592515-149594716	ENSG00000268738	X:-:149592515-149594716	100130086	Q9UBD0	HSFX2	heat shock transcription factor family, X-linked 2 [Source:HGNC Symbol;Acc:HGNC:32701]
ENSG00000245025	25.9425	135.195	-2.3816528087986	0.172775	1	8:-:22984596-23019335	ENSG00000245025	8:-:22984596-23019335	107986927	-	AC107959.1	uncharacterized LOC107986927
MSTRG.52376	8.64749	0	Inf	0.172851	1	4:.:152912647-152913571	-	-	-	-	-	-
MSTRG.3551	0	15.5994	-Inf	0.172898	1	1:.:112870442-112871231	-	-	-	-	-	-
MSTRG.58274	29.1853	4.15984	2.81064	0.173032	1	6:-:71221457-71420769	ENSG00000269966|ENSG00000232295|ENSG00000233237	6:-:71295173-71417436|6:-:71221457-71328228|6:-:71344344-71420769	-|-|79940	-|-|Q9H8W2	AL136164.2|AL589935.1|LINC00472	-|-|long intergenic non-protein coding RNA 472 [Source:HGNC Symbol;Acc:HGNC:21380]
ENSG00000224003	0	9.35965	-Inf	0.173468	1	22:+:25647261-25649232	ENSG00000224003	22:+:25647261-25649232	7526	-	YES1P1	YES1 pseudogene 1 [Source:HGNC Symbol;Acc:HGNC:12842]
ENSG00000214248	29.1853	4.15984	2.81064	0.173499	1	19:-:7898804-7903542	ENSG00000214248	19:-:7898804-7903542	-	-	AC010336.1	-
MSTRG.6599	6.48562	0	Inf	0.173547	1	1:-:233319916-233327257	-	-	-	-	-	-
MSTRG.17739	21.6187	2.07992	3.37768	0.173569	1	13:.:33838525-33839206	-	-	-	-	-	-
MSTRG.61489	0	16.6394	-Inf	0.173706	1	7:.:44806809-44807375	-	-	-	-	-	-
MSTRG.22078	0	14.5595	-Inf	0.173923	1	15:.:41118036-41118653	-	-	-	-	-	-
MSTRG.22509	0	16.6394	-Inf	0.174006	1	15:.:55609199-55609718	-	-	-	-	-	-
MSTRG.7738	0	15.5994	-Inf	0.17431	1	10:.:38069565-38070208	-	-	-	-	-	-
MSTRG.71153	0	8.31969	-Inf	0.174353	1	X:.:14602601-14603845	-	-	-	-	-	-
MSTRG.23207	0	14.5595	-Inf	0.17444	1	15:-:75638262-75638942	-	-	-	-	-	-
MSTRG.23259	0	12.4795	-Inf	0.174448	1	15:.:76461943-76462329	-	-	-	-	-	-
ENSG00000227766	0	16.6394	-Inf	0.174607	1	6:-:29942075-29943067	ENSG00000227766	6:-:29942075-29943067	353003	-	HCG4P5	HLA complex group 4 pseudogene 5 [Source:HGNC Symbol;Acc:HGNC:22925]
MSTRG.9522	0	12.4795	-Inf	0.174838	1	10:.:120842717-120843408	-	-	-	-	-	-
MSTRG.46396	18.3759	2.07992	3.14322	0.174959	1	3:.:40497246-40497929	-	-	-	-	-	-
ENSG00000241112	0	12.4795	-Inf	0.175034	1	5:-:149545383-149545810	ENSG00000241112	5:-:149545383-149545810	100270974	-	RPL29P14	ribosomal protein L29 pseudogene 14 [Source:HGNC Symbol;Acc:HGNC:36687]
MSTRG.9145	8.64749	0	Inf	0.175104	1	10:.:101833126-101833972	-	-	-	-	-	-
ENSG00000164385	12.9712	0	Inf	0.175204	1	6:-:2621913-2634603	ENSG00000164385	6:-:2621913-2634603	154386	Q96MT4	LINC01600	long intergenic non-protein coding RNA 1600
MSTRG.49102	0	12.4795	-Inf	0.175428	1	3:-:171791790-171809924	ENSG00000075651	3:-:171600405-171810950	5337	Q59EA4	PLD1	phospholipase D1 [Source:HGNC Symbol;Acc:HGNC:9067]
MSTRG.52600	12.9712	0	Inf	0.175429	1	4:.:173160600-173161302	-	-	-	-	-	-
MSTRG.58237	0	17.6793	-Inf	0.175994	1	6:+:63715573-63716333	-	-	-	-	-	-
ENSG00000273319	20.5378	2.07992	3.30368	0.176229	1	7:+:130936464-130939661	ENSG00000273319	7:+:130936464-130939661	-	-	AC058791.1	-
MSTRG.56333	19.4569	1.03996	4.22568	0.176281	1	5:+:177960880-177961666	-	-	-	-	-	-
MSTRG.46308	0	9.35965	-Inf	0.176355	1	3:.:37798342-37798917	-	-	-	-	-	-
MSTRG.24137	8.64749	0	Inf	0.176722	1	15:+:101201405-101202218	-	-	-	-	-	-
MSTRG.24453	16.2141	1.03996	3.96264	0.176897	1	16:.:2959007-2959833	-	-	-	-	-	-
ENSG00000082641	6332.13	2711.18	1.22377	0.176978	1	17:+:48048329-48061487	ENSG00000082641	17:+:48048329-48061487	4779	Q8NF22	NFE2L1	nuclear factor, erythroid 2 like 1 [Source:HGNC Symbol;Acc:HGNC:7781]
ENSG00000279254	0	10.3996	-Inf	0.17699	1	2:+:46668870-46670778	ENSG00000279254	2:+:46668870-46670778	-	-	AC020604.1	-
ENSG00000103769	1100.39	2736.14	-1.31412118358149	0.177214	1	15:+:65726054-65891991	ENSG00000103769	15:+:65726054-65891991	8766	P62491	RAB11A	RAB11A, member RAS oncogene family [Source:HGNC Symbol;Acc:HGNC:9760]
MSTRG.68172	16.2141	0	Inf	0.177433	1	9:.:36297614-36298213	-	-	-	-	-	-
ENSG00000271427	8.64749	0	Inf	0.177846	1	1:-:117364899-117365473	ENSG00000271427	1:-:117364899-117365473	-	-	AL358072.1	-
MSTRG.46544	3.24281	27.039	-3.05972471391123	0.178271	1	3:.:44412448-44413736	-	-	-	-	-	-
MSTRG.12461	15.1331	0	Inf	0.178279	1	11:.:92277311-92277837	-	-	-	-	-	-
MSTRG.36246	15.1331	0	Inf	0.178279	1	2:.:42379583-42379902	-	-	-	-	-	-
ENSG00000188508	0	13.5195	-Inf	0.178441	1	19:-:35487324-35495558	ENSG00000188508	19:-:35487324-35495558	388533	P60985	KRTDAP	keratinocyte differentiation associated protein [Source:HGNC Symbol;Acc:HGNC:16313]
MSTRG.43849	17.295	0	Inf	0.178525	1	21:+:46190230-46190667	-	-	-	-	-	-
ENSG00000157600	3274.16	1336.35	1.29283	0.178714	1	X:+:110002631-110182734	ENSG00000157600	X:+:110002631-110182734	84187	Q5U3C3	TMEM164	transmembrane protein 164 [Source:HGNC Symbol;Acc:HGNC:26217]
MSTRG.33906	22.6997	3.11988	2.86311	0.178836	1	19:.:40026965-40027912	-	-	-	-	-	-
ENSG00000271755	0	7.27973	-Inf	0.178911	1	6:-:27404010-27406964	ENSG00000271755	6:-:27404010-27406964	-	-	AL031118.1	-
MSTRG.34988	3.24281	20.7992	-2.6812130906575	0.179299	1	19:-:55151767-55166722	ENSG00000167646|ENSG00000129991|ENSG00000267110	19:-:55158661-55166722|19:-:55151767-55157773|19:-:55154757-55160671	352909|7137|-	Q8N9W5|P19429|-	DNAAF3|TNNI3|AC010327.1	dynein axonemal assembly factor 3 [Source:HGNC Symbol;Acc:HGNC:30492]|troponin I3, cardiac type [Source:HGNC Symbol;Acc:HGNC:11947]|-
MSTRG.50018	7.56656	0	Inf	0.179313	1	4:.:4016284-4017477	-	-	-	-	-	-
ENSG00000136160	29.1853	4.15984	2.81064	0.179386	1	13:-:77895481-77975529	ENSG00000136160	13:-:77895481-77975529	1910	P24530	EDNRB	endothelin receptor type B [Source:HGNC Symbol;Acc:HGNC:3180]
ENSG00000170891	2.16187	27.039	-3.64468721463239	0.179522	1	4:-:5014586-5019472	ENSG00000170891	4:-:5014586-5019472	54360	Q9NRR1	CYTL1	cytokine like 1 [Source:HGNC Symbol;Acc:HGNC:24435]
MSTRG.24245	24.8615	2.07992	3.57931	0.179712	1	16:.:702359-703534	-	-	-	-	-	-
MSTRG.54232	14.0522	0	Inf	0.180027	1	5:.:80898296-80898961	-	-	-	-	-	-
MSTRG.10463	6.48562	0	Inf	0.180059	1	11:.:15069433-15073065	-	-	-	-	-	-
MSTRG.65550	0	8.31969	-Inf	0.180149	1	8:+:63024372-63025457	ENSG00000253121	8:+:63024372-63025294	-	-	AC120042.2	-
MSTRG.70242	77.8274	15.5994	2.31879	0.180151	1	9:-:131496803-131500191	ENSG00000176868	9:-:131497479-131500191	-	-	AL358781.1	-
MSTRG.37136	14.0522	0	Inf	0.180304	1	2:.:74511086-74511779	-	-	-	-	-	-
ENSG00000187944	7.56656	0	Inf	0.180859	1	2:-:196805002-196810276	ENSG00000187944	2:-:196805002-196810276	401027	Q6UXQ4	C2orf66	chromosome 2 open reading frame 66 [Source:HGNC Symbol;Acc:HGNC:33809]
MSTRG.39151	19.4569	1.03996	4.22568	0.181001	1	2:.:171988964-171989748	-	-	-	-	-	-
ENSG00000274698	0	7.27973	-Inf	0.181092	1	16:+:68450283-68452318	ENSG00000274698	16:+:68450283-68452318	-	-	AC099521.1	-
MSTRG.5020	11.8903	0	Inf	0.181209	1	1:.:174019026-174019476	-	-	-	-	-	-
MSTRG.24401	0	10.3996	-Inf	0.181342	1	16:.:2533671-2534255	-	-	-	-	-	-
ENSG00000243849	0	10.3996	-Inf	0.181342	1	3:+:113403991-113433992	ENSG00000243849	3:+:113403991-113433992	100874029	-	CFAP44-AS1	CFAP44 antisense RNA 1
ENSG00000128917	0	7.27973	-Inf	0.181499	1	15:+:40929340-40939072	ENSG00000128917	15:+:40929340-40939072	54567	Q9NR61	DLL4	delta like canonical Notch ligand 4 [Source:HGNC Symbol;Acc:HGNC:2910]
ENSG00000148483	8.64749	0	Inf	0.181808	1	10:+:17752252-17800868	ENSG00000148483	10:+:17752252-17800868	653567	Q5W0B7	TMEM236	transmembrane protein 236 [Source:HGNC Symbol;Acc:HGNC:23473]
MSTRG.60942	2.16187	20.7992	-3.26617559137866	0.181817	1	7:.:24695543-24696834	-	-	-	-	-	-
MSTRG.29112	0	11.4396	-Inf	0.182417	1	17:.:48127285-48127917	-	-	-	-	-	-
MSTRG.29929	22.6997	2.07992	3.44807	0.182543	1	17:-:75879861-75880294	-	-	-	-	-	-
ENSG00000125409	0	8.31969	-Inf	0.182556	1	17:-:15303811-15341641	ENSG00000125409	17:-:15303811-15341641	64518	Q9BXF9	TEKT3	tektin 3 [Source:HGNC Symbol;Acc:HGNC:14293]
MSTRG.30219	1.08094	18.7193	-4.11417249793361	0.182572	1	17:+:81526282-81527056	-	-	-	-	-	-
MSTRG.4933	95.1224	17.6793	2.42772	0.182714	1	1:-:171557243-171557676	-	-	-	-	-	-
MSTRG.71070	37.8328	5.19981	2.86311	0.182789	1	X:.:9722576-9723991	-	-	-	-	-	-
MSTRG.6290	0	9.35965	-Inf	0.18283	1	1:.:226105958-226106635	-	-	-	-	-	-
MSTRG.56577	0	9.35965	-Inf	0.182933	1	6:+:2856770-2857500	-	-	-	-	-	-
ENSG00000125898	17.295	89.4367	-2.3705122511934	0.183438	1	20:+:833715-857463	ENSG00000125898	20:+:833715-857463	83541	Q9BQ89	FAM110A	family with sequence similarity 110 member A [Source:HGNC Symbol;Acc:HGNC:16188]
ENSG00000262728	31.3472	4.15984	2.91373	0.18359	1	15:-:32586105-32615158	ENSG00000262728	15:-:32586105-32615158	-	-	AC123768.3	-
MSTRG.57288	12.9712	0	Inf	0.183678	1	6:.:28376715-28377286	-	-	-	-	-	-
MSTRG.209	108.094	431.584	-1.99735883295086	0.183719	1	1:-:3487859-3611495	ENSG00000162591	1:-:3489920-3611495	1953	O75095	MEGF6	multiple EGF like domains 6 [Source:HGNC Symbol;Acc:HGNC:3232]
ENSG00000071051	420.484	1308.27	-1.6375373583844	0.183867	1	2:+:105744897-105894274	ENSG00000071051	2:+:105744897-105894274	8440	O43639	NCK2	NCK adaptor protein 2 [Source:HGNC Symbol;Acc:HGNC:7665]
MSTRG.10704	0	14.5595	-Inf	0.183891	1	11:.:32890774-32891446	-	-	-	-	-	-
MSTRG.12086	7.56656	0	Inf	0.183951	1	11:.:75237778-75239120	-	-	-	-	-	-
MSTRG.71831	2.16187	17.6793	-3.03171033774164	0.184043	1	X:.:49104572-49107956	-	-	-	-	-	-
MSTRG.7397	12.9712	0	Inf	0.184189	1	10:.:18252885-18253331	-	-	-	-	-	-
ENSG00000179008	7.56656	0	Inf	0.184366	1	14:-:60396469-60515543	ENSG00000179008	14:-:60396469-60515543	317761	Q8N1H7	C14orf39	chromosome 14 open reading frame 39 [Source:HGNC Symbol;Acc:HGNC:19849]
MSTRG.40596	9.72843	0	Inf	0.184518	1	2:-:231711910-231713391	-	-	-	-	-	-
MSTRG.31983	0	16.6394	-Inf	0.184568	1	19:.:3947133-3947635	-	-	-	-	-	-
ENSG00000167077	0	8.31969	-Inf	0.184799	1	22:+:41699499-41799456	ENSG00000167077	22:+:41699499-41799456	150365	Q4G0I1	MEI1	meiotic double-stranded break formation protein 1 [Source:HGNC Symbol;Acc:HGNC:28613]
MSTRG.57708	15.1331	1.03996	3.86311	0.184903	1	6:.:35257312-35258194	-	-	-	-	-	-
MSTRG.23630	8.64749	0	Inf	0.185079	1	15:.:84129203-84130133	-	-	-	-	-	-
MSTRG.45476	9.72843	0	Inf	0.185089	1	22:+:50566044-50624721	-	-	-	-	-	-
ENSG00000177169	329.686	1061.8	-1.68734921491885	0.185135	1	12:+:131894651-131923167	ENSG00000177169	12:+:131894651-131923167	8408	O75385	ULK1	unc-51 like autophagy activating kinase 1 [Source:HGNC Symbol;Acc:HGNC:12558]
MSTRG.12580	0	16.6394	-Inf	0.18519	1	11:.:100686384-100687006	-	-	-	-	-	-
MSTRG.36520	10.8094	0	Inf	0.18524	1	2:.:54722737-54723374	-	-	-	-	-	-
MSTRG.41472	8.64749	41.5984	-2.26617559137866	0.185364	1	20:.:18298720-18302153	-	-	-	-	-	-
ENSG00000112309	410.756	114.396	1.84425	0.185537	1	6:-:70856679-70957038	ENSG00000112309	6:-:70856679-70957038	135152	Q9NPZ5	B3GAT2	beta-1,3-glucuronyltransferase 2 [Source:HGNC Symbol;Acc:HGNC:922]
ENSG00000197149	0	13.5195	-Inf	0.185626	1	11:+:17228279-17229151	ENSG00000197149	11:+:17228279-17229151	-	-	AC107956.1	-
MSTRG.35193	2277.53	819.489	1.47468	0.185836	1	19:+:57681969-57758159	ENSG00000152443|ENSG00000269026|ENSG00000204519	19:+:57746796-57758159|19:+:57682045-57753575|19:+:57681969-57717301	284309|-|90233	B2RN90|-|Q7Z340	ZNF776|AC003006.1|ZNF551	zinc finger protein 776 [Source:HGNC Symbol;Acc:HGNC:26765]|-|zinc finger protein 551 [Source:HGNC Symbol;Acc:HGNC:25108]
MSTRG.56575	9.72843	0	Inf	0.186251	1	6:.:2787125-2788045	-	-	-	-	-	-
ENSG00000275395	9.72843	0	Inf	0.186251	1	19:-:39913690-39934626	ENSG00000275395	19:-:39863323-39934626	8857	Q9Y6R7	FCGBP	Fc fragment of IgG binding protein [Source:HGNC Symbol;Acc:HGNC:13572]
MSTRG.63804	5.40468	33.2788	-2.62231940160394	0.186269	1	7:.:143844881-143848638	-	-	-	-	-	-
ENSG00000011007	2929.34	1146.04	1.35392	0.18655	1	1:+:23743155-23762059	ENSG00000011007	1:+:23743155-23762059	6924	Q14241	ELOA	elongin A [Source:HGNC Symbol;Acc:HGNC:11620]
MSTRG.6410	0	13.5195	-Inf	0.186695	1	1:.:228385454-228386223	-	-	-	-	-	-
MSTRG.49269	8.64749	0	Inf	0.186753	1	3:.:182312777-182313668	-	-	-	-	-	-
MSTRG.4610	0	17.6793	-Inf	0.186927	1	1:.:160696750-160697149	-	-	-	-	-	-
MSTRG.19154	0	17.6793	-Inf	0.186927	1	14:+:21210975-21211241	-	-	-	-	-	-
ENSG00000237803	0	17.6793	-Inf	0.186927	1	2:-:37826247-37876274	ENSG00000237803	2:-:37826247-37876274	101929559	-	LINC00211	long intergenic non-protein coding RNA 211
MSTRG.38124	0	17.6793	-Inf	0.186927	1	2:.:117570226-117570565	-	-	-	-	-	-
MSTRG.11363	0	17.6793	-Inf	0.186927	1	11:.:63397042-63398080	-	-	-	-	-	-
MSTRG.35018	7.56656	0	Inf	0.186938	1	19:+:55408223-55409215	-	-	-	-	-	-
MSTRG.56554	5.40468	0	Inf	0.186998	1	6:+:1605531-1608947	ENSG00000280916	6:+:1605531-1606079	101927703	-	FOXCUT	FOXC1 upstream transcript (non-protein coding) [Source:HGNC Symbol;Acc:HGNC:50650]
MSTRG.19816	0	10.3996	-Inf	0.187036	1	14:.:45139569-45139896	-	-	-	-	-	-
ENSG00000188064	8.64749	0	Inf	0.1872	1	22:-:45920362-45977129	ENSG00000188064	22:-:45920362-45977129	7477	P56706	WNT7B	Wnt family member 7B [Source:HGNC Symbol;Acc:HGNC:12787]
MSTRG.26277	0	13.5195	-Inf	0.187236	1	16:.:69171731-69172223	-	-	-	-	-	-
MSTRG.1534	22.6997	2.07992	3.44807	0.187315	1	1:.:38916934-38918064	-	-	-	-	-	-
MSTRG.58583	7.56656	0	Inf	0.187439	1	6:-:89155913-89156923	-	-	-	-	-	-
MSTRG.67370	8.64749	0	Inf	0.18747	1	9:.:119554-119867	-	-	-	-	-	-
ENSG00000187999	16.2141	1.03996	3.96264	0.187594	1	2:+:33636502-33637425	ENSG00000187999	2:+:33636502-33637425	100288283	-	HNRNPA1P61	heterogeneous nuclear ribonucleoprotein A1 pseudogene 61 [Source:HGNC Symbol;Acc:HGNC:48791]
MSTRG.17178	9404.15	4440.63	1.08253	0.187636	1	12:+:123971845-124316024	ENSG00000178882|ENSG00000179195|ENSG00000274874|ENSG00000275389	12:+:123973241-124316024|12:+:123971845-124015439|12:+:123973944-124088594|12:+:124085761-124088598	144347|144348|-|-	Q6ZTI6|Q8N3J9|-|-	RFLNA|ZNF664|AC068790.8|AC068790.9	refilin A [Source:HGNC Symbol;Acc:HGNC:27051]|zinc finger protein 664 [Source:HGNC Symbol;Acc:HGNC:25406]|-|-
MSTRG.29064	2.16187	22.8791	-3.4036791151286	0.187653	1	17:.:47634103-47634846	-	-	-	-	-	-
MSTRG.66785	6.48562	0	Inf	0.187952	1	8:-:122782789-122783638	-	-	-	-	-	-
MSTRG.2342	0	11.4396	-Inf	0.188059	1	1:.:58470566-58471298	-	-	-	-	-	-
ENSG00000176383	68.099	14.5595	2.22568	0.188151	1	12:+:122203543-122208952	ENSG00000176383	12:+:122203543-122208952	79369	Q9C0J1	B3GNT4	UDP-GlcNAc:betaGal beta-1,3-N-acetylglucosaminyltransferase 4 [Source:HGNC Symbol;Acc:HGNC:15683]
MSTRG.43841	29.1853	3.11988	3.22568	0.188239	1	21:.:45540242-45541464	-	-	-	-	-	-
MSTRG.50941	0	7.27973	-Inf	0.188393	1	4:.:65705926-65707818	-	-	-	-	-	-
ENSG00000165794	16.2141	0	Inf	0.188445	1	14:+:20999255-21001871	ENSG00000165794	14:+:20999255-21001871	29986	Q9NP94	SLC39A2	solute carrier family 39 member 2 [Source:HGNC Symbol;Acc:HGNC:17127]
MSTRG.61868	0	11.4396	-Inf	0.188657	1	7:.:69705575-69706190	-	-	-	-	-	-
MSTRG.38709	7.56656	0	Inf	0.18866	1	2:.:151782888-151784024	-	-	-	-	-	-
MSTRG.23699	0	11.4396	-Inf	0.188857	1	15:.:85248728-85249252	-	-	-	-	-	-
MSTRG.56792	20.5378	2.07992	3.30368	0.188945	1	6:.:10776452-10777201	-	-	-	-	-	-
MSTRG.43010	15.1331	0	Inf	0.189418	1	21:.:17509130-17509701	-	-	-	-	-	-
MSTRG.8550	48.6422	7.27973	2.74025	0.189452	1	10:.:78090641-78092141	-	-	-	-	-	-
MSTRG.43507	11.8903	0	Inf	0.189645	1	21:.:37218272-37218779	-	-	-	-	-	-
MSTRG.67347	30.2662	4.15984	2.86311	0.189826	1	8:.:144859220-144860825	-	-	-	-	-	-
ENSG00000132915	0	11.4396	-Inf	0.189867	1	5:-:149857955-149944793	ENSG00000132915	5:-:149857955-149944793	5145	P16499	PDE6A	phosphodiesterase 6A [Source:HGNC Symbol;Acc:HGNC:8785]
MSTRG.73919	2.16187	17.6793	-3.03171033774164	0.190015	1	X:.:153070291-153071661	-	-	-	-	-	-
MSTRG.54160	0	11.4396	-Inf	0.19007	1	5:.:79233922-79234411	-	-	-	-	-	-
MSTRG.35459	17.295	0	Inf	0.190269	1	2:.:7869571-7870391	-	-	-	-	-	-
MSTRG.17692	17.295	0	Inf	0.190269	1	13:.:30903035-30903547	-	-	-	-	-	-
MSTRG.38076	17.295	0	Inf	0.190269	1	2:.:117065630-117066393	-	-	-	-	-	-
MSTRG.65563	17.295	0	Inf	0.190269	1	8:.:63543234-63543729	-	-	-	-	-	-
MSTRG.65368	17.295	0	Inf	0.190269	1	8:-:47970711-47971428	-	-	-	-	-	-
MSTRG.55479	17.295	0	Inf	0.190269	1	5:.:141841801-141842721	-	-	-	-	-	-
MSTRG.71019	17.295	0	Inf	0.190269	1	X:.:7779752-7780301	-	-	-	-	-	-
MSTRG.35238	17.295	0	Inf	0.190269	1	19:+:58079778-58080501	-	-	-	-	-	-
MSTRG.73763	17.295	0	Inf	0.190269	1	X:.:139198569-139199728	-	-	-	-	-	-
MSTRG.19079	17.295	0	Inf	0.190269	1	14:.:18369699-18370545	-	-	-	-	-	-
MSTRG.32314	0	9.35965	-Inf	0.190436	1	19:.:9680488-9681453	-	-	-	-	-	-
ENSG00000170689	4.32375	0	Inf	0.190472	1	17:-:48621159-48626356	ENSG00000170689	17:-:48621159-48626356	3219	B3KPJ1	HOXB9	homeobox B9 [Source:HGNC Symbol;Acc:HGNC:5120]
MSTRG.23377	11.8903	0	Inf	0.190584	1	15:.:79430653-79431045	-	-	-	-	-	-
MSTRG.49265	10.8094	0	Inf	0.190823	1	3:.:182259064-182259637	-	-	-	-	-	-
MSTRG.67366	8.64749	0	Inf	0.190857	1	8:.:145065917-145066307	-	-	-	-	-	-
MSTRG.6492	0	12.4795	-Inf	0.190969	1	1:.:229674915-229675549	-	-	-	-	-	-
ENSG00000078795	0	7.27973	-Inf	0.191071	1	5:+:137887968-137942747	ENSG00000078795	5:+:137887968-137942747	27039	Q9NZM6	PKD2L2	polycystin 2 like 2, transient receptor potential cation channel [Source:HGNC Symbol;Acc:HGNC:9012]
MSTRG.2640	43.2375	6.23977	2.79272	0.191117	1	1:.:72600814-72602815	-	-	-	-	-	-
MSTRG.68362	8.64749	0	Inf	0.19116	1	9:.:41716184-41717016	-	-	-	-	-	-
MSTRG.10445	0	9.35965	-Inf	0.191323	1	11:.:14545558-14545993	-	-	-	-	-	-
MSTRG.51133	9.72843	0	Inf	0.191384	1	4:.:75576597-75577030	-	-	-	-	-	-
MSTRG.21794	10.8094	0	Inf	0.191414	1	15:.:32242602-32243119	-	-	-	-	-	-
MSTRG.7255	8.64749	0	Inf	0.191568	1	10:.:14832031-14833074	-	-	-	-	-	-
MSTRG.12342	12.9712	0	Inf	0.191856	1	11:.:85642381-85642911	-	-	-	-	-	-
MSTRG.46220	111.336	21.8392	2.34994	0.192005	1	3:-:32787125-32789622	-	-	-	-	-	-
MSTRG.25581	7.56656	0	Inf	0.192028	1	16:.:31031843-31032863	-	-	-	-	-	-
ENSG00000151025	60.5325	10.3996	2.54118	0.192047	1	10:+:25175062-25602226	ENSG00000151025	10:+:25175062-25602226	57512	Q5T848	GPR158	G protein-coupled receptor 158 [Source:HGNC Symbol;Acc:HGNC:23689]
MSTRG.58477	2.16187	22.8791	-3.4036791151286	0.192132	1	6:+:82101311-82114023	-	-	-	-	-	-
ENSG00000261471	12.9712	0	Inf	0.192422	1	16:+:84594393-84596826	ENSG00000261471	16:+:84594393-84596826	-	-	AC092145.1	-
MSTRG.48113	23.7806	2.07992	3.51518	0.192498	1	3:.:125994289-125995219	-	-	-	-	-	-
MSTRG.52706	6.48562	0	Inf	0.192535	1	4:.:180260603-180262815	-	-	-	-	-	-
MSTRG.11736	33.509	4.15984	3.00995	0.192574	1	11:.:67587107-67588505	-	-	-	-	-	-
ENSG00000270977	30.2662	4.15984	2.86311	0.192686	1	17:-:35893707-35911023	ENSG00000270977	17:-:35893707-35911023	-	-	AC015849.5	-
MSTRG.42171	0	6.23977	-Inf	0.192699	1	20:-:44708453-44711724	-	-	-	-	-	-
ENSG00000230769	0	10.3996	-Inf	0.19291	1	22:-:40788777-40789267	ENSG00000230769	22:-:40788777-40789267	-	-	Z98048.1	-
MSTRG.62314	0	7.27973	-Inf	0.193071	1	7:.:87118010-87119224	-	-	-	-	-	-
ENSG00000115902	404.27	1084.68	-1.42387647912343	0.193112	1	2:+:64988477-65023865	ENSG00000115902	2:+:64988477-65023865	6509	P43007	SLC1A4	solute carrier family 1 member 4 [Source:HGNC Symbol;Acc:HGNC:10942]
MSTRG.1200	2062.43	5073.97	-1.29877180841181	0.19322	1	1:+:32108038-32256506	ENSG00000250135|ENSG00000025800	1:+:32170733-32176568|1:+:32108038-32176568	-|23633	-|O60684	AL049795.2|KPNA6	-|karyopherin subunit alpha 6 [Source:HGNC Symbol;Acc:HGNC:6399]
ENSG00000276968	7.56656	0	Inf	0.193239	1	13:-:48041751-48042184	ENSG00000276968	13:-:48041751-48042184	-	-	AL158196.1	-
MSTRG.55623	0	10.3996	-Inf	0.193444	1	5:.:146094320-146094770	-	-	-	-	-	-
MSTRG.46656	0	10.3996	-Inf	0.193444	1	3:.:47200277-47200816	-	-	-	-	-	-
MSTRG.62737	0	8.31969	-Inf	0.193491	1	7:.:102360036-102360400	-	-	-	-	-	-
ENSG00000004799	6.48562	0	Inf	0.193496	1	7:-:95583499-95596491	ENSG00000004799	7:-:95583499-95596491	5166	Q16654	PDK4	pyruvate dehydrogenase kinase 4 [Source:HGNC Symbol;Acc:HGNC:8812]
MSTRG.10003	7.56656	0	Inf	0.193542	1	11:+:2915054-2916080	-	-	-	-	-	-
MSTRG.50185	30.2662	4.15984	2.86311	0.193827	1	4:-:8365181-8366036	-	-	-	-	-	-
MSTRG.44666	0	6.23977	-Inf	0.194548	1	22:.:32277819-32279874	-	-	-	-	-	-
ENSG00000160813	67.0181	275.59	-2.03989973555498	0.194663	1	7:-:100435282-100436565	ENSG00000160813	7:-:100435282-100436565	221908	Q8TAP8	PPP1R35	protein phosphatase 1 regulatory subunit 35 [Source:HGNC Symbol;Acc:HGNC:28320]
ENSG00000161405	0	6.23977	-Inf	0.194745	1	17:-:39757715-39864188	ENSG00000161405	17:-:39757715-39864188	22806	Q9UKT9	IKZF3	IKAROS family zinc finger 3 [Source:HGNC Symbol;Acc:HGNC:13178]
MSTRG.7539	20.5378	3.11988	2.71872	0.195004	1	10:-:26964017-26969994	-	-	-	-	-	-
MSTRG.6769	22.6997	3.11988	2.86311	0.195027	1	1:.:241913749-241914366	-	-	-	-	-	-
ENSG00000110104	1630.05	4037.13	-1.3084111859363	0.195164	1	11:+:60842071-60851081	ENSG00000110104	11:+:60842071-60851081	79080	Q9H6F5	CCDC86	coiled-coil domain containing 86 [Source:HGNC Symbol;Acc:HGNC:28359]
ENSG00000264859	7.56656	0	Inf	0.19534	1	18:-:31542146-31556911	ENSG00000264859	18:-:31542146-31556911	100652770	-	DSG2-AS1	DSG2 antisense RNA 1
MSTRG.5817	0	14.5595	-Inf	0.195506	1	1:.:209827266-209827720	-	-	-	-	-	-
ENSG00000173705	275.639	96.7164	1.51095	0.195507	1	3:-:33150042-33219215	ENSG00000173705	3:-:33150042-33219215	26032	O60279	SUSD5	sushi domain containing 5 [Source:HGNC Symbol;Acc:HGNC:29061]
ENSG00000163945	367.518	1107.56	-1.5914942754668	0.195602	1	4:+:1347266-1395992	ENSG00000163945	4:+:1347266-1395992	57654	Q2YD98	UVSSA	UV stimulated scaffold protein A [Source:HGNC Symbol;Acc:HGNC:29304]
ENSG00000244879	2471.02	969.244	1.35018	0.195771	1	15:+:50354959-50372202	ENSG00000244879	15:+:50354959-50372202	100129387	-	GABPB1-AS1	GABPB1 antisense RNA 1 [Source:HGNC Symbol;Acc:HGNC:44157]
MSTRG.47597	3.24281	30.1589	-3.21726599089771	0.195793	1	3:.:100456405-100457663	-	-	-	-	-	-
MSTRG.3657	0	11.4396	-Inf	0.195877	1	1:.:116502064-116502642	-	-	-	-	-	-
MSTRG.67464	0	16.6394	-Inf	0.196043	1	9:.:4750066-4750570	-	-	-	-	-	-
MSTRG.7331	0	16.6394	-Inf	0.196043	1	10:+:17451417-17452011	-	-	-	-	-	-
ENSG00000076641	166.464	57.1979	1.54118	0.196125	1	8:-:80967810-81112068	ENSG00000076641	8:-:80967810-81112068	55824	Q9NWQ8	PAG1	phosphoprotein membrane anchor with glycosphingolipid microdomains 1 [Source:HGNC Symbol;Acc:HGNC:30043]
MSTRG.24422	1162.01	3103.24	-1.41715837226971	0.196321	1	16:-:2566455-2646382	ENSG00000260176|ENSG00000205918|ENSG00000261140	16:-:2644084-2645214|16:-:2616121-2643296|16:-:2569043-2571936	-|653650|-	-|Q6A1A2|-	AC141586.2|PDPK2P|AC093525.4	-|3-phosphoinositide dependent protein kinase 2, pseudogene [Source:HGNC Symbol;Acc:HGNC:49897]|-
MSTRG.36013	0	16.6394	-Inf	0.196387	1	2:.:31308026-31308706	-	-	-	-	-	-
MSTRG.70280	6.48562	0	Inf	0.196414	1	9:-:133019441-133020576	-	-	-	-	-	-
MSTRG.55080	0	13.5195	-Inf	0.196471	1	5:.:131153195-131153883	-	-	-	-	-	-
ENSG00000272953	0	13.5195	-Inf	0.197067	1	7:+:5425770-5426401	ENSG00000272953	7:+:5425770-5426401	-	-	AC092171.4	-
ENSG00000143032	0	6.23977	-Inf	0.197173	1	1:-:90711539-90717237	ENSG00000143032	1:-:90711539-90717237	343472	Q9NY43	BARHL2	BarH like homeobox 2 [Source:HGNC Symbol;Acc:HGNC:954]
MSTRG.44195	7.56656	0	Inf	0.197235	1	22:.:21728161-21728880	-	-	-	-	-	-
MSTRG.35779	0	6.23977	-Inf	0.197238	1	2:.:24090568-24093281	-	-	-	-	-	-
MSTRG.32035	9.72843	0	Inf	0.197314	1	19:.:4330285-4330733	-	-	-	-	-	-
MSTRG.43246	0	11.4396	-Inf	0.197434	1	21:.:29649735-29650301	-	-	-	-	-	-
MSTRG.37564	6.48562	0	Inf	0.197471	1	2:.:95399840-95402061	-	-	-	-	-	-
MSTRG.44601	20.5378	3.11988	2.71872	0.197586	1	22:.:30656132-30657167	-	-	-	-	-	-
MSTRG.60479	10.8094	0	Inf	0.197891	1	7:.:6528849-6529234	-	-	-	-	-	-
MSTRG.64641	11.8903	0	Inf	0.197922	1	8:.:17027736-17028543	-	-	-	-	-	-
MSTRG.32587	1.08094	13.5195	-3.64468721463239	0.198631	1	19:+:12906783-12907445	-	-	-	-	-	-
MSTRG.53897	10.8094	0	Inf	0.198974	1	5:.:67158794-67159290	-	-	-	-	-	-
MSTRG.50100	16.2141	2.07992	2.96264	0.198982	1	4:-:6638564-6639799	-	-	-	-	-	-
MSTRG.67553	35.6709	6.23977	2.51518	0.199174	1	9:+:6684515-6687724	-	-	-	-	-	-
MSTRG.9889	17.295	2.07992	3.05575	0.199236	1	11:+:654241-655178	-	-	-	-	-	-
MSTRG.36953	0	10.3996	-Inf	0.199243	1	2:.:69655604-69656131	-	-	-	-	-	-
ENSG00000257386	0	10.3996	-Inf	0.199243	1	12:-:74538145-74538633	ENSG00000257386	12:-:74538145-74538633	-	-	AC025257.1	-
MSTRG.58202	0	8.31969	-Inf	0.199348	1	6:.:57974319-57975370	-	-	-	-	-	-
MSTRG.5930	0	6.23977	-Inf	0.199376	1	1:-:212429971-212432812	-	-	-	-	-	-
MSTRG.38852	8.64749	0	Inf	0.199687	1	2:+:159234363-159235273	-	-	-	-	-	-
MSTRG.48439	5.40468	33.2788	-2.62231940160394	0.200234	1	3:-:136840819-136841478	-	-	-	-	-	-
MSTRG.48903	15.1331	0	Inf	0.200388	1	3:.:161079337-161079949	-	-	-	-	-	-
MSTRG.50993	15.1331	0	Inf	0.200388	1	4:.:66265241-66266069	-	-	-	-	-	-
MSTRG.68050	16.2141	0	Inf	0.200581	1	9:.:34351253-34351780	-	-	-	-	-	-
ENSG00000267436	16.2141	0	Inf	0.200581	1	19:+:3544199-3557569	ENSG00000267436	19:+:3544199-3557569	-	-	AC005786.3	-
ENSG00000186510	14.0522	0	Inf	0.200756	1	1:+:16018875-16034050	ENSG00000186510	1:+:16018875-16034050	1187	P51800	CLCNKA	chloride voltage-gated channel Ka [Source:HGNC Symbol;Acc:HGNC:2026]
ENSG00000249738	0	7.27973	-Inf	0.200792	1	5:+:159310745-159805536	ENSG00000249738	5:+:159310745-159805536	285626	-	AC008691.1	uncharacterized LOC285626
MSTRG.24419	1008.51	2637.34	-1.38685325577895	0.200889	1	16:+:2537964-2642590	ENSG00000140992|ENSG00000261288	16:+:2537964-2603188|16:+:2554975-2556105	5170|-	O15530|-	PDPK1|AC093525.5	3-phosphoinositide dependent protein kinase 1 [Source:HGNC Symbol;Acc:HGNC:8816]|-
MSTRG.59318	0	6.23977	-Inf	0.200902	1	6:+:126718988-126721791	-	-	-	-	-	-
MSTRG.2849	25.9425	2.07992	3.64072	0.201118	1	1:.:82716036-82717036	-	-	-	-	-	-
MSTRG.72645	25.9425	2.07992	3.64072	0.201118	1	X:+:90207114-90286908	-	-	-	-	-	-
MSTRG.44214	7.56656	0	Inf	0.201613	1	22:.:21914752-21915231	-	-	-	-	-	-
MSTRG.54458	7.56656	0	Inf	0.201613	1	5:.:91472254-91473058	-	-	-	-	-	-
MSTRG.38596	7.56656	0	Inf	0.201677	1	2:.:142127605-142128605	-	-	-	-	-	-
MSTRG.23667	0	9.35965	-Inf	0.20168	1	15:-:84615147-84616059	-	-	-	-	-	-
MSTRG.53095	14.0522	0	Inf	0.201704	1	5:+:10279627-10280247	-	-	-	-	-	-
MSTRG.70535	9.72843	0	Inf	0.201877	1	9:.:138279325-138279798	-	-	-	-	-	-
ENSG00000132763	1165.25	410.785	1.50419	0.202098	1	1:+:45500053-45513382	ENSG00000132763	1:+:45500053-45513382	25974	Q9Y4U1	MMACHC	methylmalonic aciduria (cobalamin deficiency) cblC type, with homocystinuria [Source:HGNC Symbol;Acc:HGNC:24525]
ENSG00000179938	6.48562	0	Inf	0.202103	1	15:+:30083053-30093499	ENSG00000179938	15:+:30083053-30093499	653073	A6NMD2	GOLGA8J	golgin A8 family member J [Source:HGNC Symbol;Acc:HGNC:38650]
MSTRG.18312	0	8.31969	-Inf	0.20223	1	13:.:51336213-51337102	-	-	-	-	-	-
ENSG00000270130	19.4569	2.07992	3.22568	0.202354	1	12:-:123960717-123961244	ENSG00000270130	12:-:123960717-123961244	-	-	AC068790.7	-
MSTRG.48880	12.9712	0	Inf	0.202955	1	3:.:158709805-158710446	-	-	-	-	-	-
MSTRG.34431	0	6.23977	-Inf	0.202958	1	19:+:47904262-47904580	-	-	-	-	-	-
MSTRG.39613	21.6187	1.03996	4.37768	0.202975	1	2:.:190578104-190579295	-	-	-	-	-	-
MSTRG.14046	21.6187	1.03996	4.37768	0.202975	1	12:.:10570733-10571722	-	-	-	-	-	-
MSTRG.13136	8.64749	0	Inf	0.203041	1	11:.:122928919-122929391	-	-	-	-	-	-
MSTRG.33217	4.32375	31.1988	-2.85113809209982	0.203274	1	19:.:23267325-23267827	-	-	-	-	-	-
MSTRG.71173	1436.56	548.06	1.39022	0.203335	1	X:-:14831785-14873069	ENSG00000231066|ENSG00000181544	X:-:14834476-14835319|X:-:14835961-14873069	392428|2187	-|Q8NB91	NPM1P9|FANCB	nucleophosmin 1 pseudogene 9 [Source:HGNC Symbol;Acc:HGNC:7929]|Fanconi anemia complementation group B [Source:HGNC Symbol;Acc:HGNC:3583]
ENSG00000160570	403.189	108.156	1.89834	0.203465	1	19:-:42198598-42220140	ENSG00000160570	19:-:42198598-42220140	162989	Q8WXF8	DEDD2	death effector domain containing 2 [Source:HGNC Symbol;Acc:HGNC:24450]
MSTRG.33761	1.08094	15.5994	-3.85113809209982	0.203547	1	19:.:37908340-37909194	-	-	-	-	-	-
MSTRG.62663	211.864	51.9981	2.02661	0.203561	1	7:-:100829272-100836783	-	-	-	-	-	-
ENSG00000270171	8.64749	0	Inf	0.203591	1	1:-:7693124-7694844	ENSG00000270171	1:-:7693124-7694844	-	-	AL359881.3	-
MSTRG.4670	7.56656	0	Inf	0.203677	1	1:+:161505430-161605662	ENSG00000143226|ENSG00000244682|ENSG00000273112	1:+:161505430-161524013|1:+:161581339-161605662|1:+:161513176-161605099	2212|9103|-	P12318|P31995|-	FCGR2A|FCGR2C|AL590385.2	Fc fragment of IgG receptor IIa [Source:HGNC Symbol;Acc:HGNC:3616]|Fc fragment of IgG receptor IIc (gene/pseudogene) [Source:HGNC Symbol;Acc:HGNC:15626]|-
MSTRG.33008	9.72843	0	Inf	0.203737	1	19:.:19573495-19573889	-	-	-	-	-	-
MSTRG.39542	25.9425	3.11988	3.05575	0.203993	1	2:-:186588668-186589758	-	-	-	-	-	-
MSTRG.60625	5.40468	39.5185	-2.87024691504752	0.204062	1	7:.:13506786-13508704	-	-	-	-	-	-
MSTRG.30668	3.24281	23.9191	-2.88284695182716	0.20421	1	18:+:12688987-12690456	-	-	-	-	-	-
MSTRG.71008	21.6187	96.7164	-2.16147821271197	0.204363	1	X:+:3825200-3867151	-	-	-	-	-	-
MSTRG.47105	5.40468	31.1988	-2.52920999721245	0.204432	1	3:+:57546646-57548652	-	-	-	-	-	-
MSTRG.37131	6.48562	0	Inf	0.204537	1	2:.:74689277-74690631	-	-	-	-	-	-
MSTRG.45427	20.5378	1.03996	4.30368	0.204862	1	3:.:3875272-3876048	-	-	-	-	-	-
MSTRG.4650	17.295	80.077	-2.2110340371862	0.204868	1	1:-:161229661-161238302	ENSG00000143257	1:-:161229666-161238302	9970	Q14994	NR1I3	nuclear receptor subfamily 1 group I member 3 [Source:HGNC Symbol;Acc:HGNC:7969]
MSTRG.61427	0	14.5595	-Inf	0.205139	1	7:.:43397705-43398716	-	-	-	-	-	-
MSTRG.19843	6.48562	0	Inf	0.205229	1	14:.:47563711-47565376	-	-	-	-	-	-
MSTRG.59518	6.48562	0	Inf	0.205252	1	6:.:138759811-138761375	-	-	-	-	-	-
MSTRG.22049	0	11.4396	-Inf	0.205377	1	15:+:40660055-40661866	-	-	-	-	-	-
MSTRG.46547	10.8094	0	Inf	0.205457	1	3:.:44488946-44489439	-	-	-	-	-	-
MSTRG.27063	34.59	5.19981	2.73382	0.205561	1	16:+:89672920-89674069	-	-	-	-	-	-
MSTRG.31019	10.8094	0	Inf	0.205696	1	18:.:35320477-35320931	-	-	-	-	-	-
MSTRG.38767	1.08094	20.7992	-4.26617559137866	0.20571	1	2:.:153528992-153529923	-	-	-	-	-	-
MSTRG.21942	0	14.5595	-Inf	0.205782	1	15:.:35640654-35641477	-	-	-	-	-	-
ENSG00000272745	10.8094	0	Inf	0.205935	1	7:+:7619872-7620543	ENSG00000272745	7:+:7619872-7620543	-	-	AC004948.1	-
MSTRG.58784	94.0415	325.508	-1.79132284757519	0.205991	1	6:+:99520693-99550254	ENSG00000274603|ENSG00000228439	6:+:99526097-99526205|6:+:99520693-99531918	-|100130890	-|H0UI37	RF00019|TSTD3	-|thiosulfate sulfurtransferase (rhodanese)-like domain containing 3 [Source:HGNC Symbol;Acc:HGNC:40910]
MSTRG.2717	0	10.3996	-Inf	0.206085	1	1:.:74171164-74171904	-	-	-	-	-	-
ENSG00000281756	10.8094	0	Inf	0.206176	1	6:-:31934474-31941724	ENSG00000281756	6:-:31934474-31941724	102060414	-	C2-AS1	C2 antisense RNA 1
ENSG00000265666	10.8094	0	Inf	0.206176	1	17:-:40340867-40343136	ENSG00000265666	17:-:40340867-40343136	101929693	-	RARA-AS1	RARA antisense RNA 1
MSTRG.55760	30.2662	4.15984	2.86311	0.206285	1	5:.:150885158-150886135	-	-	-	-	-	-
ENSG00000280259	0	10.3996	-Inf	0.206293	1	10:-:79970963-79973213	ENSG00000280259	10:-:79970963-79973213	-	-	AL512662.1	-
ENSG00000272506	0	9.35965	-Inf	0.206293	1	1:-:65003470-65004087	ENSG00000272506	1:-:65003470-65004087	-	-	AL357078.3	-
ENSG00000170790	0	7.27973	-Inf	0.206448	1	11:+:6863057-6874717	ENSG00000170790	11:+:6863057-6874717	341276	Q9H208	OR10A2	olfactory receptor family 10 subfamily A member 2 [Source:HGNC Symbol;Acc:HGNC:8161]
ENSG00000283544	0	9.35965	-Inf	0.206462	1	3:-:91374236-91513775	ENSG00000283544	3:-:91374236-91513775	-	-	ABBA01000935.2	-
MSTRG.73498	7.56656	0	Inf	0.20666	1	X:.:130007806-130009217	-	-	-	-	-	-
ENSG00000186439	2.16187	25.999	-3.58810368626602	0.206695	1	6:-:123216339-123637093	ENSG00000186439	6:-:123216339-123637093	10345	Q13061	TRDN	triadin [Source:HGNC Symbol;Acc:HGNC:12261]
ENSG00000109758	2.16187	25.999	-3.58810368626602	0.206695	1	4:+:3441887-3449495	ENSG00000109758	4:+:3441887-3449495	3083	Q04756	HGFAC	HGF activator [Source:HGNC Symbol;Acc:HGNC:4894]
MSTRG.1886	24.8615	3.11988	2.99435	0.206711	1	1:.:46036978-46037765	-	-	-	-	-	-
MSTRG.38401	6.48562	0	Inf	0.20677	1	2:-:130356824-130362104	-	-	-	-	-	-
MSTRG.72831	0	13.5195	-Inf	0.207109	1	X:.:102675747-102676116	-	-	-	-	-	-
MSTRG.25054	10.8094	0	Inf	0.207146	1	16:+:19065243-19065774	-	-	-	-	-	-
MSTRG.17368	10.8094	0	Inf	0.207146	1	12:.:132531372-132532170	-	-	-	-	-	-
MSTRG.9630	10.8094	0	Inf	0.207146	1	10:.:125897210-125897724	-	-	-	-	-	-
ENSG00000082293	20.5378	3.11988	2.71872	0.207424	1	6:+:69866571-70209976	ENSG00000082293	6:+:69866571-70209976	1310	Q14993	COL19A1	collagen type XIX alpha 1 chain [Source:HGNC Symbol;Acc:HGNC:2196]
MSTRG.60330	2.16187	21.8392	-3.33656491927006	0.207823	1	7:.:2347747-2348330	-	-	-	-	-	-
MSTRG.57172	8.64749	0	Inf	0.207828	1	6:.:26993814-26994392	-	-	-	-	-	-
ENSG00000215417	208.621	596.938	-1.51669738589891	0.207898	1	13:+:91347820-91354579	ENSG00000215417	13:+:91347820-91354579	407975	Q75NE6	MIR17HG	miR-17-92a-1 cluster host gene
MSTRG.37019	0	12.4795	-Inf	0.208493	1	2:.:71438434-71438913	-	-	-	-	-	-
ENSG00000160446	121.065	447.183	-1.88508542402315	0.208539	1	9:-:128720869-128724127	ENSG00000160446	9:-:128720869-128724127	84885	Q96GR4	ZDHHC12	zinc finger DHHC-type containing 12 [Source:HGNC Symbol;Acc:HGNC:19159]
MSTRG.40998	8.64749	0	Inf	0.208582	1	20:-:310110-311310	-	-	-	-	-	-
MSTRG.35019	7.56656	0	Inf	0.208644	1	19:+:55409338-55453754	-	-	-	-	-	-
MSTRG.28999	70.2609	13.5195	2.37768	0.208651	1	17:+:45501563-45503953	-	-	-	-	-	-
MSTRG.36280	0	12.4795	-Inf	0.208794	1	2:.:42536904-42537283	-	-	-	-	-	-
ENSG00000126953	317.795	912.046	-1.52100818409967	0.208795	1	X:-:101345659-101349196	ENSG00000126953	X:-:101345659-101349196	1678	O60220	TIMM8A	translocase of inner mitochondrial membrane 8A [Source:HGNC Symbol;Acc:HGNC:11817]
MSTRG.12851	0	7.27973	-Inf	0.208912	1	11:-:114397253-114398485	-	-	-	-	-	-
MSTRG.4914	6.48562	0	Inf	0.208924	1	1:-:171120431-171251794	ENSG00000231424	1:-:171247580-171251794	-	-	AL445673.1	-
MSTRG.18116	21.6187	3.11988	2.79272	0.209004	1	13:-:48074729-48075724	-	-	-	-	-	-
MSTRG.29825	43.2375	8.31969	2.37768	0.209014	1	17:-:73188267-73189845	-	-	-	-	-	-
ENSG00000070476	2667.75	1164.76	1.1956	0.209145	1	3:-:126437601-126475919	ENSG00000070476	3:-:126437601-126475919	79364	Q2QGD7	ZXDC	ZXD family zinc finger C [Source:HGNC Symbol;Acc:HGNC:28160]
ENSG00000169692	107.013	391.025	-1.86947972808933	0.20931	1	9:-:136673143-136687423	ENSG00000169692	9:-:136673143-136687423	10555	A0A024R8I7	AGPAT2	1-acylglycerol-3-phosphate O-acyltransferase 2 [Source:HGNC Symbol;Acc:HGNC:325]
ENSG00000187690	0	7.27973	-Inf	0.209389	1	X:+:51406915-51408843	ENSG00000187690	X:+:51406915-51408843	340602	Q86X51	CXorf67	chromosome X open reading frame 67 [Source:HGNC Symbol;Acc:HGNC:33738]
MSTRG.69262	0	12.4795	-Inf	0.209399	1	9:.:95375458-95376042	-	-	-	-	-	-
MSTRG.58416	2.16187	17.6793	-3.03171033774164	0.209437	1	6:.:77065473-77067299	-	-	-	-	-	-
ENSG00000124479	0	16.6394	-Inf	0.209499	1	X:-:43948776-43973504	ENSG00000124479	X:-:43948776-43973504	4693	Q00604	NDP	NDP, norrin cystine knot growth factor [Source:HGNC Symbol;Acc:HGNC:7678]
MSTRG.73463	0	16.6394	-Inf	0.209499	1	X:.:129251520-129252018	-	-	-	-	-	-
MSTRG.1683	0	16.6394	-Inf	0.209499	1	1:.:42493524-42494100	-	-	-	-	-	-
MSTRG.40584	0	16.6394	-Inf	0.209499	1	2:+:231459018-231460258	-	-	-	-	-	-
MSTRG.43443	0	16.6394	-Inf	0.209499	1	21:.:36077064-36077819	-	-	-	-	-	-
ENSG00000275340	0	16.6394	-Inf	0.209499	1	3:+:13933056-13937477	ENSG00000275340	3:+:13933056-13937477	100132526	-	FGD5P1	FYVE, RhoGEF and PH domain containing 5 pseudogene 1
MSTRG.60194	0	16.6394	-Inf	0.209499	1	7:.:106199-106564	-	-	-	-	-	-
MSTRG.6806	0	16.6394	-Inf	0.209499	1	1:.:242402586-242403442	-	-	-	-	-	-
MSTRG.48761	0	16.6394	-Inf	0.209499	1	3:-:153164023-153164539	-	-	-	-	-	-
MSTRG.70064	19.4569	83.1969	-2.09625058993635	0.209505	1	9:.:128361673-128365028	-	-	-	-	-	-
ENSG00000172795	1312.26	540.78	1.27894	0.209787	1	5:+:112976702-113020970	ENSG00000172795	5:+:112976702-113020970	167227	Q8IU60	DCP2	decapping mRNA 2 [Source:HGNC Symbol;Acc:HGNC:24452]
MSTRG.36276	0	12.4795	-Inf	0.210006	1	2:-:42532062-42532542	-	-	-	-	-	-
MSTRG.22312	21.6187	2.07992	3.37768	0.210053	1	15:.:48320030-48321074	-	-	-	-	-	-
ENSG00000100299	29.1853	112.316	-1.9442474964913	0.210147	1	22:-:50622754-50628173	ENSG00000100299	22:-:50622754-50628173	410	B4DVI5	ARSA	arylsulfatase A [Source:HGNC Symbol;Acc:HGNC:713]
MSTRG.18500	9.72843	0	Inf	0.210266	1	13:.:72706995-72707453	-	-	-	-	-	-
MSTRG.48264	38.9137	7.27973	2.41832	0.210482	1	3:-:129389321-129496357	-	-	-	-	-	-
ENSG00000261135	11.8903	1.03996	3.51518	0.210719	1	1:+:16514645-16515754	ENSG00000261135	1:+:16514645-16515754	-	-	AL137802.2	-
ENSG00000082458	3349.82	1394.59	1.26425	0.210742	1	X:+:70444861-70505490	ENSG00000082458	X:+:70444861-70505490	1741	Q59FY1	DLG3	discs large MAGUK scaffold protein 3 [Source:HGNC Symbol;Acc:HGNC:2902]
MSTRG.8727	2.16187	17.6793	-3.03171033774164	0.211025	1	10:+:87349871-87350959	-	-	-	-	-	-
MSTRG.31918	1.08094	13.5195	-3.64468721463239	0.211027	1	19:.:2947231-2947649	-	-	-	-	-	-
ENSG00000132613	746.927	1930.17	-1.36968659123061	0.211133	1	16:-:70661204-70686066	ENSG00000132613	16:-:70661204-70686066	92154	Q765P7	MTSS1L	MTSS1L, I-BAR domain containing [Source:HGNC Symbol;Acc:HGNC:25094]
ENSG00000281912	3.24281	20.7992	-2.6812130906575	0.211188	1	1:+:45303910-45305619	ENSG00000281912	1:+:45303910-45305619	400752	-	LINC01144	long intergenic non-protein coding RNA 1144
MSTRG.36093	12.9712	1.03996	3.64072	0.21126	1	2:.:33616026-33617556	-	-	-	-	-	-
MSTRG.36751	5.40468	35.3587	-2.70978224285428	0.211266	1	2:.:63560274-63561912	-	-	-	-	-	-
MSTRG.32475	701.528	223.592	1.64963	0.211356	1	19:+:11559328-11619135	ENSG00000198551	19:+:11559374-11619135	199692	Q7L945	ZNF627	zinc finger protein 627 [Source:HGNC Symbol;Acc:HGNC:30570]
MSTRG.6425	6.48562	0	Inf	0.21146	1	1:.:228480648-228481601	-	-	-	-	-	-
MSTRG.43374	1.08094	16.6394	-3.9442474964913	0.211509	1	21:+:34362869-34363799	-	-	-	-	-	-
MSTRG.34305	16.2141	2.07992	2.96264	0.211575	1	19:.:46401336-46402828	-	-	-	-	-	-
MSTRG.43725	14.0522	0	Inf	0.211581	1	21:.:44762091-44762556	-	-	-	-	-	-
MSTRG.739	14.0522	0	Inf	0.211581	1	1:.:22107022-22107536	-	-	-	-	-	-
MSTRG.11399	7.56656	0	Inf	0.211673	1	11:.:63846823-63847475	-	-	-	-	-	-
MSTRG.5661	18.3759	1.03996	4.14322	0.211813	1	1:.:204418342-204419088	-	-	-	-	-	-
MSTRG.72104	18.3759	1.03996	4.14322	0.211813	1	X:.:63307809-63308718	-	-	-	-	-	-
ENSG00000185436	322.119	1007.72	-1.64543183144422	0.211814	1	1:-:24154157-24187959	ENSG00000185436	1:-:24154157-24187959	163702	Q8IU57	IFNLR1	interferon lambda receptor 1 [Source:HGNC Symbol;Acc:HGNC:18584]
ENSG00000171827	65.9371	244.391	-1.89002710549341	0.211832	1	19:+:37467585-37488652	ENSG00000171827	19:+:37467585-37488652	148268	Q96NI8	ZNF570	zinc finger protein 570 [Source:HGNC Symbol;Acc:HGNC:26416]
MSTRG.44194	2.16187	17.6793	-3.03171033774164	0.211833	1	22:.:21726427-21727792	-	-	-	-	-	-
MSTRG.41681	29.1853	3.11988	3.22568	0.211928	1	20:.:30649255-30649479	-	-	-	-	-	-
MSTRG.60498	15.1331	0	Inf	0.211961	1	7:.:6721675-6722406	-	-	-	-	-	-
MSTRG.29346	0	6.23977	-Inf	0.212005	1	17:-:57134691-57136431	-	-	-	-	-	-
MSTRG.56580	2.16187	16.6394	-2.9442474964913	0.212063	1	6:.:2860495-2862146	-	-	-	-	-	-
MSTRG.69677	7.56656	0	Inf	0.212189	1	9:+:112361583-112362686	-	-	-	-	-	-
ENSG00000169752	15.1331	2.07992	2.86311	0.212323	1	15:-:75935969-76059795	ENSG00000169752	15:-:75935969-76059795	145957	Q8WWG1	NRG4	neuregulin 4 [Source:HGNC Symbol;Acc:HGNC:29862]
MSTRG.38402	0	6.23977	-Inf	0.212447	1	2:.:130366545-130366837	-	-	-	-	-	-
ENSG00000170965	0	5.19981	-Inf	0.212517	1	X:-:134565838-134764322	ENSG00000170965	X:-:134565838-134764322	10761	Q9HBJ0	PLAC1	placenta specific 1 [Source:HGNC Symbol;Acc:HGNC:9044]
ENSG00000271614	6.48562	35.3587	-2.44674783702048	0.212646	1	12:+:89708959-89712590	ENSG00000271614	12:+:89708959-89712590	338758	-	ATP2B1-AS1	ATP2B1 antisense RNA 1
MSTRG.67079	6.48562	0	Inf	0.212737	1	8:.:141239427-141240813	-	-	-	-	-	-
MSTRG.60287	15.1331	0	Inf	0.212746	1	7:.:1662125-1662751	-	-	-	-	-	-
MSTRG.36958	15.1331	0	Inf	0.212746	1	2:.:70140642-70141200	-	-	-	-	-	-
MSTRG.12721	15.1331	0	Inf	0.212746	1	11:.:108388061-108388412	-	-	-	-	-	-
ENSG00000273877	15.1331	0	Inf	0.212746	1	X:+:153225649-153230357	ENSG00000273877	X:+:153225649-153230357	105373373	-	AC236972.3	uncharacterized LOC105373373
MSTRG.51718	2.16187	17.6793	-3.03171033774164	0.212918	1	4:.:109707075-109707706	-	-	-	-	-	-
MSTRG.13517	14.0522	0	Inf	0.212941	1	12:.:3352640-3353314	-	-	-	-	-	-
ENSG00000266783	18.3759	2.07992	3.14322	0.212965	1	18:-:2561172-2562220	ENSG00000266783	18:-:2561172-2562220	-	-	AP005136.2	-
MSTRG.10405	27.0234	3.11988	3.11465	0.213074	1	11:.:12360811-12361821	-	-	-	-	-	-
MSTRG.62058	10993.1	5096.85	1.10892	0.213293	1	7:-:75533299-75738962	ENSG00000127946	7:-:75533300-75738962	3092	B4DK46	HIP1	huntingtin interacting protein 1 [Source:HGNC Symbol;Acc:HGNC:4913]
ENSG00000188958	8.64749	0	Inf	0.21355	1	3:-:191267168-191330536	ENSG00000188958	3:-:191267168-191330536	257313	Q765I0	UTS2B	urotensin 2B [Source:HGNC Symbol;Acc:HGNC:30894]
MSTRG.35421	0	10.3996	-Inf	0.213799	1	2:.:3593413-3593891	-	-	-	-	-	-
MSTRG.15775	2.16187	19.7593	-3.19217500993488	0.213812	1	12:.:70212786-70213762	-	-	-	-	-	-
MSTRG.59297	6.48562	0	Inf	0.214009	1	6:.:126318255-126319430	-	-	-	-	-	-
ENSG00000160172	47.5612	167.434	-1.81573275596862	0.214044	1	11:-:67791648-67805336	ENSG00000160172	11:-:67791648-67805336	645332	A6NEL3	FAM86C2P	family with sequence similarity 86, member A pseudogene
MSTRG.33917	7.56656	43.6784	-2.52920999721245	0.214114	1	19:.:40058305-40059954	-	-	-	-	-	-
MSTRG.59598	12.9712	0	Inf	0.214179	1	6:.:143361295-143361755	-	-	-	-	-	-
MSTRG.33670	30.2662	5.19981	2.54118	0.214321	1	19:-:36646913-36648616	-	-	-	-	-	-
MSTRG.29522	4.32375	31.1988	-2.85113809209982	0.21433	1	17:.:62065597-62065964	-	-	-	-	-	-
MSTRG.45605	8.64749	0	Inf	0.214376	1	3:.:9894967-9895566	-	-	-	-	-	-
MSTRG.9143	7.56656	0	Inf	0.214479	1	10:.:101822773-101823590	-	-	-	-	-	-
MSTRG.56570	12.9712	0	Inf	0.2145	1	6:.:2821798-2822246	-	-	-	-	-	-
MSTRG.31507	23.7806	2.07992	3.51518	0.214508	1	18:.:68903009-68903766	-	-	-	-	-	-
MSTRG.37380	2.16187	15.5994	-2.85113809209982	0.214522	1	2:.:85358284-85358818	-	-	-	-	-	-
ENSG00000155011	42.1565	7.27973	2.5338	0.21467	1	4:-:106921802-107283806	ENSG00000155011	4:-:106921802-107283806	27123	Q9UBU2	DKK2	dickkopf WNT signaling pathway inhibitor 2 [Source:HGNC Symbol;Acc:HGNC:2892]
MSTRG.30017	4.32375	27.039	-2.64468721463239	0.214778	1	17:.:76757073-76757813	-	-	-	-	-	-
MSTRG.61912	12.9712	0	Inf	0.214821	1	7:.:70267062-70267800	-	-	-	-	-	-
MSTRG.57274	0	10.3996	-Inf	0.214953	1	6:.:28241244-28241675	-	-	-	-	-	-
MSTRG.33921	0	6.23977	-Inf	0.214998	1	19:.:40067931-40068865	-	-	-	-	-	-
MSTRG.42580	12.9712	0	Inf	0.215142	1	20:+:60044700-60045186	-	-	-	-	-	-
MSTRG.52478	0	11.4396	-Inf	0.215152	1	4:.:163080494-163081212	-	-	-	-	-	-
MSTRG.58756	16.2141	0	Inf	0.215232	1	6:.:100107206-100108013	-	-	-	-	-	-
MSTRG.30616	16.2141	0	Inf	0.215232	1	18:+:10687818-10709599	ENSG00000264843	18:+:10704297-10709599	-	-	AP001180.4	-
ENSG00000233653	16.2141	0	Inf	0.215232	1	1:+:487101-489906	ENSG00000233653	1:+:487101-489906	100288667	-	CICP7	capicua transcriptional repressor pseudogene 7 [Source:HGNC Symbol;Acc:HGNC:37756]
MSTRG.7002	16.2141	0	Inf	0.215232	1	1:.:248805397-248805959	-	-	-	-	-	-
MSTRG.59172	16.2141	0	Inf	0.215232	1	6:.:120462634-120462844	-	-	-	-	-	-
MSTRG.12564	16.2141	0	Inf	0.215232	1	11:.:98699042-98699387	-	-	-	-	-	-
MSTRG.50245	16.2141	0	Inf	0.215232	1	4:.:11348695-11349219	-	-	-	-	-	-
ENSG00000225883	10.8094	0	Inf	0.215546	1	9:-:64705734-64709311	ENSG00000225883	9:-:64705734-64709311	644632	-	BMS1P11	BMS1, ribosome biogenesis factor pseudogene 11 [Source:HGNC Symbol;Acc:HGNC:49156]
ENSG00000133937	3.24281	22.8791	-2.81871661440744	0.216131	1	14:-:94768216-94770230	ENSG00000133937	14:-:94768216-94770230	145258	P56915	GSC	goosecoid homeobox [Source:HGNC Symbol;Acc:HGNC:4612]
MSTRG.34133	24.8615	2.07992	3.57931	0.216604	1	19:.:44190525-44191131	-	-	-	-	-	-
MSTRG.72063	10.8094	0	Inf	0.216649	1	X:.:57170330-57171168	-	-	-	-	-	-
MSTRG.7629	10.8094	0	Inf	0.216649	1	10:.:31003815-31004671	-	-	-	-	-	-
MSTRG.40771	1.08094	17.6793	-4.03171033774164	0.216807	1	2:.:237110083-237110755	-	-	-	-	-	-
ENSG00000152192	0	4.15984	-Inf	0.216818	1	13:-:78598362-78603560	ENSG00000152192	13:-:78598362-78603560	5457	Q01851	POU4F1	POU class 4 homeobox 1 [Source:HGNC Symbol;Acc:HGNC:9218]
ENSG00000162702	6628.3	3006.53	1.14054	0.216876	1	1:-:200404940-200410056	ENSG00000162702	1:-:200404940-200410056	23528	Q9Y2X9	ZNF281	zinc finger protein 281 [Source:HGNC Symbol;Acc:HGNC:13075]
MSTRG.65710	22.6997	106.076	-2.22435541568403	0.216881	1	8:+:70019715-70051654	-	-	-	-	-	-
MSTRG.47044	17.295	2.07992	3.05575	0.217015	1	3:.:54105454-54106343	-	-	-	-	-	-
MSTRG.49968	0	14.5595	-Inf	0.217122	1	4:.:3274650-3275231	-	-	-	-	-	-
MSTRG.72940	15.1331	1.03996	3.86311	0.217168	1	X:.:104106233-104106841	-	-	-	-	-	-
MSTRG.60834	0	13.5195	-Inf	0.217188	1	7:.:21691206-21691521	-	-	-	-	-	-
ENSG00000162542	21.6187	90.4766	-2.06526289745266	0.217219	1	1:-:19682213-19799945	ENSG00000162542	1:-:19682213-19799945	255104	Q6ZSC6	TMCO4	transmembrane and coiled-coil domains 4 [Source:HGNC Symbol;Acc:HGNC:27393]
ENSG00000178401	5.40468	27.039	-2.32275911974503	0.217266	1	12:+:49346917-49357546	ENSG00000178401	12:+:49346917-49357546	79962	Q8N4W6	DNAJC22	DnaJ heat shock protein family (Hsp40) member C22 [Source:HGNC Symbol;Acc:HGNC:25802]
MSTRG.40136	39.9947	6.23977	2.68024	0.217437	1	2:.:207183565-207185487	-	-	-	-	-	-
MSTRG.23838	9.72843	0	Inf	0.217584	1	15:.:90246291-90246671	-	-	-	-	-	-
MSTRG.39179	3.24281	22.8791	-2.81871661440744	0.217629	1	2:.:173373415-173374345	-	-	-	-	-	-
MSTRG.12943	0	6.23977	-Inf	0.217712	1	11:+:117320914-117322168	-	-	-	-	-	-
MSTRG.72371	1367.38	504.381	1.43883	0.217802	1	X:+:71910818-72161750	ENSG00000204131|ENSG00000225471	X:+:71910818-72161750|X:+:72159845-72160346	340527|-	A0A0J9YY34|-	NHSL2|BX119917.1	NHS like 2 [Source:HGNC Symbol;Acc:HGNC:33737]|-
MSTRG.31336	24.8615	3.11988	2.99435	0.21783	1	18:.:56020353-56021609	-	-	-	-	-	-
MSTRG.66987	11.8903	0	Inf	0.218001	1	8:.:134848529-134849039	-	-	-	-	-	-
ENSG00000099866	0	13.5195	-Inf	0.218171	1	19:+:489176-505342	ENSG00000099866	19:+:489176-505342	8174	Q13477	MADCAM1	mucosal vascular addressin cell adhesion molecule 1 [Source:HGNC Symbol;Acc:HGNC:6765]
MSTRG.22767	0	14.5595	-Inf	0.218219	1	15:.:63147206-63147749	-	-	-	-	-	-
MSTRG.68973	0	14.5595	-Inf	0.218219	1	9:.:86606415-86606903	-	-	-	-	-	-
MSTRG.760	11.8903	0	Inf	0.218317	1	1:.:21929127-21929726	-	-	-	-	-	-
MSTRG.56184	0	6.23977	-Inf	0.21861	1	5:.:174349660-174351931	-	-	-	-	-	-
MSTRG.22171	6.48562	0	Inf	0.218956	1	15:+:43364712-43365466	-	-	-	-	-	-
MSTRG.35800	0	8.31969	-Inf	0.21911	1	2:.:24515504-24516140	-	-	-	-	-	-
MSTRG.23809	0	9.35965	-Inf	0.219185	1	15:.:89741345-89742398	-	-	-	-	-	-
ENSG00000270562	2.16187	15.5994	-2.85113809209982	0.219461	1	3:+:71584943-71587409	ENSG00000270562	3:+:71584943-71587409	-	-	AC097634.1	-
MSTRG.41936	0	7.27973	-Inf	0.219497	1	20:.:36977940-36978637	-	-	-	-	-	-
MSTRG.36954	11.8903	0	Inf	0.219589	1	2:.:69657198-69657739	-	-	-	-	-	-
ENSG00000240048	8.64749	0	Inf	0.219626	1	3:-:154352136-154354799	ENSG00000240048	3:-:154352136-154354799	100421328	-	DDX50P2	DEAD-box helicase 50 pseudogene 2 [Source:HGNC Symbol;Acc:HGNC:18975]
MSTRG.48973	28.1044	4.15984	2.75619	0.219815	1	3:.:167680351-167681667	-	-	-	-	-	-
MSTRG.45368	0	12.4795	-Inf	0.219886	1	22:.:50498114-50498591	-	-	-	-	-	-
MSTRG.13850	0	15.5994	-Inf	0.219912	1	12:-:6865972-6866448	-	-	-	-	-	-
MSTRG.23525	23.7806	2.07992	3.51518	0.219988	1	15:.:81779045-81779810	-	-	-	-	-	-
MSTRG.7769	0	12.4795	-Inf	0.220208	1	10:.:38401704-38402191	-	-	-	-	-	-
MSTRG.33120	0	15.5994	-Inf	0.220344	1	19:-:21117841-21118214	-	-	-	-	-	-
ENSG00000182809	60.5325	243.351	-2.0072572940171	0.220617	1	14:+:105472962-105480170	ENSG00000182809	14:+:105472962-105480170	1397	P52943	CRIP2	cysteine rich protein 2 [Source:HGNC Symbol;Acc:HGNC:2361]
ENSG00000188994	2612.62	1116.92	1.22598	0.220665	1	6:+:87152833-87264196	ENSG00000188994	6:+:87152833-87264196	23036	O60281	ZNF292	zinc finger protein 292 [Source:HGNC Symbol;Acc:HGNC:18410]
MSTRG.36268	0	12.4795	-Inf	0.220851	1	2:.:42510210-42510896	-	-	-	-	-	-
MSTRG.5173	8.64749	0	Inf	0.221248	1	1:.:181021553-181022126	-	-	-	-	-	-
ENSG00000255710	46.4803	9.35965	2.31209	0.221364	1	11:-:113820856-113821885	ENSG00000255710	11:-:113820856-113821885	-	-	AP003170.1	-
ENSG00000275322	0	7.27973	-Inf	0.221402	1	15:+:96342953-96345651	ENSG00000275322	15:+:96342953-96345651	-	-	AC103746.1	-
MSTRG.43724	32.4281	4.15984	2.96264	0.221522	1	21:.:44759676-44761276	-	-	-	-	-	-
MSTRG.27807	0	6.23977	-Inf	0.221544	1	17:.:16390204-16391177	-	-	-	-	-	-
MSTRG.20189	0	10.3996	-Inf	0.221634	1	14:.:59987695-59988475	-	-	-	-	-	-
MSTRG.17896	6.48562	0	Inf	0.221647	1	13:.:40861235-40862770	-	-	-	-	-	-
MSTRG.30146	0	6.23977	-Inf	0.221884	1	17:.:80405019-80406725	-	-	-	-	-	-
MSTRG.38174	8.64749	43.6784	-2.33656491927006	0.222064	1	2:+:118142134-118493273	-	-	-	-	-	-
MSTRG.36441	0	7.27973	-Inf	0.222224	1	2:.:48313358-48314249	-	-	-	-	-	-
ENSG00000166181	16288.6	8126.26	1.0032	0.222291	1	11:+:43311963-43344529	ENSG00000166181	11:+:43311963-43344529	8539	Q9BZZ5	API5	apoptosis inhibitor 5 [Source:HGNC Symbol;Acc:HGNC:594]
MSTRG.11503	0	10.3996	-Inf	0.222404	1	11:-:65126019-65126585	-	-	-	-	-	-
MSTRG.48117	0	7.27973	-Inf	0.222451	1	3:.:125979740-125980883	-	-	-	-	-	-
MSTRG.50987	24.8615	3.11988	2.99435	0.222591	1	4:.:66151327-66151737	-	-	-	-	-	-
ENSG00000274808	29.1853	5.19981	2.48871	0.222618	1	17:-:36165681-36176636	ENSG00000274808	17:-:36165681-36176636	414059	A6NDS4	TBC1D3B	TBC1 domain family member 3B [Source:HGNC Symbol;Acc:HGNC:27011]
MSTRG.61808	23.7806	4.15984	2.51518	0.222956	1	7:.:67271313-67273284	-	-	-	-	-	-
MSTRG.5275	6.48562	0	Inf	0.223063	1	1:.:185368975-185369844	-	-	-	-	-	-
MSTRG.16158	7.56656	0	Inf	0.223237	1	12:.:92127880-92129220	-	-	-	-	-	-
MSTRG.67107	2.16187	19.7593	-3.19217500993488	0.223238	1	8:.:142644840-142645658	-	-	-	-	-	-
ENSG00000136021	3969.2	1763.77	1.17018	0.223468	1	12:+:100267140-100341724	ENSG00000136021	12:+:100267140-100341724	55681	Q6P3W7	SCYL2	SCY1 like pseudokinase 2 [Source:HGNC Symbol;Acc:HGNC:19286]
MSTRG.49188	0	11.4396	-Inf	0.223569	1	3:.:178865158-178865807	-	-	-	-	-	-
MSTRG.56911	10.8094	0	Inf	0.22368	1	6:.:16693600-16694036	-	-	-	-	-	-
MSTRG.39314	16.2141	2.07992	2.96264	0.22409	1	2:.:177228006-177228674	-	-	-	-	-	-
MSTRG.15306	61.6134	12.4795	2.30368	0.224115	1	12:+:54395339-54397804	-	-	-	-	-	-
MSTRG.30230	0	7.27973	-Inf	0.224194	1	17:+:81640855-81641543	-	-	-	-	-	-
MSTRG.9511	0	6.23977	-Inf	0.224351	1	10:.:119879651-119881295	-	-	-	-	-	-
MSTRG.26355	14.0522	0	Inf	0.224604	1	16:.:71832299-71832726	-	-	-	-	-	-
MSTRG.31377	14.0522	0	Inf	0.224604	1	18:.:59137796-59138518	-	-	-	-	-	-
MSTRG.526	14.0522	0	Inf	0.224604	1	1:.:15434016-15434850	-	-	-	-	-	-
MSTRG.27565	0	8.31969	-Inf	0.224655	1	17:.:8127597-8128356	-	-	-	-	-	-
MSTRG.43118	2.16187	23.9191	-3.46780945254831	0.224674	1	21:.:25463841-25464744	-	-	-	-	-	-
MSTRG.7866	6.48562	33.2788	-2.35928499577014	0.224682	1	10:.:45613421-45614864	-	-	-	-	-	-
MSTRG.5342	14.0522	0	Inf	0.225011	1	1:.:187409276-187409486	-	-	-	-	-	-
MSTRG.38187	14.0522	0	Inf	0.225011	1	2:.:119724804-119725084	-	-	-	-	-	-
MSTRG.15870	0	11.4396	-Inf	0.225112	1	12:.:74479939-74480247	-	-	-	-	-	-
ENSG00000204241	10.8094	0	Inf	0.225178	1	11:+:134032272-134046849	ENSG00000204241	11:+:134032272-134046849	100128239	-	AP000911.1	uncharacterized LOC100128239
MSTRG.27858	3.24281	24.9591	-2.9442474964913	0.225185	1	17:.:16253145-16254174	-	-	-	-	-	-
MSTRG.4690	12.9712	0	Inf	0.225244	1	1:.:162609449-162609891	-	-	-	-	-	-
MSTRG.18254	12.9712	0	Inf	0.225244	1	13:.:50628967-50629329	-	-	-	-	-	-
MSTRG.579	115.66	32.2388	1.84302	0.225392	1	1:-:16228457-16237162	ENSG00000132881	1:-:16231700-16237162	79363	Q9BU20	RSG1	REM2 and RAB like small GTPase 1 [Source:HGNC Symbol;Acc:HGNC:28127]
MSTRG.26562	14.0522	0	Inf	0.225421	1	16:.:79494044-79494563	-	-	-	-	-	-
MSTRG.10679	9.72843	0	Inf	0.225427	1	11:.:28528467-28529010	-	-	-	-	-	-
MSTRG.23515	14.0522	0	Inf	0.225832	1	15:.:81726518-81726992	-	-	-	-	-	-
MSTRG.92	1.08094	14.5595	-3.7516024185489	0.225842	1	1:.:1351653-1352288	-	-	-	-	-	-
MSTRG.25726	21.6187	3.11988	2.79272	0.225858	1	16:-:48334920-48335608	-	-	-	-	-	-
MSTRG.3822	5.40468	0	Inf	0.225898	1	1:-:143501583-143504553	-	-	-	-	-	-
ENSG00000273489	294.015	76.9571	1.93376	0.225941	1	7:-:131493964-131497694	ENSG00000273489	7:-:131493964-131497694	-	-	AC008264.2	-
MSTRG.48913	5.40468	0	Inf	0.226022	1	3:+:161284838-161287998	-	-	-	-	-	-
ENSG00000180304	4141.07	8861.51	-1.09754922164803	0.22626	1	15:-:64687573-64703281	ENSG00000180304	15:-:64687573-64703281	4947	O95190	OAZ2	ornithine decarboxylase antizyme 2 [Source:HGNC Symbol;Acc:HGNC:8096]
MSTRG.36801	12.9712	0	Inf	0.226293	1	2:.:64741282-64741750	-	-	-	-	-	-
MSTRG.48721	10.8094	0	Inf	0.22639	1	3:.:150407384-150407870	-	-	-	-	-	-
MSTRG.18033	15.1331	2.07992	2.86311	0.226482	1	13:.:45324940-45326230	-	-	-	-	-	-
MSTRG.62203	8.64749	42.6384	-2.30179950110938	0.226586	1	7:+:77049619-77052592	-	-	-	-	-	-
MSTRG.13001	95.1224	20.7992	2.19326	0.226639	1	11:-:118736108-118738624	-	-	-	-	-	-
MSTRG.72588	12.9712	0	Inf	0.226646	1	X:.:80845729-80846142	-	-	-	-	-	-
MSTRG.6117	12.9712	0	Inf	0.226646	1	1:.:222838969-222839526	-	-	-	-	-	-
MSTRG.21862	10.8094	0	Inf	0.226694	1	15:.:34369824-34370360	-	-	-	-	-	-
ENSG00000233791	8.64749	0	Inf	0.226766	1	1:-:203298758-203305309	ENSG00000233791	1:-:203298758-203305309	730227	-	LINC01136	long intergenic non-protein coding RNA 1136
MSTRG.28675	674.505	1693.06	-1.3277302618953	0.226841	1	17:-:39904595-39927601	ENSG00000172057|ENSG00000073605	17:-:39921041-39927601|17:-:39904595-39919854	94103|55876	Q8N138|Q8TAX9	ORMDL3|GSDMB	ORMDL sphingolipid biosynthesis regulator 3 [Source:HGNC Symbol;Acc:HGNC:16038]|gasdermin B [Source:HGNC Symbol;Acc:HGNC:23690]
MSTRG.57191	9.72843	0	Inf	0.227181	1	6:.:27188143-27188772	-	-	-	-	-	-
MSTRG.43972	15.1331	0	Inf	0.227563	1	22:.:17251483-17252192	-	-	-	-	-	-
ENSG00000118514	5.40468	0	Inf	0.227951	1	6:-:134917390-134950122	ENSG00000118514	6:-:134917390-134950122	64577	Q9H2A2	ALDH8A1	aldehyde dehydrogenase 8 family member A1 [Source:HGNC Symbol;Acc:HGNC:15471]
ENSG00000255399	147.007	34.3187	2.09882	0.228187	1	12:+:114408191-114412831	ENSG00000255399	12:+:114408191-114412831	255480	-	TBX5-AS1	TBX5 antisense RNA 1 [Source:HGNC Symbol;Acc:HGNC:27402]
MSTRG.20253	5.40468	0	Inf	0.228283	1	14:.:60725620-60728524	-	-	-	-	-	-
MSTRG.2424	0	6.23977	-Inf	0.228355	1	1:+:63464594-63466165	-	-	-	-	-	-
MSTRG.32236	4.32375	30.1589	-2.80222849161887	0.228445	1	19:.:8408669-8409793	-	-	-	-	-	-
ENSG00000113073	20.5378	2.07992	3.30368	0.228452	1	5:+:140360202-140375143	ENSG00000113073	5:+:140360202-140375143	83697	Q96Q91	SLC4A9	solute carrier family 4 member 9 [Source:HGNC Symbol;Acc:HGNC:11035]
ENSG00000141574	0	6.23977	-Inf	0.228511	1	17:-:82321024-82334074	ENSG00000141574	17:-:82321024-82334074	6398	Q8WVN6	SECTM1	secreted and transmembrane 1 [Source:HGNC Symbol;Acc:HGNC:10707]
MSTRG.59281	6.48562	0	Inf	0.228606	1	6:.:126261191-126262288	-	-	-	-	-	-
ENSG00000274184	14.0522	2.07992	2.75619	0.228761	1	18:+:35268218-35270238	ENSG00000274184	18:+:35268218-35270238	-	-	AC011815.2	-
MSTRG.8410	42.1565	8.31969	2.34115	0.228775	1	10:-:73434555-73436010	-	-	-	-	-	-
MSTRG.46344	4268.62	8670.16	-1.02228846395267	0.228804	1	3:+:38346760-38493367	ENSG00000093217|ENSG00000114739	3:+:38346760-38421348|3:+:38453851-38493142	9942|93	O75191|Q13705	XYLB|ACVR2B	xylulokinase [Source:HGNC Symbol;Acc:HGNC:12839]|activin A receptor type 2B [Source:HGNC Symbol;Acc:HGNC:174]
MSTRG.55012	6.48562	35.3587	-2.44674783702048	0.228856	1	5:.:126629227-126630731	-	-	-	-	-	-
ENSG00000140691	45.3993	177.833	-1.96978258859844	0.228886	1	16:+:31458080-31467166	ENSG00000140691	16:+:31458080-31467166	79798	Q96C12	ARMC5	armadillo repeat containing 5 [Source:HGNC Symbol;Acc:HGNC:25781]
MSTRG.62627	32.4281	6.23977	2.37768	0.228942	1	7:+:100716667-100718924	-	-	-	-	-	-
ENSG00000176884	0	8.31969	-Inf	0.229011	1	9:+:137138390-137168762	ENSG00000176884	9:+:137138390-137168762	2902	Q05586	GRIN1	glutamate ionotropic receptor NMDA type subunit 1 [Source:HGNC Symbol;Acc:HGNC:4584]
MSTRG.42903	3010.41	6146.17	-1.0297282993288	0.22918	1	21:-:8400456-8445941	-	-	-	-	-	-
MSTRG.51552	15.1331	2.07992	2.86311	0.229227	1	4:.:99950778-99952437	-	-	-	-	-	-
ENSG00000154537	0	6.23977	-Inf	0.229349	1	9:+:61854162-61855331	ENSG00000154537	9:+:61854162-61855331	100132948	-	FAM27C	family with sequence similarity 27 member C
ENSG00000232499	18.3759	79.037	-2.10471216868454	0.229395	1	1:+:113449700-113450728	ENSG00000232499	1:+:113449700-113450728	-	-	AL391058.1	-
MSTRG.37020	11.8903	0	Inf	0.229396	1	2:.:71439338-71439850	-	-	-	-	-	-
ENSG00000257553	5.40468	32.2388	-2.57651571199081	0.229921	1	12:-:56104614-56113905	ENSG00000257553	12:-:56104614-56113905	-	-	AC034102.4	-
MSTRG.50325	27.0234	3.11988	3.11465	0.230018	1	4:.:15261357-15262084	-	-	-	-	-	-
ENSG00000261670	0	8.31969	-Inf	0.230038	1	8:+:103464389-103468985	ENSG00000261670	8:+:103464389-103468985	-	-	AC012213.2	-
MSTRG.3277	11.8903	0	Inf	0.230048	1	1:+:100035683-100036134	-	-	-	-	-	-
ENSG00000279384	11.8903	0	Inf	0.230048	1	4:+:168843988-168844735	ENSG00000279384	4:+:168843988-168844735	-	-	AC080188.2	-
MSTRG.59587	6.48562	0	Inf	0.230133	1	6:+:142949019-142956646	ENSG00000232618	6:+:142950211-142956646	-	-	AL355304.1	-
MSTRG.38459	0	13.5195	-Inf	0.23019	1	2:.:134138126-134138693	-	-	-	-	-	-
ENSG00000266261	0	6.23977	-Inf	0.230613	1	17:+:15651590-15654489	ENSG00000266261	17:+:15651590-15654489	-	-	AC005324.5	-
MSTRG.36740	0	12.4795	-Inf	0.230737	1	2:.:63340215-63340801	-	-	-	-	-	-
MSTRG.30330	7.56656	0	Inf	0.230892	1	17:.:82744191-82744674	-	-	-	-	-	-
MSTRG.49957	1.08094	12.4795	-3.52920999721245	0.230959	1	4:.:2466648-2467436	-	-	-	-	-	-
MSTRG.30159	0	10.3996	-Inf	0.230966	1	17:.:81021392-81022026	-	-	-	-	-	-
MSTRG.50562	0	12.4795	-Inf	0.231069	1	4:.:37579234-37579912	-	-	-	-	-	-
ENSG00000177225	459.398	1179.32	-1.36013339040846	0.231209	1	11:-:767220-777488	ENSG00000177225	11:-:767220-777488	347862	Q8NB37	GATD1	glutamine amidotransferase like class 1 domain containing 1 [Source:HGNC Symbol;Acc:HGNC:26616]
MSTRG.71199	0	10.3996	-Inf	0.231253	1	X:.:15724842-15725356	-	-	-	-	-	-
MSTRG.47461	0	14.5595	-Inf	0.231376	1	3:.:85158073-85158666	-	-	-	-	-	-
MSTRG.61242	0	12.4795	-Inf	0.231402	1	7:.:35750608-35751259	-	-	-	-	-	-
MSTRG.39478	0	12.4795	-Inf	0.231402	1	2:.:185951364-185951891	-	-	-	-	-	-
MSTRG.46514	0	10.3996	-Inf	0.23154	1	3:.:42775842-42776377	-	-	-	-	-	-
MSTRG.68888	7.56656	0	Inf	0.231602	1	9:.:83041846-83042172	-	-	-	-	-	-
ENSG00000137818	17378.2	31734.4	-0.868767865019602	0.231675	1	15:+:69452784-69456194	ENSG00000137818	15:+:69452784-69456194	6176	P05386	RPLP1	ribosomal protein lateral stalk subunit P1 [Source:HGNC Symbol;Acc:HGNC:10372]
MSTRG.65272	4.32375	29.1189	-2.7516024185489	0.231742	1	8:.:43136092-43137025	-	-	-	-	-	-
MSTRG.27796	10.8094	1.03996	3.37768	0.231814	1	17:+:15675709-15676448	-	-	-	-	-	-
MSTRG.12458	0	14.5595	-Inf	0.231817	1	11:.:92262081-92262559	-	-	-	-	-	-
MSTRG.12684	0	10.3996	-Inf	0.231829	1	11:.:107295243-107295837	-	-	-	-	-	-
ENSG00000217236	0	5.19981	-Inf	0.231994	1	2:+:174334946-174338492	ENSG00000217236	2:+:174334946-174338492	100131390	P0CG40	SP9	Sp9 transcription factor [Source:HGNC Symbol;Acc:HGNC:30690]
MSTRG.69016	0	6.23977	-Inf	0.232006	1	9:+:87964572-87978688	-	-	-	-	-	-
MSTRG.94	0	14.5595	-Inf	0.23226	1	1:.:1382040-1382638	-	-	-	-	-	-
MSTRG.28004	0	14.5595	-Inf	0.23226	1	17:+:19709572-19717454	-	-	-	-	-	-
ENSG00000243431	15.1331	2.07992	2.86311	0.232324	1	11:+:118560690-118561580	ENSG00000243431	11:+:118560690-118561580	645160	-	RPL5P30	ribosomal protein L5 pseudogene 30 [Source:HGNC Symbol;Acc:HGNC:35837]
MSTRG.26844	0	12.4795	-Inf	0.232407	1	16:.:85570196-85570666	-	-	-	-	-	-
MSTRG.68281	25.9425	3.11988	3.05575	0.232658	1	9:.:40824549-40825774	-	-	-	-	-	-
MSTRG.56229	0	12.4795	-Inf	0.232744	1	5:.:175829523-175830057	-	-	-	-	-	-
MSTRG.10236	3.24281	28.079	-3.11417249793361	0.232771	1	11:-:8216559-8217774	-	-	-	-	-	-
MSTRG.59924	121.065	31.1988	1.95622	0.23278	1	6:+:158566578-158570208	-	-	-	-	-	-
MSTRG.6459	0	5.19981	-Inf	0.233145	1	1:-:229121324-229171815	-	-	-	-	-	-
MSTRG.70870	44.3184	178.873	-2.01296024657531	0.233211	1	X:-:331591-333761	-	-	-	-	-	-
MSTRG.54414	0	10.3996	-Inf	0.233283	1	5:.:88915257-88915872	-	-	-	-	-	-
MSTRG.46263	24.8615	3.11988	2.99435	0.233349	1	3:.:36487242-36488257	-	-	-	-	-	-
MSTRG.4384	5.40468	0	Inf	0.233813	1	1:-:155018520-155033893	ENSG00000163354	1:-:155018520-155033781	127579	Q5T1A1	DCST2	DC-STAMP domain containing 2 [Source:HGNC Symbol;Acc:HGNC:26562]
MSTRG.51319	16.2141	2.07992	2.96264	0.233869	1	4:-:84149332-84149958	-	-	-	-	-	-
ENSG00000254004	479.936	1283.31	-1.41895830929061	0.23408	1	19:-:36510695-36528660	ENSG00000254004	19:-:36510695-36528660	339324	Q3ZCT1	ZNF260	zinc finger protein 260 [Source:HGNC Symbol;Acc:HGNC:13499]
MSTRG.15022	0	9.35965	-Inf	0.234145	1	12:.:49067636-49068103	-	-	-	-	-	-
ENSG00000275450	0	6.23977	-Inf	0.234503	1	9:+:41276280-41282846	ENSG00000275450	9:+:41276280-41282846	-	-	AL845472.1	-
MSTRG.51420	6.48562	0	Inf	0.234613	1	4:.:88712125-88713087	-	-	-	-	-	-
MSTRG.72884	17.295	69.6774	-2.01033668694907	0.234682	1	X:.:103588023-103590108	-	-	-	-	-	-
ENSG00000218416	32.4281	5.19981	2.64072	0.234734	1	2:-:240449315-240456714	ENSG00000218416	2:-:240449315-240456714	100130449	-	AC110619.1	uncharacterized LOC100130449
MSTRG.47834	9.72843	0	Inf	0.234766	1	3:.:113712606-113713067	-	-	-	-	-	-
MSTRG.61855	10.8094	0	Inf	0.235312	1	7:.:69603095-69603566	-	-	-	-	-	-
MSTRG.40378	20.5378	3.11988	2.71872	0.235515	1	2:+:219449382-219450271	-	-	-	-	-	-
MSTRG.6175	18.3759	1.03996	4.14322	0.235879	1	1:.:224195132-224195531	-	-	-	-	-	-
MSTRG.66213	9.72843	0	Inf	0.235891	1	8:.:91104726-91105120	-	-	-	-	-	-
MSTRG.23572	0	15.5994	-Inf	0.236024	1	15:.:82625409-82625779	-	-	-	-	-	-
MSTRG.66634	0	15.5994	-Inf	0.236024	1	8:.:109238039-109238659	-	-	-	-	-	-
MSTRG.73758	0	15.5994	-Inf	0.236024	1	X:.:139078152-139078799	-	-	-	-	-	-
MSTRG.19128	0	15.5994	-Inf	0.236024	1	14:+:20572749-20573431	-	-	-	-	-	-
MSTRG.51451	0	15.5994	-Inf	0.236024	1	4:.:92485468-92486305	-	-	-	-	-	-
MSTRG.26208	0	15.5994	-Inf	0.236024	1	16:-:68573093-68573652	-	-	-	-	-	-
MSTRG.71358	0	15.5994	-Inf	0.236024	1	X:.:23031811-23032394	-	-	-	-	-	-
MSTRG.25038	0	15.5994	-Inf	0.236024	1	16:+:18417843-18500375	-	-	-	-	-	-
MSTRG.11652	0	15.5994	-Inf	0.236024	1	11:.:66584029-66584531	-	-	-	-	-	-
MSTRG.2609	0	15.5994	-Inf	0.236024	1	1:.:72359652-72360367	-	-	-	-	-	-
MSTRG.41518	5.40468	0	Inf	0.236199	1	20:.:21403248-21405998	-	-	-	-	-	-
MSTRG.39849	10.8094	0	Inf	0.236281	1	2:.:199811609-199812142	-	-	-	-	-	-
ENSG00000182870	6.48562	0	Inf	0.236288	1	12:-:132196372-132329349	ENSG00000182870	12:-:132196372-132329349	50614	J3KNN1	GALNT9	polypeptide N-acetylgalactosaminyltransferase 9 [Source:HGNC Symbol;Acc:HGNC:4131]
MSTRG.56081	7.56656	0	Inf	0.236291	1	5:.:170951222-170951471	-	-	-	-	-	-
MSTRG.1824	3.24281	23.9191	-2.88284695182716	0.236295	1	1:.:44667601-44668814	-	-	-	-	-	-
ENSG00000280339	21.6187	3.11988	2.79272	0.236353	1	11:-:86908990-86912238	ENSG00000280339	11:-:86908990-86912238	-	-	AP001528.3	-
ENSG00000247199	23.7806	3.11988	2.93022	0.236368	1	5:-:148268307-148383783	ENSG00000247199	5:-:148268307-148383783	102546294	-	AC091948.1	uncharacterized LOC102546294
MSTRG.52665	7.56656	0	Inf	0.236447	1	4:.:177442673-177443281	-	-	-	-	-	-
MSTRG.24073	7.56656	0	Inf	0.236447	1	15:.:99393003-99393781	-	-	-	-	-	-
MSTRG.55308	10.8094	0	Inf	0.236604	1	5:+:138173596-138174712	-	-	-	-	-	-
MSTRG.66220	6.48562	0	Inf	0.236745	1	8:+:91139565-91140406	-	-	-	-	-	-
ENSG00000215045	0	8.31969	-Inf	0.23677	1	7:-:6497462-6551436	ENSG00000215045	7:-:6497462-6551436	392862	A4D2P6	GRID2IP	Grid2 interacting protein [Source:HGNC Symbol;Acc:HGNC:18464]
MSTRG.62025	1.08094	15.5994	-3.85113809209982	0.236895	1	7:.:74149443-74149942	-	-	-	-	-	-
ENSG00000189337	191.326	579.258	-1.59817546374833	0.23695	1	1:+:13892792-15118043	ENSG00000189337	1:+:13892792-15118043	23254	Q674X7	KAZN	kazrin, periplakin interacting protein [Source:HGNC Symbol;Acc:HGNC:29173]
ENSG00000184351	0	5.19981	-Inf	0.237146	1	21:-:30479699-30480344	ENSG00000184351	21:-:30479699-30480344	337882	Q8IUB9	KRTAP19-1	keratin associated protein 19-1 [Source:HGNC Symbol;Acc:HGNC:18936]
MSTRG.39447	22.6997	2.07992	3.44807	0.237244	1	2:.:185530307-185531414	-	-	-	-	-	-
ENSG00000164379	0	6.23977	-Inf	0.237351	1	6:+:1312440-1314748	ENSG00000164379	6:+:1312440-1314748	94234	Q9C009	FOXQ1	forkhead box Q1 [Source:HGNC Symbol;Acc:HGNC:20951]
MSTRG.24789	124.308	34.3187	1.85685	0.237578	1	16:+:10866222-10943021	ENSG00000280153|ENSG00000179583	16:+:10933903-10936280|16:+:10866222-10943021	-|4261	-|A0A0B4J1S1	AC133065.3|CIITA	-|class II major histocompatibility complex transactivator [Source:HGNC Symbol;Acc:HGNC:7067]
MSTRG.60275	2.16187	16.6394	-2.9442474964913	0.237593	1	7:.:1170571-1171899	-	-	-	-	-	-
MSTRG.31734	4.32375	28.079	-2.69913499865477	0.23773	1	19:.:637711-638759	-	-	-	-	-	-
MSTRG.1990	7.56656	41.5984	-2.45882066932106	0.237748	1	1:.:48301536-48303306	-	-	-	-	-	-
ENSG00000187486	7.56656	34.3187	-2.18128669379215	0.23799	1	11:-:17385859-17389331	ENSG00000187486	11:-:17385859-17389331	3767	Q14654	KCNJ11	potassium voltage-gated channel subfamily J member 11 [Source:HGNC Symbol;Acc:HGNC:6257]
MSTRG.29752	0	7.27973	-Inf	0.238124	1	17:.:68318460-68319153	-	-	-	-	-	-
MSTRG.30409	2.16187	23.9191	-3.46780945254831	0.238158	1	18:.:1246142-1247646	-	-	-	-	-	-
ENSG00000224310	2.16187	23.9191	-3.46780945254831	0.238158	1	16:-:24661422-24671062	ENSG00000224310	16:-:24661422-24671062	400511	-	LINC01567	long intergenic non-protein coding RNA 1567
MSTRG.8606	0	6.23977	-Inf	0.238267	1	10:.:79658223-79659722	-	-	-	-	-	-
MSTRG.54782	0	7.27973	-Inf	0.238608	1	5:.:109688601-109689021	-	-	-	-	-	-
ENSG00000112238	12.9712	2.07992	2.64072	0.23861	1	6:+:99606730-99615578	ENSG00000112238	6:+:99606730-99615578	59336	Q9H4Q3	PRDM13	PR/SET domain 13 [Source:HGNC Symbol;Acc:HGNC:13998]
ENSG00000069011	3.24281	17.6793	-2.44674783702048	0.238729	1	5:-:135027735-135034813	ENSG00000069011	5:-:135027735-135034813	5307	X5D9A5	PITX1	paired like homeodomain 1 [Source:HGNC Symbol;Acc:HGNC:9004]
MSTRG.62308	16.2141	2.07992	2.96264	0.239047	1	7:.:87112211-87113762	-	-	-	-	-	-
MSTRG.18103	6.48562	0	Inf	0.239495	1	13:.:48031537-48032478	-	-	-	-	-	-
MSTRG.20286	1.08094	17.6793	-4.03171033774164	0.239563	1	14:.:64750370-64750647	-	-	-	-	-	-
MSTRG.9341	5.40468	0	Inf	0.239589	1	10:.:112842963-112845301	-	-	-	-	-	-
MSTRG.28330	12.9712	0	Inf	0.239594	1	17:.:31089271-31089895	-	-	-	-	-	-
MSTRG.42250	12.9712	0	Inf	0.239594	1	20:.:45433937-45434441	-	-	-	-	-	-
MSTRG.13712	12.9712	0	Inf	0.239594	1	12:.:2756758-2757338	-	-	-	-	-	-
ENSG00000271926	8.64749	0	Inf	0.239639	1	5:-:72953635-72954274	ENSG00000271926	5:-:72953635-72954274	-	-	AC008972.1	-
ENSG00000221843	113.498	31.1988	1.86311	0.239657	1	2:+:27537386-27582721	ENSG00000221843	2:+:27537386-27582721	84226	Q68DN1	C2orf16	chromosome 2 open reading frame 16 [Source:HGNC Symbol;Acc:HGNC:25275]
ENSG00000198624	153.493	513.741	-1.74286760857129	0.239713	1	5:-:151181052-151224145	ENSG00000198624	5:-:151181052-151224145	26112	A6NI79	CCDC69	coiled-coil domain containing 69 [Source:HGNC Symbol;Acc:HGNC:24487]
MSTRG.4819	12.9712	0	Inf	0.24002	1	1:.:167793915-167794513	-	-	-	-	-	-
MSTRG.52897	172.95	480.462	-1.47406844301999	0.240046	1	5:-:466124-524332	ENSG00000188242|ENSG00000066230	5:-:466124-473098|5:-:470458-524332	25845|6550	-|P48764	AC010442.1|SLC9A3	uncharacterized LOC25845|solute carrier family 9 member A3 [Source:HGNC Symbol;Acc:HGNC:11073]
MSTRG.68386	14.0522	0	Inf	0.240195	1	9:.:43236244-43237000	-	-	-	-	-	-
MSTRG.55219	12.9712	1.03996	3.64072	0.240372	1	5:.:134972717-134973399	-	-	-	-	-	-
MSTRG.43395	12.9712	0	Inf	0.240448	1	21:-:34201180-34201713	-	-	-	-	-	-
MSTRG.43554	12.9712	0	Inf	0.240448	1	21:.:38997282-38997869	-	-	-	-	-	-
MSTRG.57593	12.9712	0	Inf	0.240448	1	6:.:32906462-32907003	-	-	-	-	-	-
MSTRG.46375	12.9712	0	Inf	0.240448	1	3:.:39412924-39413380	-	-	-	-	-	-
MSTRG.47041	12.9712	0	Inf	0.240448	1	3:.:54098231-54098825	-	-	-	-	-	-
MSTRG.54438	17.295	1.03996	4.05575	0.240482	1	5:.:91104720-91105693	-	-	-	-	-	-
MSTRG.7666	55.1278	11.4396	2.26875	0.240617	1	10:.:32898207-32899765	-	-	-	-	-	-
MSTRG.68109	14.0522	0	Inf	0.24066	1	9:.:35601663-35601987	-	-	-	-	-	-
MSTRG.6418	340.495	835.089	-1.29429565562133	0.240851	1	1:-:228390982-228406840	ENSG00000154370	1:-:228393673-228406840	81559	Q96F44	TRIM11	tripartite motif containing 11 [Source:HGNC Symbol;Acc:HGNC:16281]
MSTRG.18761	8.64749	0	Inf	0.241002	1	13:-:99189972-99190416	-	-	-	-	-	-
ENSG00000267199	57.2896	13.5195	2.08323	0.2411	1	18:+:12438890-12448205	ENSG00000267199	18:+:12438890-12448205	-	-	AP001029.2	-
MSTRG.21115	14.0522	0	Inf	0.241126	1	14:.:99199225-99199615	-	-	-	-	-	-
MSTRG.73853	14.0522	0	Inf	0.241126	1	X:+:149816321-149816925	-	-	-	-	-	-
MSTRG.70721	14.0522	0	Inf	0.241126	1	KI270728.1:.:1038975-1039699	-	-	-	-	-	-
MSTRG.63892	14.0522	0	Inf	0.241126	1	7:+:149105627-149111426	-	-	-	-	-	-
MSTRG.36588	14.0522	0	Inf	0.241126	1	2:.:55803843-55804329	-	-	-	-	-	-
ENSG00000212864	2.16187	20.7992	-3.26617559137866	0.241156	1	9:-:137220247-137221581	ENSG00000212864	9:-:137220247-137221581	727800	Q9H0X6	RNF208	ring finger protein 208 [Source:HGNC Symbol;Acc:HGNC:25420]
MSTRG.17372	8.64749	0	Inf	0.241231	1	12:.:132558353-132558814	-	-	-	-	-	-
MSTRG.16325	4.32375	25.999	-2.58810368626602	0.241339	1	12:.:99796814-99798291	-	-	-	-	-	-
MSTRG.46208	1.08094	12.4795	-3.52920999721245	0.241383	1	3:.:32779643-32780053	-	-	-	-	-	-
MSTRG.58254	19.4569	2.07992	3.22568	0.241392	1	6:.:70410152-70411140	-	-	-	-	-	-
ENSG00000270061	6.48562	0	Inf	0.24148	1	12:-:123969990-123970344	ENSG00000270061	12:-:123969990-123970344	-	-	AC068790.5	-
MSTRG.24817	5.40468	0	Inf	0.241487	1	16:.:11415090-11417097	-	-	-	-	-	-
ENSG00000139726	7627.09	3849.94	0.986298	0.24156	1	12:+:122752774-122771064	ENSG00000139726	12:+:122752774-122771064	8562	O43583	DENR	density regulated re-initiation and release factor [Source:HGNC Symbol;Acc:HGNC:2769]
MSTRG.70276	0	6.23977	-Inf	0.241591	1	9:.:132876405-132877380	-	-	-	-	-	-
ENSG00000236449	8.64749	0	Inf	0.241692	1	2:+:174547141-174774827	ENSG00000236449	2:+:174547141-174774827	-	-	AC010894.3	-
MSTRG.72474	11.8903	0	Inf	0.241796	1	X:.:75030980-75031501	-	-	-	-	-	-
MSTRG.6299	17.295	2.07992	3.05575	0.241881	1	1:.:226142862-226143624	-	-	-	-	-	-
MSTRG.36028	8.64749	0	Inf	0.241924	1	2:.:31853727-31854277	-	-	-	-	-	-
MSTRG.17761	0	7.27973	-Inf	0.241947	1	13:.:35134148-35135156	-	-	-	-	-	-
ENSG00000205592	145.926	37.4386	1.96264	0.242012	1	12:+:40393395-40570832	ENSG00000205592	12:+:40393395-40570832	283463	Q7Z5P9	MUC19	mucin 19, oligomeric [Source:HGNC Symbol;Acc:HGNC:14362]
MSTRG.55658	0	6.23977	-Inf	0.242026	1	5:.:148843375-148844816	-	-	-	-	-	-
MSTRG.31952	11.8903	0	Inf	0.24216	1	19:.:3744471-3745103	-	-	-	-	-	-
MSTRG.23840	0	9.35965	-Inf	0.242209	1	15:.:90279216-90279665	-	-	-	-	-	-
MSTRG.68266	7.56656	0	Inf	0.242217	1	9:.:40057143-40057844	-	-	-	-	-	-
MSTRG.33726	0	6.23977	-Inf	0.242368	1	19:.:37076551-37078021	-	-	-	-	-	-
ENSG00000236896	7.56656	0	Inf	0.242387	1	9:-:97986551-97987656	ENSG00000236896	9:-:97986551-97987656	-	-	AL354726.1	-
ENSG00000166225	866.911	2156.88	-1.3149892488496	0.242587	1	12:+:69470349-69579789	ENSG00000166225	12:+:69470349-69579789	10818	L7RTG7	FRS2	fibroblast growth factor receptor substrate 2 [Source:HGNC Symbol;Acc:HGNC:16971]
MSTRG.39893	0	7.27973	-Inf	0.242607	1	2:.:200810723-200811236	-	-	-	-	-	-
ENSG00000235029	0	7.27973	-Inf	0.242607	1	7:+:157006307-157007132	ENSG00000235029	7:+:157006307-157007132	105375606	-	MNX1-AS2	MNX1 antisense RNA 2 [Source:HGNC Symbol;Acc:HGNC:40278]
MSTRG.25506	8.64749	0	Inf	0.242623	1	16:+:30421729-30423194	-	-	-	-	-	-
MSTRG.68015	1342.52	556.379	1.27081	0.242642	1	9:+:33581214-33594083	-	-	-	-	-	-
MSTRG.6952	0	10.3996	-Inf	0.242866	1	1:.:247124715-247125066	-	-	-	-	-	-
ENSG00000259780	11.8903	0	Inf	0.242893	1	16:-:2235689-2236913	ENSG00000259780	16:-:2235689-2236913	-	-	AC009065.1	-
MSTRG.13676	4.32375	30.1589	-2.80222849161887	0.242972	1	12:.:2300134-2301553	-	-	-	-	-	-
MSTRG.59954	2.16187	15.5994	-2.85113809209982	0.242984	1	6:-:159034468-159121495	ENSG00000285492|ENSG00000226032|ENSG00000164691	6:-:159051674-159121495|6:-:159042192-159095823|6:-:159034468-159045152	-|-|117289	-|-|Q8N103	AL356417.3|AL035530.1|TAGAP	-|-|T cell activation RhoGTPase activating protein [Source:HGNC Symbol;Acc:HGNC:15669]
MSTRG.47765	1545.74	554.299	1.47956	0.24299	1	3:+:112418451-112423087	-	-	-	-	-	-
MSTRG.28780	0	8.31969	-Inf	0.243036	1	17:-:42663510-42664488	-	-	-	-	-	-
ENSG00000225793	1.08094	10.3996	-3.26617559137866	0.243047	1	6:+:75285014-75297003	ENSG00000225793	6:+:75285014-75297003	-	-	AL080250.1	-
MSTRG.65478	0	10.3996	-Inf	0.243181	1	8:.:56956214-56956834	-	-	-	-	-	-
MSTRG.67350	0	10.3996	-Inf	0.243181	1	8:.:144865521-144866118	-	-	-	-	-	-
ENSG00000274629	0	6.23977	-Inf	0.243234	1	2:+:224464682-224474500	ENSG00000274629	2:+:224464682-224474500	-	-	AC073052.2	-
MSTRG.44328	6.48562	0	Inf	0.24326	1	22:-:23644277-23649208	-	-	-	-	-	-
MSTRG.58692	0	12.4795	-Inf	0.243263	1	6:.:96490957-96491514	-	-	-	-	-	-
MSTRG.15072	5.40468	0	Inf	0.243396	1	12:-:50071684-50072854	-	-	-	-	-	-
MSTRG.53982	4.32375	22.8791	-2.4036791151286	0.243398	1	5:-:71027455-71028185	-	-	-	-	-	-
MSTRG.41393	0	5.19981	-Inf	0.243491	1	20:.:13379494-13383801	-	-	-	-	-	-
ENSG00000250564	15.1331	0	Inf	0.243564	1	5:-:134429051-134460615	ENSG00000250564	5:-:134429051-134460615	-	-	AC109454.3	-
MSTRG.39954	15.1331	0	Inf	0.243564	1	2:.:201923040-201923811	-	-	-	-	-	-
MSTRG.14880	15.1331	0	Inf	0.243564	1	12:+:46183358-46183970	-	-	-	-	-	-
MSTRG.2346	15.1331	0	Inf	0.243564	1	1:.:62239859-62240515	-	-	-	-	-	-
MSTRG.6793	15.1331	0	Inf	0.243564	1	1:.:242193572-242194212	-	-	-	-	-	-
MSTRG.23686	15.1331	0	Inf	0.243564	1	15:.:84877076-84877675	-	-	-	-	-	-
ENSG00000163554	15.1331	0	Inf	0.243564	1	1:-:158610706-158686715	ENSG00000163554	1:-:158610706-158686715	6708	P02549	SPTA1	spectrin alpha, erythrocytic 1 [Source:HGNC Symbol;Acc:HGNC:11272]
ENSG00000092345	15.1331	0	Inf	0.243564	1	3:-:16586792-16670306	ENSG00000092345	3:-:16586792-16670306	1618	Q92904	DAZL	deleted in azoospermia like [Source:HGNC Symbol;Acc:HGNC:2685]
MSTRG.47376	15.1331	0	Inf	0.243564	1	3:.:74273232-74273933	-	-	-	-	-	-
MSTRG.56232	15.1331	0	Inf	0.243564	1	5:.:175855842-175856333	-	-	-	-	-	-
MSTRG.54022	15.1331	0	Inf	0.243564	1	5:.:73420601-73421379	-	-	-	-	-	-
MSTRG.62083	15.1331	0	Inf	0.243564	1	7:+:76327920-76328550	-	-	-	-	-	-
MSTRG.3940	15.1331	0	Inf	0.243564	1	1:.:146721214-146721981	-	-	-	-	-	-
MSTRG.60824	15.1331	0	Inf	0.243564	1	7:.:22659596-22660305	-	-	-	-	-	-
MSTRG.51042	15.1331	0	Inf	0.243564	1	4:-:68309982-68310364	-	-	-	-	-	-
MSTRG.33132	15.1331	0	Inf	0.243564	1	19:.:21917229-21917713	-	-	-	-	-	-
MSTRG.45668	15.1331	0	Inf	0.243564	1	3:-:11193604-11225899	-	-	-	-	-	-
MSTRG.46504	15.1331	0	Inf	0.243564	1	3:.:44097061-44097615	-	-	-	-	-	-
MSTRG.39643	15.1331	0	Inf	0.243564	1	2:.:190754100-190754766	-	-	-	-	-	-
MSTRG.62641	15.1331	0	Inf	0.243564	1	7:.:100938577-100939370	-	-	-	-	-	-
MSTRG.16502	15.1331	0	Inf	0.243564	1	12:.:105893951-105894709	-	-	-	-	-	-
MSTRG.67662	15.1331	0	Inf	0.243564	1	9:.:15901204-15901443	-	-	-	-	-	-
MSTRG.70170	0	8.31969	-Inf	0.243637	1	9:.:130049869-130050433	-	-	-	-	-	-
ENSG00000267221	15.1331	60.3177	-1.99487356956127	0.243792	1	17:-:42038232-42050614	ENSG00000267221	17:-:42038232-42050614	110806298	A0A1B0GUU1	C17orf113	chromosome 17 open reading frame 113 [Source:HGNC Symbol;Acc:HGNC:53437]
MSTRG.9249	0	10.3996	-Inf	0.243815	1	10:.:104339154-104339778	-	-	-	-	-	-
MSTRG.38185	5.40468	0	Inf	0.243898	1	2:+:119700902-119702830	-	-	-	-	-	-
ENSG00000268895	86.4749	22.8791	1.91825	0.2439	1	19:+:58347751-58355183	ENSG00000268895	19:+:58347751-58355183	503538	-	A1BG-AS1	A1BG antisense RNA 1
MSTRG.24088	0	6.23977	-Inf	0.243945	1	15:.:99798521-99799547	-	-	-	-	-	-
ENSG00000142528	638.834	236.071	1.43622	0.24398	1	19:+:50025714-50053414	ENSG00000142528	19:+:50025714-50053414	25888	Q8WTR7	ZNF473	zinc finger protein 473 [Source:HGNC Symbol;Acc:HGNC:23239]
MSTRG.72250	0	13.5195	-Inf	0.244079	1	X:-:69031526-69059850	-	-	-	-	-	-
MSTRG.33638	3.24281	18.7193	-2.52920999721245	0.24427	1	19:.:36178845-36181265	-	-	-	-	-	-
MSTRG.70853	1.08094	19.7593	-4.19217500993488	0.244329	1	X:+:972460-973130	-	-	-	-	-	-
MSTRG.21169	0	12.4795	-Inf	0.244423	1	14:.:100309479-100309994	-	-	-	-	-	-
MSTRG.59097	558.844	1360.27	-1.28337385167445	0.244481	1	6:+:116254173-116463779	ENSG00000285446|ENSG00000111817|ENSG00000188820	6:+:116399395-116463696|6:+:116254173-116444860|6:+:116461370-116463779	-|29940|441168	-|Q9UL01|Q5R3K3	Z84488.2|DSE|CALHM6	-|dermatan sulfate epimerase [Source:HGNC Symbol;Acc:HGNC:21144]|calcium homeostasis modulator family member 6 [Source:HGNC Symbol;Acc:HGNC:33391]
ENSG00000215093	0	13.5195	-Inf	0.244528	1	X:-:86160264-86161359	ENSG00000215093	X:-:86160264-86161359	100130211	-	EEF1A1P29	eukaryotic translation elongation factor 1 alpha 1 pseudogene 29 [Source:HGNC Symbol;Acc:HGNC:37904]
MSTRG.70002	1.08094	12.4795	-3.52920999721245	0.244581	1	9:.:127420504-127421739	-	-	-	-	-	-
ENSG00000181800	27.0234	4.15984	2.69961	0.244764	1	10:-:11316834-11319884	ENSG00000181800	10:-:11316834-11319884	414196	Q8N7Q2	CELF2-AS1	CELF2 antisense RNA 1 [Source:HGNC Symbol;Acc:HGNC:23515]
MSTRG.30175	2.16187	14.5595	-2.7516024185489	0.244794	1	17:.:81297042-81299220	-	-	-	-	-	-
MSTRG.61217	0	12.4795	-Inf	0.244814	1	7:.:34447471-34448150	-	-	-	-	-	-
MSTRG.55878	19.4569	1.03996	4.22568	0.24484	1	5:.:157655611-157656362	-	-	-	-	-	-
MSTRG.38099	19.4569	1.03996	4.22568	0.24484	1	2:.:117399034-117399824	-	-	-	-	-	-
ENSG00000144677	782.598	1915.61	-1.29145895549943	0.245003	1	3:+:37861960-37984469	ENSG00000144677	3:+:37861960-37984469	10217	O15194	CTDSPL	CTD small phosphatase like [Source:HGNC Symbol;Acc:HGNC:16890]
MSTRG.73171	9.72843	0	Inf	0.245192	1	X:.:115537940-115538307	-	-	-	-	-	-
MSTRG.25128	1037.7	368.146	1.49504	0.245262	1	16:+:21381617-21879322	-	-	-	-	-	-
MSTRG.4078	0	13.5195	-Inf	0.245432	1	1:+:150189564-150190425	-	-	-	-	-	-
MSTRG.59519	0	6.23977	-Inf	0.245595	1	6:.:138763046-138763809	-	-	-	-	-	-
MSTRG.38032	41.0756	8.31969	2.30368	0.245608	1	2:.:113886320-113887819	-	-	-	-	-	-
ENSG00000168710	9038.79	4571.67	0.983409	0.245995	1	1:+:109984686-110023741	ENSG00000168710	1:+:109984686-110023741	10768	A0A024R0A8	AHCYL1	adenosylhomocysteinase like 1 [Source:HGNC Symbol;Acc:HGNC:344]
MSTRG.23810	6.48562	0	Inf	0.246052	1	15:.:89743832-89745135	-	-	-	-	-	-
ENSG00000002745	21.6187	3.11988	2.79272	0.246199	1	7:+:121325367-121341104	ENSG00000002745	7:+:121325367-121341104	51384	Q9UBV4	WNT16	Wnt family member 16 [Source:HGNC Symbol;Acc:HGNC:16267]
MSTRG.70406	5.40468	34.3187	-2.66671352096239	0.246427	1	9:.:136560600-136562397	-	-	-	-	-	-
ENSG00000260190	5.40468	31.1988	-2.52920999721245	0.24647	1	9:-:136937169-136937988	ENSG00000260190	9:-:136937169-136937988	-	-	AL807752.5	-
MSTRG.44472	7.56656	0	Inf	0.246488	1	22:.:26728082-26728747	-	-	-	-	-	-
MSTRG.10267	18.3759	1.03996	4.14322	0.246566	1	11:.:8244594-8245420	-	-	-	-	-	-
MSTRG.30613	2.16187	15.5994	-2.85113809209982	0.24659	1	18:.:10604998-10606098	-	-	-	-	-	-
ENSG00000115944	4132.42	1910.41	1.11311	0.246744	1	2:-:42333546-42425088	ENSG00000115944	2:-:42333546-42425088	9167	O14548	COX7A2L	cytochrome c oxidase subunit 7A2 like [Source:HGNC Symbol;Acc:HGNC:2289]
MSTRG.12752	23.7806	4.15984	2.51518	0.246842	1	11:.:111562757-111563474	-	-	-	-	-	-
MSTRG.5247	10.8094	0	Inf	0.24685	1	1:.:184104049-184104529	-	-	-	-	-	-
MSTRG.53839	30.2662	6.23977	2.27814	0.246885	1	5:.:65492516-65493533	-	-	-	-	-	-
MSTRG.36220	14.0522	57.1979	-2.02516749187487	0.246962	1	2:.:39494685-39498541	-	-	-	-	-	-
MSTRG.50192	12.9712	57.1979	-2.1406447092948	0.246969	1	4:.:8493987-8496270	-	-	-	-	-	-
MSTRG.72111	0	7.27973	-Inf	0.246976	1	X:-:63351551-63353155	-	-	-	-	-	-
MSTRG.47829	6.48562	0	Inf	0.24709	1	3:.:113696927-113697630	-	-	-	-	-	-
MSTRG.16668	10.8094	0	Inf	0.247181	1	12:.:110653980-110654354	-	-	-	-	-	-
MSTRG.24600	6.48562	0	Inf	0.247355	1	16:.:4555400-4556471	-	-	-	-	-	-
ENSG00000073464	1144.71	395.185	1.53438	0.247358	1	X:+:10156945-10237660	ENSG00000073464	X:+:10156945-10237660	1183	P51793	CLCN4	chloride voltage-gated channel 4 [Source:HGNC Symbol;Acc:HGNC:2022]
MSTRG.18766	0	7.27973	-Inf	0.247413	1	13:.:99199528-99199988	-	-	-	-	-	-
ENSG00000107560	1364.14	555.339	1.29655	0.247462	1	10:-:118004916-118046603	ENSG00000107560	10:-:118004916-118046603	22841	Q7L804	RAB11FIP2	RAB11 family interacting protein 2 [Source:HGNC Symbol;Acc:HGNC:29152]
ENSG00000232334	0	14.5595	-Inf	0.247714	1	10:-:124004304-124004828	ENSG00000232334	10:-:124004304-124004828	-	-	AL683842.1	-
MSTRG.63751	6.48562	0	Inf	0.247801	1	7:.:141539453-141540423	-	-	-	-	-	-
MSTRG.6024	3.24281	22.8791	-2.81871661440744	0.247809	1	1:.:217488351-217489096	-	-	-	-	-	-
MSTRG.32254	10.8094	0	Inf	0.247844	1	19:.:8492851-8493357	-	-	-	-	-	-
MSTRG.30822	10.8094	0	Inf	0.247844	1	18:.:24456506-24457038	-	-	-	-	-	-
ENSG00000171408	0	7.27973	-Inf	0.247853	1	6:+:135851696-136195574	ENSG00000171408	6:+:135851696-136195574	27115	Q9NP56	PDE7B	phosphodiesterase 7B [Source:HGNC Symbol;Acc:HGNC:8792]
ENSG00000090238	29.1853	110.236	-1.91728044889103	0.248118	1	16:-:30092314-30096915	ENSG00000090238	16:-:30092314-30096915	83719	P61236	YPEL3	yippee like 3 [Source:HGNC Symbol;Acc:HGNC:18327]
MSTRG.19746	22.6997	3.11988	2.86311	0.248176	1	14:.:40283041-40284137	-	-	-	-	-	-
MSTRG.6937	241.049	65.5176	1.87937	0.248422	1	1:-:246937809-246944659	-	-	-	-	-	-
MSTRG.16335	3.24281	21.8392	-2.7516024185489	0.248477	1	12:.:100153070-100154686	-	-	-	-	-	-
MSTRG.35088	0	11.4396	-Inf	0.248507	1	19:.:57178415-57179125	-	-	-	-	-	-
MSTRG.36041	21.6187	4.15984	2.37768	0.248525	1	2:.:32039872-32040725	-	-	-	-	-	-
MSTRG.1527	29.1853	4.15984	2.81064	0.248615	1	1:.:38896504-38897857	-	-	-	-	-	-
MSTRG.6478	7.56656	0	Inf	0.248854	1	1:+:229319979-229320456	-	-	-	-	-	-
MSTRG.2992	0	8.31969	-Inf	0.248914	1	1:.:88836334-88836912	-	-	-	-	-	-
ENSG00000120868	3042.84	1312.43	1.21318	0.248931	1	12:+:98645141-98735433	ENSG00000120868	12:+:98645141-98735433	317	O14727	APAF1	apoptotic peptidase activating factor 1 [Source:HGNC Symbol;Acc:HGNC:576]
MSTRG.17609	8.64749	0	Inf	0.249333	1	13:.:27234825-27235239	-	-	-	-	-	-
MSTRG.62571	0	8.31969	-Inf	0.249343	1	7:-:99709346-99709839	-	-	-	-	-	-
MSTRG.27200	21.6187	2.07992	3.37768	0.249443	1	17:.:1742027-1742638	-	-	-	-	-	-
MSTRG.12533	30.2662	5.19981	2.54118	0.249471	1	11:.:94978447-94979521	-	-	-	-	-	-
MSTRG.42634	8.64749	0	Inf	0.249589	1	20:.:61951651-61952100	-	-	-	-	-	-
ENSG00000113763	10.8094	48.8782	-2.17690825328157	0.249646	1	5:+:176810477-176880898	ENSG00000113763	5:+:176810477-176880898	90249	Q6ZN44	UNC5A	unc-5 netrin receptor A [Source:HGNC Symbol;Acc:HGNC:12567]
MSTRG.38171	2.16187	16.6394	-2.9442474964913	0.249887	1	2:.:118138188-118139102	-	-	-	-	-	-
MSTRG.28002	19.4569	3.11988	2.64072	0.249964	1	17:.:19691908-19693056	-	-	-	-	-	-
ENSG00000238062	22.6997	4.15984	2.44807	0.25009	1	2:-:230984368-230996032	ENSG00000238062	2:-:230984368-230996032	348761	-	SPATA3-AS1	SPATA3 antisense RNA 1 (head to head)
MSTRG.72155	8.64749	0	Inf	0.250105	1	X:.:65155815-65156355	-	-	-	-	-	-
ENSG00000186715	0	5.19981	-Inf	0.250315	1	1:-:16754910-16770237	ENSG00000186715	1:-:16754910-16770237	11223	Q2TV78	MST1L	macrophage stimulating 1 like [Source:HGNC Symbol;Acc:HGNC:7390]
MSTRG.10277	14.0522	2.07992	2.75619	0.250321	1	11:.:8332327-8334200	-	-	-	-	-	-
ENSG00000187079	2455.89	1089.88	1.17208	0.250421	1	11:+:12674591-12944483	ENSG00000187079	11:+:12674591-12944483	7003	P28347	TEAD1	TEA domain transcription factor 1 [Source:HGNC Symbol;Acc:HGNC:11714]
ENSG00000147883	296.177	859.008	-1.53621338495022	0.250524	1	9:-:22002903-22009363	ENSG00000147883	9:-:22002903-22009363	1030	P42772	CDKN2B	cyclin dependent kinase inhibitor 2B [Source:HGNC Symbol;Acc:HGNC:1788]
MSTRG.31850	1177.14	2823.49	-1.26219574046612	0.251063	1	19:+:1905214-1926013	ENSG00000227500|ENSG00000213638	19:+:1905214-1926013|19:+:1905378-1913447	113178|113179	Q969E2|D6W601	SCAMP4|ADAT3	secretory carrier membrane protein 4 [Source:HGNC Symbol;Acc:HGNC:30385]|adenosine deaminase, tRNA specific 3 [Source:HGNC Symbol;Acc:HGNC:25151]
ENSG00000225913	0	6.23977	-Inf	0.251295	1	10:+:87607985-87659279	ENSG00000225913	10:+:87607985-87659279	-	-	AL138767.3	-
MSTRG.70203	78.9084	261.03	-1.72596649156205	0.251439	1	9:-:130704902-130709752	-	-	-	-	-	-
MSTRG.62870	14.0522	1.03996	3.75619	0.251523	1	7:.:105284861-105285714	-	-	-	-	-	-
MSTRG.48367	0	6.23977	-Inf	0.251547	1	3:.:133667049-133668138	-	-	-	-	-	-
ENSG00000143627	3.24281	23.9191	-2.88284695182716	0.251624	1	1:-:155289293-155301434	ENSG00000143627	1:-:155289293-155301434	5313	P30613	PKLR	pyruvate kinase L/R [Source:HGNC Symbol;Acc:HGNC:9020]
ENSG00000164418	42.1565	8.31969	2.34115	0.251675	1	6:+:101398788-102070083	ENSG00000164418	6:+:101398788-102070083	2898	A8K0H7	GRIK2	glutamate ionotropic receptor kainate type subunit 2 [Source:HGNC Symbol;Acc:HGNC:4580]
MSTRG.18034	2.16187	16.6394	-2.9442474964913	0.251895	1	13:.:45326757-45327700	-	-	-	-	-	-
MSTRG.37672	48.6422	10.3996	2.22568	0.251919	1	2:.:97742609-97745109	-	-	-	-	-	-
MSTRG.59728	0	5.19981	-Inf	0.251943	1	6:.:149992717-149995384	-	-	-	-	-	-
ENSG00000168301	248.615	686.374	-1.46507965979274	0.252006	1	3:+:58492114-58502360	ENSG00000168301	3:+:58492114-58502360	200845	Q8NC69	KCTD6	potassium channel tetramerization domain containing 6 [Source:HGNC Symbol;Acc:HGNC:22235]
MSTRG.18213	2.16187	14.5595	-2.7516024185489	0.252134	1	13:.:50302261-50303689	-	-	-	-	-	-
MSTRG.16041	94.0415	27.039	1.79826	0.252195	1	12:+:85036314-85263252	ENSG00000133640	12:+:85036314-85263224	84125	A0A140VJN5	LRRIQ1	leucine rich repeats and IQ motif containing 1 [Source:HGNC Symbol;Acc:HGNC:25708]
ENSG00000268117	0	9.35965	-Inf	0.252379	1	19:-:21719801-21720035	ENSG00000268117	19:-:21719801-21720035	100312829	-	VN1R84P	vomeronasal 1 receptor 84 pseudogene [Source:HGNC Symbol;Acc:HGNC:37404]
MSTRG.15244	2.16187	21.8392	-3.33656491927006	0.252409	1	12:.:53657606-53658694	-	-	-	-	-	-
MSTRG.29126	0	5.19981	-Inf	0.252562	1	17:.:48624588-48624824	-	-	-	-	-	-
MSTRG.9518	1.08094	16.6394	-3.9442474964913	0.252896	1	10:.:120804844-120805558	-	-	-	-	-	-
MSTRG.11595	0	9.35965	-Inf	0.253266	1	11:.:65922447-65923024	-	-	-	-	-	-
MSTRG.46441	0	10.3996	-Inf	0.253356	1	3:.:40558862-40559327	-	-	-	-	-	-
MSTRG.70695	6.48562	0	Inf	0.253467	1	KI270713.1:.:22390-23108	-	-	-	-	-	-
MSTRG.29383	0	6.23977	-Inf	0.253917	1	17:.:57951753-57952406	-	-	-	-	-	-
MSTRG.1359	29.1853	5.19981	2.48871	0.254248	1	1:.:35427472-35428868	-	-	-	-	-	-
MSTRG.12035	0	10.3996	-Inf	0.254335	1	11:.:73983984-73984444	-	-	-	-	-	-
MSTRG.47160	0	10.3996	-Inf	0.254335	1	3:.:61259837-61260143	-	-	-	-	-	-
ENSG00000136944	4.32375	0	Inf	0.254587	1	9:+:126614443-126701032	ENSG00000136944	9:+:126614443-126701032	4010	O60663	LMX1B	LIM homeobox transcription factor 1 beta [Source:HGNC Symbol;Acc:HGNC:6654]
MSTRG.16874	11.8903	0	Inf	0.254701	1	12:.:118147956-118148440	-	-	-	-	-	-
MSTRG.46474	12.9712	0	Inf	0.254722	1	3:.:41652742-41653300	-	-	-	-	-	-
MSTRG.68791	12.9712	0	Inf	0.254722	1	9:+:76394358-76395876	-	-	-	-	-	-
MSTRG.2557	12.9712	0	Inf	0.254722	1	1:.:69019454-69019976	-	-	-	-	-	-
ENSG00000239519	12.9712	0	Inf	0.254722	1	3:-:85992183-86028007	ENSG00000239519	3:-:85992183-86028007	100874038	-	CADM2-AS1	CADM2 antisense RNA 1 [Source:HGNC Symbol;Acc:HGNC:41248]
MSTRG.22391	12.9712	0	Inf	0.254722	1	15:.:51035588-51036213	-	-	-	-	-	-
MSTRG.130	12.9712	0	Inf	0.254722	1	1:.:1783314-1783913	-	-	-	-	-	-
MSTRG.49404	7.56656	0	Inf	0.254835	1	3:.:185383030-185383288	-	-	-	-	-	-
MSTRG.19460	7.56656	24.9591	-1.72185507515485	0.254851	1	14:+:28764320-28770277	ENSG00000176165	14:+:28760330-28770277	2290	P55316	FOXG1	forkhead box G1 [Source:HGNC Symbol;Acc:HGNC:3811]
MSTRG.47538	0	5.19981	-Inf	0.254853	1	3:.:97256651-97258083	-	-	-	-	-	-
MSTRG.14259	4.32375	30.1589	-2.80222849161887	0.255176	1	12:.:13825874-13827509	-	-	-	-	-	-
MSTRG.38748	12.9712	0	Inf	0.255193	1	2:.:153438751-153439357	-	-	-	-	-	-
MSTRG.7725	7.56656	0	Inf	0.255229	1	10:.:37812384-37813029	-	-	-	-	-	-
MSTRG.54899	36.7518	6.23977	2.55825	0.255278	1	5:+:116945850-116947448	-	-	-	-	-	-
MSTRG.44358	3423.33	1605.7	1.0922	0.255537	1	22:+:24270817-24442360	ENSG00000258555|ENSG00000128271|ENSG00000100014	22:+:24270898-24442356|22:+:24417879-24442360|22:+:24270817-24417740	101730217|135|23384	F8WAN1|P29274|B2RMV2	SPECC1L-ADORA2A|ADORA2A|SPECC1L	SPECC1L-ADORA2A readthrough (NMD candidate) [Source:HGNC Symbol;Acc:HGNC:49185]|adenosine A2a receptor [Source:HGNC Symbol;Acc:HGNC:263]|sperm antigen with calponin homology and coiled-coil domains 1 like [Source:HGNC Symbol;Acc:HGNC:29022]
MSTRG.27870	1.08094	11.4396	-3.4036791151286	0.255551	1	17:.:17493476-17494108	-	-	-	-	-	-
MSTRG.57753	11.8903	0	Inf	0.255574	1	6:.:36492410-36493063	-	-	-	-	-	-
MSTRG.50528	11.8903	0	Inf	0.255574	1	4:.:26788207-26788732	-	-	-	-	-	-
MSTRG.2948	7.56656	0	Inf	0.255624	1	1:.:85635073-85635859	-	-	-	-	-	-
MSTRG.37283	12.9712	0	Inf	0.255665	1	2:.:77589743-77590363	-	-	-	-	-	-
MSTRG.26848	12.9712	0	Inf	0.255665	1	16:.:85600458-85600918	-	-	-	-	-	-
MSTRG.73673	12.9712	0	Inf	0.255665	1	X:.:136823001-136823256	-	-	-	-	-	-
MSTRG.67962	33.509	7.27973	2.20259	0.255697	1	9:.:32883871-32886801	-	-	-	-	-	-
MSTRG.63475	47.5612	9.35965	2.34526	0.255889	1	7:.:131116085-131118253	-	-	-	-	-	-
MSTRG.26578	1.08094	18.7193	-4.11417249793361	0.256011	1	16:.:80930552-80930946	-	-	-	-	-	-
MSTRG.60647	2.16187	22.8791	-3.4036791151286	0.256126	1	7:.:13648948-13649746	-	-	-	-	-	-
MSTRG.41333	2.16187	22.8791	-3.4036791151286	0.256126	1	20:.:11416139-11417408	-	-	-	-	-	-
MSTRG.45620	12.9712	0	Inf	0.256136	1	3:.:9566016-9566714	-	-	-	-	-	-
MSTRG.15188	12.9712	0	Inf	0.256136	1	12:+:52249300-52309163	ENSG00000170442|ENSG00000285102	12:+:52249300-52309163|12:+:52275821-52277736	3892|-	A8K872|-	KRT86|AC021066.3	keratin 86 [Source:HGNC Symbol;Acc:HGNC:6463]|-
MSTRG.51008	21.6187	2.07992	3.37768	0.256239	1	4:.:61739742-61740793	-	-	-	-	-	-
MSTRG.66452	21.6187	2.07992	3.37768	0.256239	1	8:.:101211679-101212628	-	-	-	-	-	-
MSTRG.17932	9.72843	0	Inf	0.256487	1	13:.:41247683-41248101	-	-	-	-	-	-
MSTRG.65945	0	8.31969	-Inf	0.256636	1	8:.:75195840-75196332	-	-	-	-	-	-
ENSG00000261441	0	6.23977	-Inf	0.256732	1	15:+:89335053-89336161	ENSG00000261441	15:+:89335053-89336161	-	-	AC124068.2	-
MSTRG.49479	14.0522	0	Inf	0.256739	1	3:.:187443718-187444079	-	-	-	-	-	-
MSTRG.7171	9.72843	0	Inf	0.256814	1	10:.:6610129-6610568	-	-	-	-	-	-
MSTRG.68641	11.8903	0	Inf	0.256896	1	9:.:68233634-68234188	-	-	-	-	-	-
MSTRG.4979	11.8903	0	Inf	0.256896	1	1:.:172440745-172441078	-	-	-	-	-	-
MSTRG.69310	11.8903	0	Inf	0.256896	1	9:.:96749022-96749742	-	-	-	-	-	-
ENSG00000165023	19.4569	2.07992	3.22568	0.257001	1	9:-:90609832-90643105	ENSG00000165023	9:-:90609832-90643105	54769	Q96HU8	DIRAS2	DIRAS family GTPase 2 [Source:HGNC Symbol;Acc:HGNC:19323]
MSTRG.34237	14.0522	0	Inf	0.257197	1	19:.:45218402-45218822	-	-	-	-	-	-
ENSG00000163597	773.951	1800.17	-1.21782172859368	0.257258	1	17:+:76557766-76565348	ENSG00000163597	17:+:76557766-76565348	100507246	-	SNHG16	small nucleolar RNA host gene 16
MSTRG.65879	6.48562	0	Inf	0.257437	1	8:.:74445633-74446445	-	-	-	-	-	-
ENSG00000138326	11202.8	19277.8	-0.783074355135362	0.257466	1	10:+:78033732-78056813	ENSG00000138326	10:+:78033732-78056813	6229	P62847	RPS24	ribosomal protein S24 [Source:HGNC Symbol;Acc:HGNC:10411]
MSTRG.38360	1.08094	17.6793	-4.03171033774164	0.257632	1	2:.:128251344-128251977	-	-	-	-	-	-
ENSG00000120833	827.998	2082	-1.33027317340233	0.257671	1	12:+:93569814-93583487	ENSG00000120833	12:+:93569814-93583487	8835	A0A024RBD2	SOCS2	suppressor of cytokine signaling 2 [Source:HGNC Symbol;Acc:HGNC:19382]
MSTRG.38972	0	5.19981	-Inf	0.257759	1	2:.:164649805-164651999	-	-	-	-	-	-
MSTRG.68948	0	7.27973	-Inf	0.257897	1	9:.:85864717-85865493	-	-	-	-	-	-
MSTRG.67214	342.657	922.446	-1.42869876065295	0.258046	1	8:+:143578358-143583304	ENSG00000254741|ENSG00000279605	8:+:143579636-143580670|8:+:143578358-143583304	-|-	-|-	AC067930.2|AC067930.6	-|-
MSTRG.67570	33.509	6.23977	2.42499	0.258068	1	9:.:6656988-6657486	-	-	-	-	-	-
MSTRG.18569	0	7.27973	-Inf	0.258242	1	13:.:77712271-77712673	-	-	-	-	-	-
MSTRG.1709	0	12.4795	-Inf	0.258261	1	1:.:42860510-42861209	-	-	-	-	-	-
MSTRG.57016	0	12.4795	-Inf	0.258261	1	6:.:21873753-21874312	-	-	-	-	-	-
MSTRG.34203	3120.66	6691.11	-1.10039232490805	0.258431	1	19:+:44905754-44919349	ENSG00000280087|ENSG00000130208|ENSG00000130203	19:+:44909375-44914968|19:+:44914247-44919349|19:+:44905754-44909393	-|341|348	-|A0A024R0T8|P02649	AC011481.3|APOC1|APOE	-|apolipoprotein C1 [Source:HGNC Symbol;Acc:HGNC:607]|apolipoprotein E [Source:HGNC Symbol;Acc:HGNC:613]
MSTRG.56707	0	8.31969	-Inf	0.258543	1	6:.:6690498-6690841	-	-	-	-	-	-
MSTRG.44640	1.08094	15.5994	-3.85113809209982	0.258664	1	22:-:31405333-31405848	-	-	-	-	-	-
MSTRG.65898	0	12.4795	-Inf	0.258719	1	8:.:74663188-74663527	-	-	-	-	-	-
MSTRG.60919	29.1853	4.15984	2.81064	0.258733	1	7:.:24381193-24382647	-	-	-	-	-	-
MSTRG.65874	0	6.23977	-Inf	0.258764	1	8:.:74412219-74412779	-	-	-	-	-	-
ENSG00000273513	6.48562	0	Inf	0.258878	1	17:+:37924415-37935365	ENSG00000273513	17:+:37924415-37935365	101060351	A0A087X1G2	TBC1D3K	TBC1 domain family member 3K [Source:HGNC Symbol;Acc:HGNC:51245]
MSTRG.48228	18.3759	3.11988	2.55825	0.258942	1	3:+:129247889-129249493	-	-	-	-	-	-
MSTRG.36858	0	8.31969	-Inf	0.259027	1	2:.:66338050-66338816	-	-	-	-	-	-
MSTRG.18528	0	12.4795	-Inf	0.259177	1	13:.:74121727-74122111	-	-	-	-	-	-
MSTRG.26849	0	12.4795	-Inf	0.259177	1	16:.:85605861-85606231	-	-	-	-	-	-
MSTRG.41954	0	12.4795	-Inf	0.259177	1	20:.:37872758-37873443	-	-	-	-	-	-
ENSG00000272620	24.8615	4.15984	2.57931	0.259211	1	4:+:7754090-7778928	ENSG00000272620	4:+:7754090-7778928	84740	-	AFAP1-AS1	AFAP1 antisense RNA 1
MSTRG.37937	0	11.4396	-Inf	0.259315	1	2:.:112597318-112597827	-	-	-	-	-	-
ENSG00000126804	688.557	250.631	1.45801	0.259547	1	14:+:64503712-64533690	ENSG00000126804	14:+:64503712-64533690	22890	Q9Y2K1	ZBTB1	zinc finger and BTB domain containing 1 [Source:HGNC Symbol;Acc:HGNC:20259]
MSTRG.54940	17.295	1.03996	4.05575	0.259603	1	5:.:122051071-122051926	-	-	-	-	-	-
MSTRG.31699	0	7.27973	-Inf	0.259639	1	19:.:493621-494234	-	-	-	-	-	-
MSTRG.32449	8.64749	38.4786	-2.15370086212025	0.259664	1	19:+:11489763-11494989	-	-	-	-	-	-
ENSG00000269570	43.2375	9.35965	2.20776	0.259665	1	11:-:58611119-58612642	ENSG00000269570	11:-:58611119-58612642	-	-	AP001350.1	-
MSTRG.8062	0	11.4396	-Inf	0.259712	1	10:.:55719255-55719728	-	-	-	-	-	-
ENSG00000131094	6.48562	31.1988	-2.26617559137866	0.259884	1	17:-:44959693-44968071	ENSG00000131094	17:-:44959693-44968071	10882	O75973	C1QL1	complement C1q like 1 [Source:HGNC Symbol;Acc:HGNC:24182]
ENSG00000176170	368.599	112.316	1.71449	0.260063	1	17:+:76376584-76387860	ENSG00000176170	17:+:76376584-76387860	8877	Q9NYA1	SPHK1	sphingosine kinase 1 [Source:HGNC Symbol;Acc:HGNC:11240]
MSTRG.26351	0	12.4795	-Inf	0.260098	1	16:.:71812874-71813560	-	-	-	-	-	-
MSTRG.24522	0	12.4795	-Inf	0.260098	1	16:.:3268957-3269644	-	-	-	-	-	-
ENSG00000162494	0	12.4795	-Inf	0.260098	1	1:-:13474977-13514048	ENSG00000162494	1:-:13474977-13514048	126755	Q5VT99	LRRC38	leucine rich repeat containing 38 [Source:HGNC Symbol;Acc:HGNC:27005]
MSTRG.68843	0	11.4396	-Inf	0.260112	1	9:.:78524510-78524984	-	-	-	-	-	-
MSTRG.18494	12.9712	2.07992	2.64072	0.260193	1	13:.:71870584-71873430	-	-	-	-	-	-
ENSG00000230487	89.7178	293.269	-1.70875941754317	0.260206	1	7:+:1570073-1589626	ENSG00000230487	7:+:1570073-1589626	114796	Q96PY0	PSMG3-AS1	PSMG3 antisense RNA 1 (head to head)
MSTRG.42165	2.16187	13.5195	-2.64468721463239	0.260228	1	20:-:44656451-44746021	ENSG00000132832|ENSG00000283440|ENSG00000244558	20:-:44656451-44696096|20:-:44656451-44663498|20:-:44694892-44746021	-|79015|106144538	-|-|-	AL139352.1|LINC01260|KCNK15-AS1	-|long intergenic non-protein coding RNA 1260|KCNK15 antisense RNA 1 (head to head) [Source:HGNC Symbol;Acc:HGNC:49901]
ENSG00000011304	8103.78	15083.6	-0.896313019427596	0.260269	1	19:+:797075-812327	ENSG00000011304	19:+:797075-812327	5725	P26599	PTBP1	polypyrimidine tract binding protein 1 [Source:HGNC Symbol;Acc:HGNC:9583]
MSTRG.37164	10.8094	0	Inf	0.260298	1	2:.:74953938-74954351	-	-	-	-	-	-
MSTRG.32989	5.40468	0	Inf	0.26032	1	19:.:19173402-19174405	-	-	-	-	-	-
ENSG00000273139	7.56656	0	Inf	0.260393	1	22:+:20320739-20321203	ENSG00000273139	22:+:20320739-20321203	-	-	AC007663.3	-
MSTRG.61015	4.32375	0	Inf	0.26052	1	7:+:27184518-27189293	ENSG00000278020|ENSG00000240990|ENSG00000278592|ENSG00000278334|ENSG00000277966	7:+:27188816-27188994|7:+:27184518-27189293|7:+:27187819-27188021|7:+:27185832-27186018|7:+:27186892-27187124	-|221883|-|-|-	-|-|-|-|-	RF02142|HOXA11-AS|RF02141|RF02138|RF02140	-|HOXA11 antisense RNA|-|-|-
ENSG00000081818	15.1331	66.5575	-2.13689257443369	0.260587	1	5:+:141121799-141125623	ENSG00000081818	5:+:141121799-141125623	56131	Q9Y5E5	PCDHB4	protocadherin beta 4 [Source:HGNC Symbol;Acc:HGNC:8689]
ENSG00000235351	0	13.5195	-Inf	0.2606	1	2:-:241724615-241725693	ENSG00000235351	2:-:241724615-241725693	-	-	AC114730.3	-
MSTRG.40599	3.24281	19.7593	-2.60721250921373	0.260727	1	2:.:231725658-231726929	-	-	-	-	-	-
MSTRG.34509	0	5.19981	-Inf	0.26084	1	19:+:48730450-48731975	-	-	-	-	-	-
MSTRG.41201	0	11.4396	-Inf	0.260919	1	20:-:5066480-5067024	-	-	-	-	-	-
ENSG00000231233	0	6.23977	-Inf	0.261069	1	10:-:104351591-104353575	ENSG00000231233	10:-:104351591-104353575	100505869	-	CFAP58-AS1	CFAP58 antisense RNA 1 (head to head) [Source:HGNC Symbol;Acc:HGNC:45243]
MSTRG.27898	0	13.5195	-Inf	0.261071	1	17:.:17601265-17601606	-	-	-	-	-	-
MSTRG.8756	0	6.23977	-Inf	0.261151	1	10:.:87495148-87495668	-	-	-	-	-	-
MSTRG.2688	6.48562	33.2788	-2.35928499577014	0.261248	1	1:.:71054702-71056184	-	-	-	-	-	-
MSTRG.24732	4.32375	29.1189	-2.7516024185489	0.261323	1	16:.:9028712-9029853	-	-	-	-	-	-
MSTRG.12662	7.56656	0	Inf	0.261445	1	11:.:105994792-105995047	-	-	-	-	-	-
ENSG00000180178	0	13.5195	-Inf	0.261542	1	2:-:129990456-130051131	ENSG00000180178	2:-:129990456-130051131	440905	-	FAR2P1	fatty acyl-CoA reductase 2 pseudogene 1
MSTRG.36930	0	13.5195	-Inf	0.261542	1	2:.:68682380-68682857	-	-	-	-	-	-
MSTRG.57371	0	13.5195	-Inf	0.261542	1	6:.:29965235-29965686	-	-	-	-	-	-
MSTRG.19187	0	13.5195	-Inf	0.261542	1	14:.:22692281-22692904	-	-	-	-	-	-
MSTRG.56222	0	13.5195	-Inf	0.261542	1	5:.:175897892-175898323	-	-	-	-	-	-
MSTRG.62766	0	13.5195	-Inf	0.261542	1	7:.:102866845-102867214	-	-	-	-	-	-
MSTRG.62018	0	13.5195	-Inf	0.261542	1	7:.:74081302-74081766	-	-	-	-	-	-
MSTRG.5581	2.16187	15.5994	-2.85113809209982	0.261696	1	1:.:202859614-202860061	-	-	-	-	-	-
MSTRG.53460	0	6.23977	-Inf	0.261725	1	5:.:37841962-37842859	-	-	-	-	-	-
MSTRG.28765	7.56656	0	Inf	0.261869	1	17:.:42534287-42534764	-	-	-	-	-	-
MSTRG.8584	6.48562	0	Inf	0.261973	1	10:.:79834182-79834773	-	-	-	-	-	-
MSTRG.7399	0	9.35965	-Inf	0.262011	1	10:.:18297887-18298317	-	-	-	-	-	-
MSTRG.23857	3.24281	25.999	-3.00314118554487	0.262081	1	15:.:90843080-90844353	-	-	-	-	-	-
MSTRG.33336	3.24281	25.999	-3.00314118554487	0.262081	1	19:-:28584717-28585798	-	-	-	-	-	-
ENSG00000125804	6.48562	0	Inf	0.262236	1	20:+:26054655-26086917	ENSG00000125804	20:+:26054655-26086917	284800	Q5T1J6	FAM182A	family with sequence similarity 182 member A
MSTRG.69180	20.5378	2.07992	3.30368	0.262251	1	9:+:93955540-93970012	ENSG00000235601	9:+:93955597-93959140	101928040	-	BARX1-AS1	BARX1 antisense RNA 1 (head to head) [Source:HGNC Symbol;Acc:HGNC:50673]
MSTRG.41221	20.5378	3.11988	2.71872	0.262304	1	20:.:5209701-5210662	-	-	-	-	-	-
MSTRG.25257	0	9.35965	-Inf	0.262328	1	16:.:25098762-25099268	-	-	-	-	-	-
MSTRG.53868	27.0234	5.19981	2.37768	0.262505	1	5:.:66091993-66093790	-	-	-	-	-	-
ENSG00000171476	12.9712	2.07992	2.64072	0.262558	1	4:-:56647988-56681899	ENSG00000171476	4:-:56647988-56681899	84525	Q9BPY8	HOPX	HOP homeobox [Source:HGNC Symbol;Acc:HGNC:24961]
MSTRG.27002	6.48562	0	Inf	0.262766	1	16:.:88801347-88802320	-	-	-	-	-	-
ENSG00000107954	6.48562	31.1988	-2.26617559137866	0.262917	1	10:+:103493979-103592552	ENSG00000107954	10:+:103493979-103592552	9148	O76050	NEURL1	neuralized E3 ubiquitin protein ligase 1 [Source:HGNC Symbol;Acc:HGNC:7761]
MSTRG.61664	430.213	1101.32	-1.35610974993999	0.262922	1	7:-:64501248-64563106	ENSG00000173041	7:-:64519884-64563106	340252	Q8NEM1	ZNF680	zinc finger protein 680 [Source:HGNC Symbol;Acc:HGNC:26897]
ENSG00000278299	10.8094	43.6784	-2.0146368243827	0.262948	1	17:-:38057693-38068592	ENSG00000278299	17:-:38057693-38068592	414060	Q6IPX1	TBC1D3C	TBC1 domain family member 3C [Source:HGNC Symbol;Acc:HGNC:24889]
MSTRG.13707	16.2141	1.03996	3.96264	0.26342	1	12:.:2680853-2681434	-	-	-	-	-	-
MSTRG.46858	5.40468	0	Inf	0.263666	1	3:.:50285199-50286064	-	-	-	-	-	-
MSTRG.26978	8.64749	42.6384	-2.30179950110938	0.263785	1	16:.:88523948-88525783	-	-	-	-	-	-
MSTRG.71738	32.4281	7.27973	2.15529	0.26379	1	X:.:47929813-47933896	-	-	-	-	-	-
ENSG00000197599	0	14.5595	-Inf	0.264085	1	16:-:1434383-1444556	ENSG00000197599	16:-:1434383-1444556	645811	A6NI56	CCDC154	coiled-coil domain containing 154
MSTRG.66680	0	14.5595	-Inf	0.264085	1	8:.:114668210-114668819	-	-	-	-	-	-
MSTRG.61849	0	14.5595	-Inf	0.264085	1	7:.:71950008-71950524	-	-	-	-	-	-
MSTRG.31605	0	14.5595	-Inf	0.264085	1	18:.:79597656-79598279	-	-	-	-	-	-
MSTRG.41355	0	14.5595	-Inf	0.264085	1	20:.:11467451-11468033	-	-	-	-	-	-
MSTRG.41093	0	14.5595	-Inf	0.264085	1	20:.:2454115-2454824	-	-	-	-	-	-
MSTRG.15514	0	14.5595	-Inf	0.264085	1	12:.:58335590-58336282	-	-	-	-	-	-
MSTRG.21961	0	14.5595	-Inf	0.264085	1	15:.:38067072-38067608	-	-	-	-	-	-
MSTRG.19021	0	14.5595	-Inf	0.264085	1	13:.:113419434-113419959	-	-	-	-	-	-
MSTRG.65610	0	14.5595	-Inf	0.264085	1	8:.:64025445-64026198	-	-	-	-	-	-
MSTRG.56991	0	14.5595	-Inf	0.264085	1	6:.:21703928-21704767	-	-	-	-	-	-
MSTRG.57469	0	14.5595	-Inf	0.264085	1	6:+:31271088-31356433	-	-	-	-	-	-
MSTRG.33219	0	14.5595	-Inf	0.264085	1	19:.:23571918-23572495	-	-	-	-	-	-
MSTRG.2631	0	14.5595	-Inf	0.264085	1	1:.:72404882-72405332	-	-	-	-	-	-
MSTRG.60264	0	14.5595	-Inf	0.264085	1	7:.:1429050-1429874	-	-	-	-	-	-
MSTRG.12310	0	14.5595	-Inf	0.264085	1	11:.:83619405-83619704	-	-	-	-	-	-
ENSG00000185974	0	14.5595	-Inf	0.264085	1	13:+:113667155-113737735	ENSG00000185974	13:+:113667155-113737735	6011	Q15835	GRK1	G protein-coupled receptor kinase 1 [Source:HGNC Symbol;Acc:HGNC:10013]
MSTRG.48539	17.295	2.07992	3.05575	0.264143	1	3:.:139618670-139619078	-	-	-	-	-	-
ENSG00000187730	3.24281	17.6793	-2.44674783702048	0.264411	1	1:+:2019298-2030758	ENSG00000187730	1:+:2019298-2030758	2563	A8K496	GABRD	gamma-aminobutyric acid type A receptor delta subunit [Source:HGNC Symbol;Acc:HGNC:4084]
ENSG00000273253	0	8.31969	-Inf	0.264681	1	22:-:50199090-50200837	ENSG00000273253	22:-:50199090-50200837	-	-	AL022328.4	-
ENSG00000174332	4.32375	28.079	-2.69913499865477	0.264745	1	1:-:53506237-53738106	ENSG00000174332	1:-:53506237-53738106	148979	Q8NBF1	GLIS1	GLIS family zinc finger 1 [Source:HGNC Symbol;Acc:HGNC:29525]
MSTRG.11241	15.1331	2.07992	2.86311	0.264964	1	11:.:61380179-61381389	-	-	-	-	-	-
MSTRG.4419	39.9947	8.31969	2.26521	0.264992	1	1:.:155599149-155600975	-	-	-	-	-	-
MSTRG.817	0	6.23977	-Inf	0.264999	1	1:.:23788742-23789846	-	-	-	-	-	-
MSTRG.773	71.3418	20.7992	1.77822	0.265044	1	1:-:23287469-23297690	-	-	-	-	-	-
ENSG00000101003	2962.85	1396.67	1.085	0.26506	1	20:+:25407727-25452628	ENSG00000101003	20:+:25407727-25452628	9837	Q14691	GINS1	GINS complex subunit 1 [Source:HGNC Symbol;Acc:HGNC:28980]
MSTRG.23285	0	10.3996	-Inf	0.265172	1	15:.:77522265-77522790	-	-	-	-	-	-
MSTRG.18226	0	8.31969	-Inf	0.265207	1	13:.:50513750-50514222	-	-	-	-	-	-
MSTRG.44037	0	10.3996	-Inf	0.265519	1	22:.:19168203-19168708	-	-	-	-	-	-
MSTRG.33913	0	10.3996	-Inf	0.265519	1	19:.:40228178-40228642	-	-	-	-	-	-
ENSG00000170162	0	5.19981	-Inf	0.265987	1	6:+:117265558-117273565	ENSG00000170162	6:+:117265558-117273565	245806	Q8N8G2	VGLL2	vestigial like family member 2 [Source:HGNC Symbol;Acc:HGNC:20232]
ENSG00000180921	493.988	1288.51	-1.38315761357383	0.266227	1	8:-:143723933-143733801	ENSG00000180921	8:-:143723933-143733801	286077	Q71RB4	FAM83H	family with sequence similarity 83 member H [Source:HGNC Symbol;Acc:HGNC:24797]
MSTRG.30866	49.7231	10.3996	2.25739	0.266307	1	18:.:28474260-28476505	-	-	-	-	-	-
MSTRG.747	20.5378	4.15984	2.30368	0.266424	1	1:.:22579204-22582884	-	-	-	-	-	-
MSTRG.13134	0	8.31969	-Inf	0.266536	1	11:.:122925292-122925685	-	-	-	-	-	-
MSTRG.18270	0	6.23977	-Inf	0.266551	1	13:.:50979381-50980450	-	-	-	-	-	-
MSTRG.70706	0	10.3996	-Inf	0.266569	1	KI270718.1:.:22709-22978	-	-	-	-	-	-
MSTRG.52754	3.24281	19.7593	-2.60721250921373	0.266663	1	4:.:183495398-183496328	-	-	-	-	-	-
MSTRG.164	0	6.23977	-Inf	0.266745	1	1:.:2347993-2348515	-	-	-	-	-	-
MSTRG.60297	31.3472	5.19981	2.59181	0.266879	1	7:.:1726868-1727854	-	-	-	-	-	-
MSTRG.56691	1.08094	15.5994	-3.85113809209982	0.267131	1	6:-:5891977-5892489	-	-	-	-	-	-
ENSG00000168490	10.8094	49.9181	-2.20728190232509	0.267176	1	8:-:22219704-22232341	ENSG00000168490	8:-:22219704-22232341	9796	Q92561	PHYHIP	phytanoyl-CoA 2-hydroxylase interacting protein [Source:HGNC Symbol;Acc:HGNC:16865]
MSTRG.48910	0	5.19981	-Inf	0.26724	1	3:.:161263880-161265241	-	-	-	-	-	-
ENSG00000104808	0	8.31969	-Inf	0.267345	1	19:+:48933682-48944969	ENSG00000104808	19:+:48933682-48944969	27294	Q9UQ10	DHDH	dihydrodiol dehydrogenase [Source:HGNC Symbol;Acc:HGNC:17887]
ENSG00000261758	0	6.23977	-Inf	0.267431	1	3:+:136752630-136755780	ENSG00000261758	3:+:136752630-136755780	-	-	AC117382.2	-
MSTRG.10462	0	6.23977	-Inf	0.267431	1	11:.:15063256-15064135	-	-	-	-	-	-
MSTRG.58413	8.64749	0	Inf	0.267468	1	6:.:76994889-76995645	-	-	-	-	-	-
ENSG00000158816	3.24281	24.9591	-2.9442474964913	0.267499	1	1:+:20290919-20354894	ENSG00000158816	1:+:20290919-20354894	127731	Q5TIE3	VWA5B1	von Willebrand factor A domain containing 5B1 [Source:HGNC Symbol;Acc:HGNC:26538]
ENSG00000138867	300.5	833.009	-1.4709648561765	0.267572	1	22:-:24540423-24555935	ENSG00000138867	22:-:24540423-24555935	83606	Q96NT3	GUCD1	guanylyl cyclase domain containing 1 [Source:HGNC Symbol;Acc:HGNC:14237]
MSTRG.388	1.08094	12.4795	-3.52920999721245	0.267576	1	1:.:10428258-10429330	-	-	-	-	-	-
MSTRG.42766	122.146	396.225	-1.69771572156943	0.267641	1	20:+:63520724-63530912	ENSG00000125534	20:+:63520724-63522206	79144	Q9H3Y8	PPDPF	pancreatic progenitor cell differentiation and proliferation factor [Source:HGNC Symbol;Acc:HGNC:16142]
ENSG00000257752	5.40468	0	Inf	0.267767	1	12:-:88057876-88058578	ENSG00000257752	12:-:88057876-88058578	-	-	AC091516.1	-
MSTRG.2995	8.64749	0	Inf	0.267778	1	1:.:88917684-88918249	-	-	-	-	-	-
MSTRG.70384	9.72843	0	Inf	0.267824	1	9:-:135782375-135782850	-	-	-	-	-	-
ENSG00000234084	5.40468	0	Inf	0.267891	1	6:+:135301568-135307158	ENSG00000234084	6:+:135301568-135307158	-	-	AL049552.1	-
MSTRG.24576	17.295	2.07992	3.05575	0.26805	1	16:.:4244138-4244945	-	-	-	-	-	-
MSTRG.13119	34.59	132.075	-1.93293218326346	0.268183	1	11:-:122028327-122556721	ENSG00000255248|ENSG00000259571	11:-:122028327-122556721|11:-:122115354-122116215	399959|414899	-|Q8IZY5	MIR100HG|BLID	mir-100-let-7a-2-mir-125b-1 cluster host gene [Source:HGNC Symbol;Acc:HGNC:39522]|BH3-like motif containing, cell death inducer [Source:HGNC Symbol;Acc:HGNC:33495]
ENSG00000107404	201.054	580.298	-1.52920999721245	0.268327	1	1:-:1335276-1349350	ENSG00000107404	1:-:1335276-1349350	1855	O14640	DVL1	dishevelled segment polarity protein 1 [Source:HGNC Symbol;Acc:HGNC:3084]
MSTRG.27972	3.24281	19.7593	-2.60721250921373	0.268384	1	17:-:18855753-18856185	-	-	-	-	-	-
MSTRG.8723	9.72843	0	Inf	0.268499	1	10:.:87263562-87263979	-	-	-	-	-	-
MSTRG.50735	9.72843	0	Inf	0.268499	1	4:.:48335814-48336232	-	-	-	-	-	-
ENSG00000265203	8.64749	0	Inf	0.268711	1	10:+:47348371-47357875	ENSG00000265203	10:+:47348371-47357875	5949	P10745	RBP3	retinol binding protein 3 [Source:HGNC Symbol;Acc:HGNC:9921]
ENSG00000139988	8.64749	0	Inf	0.268711	1	14:+:67701886-67734452	ENSG00000139988	14:+:67701886-67734452	145226	A0A0S2Z613	RDH12	retinol dehydrogenase 12 (all-trans/9-cis/11-cis) [Source:HGNC Symbol;Acc:HGNC:19977]
ENSG00000196440	1333.88	522.06	1.35334	0.268923	1	X:+:101418287-101533459	ENSG00000196440	X:+:101418287-101533459	100131755	F8W8Y7	ARMCX4	armadillo repeat containing, X-linked 4 [Source:HGNC Symbol;Acc:HGNC:28615]
MSTRG.68365	30.2662	7.27973	2.05575	0.268932	1	9:+:41751925-41756868	-	-	-	-	-	-
MSTRG.46702	8.64749	0	Inf	0.269023	1	3:.:48091545-48091851	-	-	-	-	-	-
MSTRG.3469	275.639	102.956	1.42075	0.269041	1	1:-:110294906-110391082	ENSG00000168679	1:-:110362848-110391082	9122	O15374	SLC16A4	solute carrier family 16 member 4 [Source:HGNC Symbol;Acc:HGNC:10925]
MSTRG.61084	7.56656	0	Inf	0.269072	1	7:+:30408517-30409067	-	-	-	-	-	-
MSTRG.27427	7.56656	0	Inf	0.269072	1	17:-:5364315-5383885	ENSG00000263220	17:-:5364315-5371626	-	-	AC015727.1	-
MSTRG.58403	19.4569	2.07992	3.22568	0.269252	1	6:.:76866763-76867277	-	-	-	-	-	-
MSTRG.8284	25.9425	5.19981	2.31879	0.269328	1	10:.:68948328-68950415	-	-	-	-	-	-
ENSG00000181143	56.2087	12.4795	2.17123	0.269421	1	19:-:8848844-8981342	ENSG00000181143	19:-:8848844-8981342	94025	B3KY81	MUC16	mucin 16, cell surface associated [Source:HGNC Symbol;Acc:HGNC:15582]
MSTRG.36112	2.16187	17.6793	-3.03171033774164	0.269517	1	2:.:36114695-36115312	-	-	-	-	-	-
MSTRG.15645	18.3759	1.03996	4.14322	0.269604	1	12:.:65614733-65615528	-	-	-	-	-	-
ENSG00000162772	634.51	1526.66	-1.26666705622446	0.269781	1	1:+:212565334-212620777	ENSG00000162772	1:+:212565334-212620777	467	P18847	ATF3	activating transcription factor 3 [Source:HGNC Symbol;Acc:HGNC:785]
MSTRG.35972	8.64749	0	Inf	0.269964	1	2:.:28744115-28745012	-	-	-	-	-	-
ENSG00000138107	2155.39	4485.35	-1.0572738028276	0.270042	1	10:-:102461881-102502711	ENSG00000138107	10:-:102461881-102502711	10121	P61163	ACTR1A	ARP1 actin related protein 1 homolog A [Source:HGNC Symbol;Acc:HGNC:167]
MSTRG.3458	41.0756	9.35965	2.13376	0.270153	1	1:.:111105461-111107810	-	-	-	-	-	-
ENSG00000121089	1.08094	13.5195	-3.64468721463239	0.270186	1	4:+:164943290-164943937	ENSG00000121089	4:+:164943290-164943937	389240	-	NACA3P	NACA family member 3 pseudogene [Source:HGNC Symbol;Acc:HGNC:33442]
ENSG00000215221	7.56656	0	Inf	0.270242	1	9:+:22012155-22012536	ENSG00000215221	9:+:22012155-22012536	100130239	-	UBA52P6	ubiquitin A-52 residue ribosomal protein fusion product 1 pseudogene 6 [Source:HGNC Symbol;Acc:HGNC:36763]
MSTRG.39061	5.40468	28.079	-2.3772069037674	0.270333	1	2:.:169684480-169686078	-	-	-	-	-	-
MSTRG.8901	0	5.19981	-Inf	0.270645	1	10:.:93965908-93967417	-	-	-	-	-	-
ENSG00000230305	21.6187	4.15984	2.37768	0.270653	1	7:+:76524515-76532692	ENSG00000230305	7:+:76524515-76532692	-	-	AC004980.3	-
ENSG00000184274	18.3759	2.07992	3.14322	0.270741	1	21:-:45300245-45305257	ENSG00000184274	21:-:45300245-45305257	246704	P59091	LINC00315	long intergenic non-protein coding RNA 315 [Source:HGNC Symbol;Acc:HGNC:16621]
MSTRG.50451	17.295	1.03996	4.05575	0.270817	1	4:.:24418380-24419304	-	-	-	-	-	-
MSTRG.20938	22.6997	3.11988	2.86311	0.270892	1	14:.:91229197-91230420	-	-	-	-	-	-
ENSG00000277972	92.9606	280.79	-1.59479833884003	0.27092	1	17:+:38730235-38735044	ENSG00000277972	17:+:38730235-38735044	284106	P0C7P0	CISD3	CDGSH iron sulfur domain 3 [Source:HGNC Symbol;Acc:HGNC:27578]
ENSG00000175611	241.049	680.135	-1.49649442206908	0.270933	1	9:-:95759231-95875977	ENSG00000175611	9:-:95759231-95875977	100128782	Q8WZB0	LINC00476	long intergenic non-protein coding RNA 476
MSTRG.4316	1.08094	16.6394	-3.9442474964913	0.271012	1	1:.:154021188-154022083	-	-	-	-	-	-
MSTRG.52693	0	5.19981	-Inf	0.271036	1	4:.:180156656-180158528	-	-	-	-	-	-
MSTRG.8662	44.3184	11.4396	1.95387	0.271086	1	10:.:84302058-84306269	-	-	-	-	-	-
MSTRG.1058	0	6.23977	-Inf	0.271127	1	1:-:28235247-28235941	-	-	-	-	-	-
MSTRG.71911	2.16187	19.7593	-3.19217500993488	0.27123	1	X:-:51841506-51852208	-	-	-	-	-	-
MSTRG.55022	0	7.27973	-Inf	0.27126	1	5:.:126866910-126867435	-	-	-	-	-	-
MSTRG.50345	12.9712	0	Inf	0.271292	1	4:.:17469258-17469850	-	-	-	-	-	-
MSTRG.45656	12.9712	0	Inf	0.271292	1	3:.:11781021-11781733	-	-	-	-	-	-
MSTRG.12221	12.9712	0	Inf	0.271292	1	11:.:79047826-79048413	-	-	-	-	-	-
ENSG00000236708	12.9712	0	Inf	0.271292	1	7:-:3264032-3302452	ENSG00000236708	7:-:3264032-3302452	-	-	AC073316.3	-
ENSG00000255556	4.32375	28.079	-2.69913499865477	0.271404	1	8:-:12378679-12380265	ENSG00000255556	8:-:12378679-12380265	-	-	AC087203.2	-
MSTRG.29352	0	5.19981	-Inf	0.271458	1	17:-:57159832-57168030	-	-	-	-	-	-
MSTRG.58700	11.8903	0	Inf	0.271459	1	6:.:96515417-96515920	-	-	-	-	-	-
MSTRG.54293	11.8903	0	Inf	0.271459	1	5:.:83460677-83461148	-	-	-	-	-	-
MSTRG.61490	17.295	1.03996	4.05575	0.271499	1	7:.:44808318-44809076	-	-	-	-	-	-
MSTRG.49823	14.0522	1.03996	3.75619	0.271611	1	4:.:670889-671508	-	-	-	-	-	-
ENSG00000241527	0	7.27973	-Inf	0.271661	1	22:-:19031564-19034564	ENSG00000241527	22:-:19031564-19034564	100996435	-	CA15P1	carbonic anhydrase 15 pseudogene 1 [Source:HGNC Symbol;Acc:HGNC:44364]
ENSG00000273367	6.48562	0	Inf	0.27174	1	1:+:234372186-234372811	ENSG00000273367	1:+:234372186-234372811	-	-	AL355472.4	-
MSTRG.66630	12.9712	0	Inf	0.27175	1	8:.:109224763-109225394	-	-	-	-	-	-
ENSG00000257138	11.8903	0	Inf	0.271934	1	7:-:141972631-141973773	ENSG00000257138	7:-:141972631-141973773	5726	P59533	TAS2R38	taste 2 receptor member 38 [Source:HGNC Symbol;Acc:HGNC:9584]
MSTRG.68110	10.8094	1.03996	3.37768	0.271993	1	9:.:35603438-35604081	-	-	-	-	-	-
ENSG00000215912	4.32375	21.8392	-2.33656491927006	0.272012	1	1:-:2635976-2801717	ENSG00000215912	1:-:2635976-2801717	100287898	A8MYJ7	TTC34	tetratricopeptide repeat domain 34
MSTRG.45456	9.72843	44.7183	-2.20058724975108	0.27215	1	3:.:4289931-4292375	-	-	-	-	-	-
MSTRG.38752	12.9712	0	Inf	0.272209	1	2:.:153458524-153459093	-	-	-	-	-	-
MSTRG.71215	12.9712	0	Inf	0.272209	1	X:.:16360631-16361286	-	-	-	-	-	-
MSTRG.66596	12.9712	0	Inf	0.272209	1	8:.:103626852-103627311	-	-	-	-	-	-
MSTRG.36868	12.9712	0	Inf	0.272209	1	2:.:66386185-66386701	-	-	-	-	-	-
MSTRG.1929	6.48562	0	Inf	0.272212	1	1:.:46630829-46631960	-	-	-	-	-	-
MSTRG.11576	31.3472	6.23977	2.32877	0.272267	1	11:.:65816354-65818008	-	-	-	-	-	-
MSTRG.9941	5.40468	0	Inf	0.272488	1	11:.:1560447-1561232	-	-	-	-	-	-
MSTRG.43170	14.0522	1.03996	3.75619	0.272515	1	21:.:28864914-28865681	-	-	-	-	-	-
MSTRG.22426	62.6943	15.5994	2.00684	0.272626	1	15:.:51289845-51292859	-	-	-	-	-	-
ENSG00000180638	2.16187	16.6394	-2.9442474964913	0.272699	1	17:-:19678288-19718979	ENSG00000180638	17:-:19678288-19718979	146802	Q86VL8	SLC47A2	solute carrier family 47 member 2 [Source:HGNC Symbol;Acc:HGNC:26439]
MSTRG.32705	21.6187	2.07992	3.37768	0.272718	1	19:.:13462121-13463083	-	-	-	-	-	-
MSTRG.2649	21.6187	2.07992	3.37768	0.272718	1	1:.:72636884-72637985	-	-	-	-	-	-
MSTRG.28927	21.6187	2.07992	3.37768	0.272718	1	17:.:44562869-44564054	-	-	-	-	-	-
MSTRG.13527	21.6187	2.07992	3.37768	0.272718	1	12:.:3411564-3412701	-	-	-	-	-	-
MSTRG.63144	21.6187	2.07992	3.37768	0.272718	1	7:.:122196585-122197699	-	-	-	-	-	-
MSTRG.51375	18.3759	3.11988	2.55825	0.272834	1	4:.:88004861-88006356	-	-	-	-	-	-
MSTRG.28275	10.8094	0	Inf	0.272878	1	17:+:30657774-30658327	-	-	-	-	-	-
ENSG00000146021	575.058	209.032	1.45998	0.27299	1	5:-:137617500-137736090	ENSG00000146021	5:-:137617500-137736090	26249	Q9UH77	KLHL3	kelch like family member 3 [Source:HGNC Symbol;Acc:HGNC:6354]
ENSG00000110693	143.765	46.7983	1.61918	0.272993	1	11:-:15966449-16739591	ENSG00000110693	11:-:15966449-16739591	55553	P35712	SOX6	SRY-box 6 [Source:HGNC Symbol;Acc:HGNC:16421]
ENSG00000105701	2049.46	4437.51	-1.11451064279415	0.273034	1	19:-:18531751-18544077	ENSG00000105701	19:-:18531751-18544077	23770	Q14318	FKBP8	FK506 binding protein 8 [Source:HGNC Symbol;Acc:HGNC:3724]
MSTRG.9139	14.0522	0	Inf	0.273159	1	10:.:102070214-102070660	-	-	-	-	-	-
MSTRG.3403	14.0522	0	Inf	0.273159	1	1:+:109887330-109887994	-	-	-	-	-	-
MSTRG.2556	14.0522	0	Inf	0.273159	1	1:.:68991011-68991700	-	-	-	-	-	-
MSTRG.30399	14.0522	0	Inf	0.273159	1	18:.:1192454-1193158	-	-	-	-	-	-
MSTRG.13237	14.0522	0	Inf	0.273159	1	11:.:125876195-125876401	-	-	-	-	-	-
MSTRG.2277	14.0522	0	Inf	0.273159	1	1:.:60618570-60618946	-	-	-	-	-	-
ENSG00000251085	14.0522	0	Inf	0.273159	1	17:+:50214694-50215420	ENSG00000251085	17:+:50214694-50215420	101927230	-	LINC01969	long intergenic non-protein coding RNA 1969
MSTRG.69517	14.0522	0	Inf	0.273159	1	9:.:105790019-105790464	-	-	-	-	-	-
MSTRG.10095	14.0522	0	Inf	0.273159	1	11:.:6272882-6273233	-	-	-	-	-	-
MSTRG.13042	14.0522	0	Inf	0.273159	1	11:-:119334784-119335577	-	-	-	-	-	-
MSTRG.51452	14.0522	0	Inf	0.273159	1	4:.:92511679-92512175	-	-	-	-	-	-
MSTRG.73460	14.0522	0	Inf	0.273159	1	X:.:129187853-129188538	-	-	-	-	-	-
MSTRG.6995	14.0522	0	Inf	0.273159	1	1:.:247682119-247682753	-	-	-	-	-	-
MSTRG.53687	14.0522	0	Inf	0.273159	1	5:.:55579295-55579587	-	-	-	-	-	-
MSTRG.41253	14.0522	0	Inf	0.273159	1	20:.:6334141-6334376	-	-	-	-	-	-
MSTRG.21548	14.0522	0	Inf	0.273159	1	15:.:26540005-26540714	-	-	-	-	-	-
MSTRG.66663	14.0522	0	Inf	0.273159	1	8:.:114300357-114300934	-	-	-	-	-	-
MSTRG.73724	14.0522	0	Inf	0.273159	1	X:.:138658122-138658944	-	-	-	-	-	-
MSTRG.2877	14.0522	0	Inf	0.273159	1	1:.:84052691-84053201	-	-	-	-	-	-
MSTRG.26865	14.0522	0	Inf	0.273159	1	16:.:86584355-86584847	-	-	-	-	-	-
MSTRG.13814	14.0522	0	Inf	0.273159	1	12:+:6748864-6749952	-	-	-	-	-	-
MSTRG.60608	14.0522	0	Inf	0.273159	1	7:.:13379515-13380089	-	-	-	-	-	-
MSTRG.13235	14.0522	0	Inf	0.273159	1	11:-:125840618-125841186	-	-	-	-	-	-
ENSG00000166558	14.0522	0	Inf	0.273159	1	16:-:84009667-84042636	ENSG00000166558	16:-:84009667-84042636	146167	A6NNN8	SLC38A8	solute carrier family 38 member 8 [Source:HGNC Symbol;Acc:HGNC:32434]
MSTRG.37473	14.0522	0	Inf	0.273159	1	2:+:88690569-88691465	-	-	-	-	-	-
MSTRG.63145	14.0522	0	Inf	0.273159	1	7:.:122201080-122201886	-	-	-	-	-	-
MSTRG.50803	14.0522	0	Inf	0.273159	1	4:.:49569981-49570380	-	-	-	-	-	-
ENSG00000276085	14.0522	0	Inf	0.273159	1	17:-:36194869-36196758	ENSG00000276085	17:-:36194869-36196758	6349	P16619	CCL3L1	C-C motif chemokine ligand 3 like 1 [Source:HGNC Symbol;Acc:HGNC:10628]
ENSG00000137766	14.0522	0	Inf	0.273159	1	15:+:54012904-54633414	ENSG00000137766	15:+:54012904-54633414	440279	Q8NB66	UNC13C	unc-13 homolog C [Source:HGNC Symbol;Acc:HGNC:23149]
MSTRG.69768	14.0522	0	Inf	0.273159	1	9:.:115659602-115660094	-	-	-	-	-	-
MSTRG.6576	14.0522	0	Inf	0.273159	1	1:.:232252771-232253475	-	-	-	-	-	-
ENSG00000260409	14.0522	0	Inf	0.273159	1	15:-:20729747-20756183	ENSG00000260409	15:-:20729747-20756183	-	-	AC012414.5	-
MSTRG.36743	14.0522	0	Inf	0.273159	1	2:.:63453583-63453914	-	-	-	-	-	-
MSTRG.31395	14.0522	0	Inf	0.273159	1	18:.:59634263-59634620	-	-	-	-	-	-
MSTRG.57447	14.0522	0	Inf	0.273159	1	6:.:30788083-30788660	-	-	-	-	-	-
MSTRG.73073	14.0522	0	Inf	0.273159	1	X:.:111027413-111027998	-	-	-	-	-	-
MSTRG.37437	14.0522	0	Inf	0.273159	1	2:.:88015247-88015926	-	-	-	-	-	-
MSTRG.64764	14.0522	0	Inf	0.273159	1	8:+:23022383-23022938	-	-	-	-	-	-
MSTRG.53024	14.0522	0	Inf	0.273159	1	5:.:5670692-5671260	-	-	-	-	-	-
ENSG00000226617	0	9.35965	-Inf	0.273195	1	13:+:72703693-72704138	ENSG00000226617	13:+:72703693-72704138	100271438	-	RPL21P110	ribosomal protein L21 pseudogene 110 [Source:HGNC Symbol;Acc:HGNC:35627]
ENSG00000283093	7.56656	39.5185	-2.38482008787728	0.273305	1	X:-:51681212-51682831	ENSG00000283093	X:-:51681212-51682831	441495	A0A0U1RR11	CENPVL2	centromere protein V like 2 [Source:HGNC Symbol;Acc:HGNC:43879]
MSTRG.58504	10.8094	0	Inf	0.273772	1	6:.:83968400-83968930	-	-	-	-	-	-
ENSG00000113356	1408.46	3113.64	-1.14448463398158	0.273913	1	5:+:90471748-90514553	ENSG00000113356	5:+:90471748-90514553	10622	O15318	POLR3G	RNA polymerase III subunit G [Source:HGNC Symbol;Acc:HGNC:30075]
MSTRG.33069	16.2141	1.03996	3.96264	0.273966	1	19:.:20833719-20834404	-	-	-	-	-	-
MSTRG.34650	28.1044	6.23977	2.17123	0.273975	1	19:+:50496518-50509786	-	-	-	-	-	-
MSTRG.44568	1.08094	10.3996	-3.26617559137866	0.274032	1	22:+:29791240-29792074	-	-	-	-	-	-
MSTRG.18205	1.08094	12.4795	-3.52920999721245	0.274056	1	13:.:50244433-50245130	-	-	-	-	-	-
ENSG00000270553	10.8094	0	Inf	0.274222	1	17:+:60513190-60513550	ENSG00000270553	17:+:60513190-60513550	-	-	AC011921.3	-
MSTRG.39737	10.8094	0	Inf	0.274222	1	2:.:196741894-196742462	-	-	-	-	-	-
MSTRG.59108	10.8094	0	Inf	0.274222	1	6:.:117604406-117604981	-	-	-	-	-	-
MSTRG.17888	10.8094	0	Inf	0.274222	1	13:.:40786154-40786449	-	-	-	-	-	-
MSTRG.67823	10.8094	0	Inf	0.274222	1	9:.:21916127-21916387	-	-	-	-	-	-
MSTRG.5504	0	11.4396	-Inf	0.274241	1	1:.:201118748-201119236	-	-	-	-	-	-
ENSG00000228110	0	11.4396	-Inf	0.274241	1	1:-:210265636-210267241	ENSG00000228110	1:-:210265636-210267241	100131961	-	ST13P19	ST13, Hsp70 interacting protein pseudogene 19 [Source:HGNC Symbol;Acc:HGNC:38862]
MSTRG.39062	2554.25	1210.51	1.07728	0.274255	1	2:+:169694454-169776989	ENSG00000144362|ENSG00000213160	2:+:169694454-169701708|2:+:169694488-169776989	493911|151230	Q8TCD6|Q8NBE8	PHOSPHO2|KLHL23	phosphatase, orphan 2 [Source:HGNC Symbol;Acc:HGNC:28316]|kelch like family member 23 [Source:HGNC Symbol;Acc:HGNC:27506]
ENSG00000255585	44.3184	10.3996	2.09138	0.274256	1	9:-:137776539-137789235	ENSG00000255585	9:-:137776539-137789235	-	-	AL590627.1	-
MSTRG.5435	14.0522	2.07992	2.75619	0.27426	1	1:.:197603130-197604976	-	-	-	-	-	-
MSTRG.30716	10.8094	0	Inf	0.274673	1	18:.:14066181-14066607	-	-	-	-	-	-
ENSG00000211454	35.6709	8.31969	2.10015	0.27468	1	1:-:19265982-19274194	ENSG00000211454	1:-:19265982-19274194	246181	Q8NHP1	AKR7L	aldo-keto reductase family 7 like (gene/pseudogene) [Source:HGNC Symbol;Acc:HGNC:24056]
ENSG00000159761	4.32375	23.9191	-2.46780945254831	0.274766	1	16:+:67666816-67668758	ENSG00000159761	16:+:67666816-67668758	388284	Q6ZW13	C16orf86	chromosome 16 open reading frame 86 [Source:HGNC Symbol;Acc:HGNC:33755]
ENSG00000234281	233.482	73.8372	1.66089	0.274812	1	2:+:210324759-210469246	ENSG00000234281	2:+:210324759-210469246	102724820	-	LANCL1-AS1	LANCL1 antisense RNA 1 [Source:HGNC Symbol;Acc:HGNC:50727]
MSTRG.41185	32.4281	7.27973	2.15529	0.275001	1	20:.:3830189-3831248	-	-	-	-	-	-
MSTRG.2946	0	9.35965	-Inf	0.275163	1	1:.:85626010-85626493	-	-	-	-	-	-
MSTRG.50171	0	11.4396	-Inf	0.275169	1	4:.:9008722-9009085	-	-	-	-	-	-
MSTRG.51456	9.72843	43.6784	-2.16663991782775	0.275178	1	4:.:92601350-92603239	-	-	-	-	-	-
MSTRG.55321	6.48562	30.1589	-2.21726599089771	0.27538	1	5:.:138935287-138937473	-	-	-	-	-	-
MSTRG.17986	11.8903	1.03996	3.51518	0.275464	1	13:.:43876258-43876850	-	-	-	-	-	-
MSTRG.70505	2.16187	16.6394	-2.9442474964913	0.275468	1	9:.:137373654-137374253	-	-	-	-	-	-
MSTRG.72234	44.3184	10.3996	2.09138	0.275535	1	X:.:68207238-68208271	-	-	-	-	-	-
MSTRG.2748	10.8094	0	Inf	0.27558	1	1:.:76879049-76879302	-	-	-	-	-	-
MSTRG.23246	22.6997	3.11988	2.86311	0.275633	1	15:.:75951555-75952251	-	-	-	-	-	-
ENSG00000143520	31.3472	5.19981	2.59181	0.275639	1	1:-:152348735-152360006	ENSG00000143520	1:-:152348735-152360006	388698	Q5D862	FLG2	filaggrin family member 2 [Source:HGNC Symbol;Acc:HGNC:33276]
MSTRG.5486	10.8094	49.9181	-2.20728190232509	0.275833	1	1:.:200336561-200338860	-	-	-	-	-	-
ENSG00000232412	0	5.19981	-Inf	0.275871	1	X:-:123959233-123961341	ENSG00000232412	X:-:123959233-123961341	101928402	-	AL121601.1	uncharacterized LOC101928402
ENSG00000125869	21.6187	85.2768	-1.97987140622202	0.275877	1	20:+:9514358-9530524	ENSG00000125869	20:+:9514358-9530524	24141	Q9UJQ1	LAMP5	lysosomal associated membrane protein family member 5 [Source:HGNC Symbol;Acc:HGNC:16097]
MSTRG.41981	2.16187	16.6394	-2.9442474964913	0.275996	1	20:.:37979882-37980766	-	-	-	-	-	-
MSTRG.22195	10.8094	1.03996	3.37768	0.276049	1	15:.:43803169-43803646	-	-	-	-	-	-
ENSG00000188383	0	8.31969	-Inf	0.276288	1	2:+:97081098-97083249	ENSG00000188383	2:+:97081098-97083249	653924	-	GPAT2P2	glycerol-3-phosphate acyltransferase 2 pseudogene 2 [Source:HGNC Symbol;Acc:HGNC:52331]
ENSG00000246145	0	12.4795	-Inf	0.276323	1	8:-:66419589-66428977	ENSG00000246145	8:-:66419589-66428977	100505676	-	RRS1-AS1	RRS1 antisense RNA 1 (head to head)
MSTRG.30394	0	12.4795	-Inf	0.276323	1	18:.:973678-974316	-	-	-	-	-	-
MSTRG.68353	0	6.23977	-Inf	0.276338	1	9:+:41649889-41692288	-	-	-	-	-	-
MSTRG.20986	20.5378	4.15984	2.30368	0.276401	1	14:+:92064772-92066731	-	-	-	-	-	-
ENSG00000108557	220.511	609.417	-1.46657900894205	0.276406	1	17:+:17681473-17811453	ENSG00000108557	17:+:17681473-17811453	10743	Q7Z5J4	RAI1	retinoic acid induced 1 [Source:HGNC Symbol;Acc:HGNC:9834]
ENSG00000237307	5.40468	0	Inf	0.276472	1	X:-:136976417-136985705	ENSG00000237307	X:-:136976417-136985705	100130190	-	SRRM1P3	serine/arginine repetitive matrix 1 pseudogene 3 [Source:HGNC Symbol;Acc:HGNC:38164]
ENSG00000196872	4.32375	23.9191	-2.46780945254831	0.276518	1	2:-:98793846-98936259	ENSG00000196872	2:-:98793846-98936259	343990	Q6NV74	KIAA1211L	KIAA1211 like [Source:HGNC Symbol;Acc:HGNC:33454]
MSTRG.62951	0	11.4396	-Inf	0.276568	1	7:.:108551285-108551828	-	-	-	-	-	-
ENSG00000138942	639.915	1534.98	-1.26227113692274	0.276705	1	22:+:31160183-31207019	ENSG00000138942	22:+:31160183-31207019	91445	Q96GF1	RNF185	ring finger protein 185 [Source:HGNC Symbol;Acc:HGNC:26783]
MSTRG.17789	12.9712	2.07992	2.64072	0.276896	1	13:.:36829319-36829995	-	-	-	-	-	-
MSTRG.11825	70.2609	19.7593	1.83019	0.276934	1	11:.:69090941-69094144	-	-	-	-	-	-
MSTRG.67060	20.5378	2.07992	3.30368	0.277023	1	8:.:140645630-140646599	-	-	-	-	-	-
ENSG00000197461	2139.17	4639.27	-1.11684303221736	0.277087	1	7:-:497258-520296	ENSG00000197461	7:-:497258-520296	5154	P04085	PDGFA	platelet derived growth factor subunit A [Source:HGNC Symbol;Acc:HGNC:8799]
ENSG00000236256	21.6187	3.11988	2.79272	0.277101	1	X:-:97431286-97642589	ENSG00000236256	X:-:97431286-97642589	10824	Q14236	DIAPH2-AS1	DIAPH2 antisense RNA 1
MSTRG.2229	0	5.19981	-Inf	0.277148	1	1:.:56721779-56723435	-	-	-	-	-	-
ENSG00000162302	126.47	387.906	-1.61691459716313	0.277443	1	11:+:64359148-64372215	ENSG00000162302	11:+:64359148-64372215	8986	O75676	RPS6KA4	ribosomal protein S6 kinase A4 [Source:HGNC Symbol;Acc:HGNC:10433]
MSTRG.39512	0	13.5195	-Inf	0.277453	1	2:.:185816008-185816454	-	-	-	-	-	-
MSTRG.18267	20.5378	2.07992	3.30368	0.277494	1	13:.:50902796-50903816	-	-	-	-	-	-
MSTRG.55826	21.6187	3.11988	2.79272	0.277505	1	5:.:154696459-154697357	-	-	-	-	-	-
MSTRG.18236	7.56656	0	Inf	0.277513	1	13:.:50551278-50551844	-	-	-	-	-	-
ENSG00000188732	4.32375	0	Inf	0.27752	1	7:+:23680130-23703249	ENSG00000188732	7:+:23680130-23703249	340277	A4D161	FAM221A	family with sequence similarity 221 member A [Source:HGNC Symbol;Acc:HGNC:27977]
MSTRG.36217	12.9712	2.07992	2.64072	0.277567	1	2:.:39484528-39486782	-	-	-	-	-	-
MSTRG.3729	20.5378	4.15984	2.30368	0.277593	1	1:+:119229102-119231666	-	-	-	-	-	-
MSTRG.71110	0	10.3996	-Inf	0.277667	1	X:.:12825029-12825541	-	-	-	-	-	-
MSTRG.44818	14.0522	2.07992	2.75619	0.277707	1	22:.:37637368-37638974	-	-	-	-	-	-
MSTRG.8051	5.40468	0	Inf	0.277968	1	10:.:55648787-55650005	-	-	-	-	-	-
ENSG00000231849	0	10.3996	-Inf	0.278077	1	1:-:36241898-36242156	ENSG00000231849	1:-:36241898-36242156	106480802	-	UBE2V2P4	ubiquitin conjugating enzyme E2 V2 pseudogene 4 [Source:HGNC Symbol;Acc:HGNC:44892]
MSTRG.70967	1453.86	3146.92	-1.11405331126405	0.278088	1	X:-:3602576-3713608	ENSG00000207332|ENSG00000183943	X:-:3607258-3607365|X:-:3604370-3713608	106865372|5613	-|A0A024RBU5	RNU6-146P|PRKX	RNA, U6 small nuclear 146, pseudogene [Source:HGNC Symbol;Acc:HGNC:47109]|protein kinase, X-linked [Source:HGNC Symbol;Acc:HGNC:9441]
MSTRG.68200	19.4569	3.11988	2.64072	0.27823	1	9:+:37447488-37448137	-	-	-	-	-	-
MSTRG.26500	6.48562	0	Inf	0.278235	1	16:.:75582439-75583063	-	-	-	-	-	-
MSTRG.71314	16.2141	3.11988	2.37768	0.278341	1	X:.:20121182-20123458	-	-	-	-	-	-
ENSG00000154144	525.335	1232.35	-1.23010633667114	0.278405	1	11:+:124622836-124635398	ENSG00000154144	11:+:124622836-124635398	84897	Q3YBR2	TBRG1	transforming growth factor beta regulator 1 [Source:HGNC Symbol;Acc:HGNC:29551]
MSTRG.63942	0	10.3996	-Inf	0.278489	1	7:-:149865735-149866098	-	-	-	-	-	-
MSTRG.28648	0	10.3996	-Inf	0.278489	1	17:.:39364641-39365012	-	-	-	-	-	-
MSTRG.25531	0	10.3996	-Inf	0.278489	1	16:.:30636381-30636976	-	-	-	-	-	-
MSTRG.74023	7.56656	0	Inf	0.278557	1	X:.:154528576-154528990	-	-	-	-	-	-
MSTRG.6497	7.56656	0	Inf	0.278557	1	1:.:229690011-229690438	-	-	-	-	-	-
MSTRG.73476	0	6.23977	-Inf	0.278572	1	X:.:129600107-129601210	-	-	-	-	-	-
ENSG00000179010	1931.63	4145.29	-1.10164957228887	0.278594	1	4:+:6640091-6642745	ENSG00000179010	4:+:6640091-6642745	93621	Q9Y605	MRFAP1	Morf4 family associated protein 1 [Source:HGNC Symbol;Acc:HGNC:24549]
MSTRG.47414	0	6.23977	-Inf	0.278704	1	3:.:75667834-75668653	-	-	-	-	-	-
MSTRG.6168	166.464	51.9981	1.67868	0.278723	1	1:-:224015731-224024447	-	-	-	-	-	-
MSTRG.8156	16.2141	2.07992	2.96264	0.27874	1	10:+:60049695-60050506	-	-	-	-	-	-
MSTRG.64424	8.64749	0	Inf	0.278803	1	8:+:10482101-10482480	-	-	-	-	-	-
MSTRG.19348	3.24281	24.9591	-2.9442474964913	0.278815	1	14:+:26634519-26635286	-	-	-	-	-	-
ENSG00000257550	16.2141	2.07992	2.96264	0.278837	1	12:+:53513984-53517608	ENSG00000257550	12:+:53513984-53517608	100652999	-	AC023509.2	uncharacterized LOC100652999
MSTRG.8054	0	7.27973	-Inf	0.278857	1	10:.:55663018-55663383	-	-	-	-	-	-
MSTRG.45211	14.0522	1.03996	3.75619	0.278924	1	22:.:44788972-44789729	-	-	-	-	-	-
MSTRG.18765	2.16187	14.5595	-2.7516024185489	0.278991	1	13:.:99198121-99199171	-	-	-	-	-	-
ENSG00000188959	7.56656	0	Inf	0.279085	1	9:-:110190048-110208189	ENSG00000188959	9:-:110190048-110208189	401546	Q5JTZ5	C9orf152	chromosome 9 open reading frame 152 [Source:HGNC Symbol;Acc:HGNC:31455]
MSTRG.65905	6.48562	0	Inf	0.279102	1	8:.:74692716-74693598	-	-	-	-	-	-
MSTRG.60413	0	5.19981	-Inf	0.279138	1	7:.:5397458-5399121	-	-	-	-	-	-
MSTRG.8963	34.59	8.31969	2.05575	0.279253	1	10:.:96830675-96831981	-	-	-	-	-	-
MSTRG.34163	5.40468	28.079	-2.3772069037674	0.279286	1	19:.:44244924-44246137	-	-	-	-	-	-
MSTRG.19339	6.48562	35.3587	-2.44674783702048	0.279344	1	14:.:24647204-24649079	-	-	-	-	-	-
MSTRG.58934	5.40468	25.999	-2.26617559137866	0.279391	1	6:.:109248216-109249588	-	-	-	-	-	-
ENSG00000246731	4.32375	23.9191	-2.46780945254831	0.279436	1	17:-:74209980-74213342	ENSG00000246731	17:-:74209980-74213342	85001	-	AC100786.1	uncharacterized protein MGC16275
ENSG00000106211	1966.22	4300.24	-1.12898928289845	0.27963	1	7:+:76302544-76304295	ENSG00000106211	7:+:76302544-76304295	3315	V9HW43	HSPB1	heat shock protein family B (small) member 1 [Source:HGNC Symbol;Acc:HGNC:5246]
MSTRG.13888	2.16187	20.7992	-3.26617559137866	0.27976	1	12:.:7960406-7960715	-	-	-	-	-	-
ENSG00000229719	0	6.23977	-Inf	0.279769	1	11:-:64889560-64893449	ENSG00000229719	11:-:64889560-64893449	105369343	-	MIR194-2HG	MIR194-2 host gene [Source:HGNC Symbol;Acc:HGNC:51946]
ENSG00000235651	4.32375	20.7992	-2.26617559137866	0.279841	1	2:-:135510546-135511943	ENSG00000235651	2:-:135510546-135511943	-	-	AC064850.1	-
MSTRG.5036	15.1331	1.03996	3.86311	0.280022	1	1:.:175935691-175936258	-	-	-	-	-	-
MSTRG.15102	31.3472	7.27973	2.10638	0.280071	1	12:.:50762246-50763272	-	-	-	-	-	-
MSTRG.56261	8.64749	0	Inf	0.280112	1	5:-:176904242-176904600	-	-	-	-	-	-
MSTRG.25847	9.72843	0	Inf	0.280137	1	16:.:53136288-53136657	-	-	-	-	-	-
ENSG00000260711	0	5.19981	-Inf	0.280171	1	14:-:91752856-91759798	ENSG00000260711	14:-:91752856-91759798	-	-	AL121839.2	-
MSTRG.48728	0	7.27973	-Inf	0.280174	1	3:+:150761937-150768865	ENSG00000244265	3:+:150761937-150762538	100874005	-	SIAH2-AS1	SIAH2 antisense RNA 1 [Source:HGNC Symbol;Acc:HGNC:40526]
ENSG00000229525	0	6.23977	-Inf	0.28031	1	2:+:219388496-219403633	ENSG00000229525	2:+:219388496-219403633	-	-	AC053503.2	-
MSTRG.55611	0	6.23977	-Inf	0.28031	1	5:-:145727498-145728246	-	-	-	-	-	-
MSTRG.43315	8.64749	0	Inf	0.280439	1	21:.:32430997-32431332	-	-	-	-	-	-
MSTRG.60295	32.4281	6.23977	2.37768	0.280487	1	7:.:1715879-1716886	-	-	-	-	-	-
ENSG00000228084	0	6.23977	-Inf	0.280583	1	1:-:99968383-99969864	ENSG00000228084	1:-:99968383-99969864	-	-	AC118553.1	-
MSTRG.54594	29.1853	6.23977	2.22568	0.280597	1	5:.:98973404-98975344	-	-	-	-	-	-
ENSG00000272768	6.48562	31.1988	-2.26617559137866	0.280612	1	7:+:44884953-44886393	ENSG00000272768	7:+:44884953-44886393	-	-	AC004854.2	-
MSTRG.6831	9.72843	1.03996	3.22568	0.280799	1	1:-:235428009-235428631	-	-	-	-	-	-
MSTRG.26615	9.72843	0	Inf	0.280914	1	16:.:78656210-78656510	-	-	-	-	-	-
ENSG00000184933	9.72843	0	Inf	0.280914	1	11:-:6791736-6799689	ENSG00000184933	11:-:6791736-6799689	8590	A0A126GW91	OR6A2	olfactory receptor family 6 subfamily A member 2 [Source:HGNC Symbol;Acc:HGNC:15301]
MSTRG.5733	224.835	71.7573	1.64767	0.280937	1	1:+:205813471-205896894	-	-	-	-	-	-
MSTRG.70296	8.64749	0	Inf	0.281093	1	9:+:133099516-133099791	-	-	-	-	-	-
MSTRG.44350	37.8328	113.356	-1.58314880432326	0.281126	1	22:+:23966899-23973083	ENSG00000272787|ENSG00000099974	22:+:23969211-23969873|22:+:23966901-23972532	-|100037417	-|A6NHG4	AC253536.6|DDTL	-|D-dopachrome tautomerase like [Source:HGNC Symbol;Acc:HGNC:33446]
MSTRG.44788	15.1331	2.07992	2.86311	0.281352	1	22:.:36460659-36461566	-	-	-	-	-	-
ENSG00000151135	1217.13	2537.51	-1.05992181686132	0.28145	1	12:+:106955719-106978778	ENSG00000151135	12:+:106955719-106978778	90488	Q8WUH6	TMEM263	transmembrane protein 263 [Source:HGNC Symbol;Acc:HGNC:28281]
MSTRG.45376	16.2141	3.11988	2.37768	0.281472	1	22:-:50384503-50385609	-	-	-	-	-	-
MSTRG.1307	1127.42	463.823	1.28138	0.281498	1	1:+:33472645-33501843	ENSG00000121903	1:+:33472645-33496507	7579	P17040	ZSCAN20	zinc finger and SCAN domain containing 20 [Source:HGNC Symbol;Acc:HGNC:13093]
MSTRG.45119	10.8094	1.03996	3.37768	0.281691	1	22:+:42615244-42615907	ENSG00000270022|ENSG00000276027	22:+:42615244-42615907|22:+:42615244-42615393	-|267010	-|-	Z93241.1|RNU12	-|RNA, U12 small nuclear
MSTRG.54134	12.9712	2.07992	2.64072	0.281741	1	5:.:78480708-78482414	-	-	-	-	-	-
MSTRG.30698	8.64749	0	Inf	0.281747	1	18:+:14053358-14053828	-	-	-	-	-	-
ENSG00000145949	30.2662	7.27973	2.05575	0.281781	1	6:-:2663629-2750966	ENSG00000145949	6:-:2663629-2750966	340156	Q86YV6	MYLK4	myosin light chain kinase family member 4 [Source:HGNC Symbol;Acc:HGNC:27972]
MSTRG.40313	16.2141	2.07992	2.96264	0.281793	1	2:-:218247820-218248606	-	-	-	-	-	-
MSTRG.58203	0	5.19981	-Inf	0.281802	1	6:.:57978650-57980408	-	-	-	-	-	-
ENSG00000101349	34.59	7.27973	2.2484	0.281825	1	20:-:9537389-9839041	ENSG00000101349	20:-:9537389-9839041	57144	Q9P286	PAK5	p21 (RAC1) activated kinase 5 [Source:HGNC Symbol;Acc:HGNC:15916]
ENSG00000229591	5.40468	0	Inf	0.281891	1	7:-:152120001-152121717	ENSG00000229591	7:-:152120001-152121717	-	-	AC006017.1	-
MSTRG.66047	5.40468	0	Inf	0.282077	1	8:.:81688704-81689864	-	-	-	-	-	-
ENSG00000100075	730.713	1608.82	-1.13862554165815	0.282278	1	22:-:19175575-19178830	ENSG00000100075	22:-:19175575-19178830	6576	P53007	SLC25A1	solute carrier family 25 member 1 [Source:HGNC Symbol;Acc:HGNC:10979]
MSTRG.30948	2664.51	1308.27	1.02621	0.282288	1	18:+:32018372-32131561	ENSG00000101695|ENSG00000134758|ENSG00000263917	18:+:32018372-32073213|18:+:32091855-32131561|18:+:32018829-32111779	54941|51444|-	Q96EQ8|A0A140VJT9|-	RNF125|RNF138|AC011825.3	ring finger protein 125 [Source:HGNC Symbol;Acc:HGNC:21150]|ring finger protein 138 [Source:HGNC Symbol;Acc:HGNC:17765]|-
ENSG00000085491	5526.83	2722.62	1.02146	0.282339	1	1:-:108134036-108200849	ENSG00000085491	1:-:108134036-108200849	29957	Q6NUK1	SLC25A24	solute carrier family 25 member 24 [Source:HGNC Symbol;Acc:HGNC:20662]
MSTRG.38067	4.32375	28.079	-2.69913499865477	0.282364	1	2:+:115527066-115527971	-	-	-	-	-	-
MSTRG.69219	8.64749	0	Inf	0.282401	1	9:.:94356915-94357564	-	-	-	-	-	-
MSTRG.1074	2.16187	16.6394	-2.9442474964913	0.282585	1	1:-:28424676-28425305	-	-	-	-	-	-
MSTRG.13796	1944.61	4216	-1.11639839870672	0.282595	1	12:-:6536683-6538370	ENSG00000269968	12:-:6537794-6538370	-	-	AC006064.4	-
ENSG00000254973	6.48562	0	Inf	0.282746	1	8:-:143758153-143771822	ENSG00000254973	8:-:143758153-143771822	105375800	-	AC105219.4	chromosome 12 open reading frame 49 pseudogene
MSTRG.6220	30.2662	5.19981	2.54118	0.282841	1	1:+:224766122-224766858	-	-	-	-	-	-
ENSG00000147804	21.6187	81.117	-1.90772162046618	0.283001	1	8:-:144409742-144416895	ENSG00000147804	8:-:144409742-144416895	55630	Q6P5W5	SLC39A4	solute carrier family 39 member 4 [Source:HGNC Symbol;Acc:HGNC:17129]
MSTRG.48049	2.16187	17.6793	-3.03171033774164	0.283007	1	3:.:123288093-123288613	-	-	-	-	-	-
MSTRG.54495	47.5612	10.3996	2.19326	0.283082	1	5:.:93068793-93071104	-	-	-	-	-	-
MSTRG.29147	2.16187	10.3996	-2.26617559137866	0.283119	1	17:+:48543551-48606414	ENSG00000233101|ENSG00000230148	17:+:48549630-48606414|17:+:48543551-48551250	404266|100874362	-|-	HOXB-AS3|HOXB-AS1	HOXB cluster antisense RNA 3|HOXB cluster antisense RNA 1
MSTRG.27482	2.16187	15.5994	-2.85113809209982	0.283557	1	17:+:7007077-7007616	-	-	-	-	-	-
MSTRG.33104	5.40468	0	Inf	0.283627	1	19:.:21069163-21070462	-	-	-	-	-	-
ENSG00000227440	19.4569	2.07992	3.22568	0.283684	1	3:-:172828736-172829176	ENSG00000227440	3:-:172828736-172829176	100287755	-	ATP5MC1P4	ATP synthase membrane subunit c locus 1 pseudogene 4 [Source:HGNC Symbol;Acc:HGNC:39507]
ENSG00000280163	20.5378	4.15984	2.30368	0.28374	1	16:-:67205175-67206849	ENSG00000280163	16:-:67205175-67206849	-	-	AC040160.2	-
MSTRG.31015	6.48562	0	Inf	0.283845	1	18:-:35306216-35306760	-	-	-	-	-	-
ENSG00000253688	6.48562	0	Inf	0.283845	1	8:-:48551527-48556441	ENSG00000253688	8:-:48551527-48556441	-	-	AC026904.3	-
ENSG00000271078	6.48562	0	Inf	0.283845	1	15:-:32250302-32256125	ENSG00000271078	15:-:32250302-32256125	-	-	AC139426.3	-
ENSG00000179085	78.9084	255.83	-1.69693744295052	0.283961	1	1:-:155139891-155140595	ENSG00000179085	1:-:155139891-155140595	54344	Q9P2X0	DPM3	dolichyl-phosphate mannosyltransferase subunit 3 [Source:HGNC Symbol;Acc:HGNC:3007]
ENSG00000232893	12.9712	1.03996	3.64072	0.284255	1	2:+:236391074-236392388	ENSG00000232893	2:+:236391074-236392388	107080627	-	IQCA1-AS1	IQCA1 antisense RNA 1 [Source:HGNC Symbol;Acc:HGNC:41137]
[truncated: 62,409 more rows]
