# Supplementary material for: F-box protein FBXO30 mediates retinoic acid receptor γ ubiquitination and regulates BMP signaling in neural tube defects
Source: Cell Death Dis. 2019 Jul 18;10(8):551. doi: 10.1038/s41419-019-1783-y (PMC6639381; doi:10.1038/s41419-019-1783-y)
Supplement: Supplementary file 6 — Supp Table 4 [file 41419_2019_1783_MOESM6_ESM.xlsx]

## Sheet: Sheet1
ID	NT2_SIF	NT2_NC	log2FoldChange	pvalue	padj	Gene_info	Ref_gene	Ref_gene_info	Entrez	Uniprot	Symbol	Description
ENSG00000270641	0	100.876	-inf	1.73771e-07	0.0111922	X:+:73792205-73829231	ENSG00000270641	X:+:73792205-73829231	9383	-	TSIX	TSIX transcript, XIST antisense RNA
MSTRG.14140	0	1126.28	-inf	1.17607e-06	0.0252495	12:+:11609271-11624380	-	-	-	-	-	-
ENSG00000157734	7.56656	1139.8	-7.23492465739	7.50886e-06	0.0806051	15:+:64151715-64157481	ENSG00000157734	15:+:64151715-64157481	79856	A0A024R5Y5	SNX22	sorting nexin 22 [Source:HGNC Symbol;Acc:HGNC:16315]
MSTRG.2453	12.9712	1371.71	-6.72451384502	8.85435e-05	0.577664	1:+:64349017-64355622	-	-	-	-	-	-
ENSG00000167470	225.916	5550.27	-4.6187016604	0.000114415	0.577664	19:+:1248553-1259140	ENSG00000167470	19:+:1248553-1259140	90007	Q504T8	MIDN	midnolin [Source:HGNC Symbol;Acc:HGNC:16298]
MSTRG.65221	0	183.033	-inf	0.000117645	0.577664	8:+:41546904-41553529	-	-	-	-	-	-
MSTRG.70801	0	348.387	-inf	0.000123842	0.577664	MT:-:2956-3206	-	-	-	-	-	-
MSTRG.70799	1.08094	368.146	-8.41185304657	0.000140144	0.577664	MT:-:1775-2420	-	-	-	-	-	-
MSTRG.7952	3.24281	215.272	-6.05277195327	0.000244929	0.92427	10:+:47496423-47501533	-	-	-	-	-	-
ENSG00000182704	51.885	1559.94	-4.91003178115	0.000636726	1	11:+:76782251-76798154	ENSG00000182704	11:+:76782251-76798154	25987	A0A024R5J8	TSKU	tsukushi, small leucine rich proteoglycan [Source:HGNC Symbol;Acc:HGNC:28850]
ENSG00000164236	96.2034	1876.09	-4.28549768878	0.000984562	1	5:+:10564330-10657816	ENSG00000164236	5:+:10564330-10657816	651746	A6NCL7	ANKRD33B	ankyrin repeat domain 33B [Source:HGNC Symbol;Acc:HGNC:35240]
MSTRG.13142	0	164.314	-inf	0.00102337	1	11:+:123059660-123060754	-	-	-	-	-	-
MSTRG.67260	0	88.3967	-inf	0.00109867	1	8:+:144143793-144146567	-	-	-	-	-	-
MSTRG.70814	100.527	1677.46	-4.06061940854	0.00118871	1	MT:-:7029-8274	-	-	-	-	-	-
MSTRG.53391	0	100.876	-inf	0.00164171	1	5:+:34899497-34904219	-	-	-	-	-	-
MSTRG.35209	0	96.7164	-inf	0.00169075	1	19:-:57935983-57939976	-	-	-	-	-	-
MSTRG.39691	0	102.956	-inf	0.00192379	1	2:+:193170714-193173346	-	-	-	-	-	-
ENSG00000279333	0	105.036	-inf	0.00257576	1	1:+:210678315-210681932	ENSG00000279333	1:+:210678315-210681932	-	-	AC096636.1	-
MSTRG.19823	0	63.4376	-inf	0.00266084	1	14:+:45126005-45133263	-	-	-	-	-	-
MSTRG.26502	0	68.6374	-inf	0.00296514	1	16:+:75583855-75590111	-	-	-	-	-	-
MSTRG.53968	0	59.2778	-inf	0.00314069	1	5:+:70450509-70454404	-	-	-	-	-	-
MSTRG.58331	0	96.7164	-inf	0.00325873	1	6:+:73517611-73518113	-	-	-	-	-	-
MSTRG.71829	0	63.4376	-inf	0.00373731	1	X:+:49095786-49099499	-	-	-	-	-	-
MSTRG.7077	0	48.8782	-inf	0.00383323	1	10:-:977362-985206	-	-	-	-	-	-
ENSG00000196787	0	57.1979	-inf	0.00493847	1	6:+:27133042-27135291	ENSG00000196787	6:+:27133042-27135291	8969	A4FTV9	HIST1H2AG	histone cluster 1 H2A family member g [Source:HGNC Symbol;Acc:HGNC:4737]
MSTRG.46682	0	81.117	-inf	0.00503102	1	3:+:47492484-47494544	-	-	-	-	-	-
ENSG00000146676	1792.19	10336.2	-2.5279041938	0.00649968	1	7:-:44876293-44885361	ENSG00000146676	7:-:44876293-44885361	5814	Q96QR8	PURB	purine rich element binding protein B [Source:HGNC Symbol;Acc:HGNC:9702]
MSTRG.22088	0	72.7973	-inf	0.00663577	1	15:+:41390886-41394034	-	-	-	-	-	-
MSTRG.73784	0	53.038	-inf	0.00703277	1	X:+:140785540-140793015	-	-	-	-	-	-
MSTRG.14056	0	65.5176	-inf	0.00734668	1	12:+:10699173-10699618	-	-	-	-	-	-
MSTRG.31742	0	42.6384	-inf	0.00788777	1	19:-:864652-866546	-	-	-	-	-	-
ENSG00000269604	0	48.8782	-inf	0.00839999	1	19:-:4791745-4795559	ENSG00000269604	19:-:4791745-4795559	-	-	AC005523.2	-
ENSG00000274933	0	51.9981	-inf	0.0086267	1	17:-:36253456-36264553	ENSG00000274933	17:-:36253456-36264553	102724862	A0A087WXS9	TBC1D3I	TBC1 domain family member 3I [Source:HGNC Symbol;Acc:HGNC:32709]
MSTRG.4625	0	38.4786	-inf	0.0106992	1	1:-:161046054-161051027	-	-	-	-	-	-
MSTRG.2824	0	50.9581	-inf	0.011555	1	1:.:81505254-81505711	-	-	-	-	-	-
MSTRG.22009	0	39.5185	-inf	0.0118218	1	15:-:40279969-40281436	-	-	-	-	-	-
MSTRG.60936	0	57.1979	-inf	0.0120724	1	7:+:24396609-24409295	-	-	-	-	-	-
MSTRG.10376	6.48562	76.9571	-3.5687383614	0.0124787	1	11:+:8964675-8978070	ENSG00000254860	11:+:8964675-8977527	493900	-	TMEM9B-AS1	TMEM9B antisense RNA 1
MSTRG.70863	0	50.9581	-inf	0.0137409	1	X:-:1252823-1254514	-	-	-	-	-	-
ENSG00000284669	4.32375	144.555	-5.06318856921	0.0140531	1	3:+:39148281-39172952	ENSG00000284669	3:+:39148281-39172952	-	-	AC092053.3	-
MSTRG.57439	33.509	466.943	-3.80062282085	0.0153097	1	6:-:30722579-30724308	ENSG00000272540	6:-:30723105-30723877	-	-	AL662797.1	-
ENSG00000151835	839.888	5067.73	-2.59307121528	0.0166322	1	13:-:23328826-23433740	ENSG00000151835	13:-:23328826-23433740	26278	Q9NZJ4	SACS	sacsin molecular chaperone [Source:HGNC Symbol;Acc:HGNC:10519]
ENSG00000101126	1581.41	7279.73	-2.20267264907	0.0172618	1	20:-:50888916-50931421	ENSG00000101126	20:-:50888916-50931421	23394	Q9H2P0	ADNP	activity dependent neuroprotector homeobox [Source:HGNC Symbol;Acc:HGNC:15766]
MSTRG.10722	0	31.1988	-inf	0.01957	1	11:+:33081977-33084403	-	-	-	-	-	-
MSTRG.9862	0	30.1589	-inf	0.0199806	1	11:+:507910-509643	-	-	-	-	-	-
MSTRG.42876	0	25.999	-inf	0.020067	1	21:+:8217326-8218676	-	-	-	-	-	-
ENSG00000260777	0	36.3986	-inf	0.0223302	1	17:-:28263634-28266369	ENSG00000260777	17:-:28263634-28266369	-	-	AC061975.1	-
ENSG00000143190	1479.8	7072.78	-2.2568719417	0.0240536	1	1:+:167220829-167427345	ENSG00000143190	1:+:167220829-167427345	5451	P14859	POU2F1	POU class 2 homeobox 1 [Source:HGNC Symbol;Acc:HGNC:9212]
MSTRG.15040	0	28.079	-inf	0.0247084	1	12:-:49330430-49330825	-	-	-	-	-	-
ENSG00000181449	1463.59	7181.97	-2.29487009177	0.0253976	1	3:+:181711924-181714436	ENSG00000181449	3:+:181711924-181714436	6657	A0A0U3FYV6	SOX2	SRY-box 2 [Source:HGNC Symbol;Acc:HGNC:11195]
MSTRG.60057	0	41.5984	-inf	0.0259746	1	6:-:163572303-163572921	-	-	-	-	-	-
MSTRG.56786	0	40.5585	-inf	0.027582	1	6:+:10741552-10742917	-	-	-	-	-	-
MSTRG.19085	35.6709	401.425	-3.4923104144	0.0290796	1	14:-:19093912-19097560	-	-	-	-	-	-
MSTRG.1499	0	39.5185	-inf	0.0293284	1	1:-:38950402-39005373	-	-	-	-	-	-
MSTRG.4817	1143.63	5189.41	-2.1819476846	0.0297034	1	1:+:167721068-167791919	ENSG00000197965	1:+:167721192-167791919	9019	O95297	MPZL1	myelin protein zero like 1 [Source:HGNC Symbol;Acc:HGNC:7226]
MSTRG.70534	0	19.7593	-inf	0.0301189	1	9:.:138274701-138278851	-	-	-	-	-	-
MSTRG.70918	0	38.4786	-inf	0.0312303	1	X:-:1379440-1380350	-	-	-	-	-	-
MSTRG.68890	0	13.5195	-inf	0.0313298	1	9:+:83063277-83070389	-	-	-	-	-	-
MSTRG.32620	2165.12	9169.34	-2.08237293505	0.0313855	1	19:+:13118103-13141141	ENSG00000160877|ENSG00000266897	19:+:13118103-13141141|19:+:13131571-13132410	112939|-	A0A024R7E0|-	NACC1|AC005546.1	nucleus accumbens associated 1 [Source:HGNC Symbol;Acc:HGNC:20967]|-
MSTRG.27835	0	30.1589	-inf	0.0325657	1	17:-:16745045-16745498	-	-	-	-	-	-
MSTRG.6938	38.9137	387.906	-3.3173543153	0.0335775	1	1:+:246940280-246945211	-	-	-	-	-	-
MSTRG.6281	62.6943	643.736	-3.36006210058	0.0353972	1	1:-:225936411-225941489	ENSG00000143768|ENSG00000248322	1:-:225936598-225941489|1:-:225936411-225937557	7044|-	O00292|-	LEFTY2|AL117348.1	left-right determination factor 2 [Source:HGNC Symbol;Acc:HGNC:3122]|-
MSTRG.21811	0	22.8791	-inf	0.0355789	1	15:-:32467441-32473133	-	-	-	-	-	-
ENSG00000181634	2.16187	61.3577	-4.82689054585	0.0407166	1	9:-:114784635-114806126	ENSG00000181634	9:-:114784635-114806126	9966	O95150	TNFSF15	TNF superfamily member 15 [Source:HGNC Symbol;Acc:HGNC:11931]
MSTRG.28814	0	34.3187	-inf	0.0408184	1	17:+:43015155-43015871	-	-	-	-	-	-
MSTRG.6760	0	21.8392	-inf	0.0419777	1	1:-:241640556-241641718	-	-	-	-	-	-
ENSG00000244280	4.32375	83.1969	-4.26617559138	0.0422223	1	2:-:232385750-232387457	ENSG00000244280	2:-:232385750-232387457	347694	-	ECEL1P2	endothelin converting enzyme like 1 pseudogene 2
MSTRG.73243	0	33.2788	-inf	0.0438522	1	X:-:119243503-119244027	-	-	-	-	-	-
ENSG00000142694	0	33.2788	-inf	0.0438522	1	1:-:36322031-36324154	ENSG00000142694	1:-:36322031-36324154	55194	Q9NVM1	EVA1B	eva-1 homolog B [Source:HGNC Symbol;Acc:HGNC:25558]
MSTRG.72115	0	25.999	-inf	0.04395	1	X:.:63419840-63420604	-	-	-	-	-	-
MSTRG.59925	7.56656	95.6764	-3.66045453049	0.0449673	1	6:-:158566686-158570546	-	-	-	-	-	-
ENSG00000277443	328.605	1439.31	-2.13094821068	0.0453324	1	6:+:113857362-113863471	ENSG00000277443	6:+:113857362-113863471	4082	P29966	MARCKS	myristoylated alanine rich protein kinase C substrate [Source:HGNC Symbol;Acc:HGNC:6759]
MSTRG.73012	0	10.3996	-inf	0.0457265	1	X:.:107654364-107678058	-	-	-	-	-	-
MSTRG.29032	0	18.7193	-inf	0.0474661	1	17:+:46212131-46214226	-	-	-	-	-	-
ENSG00000204335	0	31.1988	-inf	0.0474946	1	2:+:170715351-170718078	ENSG00000204335	2:+:170715351-170718078	389058	Q6BEB4	SP5	Sp5 transcription factor [Source:HGNC Symbol;Acc:HGNC:14529]
MSTRG.70800	10.8094	146.635	-3.761870754	0.0482669	1	MT:-:2430-2859	-	-	-	-	-	-
MSTRG.35144	4.32375	65.5176	-3.92152741999	0.0488036	1	19:.:57332856-57336431	-	-	-	-	-	-
MSTRG.32359	753.413	3496.35	-2.21433665986	0.0497266	1	19:-:10304803-10333640	ENSG00000161847|ENSG00000220201|ENSG00000267673|ENSG00000267303|ENSG00000167807	19:-:10316212-10333640|19:-:10304803-10309880|19:-:10310045-10316015|19:-:10315471-10320678|19:-:10305427-10316009	125950|100125288|112812|-|-	E9PAU2|P0C6A0|Q6P4F2|-|-	RAVER1|ZGLP1|FDX2|AC011511.4|AC011511.1	ribonucleoprotein, PTB binding 1 [Source:HGNC Symbol;Acc:HGNC:30296]|zinc finger, GATA-like protein 1 [Source:HGNC Symbol;Acc:HGNC:37245]|ferredoxin 2 [Source:HGNC Symbol;Acc:HGNC:30546]|-|-
MSTRG.2454	1351.17	0	inf	3.75938e-07	0.0121067	1:-:64349997-64355588	-	-	-	-	-	-
MSTRG.54934	1013.92	0	inf	1.97814e-06	0.0318519	5:+:120697281-120703216	-	-	-	-	-	-
MSTRG.41806	542.63	0	inf	3.89755e-06	0.0502067	20:+:34269488-34277654	-	-	-	-	-	-
ENSG00000186222	372.923	0	inf	1.78425e-05	0.164171	4:+:6716055-6717671	ENSG00000186222	4:+:6716055-6717671	55330	Q9NUP1	BLOC1S4	biogenesis of lysosomal organelles complex 1 subunit 4 [Source:HGNC Symbol;Acc:HGNC:24206]
MSTRG.69001	565.33	0	inf	2.38058e-05	0.19166	9:-:87410913-87421437	-	-	-	-	-	-
MSTRG.47518	371.842	0	inf	9.44459e-05	0.577664	3:+:94505593-94506586	-	-	-	-	-	-
MSTRG.70739	793.408	27.039	4.87495	0.000126776	0.577664	KI270733.1:.:131536-133158	-	-	-	-	-	-
MSTRG.53953	232.401	0	inf	0.000143501	0.577664	5:-:69595392-69599334	-	-	-	-	-	-
MSTRG.44881	197.811	0	inf	0.000258304	0.92427	22:-:38281359-38287956	-	-	-	-	-	-
MSTRG.70838	157.817	0	inf	0.000727809	1	X:+:326574-328017	-	-	-	-	-	-
MSTRG.58989	137.279	0	inf	0.000796755	1	6:+:110969611-110973141	-	-	-	-	-	-
MSTRG.73402	165.383	0	inf	0.000943564	1	X:+:126261334-126263819	-	-	-	-	-	-
ENSG00000136997	792.327	43.6784	4.1811	0.00105892	1	8:+:127735434-127741434	ENSG00000136997	8:+:127735434-127741434	4609	P01106	MYC	MYC proto-oncogene, bHLH transcription factor [Source:HGNC Symbol;Acc:HGNC:7553]
MSTRG.24436	107.013	0	inf	0.00118323	1	16:+:2676509-2681835	-	-	-	-	-	-
ENSG00000172840	1616	97.7563	4.04709	0.00131343	1	16:+:66878589-66895754	ENSG00000172840	16:+:66878589-66895754	57546	Q9P2J9	PDP2	pyruvate dehyrogenase phosphatase catalytic subunit 2 [Source:HGNC Symbol;Acc:HGNC:30263]
ENSG00000177425	8041.09	986.923	3.02638	0.00232136	1	12:-:79574979-79691097	ENSG00000177425	12:-:79574979-79691097	5074	Q96IZ0	PAWR	pro-apoptotic WT1 regulator [Source:HGNC Symbol;Acc:HGNC:8614]
MSTRG.37729	100.527	0	inf	0.00245593	1	2:+:99216187-99218599	-	-	-	-	-	-
MSTRG.35194	82.1512	0	inf	0.00304115	1	19:-:57691292-57695371	-	-	-	-	-	-
ENSG00000205138	73.5037	0	inf	0.00310718	1	19:+:35995199-35996315	ENSG00000205138	19:+:35995199-35996315	644096	A6NFY7	SDHAF1	succinate dehydrogenase complex assembly factor 1 [Source:HGNC Symbol;Acc:HGNC:33867]
MSTRG.60078	89.7178	0	inf	0.00367023	1	6:-:167273896-167274367	-	-	-	-	-	-
MSTRG.42905	2986.63	258.95	3.52777	0.00476249	1	21:+:8401040-8401714	-	-	-	-	-	-
ENSG00000251292	79.9893	0	inf	0.00491954	1	4:-:23723262-23733579	ENSG00000251292	4:-:23723262-23733579	100616446	-	ERVH-1	endogenous retrovirus group H member 1 [Source:HGNC Symbol;Acc:HGNC:39053]
MSTRG.71827	57.2896	0	inf	0.00504306	1	X:-:49091091-49099581	-	-	-	-	-	-
ENSG00000279863	64.8562	0	inf	0.00547972	1	10:+:50334538-50336123	ENSG00000279863	10:+:50334538-50336123	-	-	AC069547.1	-
ENSG00000234616	1500.34	146.635	3.35499	0.00605669	1	8:-:142657460-142681968	ENSG00000234616	8:-:142657460-142681968	8629	D3DWI5	JRK	Jrk helix-turn-helix protein [Source:HGNC Symbol;Acc:HGNC:6199]
MSTRG.43908	72.4228	0	inf	0.00635144	1	21:+:46298723-46300174	-	-	-	-	-	-
MSTRG.61391	149.169	3.11988	5.57931	0.00648721	1	7:+:42884092-42888354	-	-	-	-	-	-
MSTRG.3571	56.2087	0	inf	0.00655302	1	1:-:112984983-112987716	-	-	-	-	-	-
MSTRG.57767	71.3418	0	inf	0.00659894	1	6:-:36594372-36596868	-	-	-	-	-	-
MSTRG.6297	45.3993	0	inf	0.00710052	1	1:+:226138862-226142031	-	-	-	-	-	-
ENSG00000168175	5330.1	975.484	2.44997	0.00791994	1	14:+:55051631-55070192	ENSG00000168175	14:+:55051631-55070192	93487	Q8NDC0	MAPK1IP1L	mitogen-activated protein kinase 1 interacting protein 1 like [Source:HGNC Symbol;Acc:HGNC:19840]
MSTRG.6421	43.2375	0	inf	0.00793725	1	1:+:228458107-228461261	ENSG00000196890	1:+:228458107-228460470	128312	Q8N257	HIST3H2BB	histone cluster 3 H2B family member b [Source:HGNC Symbol;Acc:HGNC:20514]
ENSG00000161179	61.6134	1.03996	5.88864	0.00795297	1	22:-:21628089-21630064	ENSG00000161179	22:-:21628089-21630064	150223	A8MPS7	YDJC	YdjC chitooligosaccharide deacetylase homolog [Source:HGNC Symbol;Acc:HGNC:27158]
MSTRG.62211	42.1565	0	inf	0.00870899	1	7:+:77074009-77077316	-	-	-	-	-	-
MSTRG.32646	33.509	0	inf	0.00951037	1	19:-:13765070-13765953	-	-	-	-	-	-
MSTRG.31725	60.5325	0	inf	0.0095204	1	19:-:785436-787180	-	-	-	-	-	-
ENSG00000196862	44.3184	0	inf	0.00985987	1	2:+:107826937-107890841	ENSG00000196862	2:+:107826937-107890841	285190	Q7Z3J3	RGPD4	RANBP2-like and GRIP domain containing 4 [Source:HGNC Symbol;Acc:HGNC:32417]
MSTRG.69216	51.885	0	inf	0.00995421	1	9:.:94347998-94349217	-	-	-	-	-	-
MSTRG.23643	48.6422	0	inf	0.0105028	1	15:+:84202538-84425339	-	-	-	-	-	-
ENSG00000076770	405.351	51.9981	2.96264	0.0115611	1	X:-:132369317-132489968	ENSG00000076770	X:-:132369317-132489968	55796	Q9NUK0	MBNL3	muscleblind like splicing regulator 3 [Source:HGNC Symbol;Acc:HGNC:20564]
ENSG00000233122	32.4281	0	inf	0.0125254	1	10:+:130106046-130108481	ENSG00000233122	10:+:130106046-130108481	119437	-	CTAGE7P	CTAGE family member 7, pseudogene
MSTRG.5888	30.2662	0	inf	0.0126133	1	1:-:212116565-212122277	-	-	-	-	-	-
MSTRG.50089	137.279	7.27973	4.23708	0.013202	1	4:.:6096657-6105390	-	-	-	-	-	-
MSTRG.16946	35.6709	0	inf	0.0133542	1	12:-:120481282-120485264	-	-	-	-	-	-
MSTRG.62204	41.0756	0	inf	0.0134143	1	7:-:77049619-77051880	-	-	-	-	-	-
MSTRG.42881	52.9659	0	inf	0.0138298	1	21:.:8258289-8258561	-	-	-	-	-	-
MSTRG.29163	51.885	0	inf	0.0145433	1	17:-:48954044-48956315	-	-	-	-	-	-
MSTRG.24222	95.1224	2.07992	5.51518	0.0145996	1	16:-:544521-545870	-	-	-	-	-	-
ENSG00000169783	838.807	69.6774	3.58958	0.0147021	1	15:-:77613027-77820900	ENSG00000169783	15:-:77613027-77820900	84894	Q96FE5	LINGO1	leucine rich repeat and Ig domain containing 1 [Source:HGNC Symbol;Acc:HGNC:21205]
MSTRG.57945	33.509	0	inf	0.0170067	1	6:-:42945815-42947178	-	-	-	-	-	-
ENSG00000255874	36.7518	0	inf	0.0174585	1	13:-:110863987-110870251	ENSG00000255874	13:-:110863987-110870251	283487	Q8IVM7	LINC00346	long intergenic non-protein coding RNA 346
MSTRG.67196	47.5612	0	inf	0.0179656	1	8:-:143639197-143640666	-	-	-	-	-	-
MSTRG.67014	396.704	24.9591	3.99043	0.0185014	1	8:+:126556323-127420066	ENSG00000253438|ENSG00000212993	8:+:126556323-127419050|8:+:127322183-127420066	100750225|5462	-|Q06416	PCAT1|POU5F1B	prostate cancer associated transcript 1 (non-protein coding)|POU class 5 homeobox 1B [Source:HGNC Symbol;Acc:HGNC:9223]
MSTRG.71733	28.1044	0	inf	0.0211988	1	X:.:47905919-47906531	-	-	-	-	-	-
MSTRG.69433	42.1565	0	inf	0.0214788	1	9:+:99670134-99676099	-	-	-	-	-	-
MSTRG.37654	37.8328	0	inf	0.0228339	1	2:-:97266966-97268053	-	-	-	-	-	-
MSTRG.14139	1612.76	184.073	3.13118	0.0228421	1	12:-:11609228-11626150	-	-	-	-	-	-
MSTRG.25607	193.488	17.6793	3.45211	0.0240121	1	16:-:31437890-31456376	ENSG00000261474	16:-:31449535-31453493	-	-	AC026471.4	-
ENSG00000137261	28.1044	0	inf	0.0246399	1	6:-:24544104-24646155	ENSG00000137261	6:-:24544104-24646155	9856	Q5VV43	KIAA0319	KIAA0319 [Source:HGNC Symbol;Acc:HGNC:21580]
MSTRG.14766	3424.41	576.138	2.57137	0.0253067	1	12:+:34022281-34056740	ENSG00000256538|ENSG00000139133	12:+:34037438-34056740|12:+:34022281-34029694	-|84920	-|Q5BKT4	AC046130.2|ALG10	-|ALG10, alpha-1,2-glucosyltransferase [Source:HGNC Symbol;Acc:HGNC:23162]
MSTRG.27164	39.9947	0	inf	0.0272517	1	17:+:1344631-1344899	-	-	-	-	-	-
MSTRG.72420	159.979	63.4376	1.33447	0.0275862	1	X:-:73820651-73852753	ENSG00000229807|ENSG00000277577	X:-:73820651-73852753|X:-:73831145-73831270	7503|-	-|-	XIST|RF01881	X inactive specific transcript (non-protein coding)|-
MSTRG.3851	265.91	32.2388	3.04407	0.0280827	1	1:+:144440485-144448767	ENSG00000227212	1:+:144442606-144443004	645126	-	PFN1P6	profilin 1 pseudogene 6 [Source:HGNC Symbol;Acc:HGNC:42988]
MSTRG.62443	17.295	0	inf	0.02922	1	7:+:93895286-93905503	-	-	-	-	-	-
MSTRG.52894	25.9425	0	inf	0.0307234	1	5:-:439547-441482	-	-	-	-	-	-
MSTRG.6164	37.8328	0	inf	0.0311012	1	1:+:224011875-224013629	-	-	-	-	-	-
MSTRG.15727	50.804	1.03996	5.61034	0.0340157	1	12:-:68841288-68843292	ENSG00000257181	12:-:68841288-68843237	-	-	AC025423.4	-
MSTRG.38051	35.6709	0	inf	0.0357439	1	2:.:114665967-114667212	-	-	-	-	-	-
MSTRG.9946	17.295	0	inf	0.036412	1	11:-:1577986-1584175	-	-	-	-	-	-
ENSG00000198040	3652.49	771.651	2.24286	0.0370951	1	12:+:133037292-133063304	ENSG00000198040	12:+:133037292-133063304	7637	P51523	ZNF84	zinc finger protein 84 [Source:HGNC Symbol;Acc:HGNC:13159]
MSTRG.39255	19.4569	0	inf	0.0372969	1	2:.:175914912-175918709	-	-	-	-	-	-
MSTRG.58390	34.59	0	inf	0.0384327	1	6:.:76652206-76653526	-	-	-	-	-	-
MSTRG.8981	263.749	37.4386	2.81656	0.0390341	1	10:+:95711779-96032684	ENSG00000240527|ENSG00000138185|ENSG00000270099|ENSG00000188649	10:+:95833508-95873758|10:+:95711779-95869695|10:+:95860548-95924844|10:+:95907603-96032684	-|953|-|387707	-|P49961|-|Q6DHV5	AL365273.1|ENTPD1|AL365273.2|CC2D2B	-|ectonucleoside triphosphate diphosphohydrolase 1 [Source:HGNC Symbol;Acc:HGNC:3363]|-|coiled-coil and C2 domain containing 2B [Source:HGNC Symbol;Acc:HGNC:31666]
ENSG00000213881	33.509	1.03996	5.00995	0.0394615	1	8:+:61202350-61203220	ENSG00000213881	8:+:61202350-61203220	4875	-	NPM1P6	nucleophosmin 1 pseudogene 6 [Source:HGNC Symbol;Acc:HGNC:7926]
MSTRG.61700	25.9425	0	inf	0.0406823	1	7:+:64943007-64944231	-	-	-	-	-	-
ENSG00000165474	17.295	0	inf	0.0427541	1	13:-:20187463-20193010	ENSG00000165474	13:-:20187463-20193010	2706	H9U1J4	GJB2	gap junction protein beta 2 [Source:HGNC Symbol;Acc:HGNC:4284]
MSTRG.64017	20.5378	0	inf	0.0440205	1	7:-:152129970-152131161	-	-	-	-	-	-
MSTRG.69207	19.4569	0	inf	0.0445918	1	9:.:94307627-94308642	-	-	-	-	-	-
MSTRG.66066	8.64749	0	inf	0.0447514	1	8:+:83912702-84141004	ENSG00000254202	8:+:83912713-84140283	-	-	AC015522.1	-
MSTRG.33750	32.4281	0	inf	0.0447605	1	19:.:37866177-37867030	-	-	-	-	-	-
MSTRG.70617	32.4281	0	inf	0.0447605	1	GL000220.1:.:113321-113891	-	-	-	-	-	-
MSTRG.16643	28.1044	0	inf	0.0448337	1	12:-:110346817-110347140	-	-	-	-	-	-
MSTRG.54910	383.733	43.6784	3.13511	0.045256	1	5:+:118973796-118974670	ENSG00000197744	5:+:118973796-118974122	5759	-	PTMAP2	prothymosin alpha pseudogene 2 [Source:HGNC Symbol;Acc:HGNC:9625]
ENSG00000247675	60.5325	3.11988	4.27814	0.0454855	1	11:+:46846412-46874396	ENSG00000247675	11:+:46846412-46874396	100507401	-	LRP4-AS1	LRP4 antisense RNA 1
MSTRG.65226	21.6187	0	inf	0.0455192	1	8:.:41567724-41568633	-	-	-	-	-	-
MSTRG.36172	79.9893	5.19981	3.94328	0.0480877	1	2:-:38481791-38482451	-	-	-	-	-	-
