# Supplementary material for: F-box protein FBXO30 mediates retinoic acid receptor γ ubiquitination and regulates BMP signaling in neural tube defects
Source: Cell Death Dis. 2019 Jul 18;10(8):551. doi: 10.1038/s41419-019-1783-y (PMC6639381; doi:10.1038/s41419-019-1783-y)
Supplement: Supplementary file 7 — Supp Table 5 [file 41419_2019_1783_MOESM7_ESM.xlsx]

## Sheet: GO
#Term	Database	ID	Input number	Background number	All input number	All background number	Input frequency	Background frequency	P-Value	Corrected P-Value	input_gene	Hyperlink_change
regulation of cysteine-type endopeptidase activity	Biological Process	GO:2000116	4	211	38	18190	0.105263	0.0115998	0.000953608	0.183282	TNFSF15,9966:down|PAWR,5074:up|MYC,4609:up|SOX2,6657:down	http://amigo.geneontology.org/amigo/term/GO:2000116
response to gonadotropin	Biological Process	GO:0034698	2	29	38	18190	0.0526316	0.00159428	0.00166499	0.183282	PAWR,5074:up|GJB2,2706:up	http://amigo.geneontology.org/amigo/term/GO:0034698
axon	Cellular Component	GO:0030424	5	420	38	18190	0.131579	0.0230896	0.00171704	0.183282	PAWR,5074:up|MARCKS,4082:down|SACS,26278:down|ADNP,23394:down|BLOC1S4,55330:up	http://amigo.geneontology.org/amigo/term/GO:0030424
positive regulation of metanephric cap mesenchymal cell proliferation	Biological Process	GO:0090096	1	1	38	18190	0.0263158	5.49753e-05	0.00208906	0.183282	MYC,4609:up	http://amigo.geneontology.org/amigo/term/GO:0090096
positive regulation of relaxation of smooth muscle	Biological Process	GO:1901082	1	1	38	18190	0.0263158	5.49753e-05	0.00208906	0.183282	PAWR,5074:up	http://amigo.geneontology.org/amigo/term/GO:1901082
respiratory chain complex II assembly	Biological Process	GO:0034552	1	1	38	18190	0.0263158	5.49753e-05	0.00208906	0.183282	SDHAF1,644096:up	http://amigo.geneontology.org/amigo/term/GO:0034552
mitochondrial respiratory chain complex II biogenesis	Biological Process	GO:0097032	1	1	38	18190	0.0263158	5.49753e-05	0.00208906	0.183282	SDHAF1,644096:up	http://amigo.geneontology.org/amigo/term/GO:0097032
mitochondrial respiratory chain complex II assembly	Biological Process	GO:0034553	1	1	38	18190	0.0263158	5.49753e-05	0.00208906	0.183282	SDHAF1,644096:up	http://amigo.geneontology.org/amigo/term/GO:0034553
regulation of metanephric cap mesenchymal cell proliferation	Biological Process	GO:0090095	1	1	38	18190	0.0263158	5.49753e-05	0.00208906	0.183282	MYC,4609:up	http://amigo.geneontology.org/amigo/term/GO:0090095
regulation of relaxation of smooth muscle	Biological Process	GO:1901080	1	1	38	18190	0.0263158	5.49753e-05	0.00208906	0.183282	PAWR,5074:up	http://amigo.geneontology.org/amigo/term/GO:1901080
transcription regulatory region sequence-specific DNA binding	Molecular Function	GO:0000976	6	653	38	18190	0.157895	0.0358988	0.00216676	0.183282	POU2F1,5451:down|PURB,5814:down|ZGLP1,100125288:down|MYC,4609:up|SP5,389058:down|SOX2,6657:down	http://amigo.geneontology.org/amigo/term/GO:0000976
positive regulation of cysteine-type endopeptidase activity	Biological Process	GO:2001056	3	128	38	18190	0.0789474	0.00703683	0.00239855	0.183282	TNFSF15,9966:down|PAWR,5074:up|MYC,4609:up	http://amigo.geneontology.org/amigo/term/GO:2001056
negative regulation of transcription, DNA-templated	Biological Process	GO:0045892	8	1181	38	18190	0.210526	0.0649258	0.00262199	0.183282	NACC1,112939:down|MYC,4609:up|PURB,5814:down|POU2F1,5451:down|PAWR,5074:up|ZGLP1,100125288:down|HIST1H2AG,8969:down|SOX2,6657:down	http://amigo.geneontology.org/amigo/term/GO:0045892
DNA binding	Molecular Function	GO:0003677	12	2417	38	18190	0.315789	0.132875	0.00282223	0.183282	ZNF84,7637:up|POU5F1B,5462:up|ADNP,23394:down|JRK,8629:up|MYC,4609:up|PURB,5814:down|POU2F1,5451:down|ZGLP1,100125288:down|HIST3H2BB,128312:up|HIST1H2AG,8969:down|SP5,389058:down|SOX2,6657:down	http://amigo.geneontology.org/amigo/term/GO:0003677
regulation of glycoprotein biosynthetic process	Biological Process	GO:0010559	2	38	38	18190	0.0526316	0.00208906	0.00284905	0.183282	PAWR,5074:up|ADNP,23394:down	http://amigo.geneontology.org/amigo/term/GO:0010559
positive regulation of endopeptidase activity	Biological Process	GO:0010950	3	142	38	18190	0.0789474	0.00780649	0.00321723	0.183282	TNFSF15,9966:down|PAWR,5074:up|MYC,4609:up	http://amigo.geneontology.org/amigo/term/GO:0010950
negative regulation of nucleic acid-templated transcription	Biological Process	GO:1903507	8	1223	38	18190	0.210526	0.0672347	0.00325648	0.183282	NACC1,112939:down|MYC,4609:up|PURB,5814:down|POU2F1,5451:down|PAWR,5074:up|ZGLP1,100125288:down|HIST1H2AG,8969:down|SOX2,6657:down	http://amigo.geneontology.org/amigo/term/GO:1903507
negative regulation of gene expression	Biological Process	GO:0010629	9	1514	38	18190	0.236842	0.0832325	0.00333026	0.183282	NACC1,112939:down|ADNP,23394:down|MYC,4609:up|PURB,5814:down|POU2F1,5451:down|ZGLP1,100125288:down|PAWR,5074:up|HIST1H2AG,8969:down|SOX2,6657:down	http://amigo.geneontology.org/amigo/term/GO:0010629
negative regulation of RNA biosynthetic process	Biological Process	GO:1902679	8	1238	38	18190	0.210526	0.0680594	0.00351028	0.183282	NACC1,112939:down|MYC,4609:up|PURB,5814:down|POU2F1,5451:down|PAWR,5074:up|ZGLP1,100125288:down|HIST1H2AG,8969:down|SOX2,6657:down	http://amigo.geneontology.org/amigo/term/GO:1902679
regulation of glycoprotein metabolic process	Biological Process	GO:1903018	2	43	38	18190	0.0526316	0.00236394	0.00363562	0.183282	PAWR,5074:up|ADNP,23394:down	http://amigo.geneontology.org/amigo/term/GO:1903018
cell-cell signaling	Biological Process	GO:0007267	9	1537	38	18190	0.236842	0.084497	0.00368557	0.183282	MIDN,90007:down|MPZL1,9019:down|ADNP,23394:down|GJB2,2706:up|MYC,4609:up|MARCKS,4082:down|BLOC1S4,55330:up|SOX2,6657:down|TSKU,25987:down	http://amigo.geneontology.org/amigo/term/GO:0007267
positive regulation of peptidase activity	Biological Process	GO:0010952	3	153	38	18190	0.0789474	0.00841121	0.00396747	0.183282	TNFSF15,9966:down|PAWR,5074:up|MYC,4609:up	http://amigo.geneontology.org/amigo/term/GO:0010952
metanephric cap mesenchymal cell proliferation involved in metanephros development	Biological Process	GO:0090094	1	2	38	18190	0.0263158	0.000109951	0.00417387	0.183282	MYC,4609:up	http://amigo.geneontology.org/amigo/term/GO:0090094
germinal vesicle	Cellular Component	GO:0042585	1	2	38	18190	0.0263158	0.000109951	0.00417387	0.183282	MARCKS,4082:down	http://amigo.geneontology.org/amigo/term/GO:0042585
metanephric cap morphogenesis	Biological Process	GO:0072186	1	2	38	18190	0.0263158	0.000109951	0.00417387	0.183282	MYC,4609:up	http://amigo.geneontology.org/amigo/term/GO:0072186
dendritic branch	Cellular Component	GO:0044307	1	2	38	18190	0.0263158	0.000109951	0.00417387	0.183282	MARCKS,4082:down	http://amigo.geneontology.org/amigo/term/GO:0044307
positive regulation of hindgut contraction	Biological Process	GO:0060450	1	2	38	18190	0.0263158	0.000109951	0.00417387	0.183282	PAWR,5074:up	http://amigo.geneontology.org/amigo/term/GO:0060450
metanephric cap development	Biological Process	GO:0072185	1	2	38	18190	0.0263158	0.000109951	0.00417387	0.183282	MYC,4609:up	http://amigo.geneontology.org/amigo/term/GO:0072185
positive regulation of amyloid precursor protein biosynthetic process	Biological Process	GO:0042986	1	2	38	18190	0.0263158	0.000109951	0.00417387	0.183282	PAWR,5074:up	http://amigo.geneontology.org/amigo/term/GO:0042986
magnesium-dependent protein serine/threonine phosphatase activity	Molecular Function	GO:0004724	1	2	38	18190	0.0263158	0.000109951	0.00417387	0.183282	PDP2,57546:up	http://amigo.geneontology.org/amigo/term/GO:0004724
negative regulation of RNA metabolic process	Biological Process	GO:0051253	8	1278	38	18190	0.210526	0.0702584	0.00426349	0.183282	NACC1,112939:down|MYC,4609:up|PURB,5814:down|POU2F1,5451:down|PAWR,5074:up|ZGLP1,100125288:down|HIST1H2AG,8969:down|SOX2,6657:down	http://amigo.geneontology.org/amigo/term/GO:0051253
double-stranded DNA binding	Molecular Function	GO:0003690	6	758	38	18190	0.157895	0.0416712	0.00453249	0.183282	POU2F1,5451:down|PURB,5814:down|ZGLP1,100125288:down|MYC,4609:up|SP5,389058:down|SOX2,6657:down	http://amigo.geneontology.org/amigo/term/GO:0003690
sequence-specific DNA binding	Molecular Function	GO:0043565	7	1021	38	18190	0.184211	0.0561297	0.00470077	0.183282	POU2F1,5451:down|PURB,5814:down|ZGLP1,100125288:down|POU5F1B,5462:up|MYC,4609:up|SP5,389058:down|SOX2,6657:down	http://amigo.geneontology.org/amigo/term/GO:0043565
protein kinase C binding	Molecular Function	GO:0005080	2	50	38	18190	0.0526316	0.00274876	0.00488692	0.183282	PAWR,5074:up|MARCKS,4082:down	http://amigo.geneontology.org/amigo/term/GO:0005080
regulation of phosphorus metabolic process	Biological Process	GO:0051174	9	1605	38	18190	0.236842	0.0882353	0.0049155	0.183282	MIDN,90007:down|LEFTY2,7044:down|ADNP,23394:down|MYC,4609:up|PDP2,57546:up|PAWR,5074:up|TNFSF15,9966:down|MARCKS,4082:down|SOX2,6657:down	http://amigo.geneontology.org/amigo/term/GO:0051174
regulation of neuron differentiation	Biological Process	GO:0045664	5	546	38	18190	0.131579	0.0300165	0.00529824	0.183282	MARCKS,4082:down|ADNP,23394:down|SOX2,6657:down|DYLX2,9856:up|LINGO1,84894:up	http://amigo.geneontology.org/amigo/term/GO:0045664
protein-DNA complex	Cellular Component	GO:0032993	3	173	38	18190	0.0789474	0.00951072	0.00558649	0.183282	PURB,5814:down|HIST3H2BB,128312:up|HIST1H2AG,8969:down	http://amigo.geneontology.org/amigo/term/GO:0032993
neuron projection development	Biological Process	GO:0031175	6	796	38	18190	0.157895	0.0437603	0.00574231	0.183282	MARCKS,4082:down|ADNP,23394:down|BLOC1S4,55330:up|DYLX2,9856:up|LINGO1,84894:up|TSKU,25987:down	http://amigo.geneontology.org/amigo/term/GO:0031175
transcription regulatory region DNA binding	Molecular Function	GO:0044212	6	807	38	18190	0.157895	0.044365	0.00613321	0.183282	POU2F1,5451:down|PURB,5814:down|ZGLP1,100125288:down|MYC,4609:up|SP5,389058:down|SOX2,6657:down	http://amigo.geneontology.org/amigo/term/GO:0044212
regulatory region DNA binding	Molecular Function	GO:0000975	6	810	38	18190	0.157895	0.04453	0.00624313	0.183282	POU2F1,5451:down|PURB,5814:down|ZGLP1,100125288:down|MYC,4609:up|SP5,389058:down|SOX2,6657:down	http://amigo.geneontology.org/amigo/term/GO:0000975
positive regulation of relaxation of muscle	Biological Process	GO:1901079	1	3	38	18190	0.0263158	0.000164926	0.00625444	0.183282	PAWR,5074:up	http://amigo.geneontology.org/amigo/term/GO:1901079
[pyruvate dehydrogenase (lipoamide)] phosphatase activity	Molecular Function	GO:0004741	1	3	38	18190	0.0263158	0.000164926	0.00625444	0.183282	PDP2,57546:up	http://amigo.geneontology.org/amigo/term/GO:0004741
hindgut contraction	Biological Process	GO:0043133	1	3	38	18190	0.0263158	0.000164926	0.00625444	0.183282	PAWR,5074:up	http://amigo.geneontology.org/amigo/term/GO:0043133
response to human chorionic gonadotropin	Biological Process	GO:0044752	1	3	38	18190	0.0263158	0.000164926	0.00625444	0.183282	GJB2,2706:up	http://amigo.geneontology.org/amigo/term/GO:0044752
positive regulation of protein kinase C activity	Biological Process	GO:1900020	1	3	38	18190	0.0263158	0.000164926	0.00625444	0.183282	MARCKS,4082:down	http://amigo.geneontology.org/amigo/term/GO:1900020
regulation of protein kinase C activity	Biological Process	GO:1900019	1	3	38	18190	0.0263158	0.000164926	0.00625444	0.183282	MARCKS,4082:down	http://amigo.geneontology.org/amigo/term/GO:1900019
ciliary body morphogenesis	Biological Process	GO:0061073	1	3	38	18190	0.0263158	0.000164926	0.00625444	0.183282	TSKU,25987:down	http://amigo.geneontology.org/amigo/term/GO:0061073
positive regulation of leukocyte tethering or rolling	Biological Process	GO:1903238	1	3	38	18190	0.0263158	0.000164926	0.00625444	0.183282	PAWR,5074:up	http://amigo.geneontology.org/amigo/term/GO:1903238
cellular response to vitamin E	Biological Process	GO:0071306	1	3	38	18190	0.0263158	0.000164926	0.00625444	0.183282	PAWR,5074:up	http://amigo.geneontology.org/amigo/term/GO:0071306
nitric oxide homeostasis	Biological Process	GO:0033484	1	3	38	18190	0.0263158	0.000164926	0.00625444	0.183282	ADNP,23394:down	http://amigo.geneontology.org/amigo/term/GO:0033484
regulation of hindgut contraction	Biological Process	GO:0043134	1	3	38	18190	0.0263158	0.000164926	0.00625444	0.183282	PAWR,5074:up	http://amigo.geneontology.org/amigo/term/GO:0043134
regulatory region nucleic acid binding	Molecular Function	GO:0001067	6	811	38	18190	0.157895	0.0445849	0.0062801	0.183282	POU2F1,5451:down|PURB,5814:down|ZGLP1,100125288:down|MYC,4609:up|SP5,389058:down|SOX2,6657:down	http://amigo.geneontology.org/amigo/term/GO:0001067
negative regulation of cellular macromolecule biosynthetic process	Biological Process	GO:2000113	8	1364	38	18190	0.210526	0.0749863	0.00630775	0.183282	NACC1,112939:down|MYC,4609:up|PURB,5814:down|POU2F1,5451:down|PAWR,5074:up|ZGLP1,100125288:down|HIST1H2AG,8969:down|SOX2,6657:down	http://amigo.geneontology.org/amigo/term/GO:2000113
regulation of endopeptidase activity	Biological Process	GO:0052548	4	363	38	18190	0.105263	0.019956	0.00674325	0.185933	TNFSF15,9966:down|PAWR,5074:up|MYC,4609:up|SOX2,6657:down	http://amigo.geneontology.org/amigo/term/GO:0052548
negative regulation of neuron differentiation	Biological Process	GO:0045665	3	186	38	18190	0.0789474	0.0102254	0.00682335	0.185933	SOX2,6657:down|DYLX2,9856:up|LINGO1,84894:up	http://amigo.geneontology.org/amigo/term/GO:0045665
structure-specific DNA binding	Molecular Function	GO:0043566	6	844	38	18190	0.157895	0.0463991	0.00759255	0.185933	POU2F1,5451:down|PURB,5814:down|ZGLP1,100125288:down|MYC,4609:up|SP5,389058:down|SOX2,6657:down	http://amigo.geneontology.org/amigo/term/GO:0043566
negative regulation of nucleobase-containing compound metabolic process	Biological Process	GO:0045934	8	1412	38	18190	0.210526	0.0776251	0.0077378	0.185933	NACC1,112939:down|MYC,4609:up|PURB,5814:down|POU2F1,5451:down|PAWR,5074:up|ZGLP1,100125288:down|HIST1H2AG,8969:down|SOX2,6657:down	http://amigo.geneontology.org/amigo/term/GO:0045934
regulation of cysteine-type endopeptidase activity involved in apoptotic process	Biological Process	GO:0043281	3	198	38	18190	0.0789474	0.0108851	0.00809909	0.185933	TNFSF15,9966:down|MYC,4609:up|SOX2,6657:down	http://amigo.geneontology.org/amigo/term/GO:0043281
regulation of peptidase activity	Biological Process	GO:0052547	4	383	38	18190	0.105263	0.0210555	0.00811937	0.185933	TNFSF15,9966:down|PAWR,5074:up|MYC,4609:up|SOX2,6657:down	http://amigo.geneontology.org/amigo/term/GO:0052547
kidney mesenchyme morphogenesis	Biological Process	GO:0072131	1	4	38	18190	0.0263158	0.000219901	0.00833078	0.185933	MYC,4609:up	http://amigo.geneontology.org/amigo/term/GO:0072131
regulation of neutrophil extravasation	Biological Process	GO:2000389	1	4	38	18190	0.0263158	0.000219901	0.00833078	0.185933	PAWR,5074:up	http://amigo.geneontology.org/amigo/term/GO:2000389
regulation of neuronal action potential	Biological Process	GO:0098908	1	4	38	18190	0.0263158	0.000219901	0.00833078	0.185933	PAWR,5074:up	http://amigo.geneontology.org/amigo/term/GO:0098908
regulation of protein ADP-ribosylation	Biological Process	GO:0010835	1	4	38	18190	0.0263158	0.000219901	0.00833078	0.185933	ADNP,23394:down	http://amigo.geneontology.org/amigo/term/GO:0010835
positive regulation of neutrophil extravasation	Biological Process	GO:2000391	1	4	38	18190	0.0263158	0.000219901	0.00833078	0.185933	PAWR,5074:up	http://amigo.geneontology.org/amigo/term/GO:2000391
calcium ion import into cell	Biological Process	GO:1990035	1	4	38	18190	0.0263158	0.000219901	0.00833078	0.185933	PAWR,5074:up	http://amigo.geneontology.org/amigo/term/GO:1990035
female germ cell nucleus	Cellular Component	GO:0001674	1	4	38	18190	0.0263158	0.000219901	0.00833078	0.185933	MARCKS,4082:down	http://amigo.geneontology.org/amigo/term/GO:0001674
dolichyl-phosphate-glucose-glycolipid alpha-glucosyltransferase activity	Molecular Function	GO:0004583	1	4	38	18190	0.0263158	0.000219901	0.00833078	0.185933	ALG10,84920:up	http://amigo.geneontology.org/amigo/term/GO:0004583
metanephric mesenchyme morphogenesis	Biological Process	GO:0072133	1	4	38	18190	0.0263158	0.000219901	0.00833078	0.185933	MYC,4609:up	http://amigo.geneontology.org/amigo/term/GO:0072133
corpus callosum morphogenesis	Biological Process	GO:0021540	1	4	38	18190	0.0263158	0.000219901	0.00833078	0.185933	TSKU,25987:down	http://amigo.geneontology.org/amigo/term/GO:0021540
negative regulation of macromolecule biosynthetic process	Biological Process	GO:0010558	8	1452	38	18190	0.210526	0.0798241	0.00910861	0.200389	NACC1,112939:down|MYC,4609:up|PURB,5814:down|POU2F1,5451:down|PAWR,5074:up|ZGLP1,100125288:down|HIST1H2AG,8969:down|SOX2,6657:down	http://amigo.geneontology.org/amigo/term/GO:0010558
regulation of neuron projection development	Biological Process	GO:0010975	4	400	38	18190	0.105263	0.0219901	0.00942551	0.204441	MARCKS,4082:down|ADNP,23394:down|DYLX2,9856:up|LINGO1,84894:up	http://amigo.geneontology.org/amigo/term/GO:0010975
anterior commissure morphogenesis	Biological Process	GO:0021960	1	5	38	18190	0.0263158	0.000274876	0.0104029	0.222506	TSKU,25987:down	http://amigo.geneontology.org/amigo/term/GO:0021960
neuron differentiation	Biological Process	GO:0030182	7	1188	38	18190	0.184211	0.0653106	0.0105521	0.222606	MARCKS,4082:down|ADNP,23394:down|BLOC1S4,55330:up|SOX2,6657:down|DYLX2,9856:up|LINGO1,84894:up|TSKU,25987:down	http://amigo.geneontology.org/amigo/term/GO:0030182
regulation of neurogenesis	Biological Process	GO:0050767	5	657	38	18190	0.131579	0.0361187	0.0113371	0.235266	MARCKS,4082:down|ADNP,23394:down|SOX2,6657:down|DYLX2,9856:up|LINGO1,84894:up	http://amigo.geneontology.org/amigo/term/GO:0050767
negative regulation of cellular biosynthetic process	Biological Process	GO:0031327	8	1511	38	18190	0.210526	0.0830676	0.0114577	0.235266	NACC1,112939:down|MYC,4609:up|PURB,5814:down|POU2F1,5451:down|PAWR,5074:up|ZGLP1,100125288:down|HIST1H2AG,8969:down|SOX2,6657:down	http://amigo.geneontology.org/amigo/term/GO:0031327
neuron development	Biological Process	GO:0048666	6	930	38	18190	0.157895	0.051127	0.0119416	0.236258	MARCKS,4082:down|ADNP,23394:down|BLOC1S4,55330:up|DYLX2,9856:up|LINGO1,84894:up|TSKU,25987:down	http://amigo.geneontology.org/amigo/term/GO:0048666
response to iron(II) ion	Biological Process	GO:0010040	1	6	38	18190	0.0263158	0.000329852	0.0124708	0.236258	PAWR,5074:up	http://amigo.geneontology.org/amigo/term/GO:0010040
negative regulation of monocyte differentiation	Biological Process	GO:0045656	1	6	38	18190	0.0263158	0.000329852	0.0124708	0.236258	MYC,4609:up	http://amigo.geneontology.org/amigo/term/GO:0045656
negative regulation of hexokinase activity	Biological Process	GO:1903300	1	6	38	18190	0.0263158	0.000329852	0.0124708	0.236258	MIDN,90007:down	http://amigo.geneontology.org/amigo/term/GO:1903300
negative regulation of glucokinase activity	Biological Process	GO:0033132	1	6	38	18190	0.0263158	0.000329852	0.0124708	0.236258	MIDN,90007:down	http://amigo.geneontology.org/amigo/term/GO:0033132
negative regulation of nitrogen compound metabolic process	Biological Process	GO:0051172	8	1536	38	18190	0.210526	0.084442	0.01258	0.236258	NACC1,112939:down|MYC,4609:up|PURB,5814:down|POU2F1,5451:down|PAWR,5074:up|ZGLP1,100125288:down|HIST1H2AG,8969:down|SOX2,6657:down	http://amigo.geneontology.org/amigo/term/GO:0051172
negative regulation of biosynthetic process	Biological Process	GO:0009890	8	1536	38	18190	0.210526	0.084442	0.01258	0.236258	NACC1,112939:down|MYC,4609:up|PURB,5814:down|POU2F1,5451:down|PAWR,5074:up|ZGLP1,100125288:down|HIST1H2AG,8969:down|SOX2,6657:down	http://amigo.geneontology.org/amigo/term/GO:0009890
negative regulation of neurogenesis	Biological Process	GO:0050768	3	236	38	18190	0.0789474	0.0129742	0.0130227	0.239271	SOX2,6657:down|DYLX2,9856:up|LINGO1,84894:up	http://amigo.geneontology.org/amigo/term/GO:0050768
regulation of cell differentiation	Biological Process	GO:0045595	8	1546	38	18190	0.210526	0.0849918	0.0130512	0.239271	ADNP,23394:down|MYC,4609:up|DYLX2,9856:up|MBNL3,55796:up|PURB,5814:down|MARCKS,4082:down|SOX2,6657:down|LINGO1,84894:up	http://amigo.geneontology.org/amigo/term/GO:0045595
negative regulation of cell differentiation	Biological Process	GO:0045596	5	698	38	18190	0.131579	0.0383727	0.0144364	0.251495	MYC,4609:up|SOX2,6657:down|DYLX2,9856:up|LINGO1,84894:up|MBNL3,55796:up	http://amigo.geneontology.org/amigo/term/GO:0045596
cellular response to follicle-stimulating hormone stimulus	Biological Process	GO:0071372	1	7	38	18190	0.0263158	0.000384827	0.0145345	0.251495	PAWR,5074:up	http://amigo.geneontology.org/amigo/term/GO:0071372
positive regulation of cell proliferation involved in kidney development	Biological Process	GO:1901724	1	7	38	18190	0.0263158	0.000384827	0.0145345	0.251495	MYC,4609:up	http://amigo.geneontology.org/amigo/term/GO:1901724
activation of phospholipase D activity	Biological Process	GO:0031584	1	7	38	18190	0.0263158	0.000384827	0.0145345	0.251495	MARCKS,4082:down	http://amigo.geneontology.org/amigo/term/GO:0031584
regulation of leukocyte tethering or rolling	Biological Process	GO:1903236	1	7	38	18190	0.0263158	0.000384827	0.0145345	0.251495	PAWR,5074:up	http://amigo.geneontology.org/amigo/term/GO:1903236
regulation of phosphate metabolic process	Biological Process	GO:0019220	8	1592	38	18190	0.210526	0.0875206	0.0153901	0.256569	MIDN,90007:down|LEFTY2,7044:down|ADNP,23394:down|MYC,4609:up|PAWR,5074:up|TNFSF15,9966:down|MARCKS,4082:down|SOX2,6657:down	http://amigo.geneontology.org/amigo/term/GO:0019220
negative regulation of nervous system development	Biological Process	GO:0051961	3	257	38	18190	0.0789474	0.0141286	0.0163393	0.256569	SOX2,6657:down|DYLX2,9856:up|LINGO1,84894:up	http://amigo.geneontology.org/amigo/term/GO:0051961
activation of cysteine-type endopeptidase activity	Biological Process	GO:0097202	2	94	38	18190	0.0526316	0.00516767	0.0164615	0.256569	TNFSF15,9966:down|PAWR,5074:up	http://amigo.geneontology.org/amigo/term/GO:0097202
outer dense fiber	Cellular Component	GO:0001520	1	8	38	18190	0.0263158	0.000439802	0.016594	0.256569	MARCKS,4082:down	http://amigo.geneontology.org/amigo/term/GO:0001520
detection of mechanical stimulus involved in sensory perception of pain	Biological Process	GO:0050966	1	8	38	18190	0.0263158	0.000439802	0.016594	0.256569	PAWR,5074:up	http://amigo.geneontology.org/amigo/term/GO:0050966
positive regulation of transmission of nerve impulse	Biological Process	GO:0051971	1	8	38	18190	0.0263158	0.000439802	0.016594	0.256569	PAWR,5074:up	http://amigo.geneontology.org/amigo/term/GO:0051971
bleb	Cellular Component	GO:0032059	1	8	38	18190	0.0263158	0.000439802	0.016594	0.256569	MARCKS,4082:down	http://amigo.geneontology.org/amigo/term/GO:0032059
relaxation of smooth muscle	Biological Process	GO:0044557	1	8	38	18190	0.0263158	0.000439802	0.016594	0.256569	PAWR,5074:up	http://amigo.geneontology.org/amigo/term/GO:0044557
neutrophil extravasation	Biological Process	GO:0072672	1	8	38	18190	0.0263158	0.000439802	0.016594	0.256569	PAWR,5074:up	http://amigo.geneontology.org/amigo/term/GO:0072672
short-term memory	Biological Process	GO:0007614	1	8	38	18190	0.0263158	0.000439802	0.016594	0.256569	ADNP,23394:down	http://amigo.geneontology.org/amigo/term/GO:0007614
cell development	Biological Process	GO:0048468	9	1949	38	18190	0.236842	0.107147	0.0168122	0.256569	LEFTY2,7044:down|ADNP,23394:down|DYLX2,9856:up|ZGLP1,100125288:down|MARCKS,4082:down|BLOC1S4,55330:up|SOX2,6657:down|TSKU,25987:down|LINGO1,84894:up	http://amigo.geneontology.org/amigo/term/GO:0048468
regulation of metabolic process	Biological Process	GO:0019222	21	6742	38	18190	0.552632	0.370643	0.0168638	0.256569	MIDN,90007:down|LEFTY2,7044:down|ZNF84,7637:up|MBNL3,55796:up|POU2F1,5451:down|PDP2,57546:up|ZGLP1,100125288:down|PAWR,5074:up|HIST1H2AG,8969:down|SOX2,6657:down|TSKU,25987:down|NACC1,112939:down|ADNP,23394:down|POU5F1B,5462:up|MYC,4609:up|PURB,5814:down|TNFSF15,9966:down|MARCKS,4082:down|EVA1B,55194:down|TBC1D3I,102724862:down|SP5,389058:down	http://amigo.geneontology.org/amigo/term/GO:0019222
generation of neurons	Biological Process	GO:0048699	7	1304	38	18190	0.184211	0.0716877	0.0169935	0.256569	MARCKS,4082:down|ADNP,23394:down|BLOC1S4,55330:up|SOX2,6657:down|DYLX2,9856:up|LINGO1,84894:up|TSKU,25987:down	http://amigo.geneontology.org/amigo/term/GO:0048699
regulation of cellular metabolic process	Biological Process	GO:0031323	19	5884	38	18190	0.5	0.323474	0.0177469	0.258738	MIDN,90007:down|LEFTY2,7044:down|ZNF84,7637:up|MBNL3,55796:up|POU2F1,5451:down|PDP2,57546:up|ZGLP1,100125288:down|PAWR,5074:up|HIST1H2AG,8969:down|SOX2,6657:down|NACC1,112939:down|ADNP,23394:down|POU5F1B,5462:up|MYC,4609:up|PURB,5814:down|TNFSF15,9966:down|MARCKS,4082:down|EVA1B,55194:down|SP5,389058:down	http://amigo.geneontology.org/amigo/term/GO:0031323
negative regulation of cellular process	Biological Process	GO:0048523	15	4218	38	18190	0.394737	0.231886	0.0181424	0.258738	MIDN,90007:down|SACS,26278:down|NACC1,112939:down|ADNP,23394:down|MYC,4609:up|DYLX2,9856:up|MBNL3,55796:up|POU2F1,5451:down|PURB,5814:down|ZGLP1,100125288:down|PAWR,5074:up|HIST1H2AG,8969:down|SOX2,6657:down|TSKU,25987:down|LINGO1,84894:up	http://amigo.geneontology.org/amigo/term/GO:0048523
negative regulation of transcription from RNA polymerase II promoter	Biological Process	GO:0000122	5	740	38	18190	0.131579	0.0406817	0.0181623	0.258738	PURB,5814:down|ZGLP1,100125288:down|PAWR,5074:up|MYC,4609:up|SOX2,6657:down	http://amigo.geneontology.org/amigo/term/GO:0000122
regulation of nervous system development	Biological Process	GO:0051960	5	743	38	18190	0.131579	0.0408466	0.0184508	0.258738	MARCKS,4082:down|ADNP,23394:down|SOX2,6657:down|DYLX2,9856:up|LINGO1,84894:up	http://amigo.geneontology.org/amigo/term/GO:0051960
nucleosome	Cellular Component	GO:0000786	2	100	38	18190	0.0526316	0.00549753	0.0184967	0.258738	HIST3H2BB,128312:up|HIST1H2AG,8969:down	http://amigo.geneontology.org/amigo/term/GO:0000786
amyloid precursor protein biosynthetic process	Biological Process	GO:0042983	1	9	38	18190	0.0263158	0.000494777	0.0186493	0.258738	PAWR,5074:up	http://amigo.geneontology.org/amigo/term/GO:0042983
gas homeostasis	Biological Process	GO:0033483	1	9	38	18190	0.0263158	0.000494777	0.0186493	0.258738	ADNP,23394:down	http://amigo.geneontology.org/amigo/term/GO:0033483
regulation of amyloid precursor protein biosynthetic process	Biological Process	GO:0042984	1	9	38	18190	0.0263158	0.000494777	0.0186493	0.258738	PAWR,5074:up	http://amigo.geneontology.org/amigo/term/GO:0042984
endodermal cell fate specification	Biological Process	GO:0001714	1	9	38	18190	0.0263158	0.000494777	0.0186493	0.258738	SOX2,6657:down	http://amigo.geneontology.org/amigo/term/GO:0001714
cell morphogenesis involved in neuron differentiation	Biological Process	GO:0048667	4	493	38	18190	0.105263	0.0271028	0.0190052	0.2613	MARCKS,4082:down|ADNP,23394:down|LINGO1,84894:up|TSKU,25987:down	http://amigo.geneontology.org/amigo/term/GO:0048667
positive regulation of phosphate metabolic process	Biological Process	GO:0045937	6	1037	38	18190	0.157895	0.0570093	0.0195334	0.2613	TNFSF15,9966:down|PAWR,5074:up|MARCKS,4082:down|LEFTY2,7044:down|ADNP,23394:down|SOX2,6657:down	http://amigo.geneontology.org/amigo/term/GO:0045937
positive regulation of phosphorus metabolic process	Biological Process	GO:0010562	6	1037	38	18190	0.157895	0.0570093	0.0195334	0.2613	TNFSF15,9966:down|PAWR,5074:up|MARCKS,4082:down|LEFTY2,7044:down|ADNP,23394:down|SOX2,6657:down	http://amigo.geneontology.org/amigo/term/GO:0010562
nucleic acid binding	Molecular Function	GO:0003676	14	3876	38	18190	0.368421	0.213084	0.0205149	0.2613	RAVER1,125950:down|ZNF84,7637:up|POU5F1B,5462:up|ADNP,23394:down|JRK,8629:up|MYC,4609:up|MBNL3,55796:up|POU2F1,5451:down|PURB,5814:down|ZGLP1,100125288:down|HIST3H2BB,128312:up|HIST1H2AG,8969:down|SP5,389058:down|SOX2,6657:down	http://amigo.geneontology.org/amigo/term/GO:0003676
cytokine metabolic process	Biological Process	GO:0042107	2	106	38	18190	0.0526316	0.00582738	0.0206328	0.2613	TNFSF15,9966:down|PAWR,5074:up	http://amigo.geneontology.org/amigo/term/GO:0042107
DNA packaging complex	Cellular Component	GO:0044815	2	106	38	18190	0.0526316	0.00582738	0.0206328	0.2613	HIST3H2BB,128312:up|HIST1H2AG,8969:down	http://amigo.geneontology.org/amigo/term/GO:0044815
regulation of glucokinase activity	Biological Process	GO:0033131	1	10	38	18190	0.0263158	0.000549753	0.0207004	0.2613	MIDN,90007:down	http://amigo.geneontology.org/amigo/term/GO:0033131
cell body fiber	Cellular Component	GO:0070852	1	10	38	18190	0.0263158	0.000549753	0.0207004	0.2613	SACS,26278:down	http://amigo.geneontology.org/amigo/term/GO:0070852
negative regulation of inclusion body assembly	Biological Process	GO:0090084	1	10	38	18190	0.0263158	0.000549753	0.0207004	0.2613	SACS,26278:down	http://amigo.geneontology.org/amigo/term/GO:0090084
regulation of relaxation of muscle	Biological Process	GO:1901077	1	10	38	18190	0.0263158	0.000549753	0.0207004	0.2613	PAWR,5074:up	http://amigo.geneontology.org/amigo/term/GO:1901077
cell proliferation involved in metanephros development	Biological Process	GO:0072203	1	10	38	18190	0.0263158	0.000549753	0.0207004	0.2613	MYC,4609:up	http://amigo.geneontology.org/amigo/term/GO:0072203
regulation of phosphorylation	Biological Process	GO:0042325	7	1363	38	18190	0.184211	0.0749313	0.0211804	0.265186	MIDN,90007:down|TNFSF15,9966:down|MARCKS,4082:down|LEFTY2,7044:down|ADNP,23394:down|MYC,4609:up|SOX2,6657:down	http://amigo.geneontology.org/amigo/term/GO:0042325
regulation of hexokinase activity	Biological Process	GO:1903299	1	11	38	18190	0.0263158	0.000604728	0.0227473	0.267767	MIDN,90007:down	http://amigo.geneontology.org/amigo/term/GO:1903299
response to follicle-stimulating hormone	Biological Process	GO:0032354	1	11	38	18190	0.0263158	0.000604728	0.0227473	0.267767	PAWR,5074:up	http://amigo.geneontology.org/amigo/term/GO:0032354
lateral ventricle development	Biological Process	GO:0021670	1	11	38	18190	0.0263158	0.000604728	0.0227473	0.267767	TSKU,25987:down	http://amigo.geneontology.org/amigo/term/GO:0021670
positive regulation of action potential	Biological Process	GO:0045760	1	11	38	18190	0.0263158	0.000604728	0.0227473	0.267767	PAWR,5074:up	http://amigo.geneontology.org/amigo/term/GO:0045760
corpus callosum development	Biological Process	GO:0022038	1	11	38	18190	0.0263158	0.000604728	0.0227473	0.267767	TSKU,25987:down	http://amigo.geneontology.org/amigo/term/GO:0022038
neurogenesis	Biological Process	GO:0022008	7	1389	38	18190	0.184211	0.0763606	0.0232398	0.267767	MARCKS,4082:down|ADNP,23394:down|BLOC1S4,55330:up|SOX2,6657:down|DYLX2,9856:up|LINGO1,84894:up|TSKU,25987:down	http://amigo.geneontology.org/amigo/term/GO:0022008
positive regulation of cellular protein metabolic process	Biological Process	GO:0032270	7	1396	38	18190	0.184211	0.0767455	0.0238175	0.267767	TNFSF15,9966:down|PAWR,5074:up|MARCKS,4082:down|LEFTY2,7044:down|ADNP,23394:down|MYC,4609:up|SOX2,6657:down	http://amigo.geneontology.org/amigo/term/GO:0032270
regulation of cell projection organization	Biological Process	GO:0031344	4	529	38	18190	0.105263	0.0290819	0.023909	0.267767	MARCKS,4082:down|ADNP,23394:down|DYLX2,9856:up|LINGO1,84894:up	http://amigo.geneontology.org/amigo/term/GO:0031344
negative regulation of cell development	Biological Process	GO:0010721	3	298	38	18190	0.0789474	0.0163826	0.0240703	0.267767	SOX2,6657:down|DYLX2,9856:up|LINGO1,84894:up	http://amigo.geneontology.org/amigo/term/GO:0010721
positive regulation of cellular extravasation	Biological Process	GO:0002693	1	12	38	18190	0.0263158	0.000659703	0.0247901	0.267767	PAWR,5074:up	http://amigo.geneontology.org/amigo/term/GO:0002693
gap junction assembly	Biological Process	GO:0016264	1	12	38	18190	0.0263158	0.000659703	0.0247901	0.267767	GJB2,2706:up	http://amigo.geneontology.org/amigo/term/GO:0016264
regulation of cell proliferation involved in kidney development	Biological Process	GO:1901722	1	12	38	18190	0.0263158	0.000659703	0.0247901	0.267767	MYC,4609:up	http://amigo.geneontology.org/amigo/term/GO:1901722
positive regulation of digestive system process	Biological Process	GO:0060456	1	12	38	18190	0.0263158	0.000659703	0.0247901	0.267767	PAWR,5074:up	http://amigo.geneontology.org/amigo/term/GO:0060456
positive regulation of glucose import in response to insulin stimulus	Biological Process	GO:2001275	1	12	38	18190	0.0263158	0.000659703	0.0247901	0.267767	MARCKS,4082:down	http://amigo.geneontology.org/amigo/term/GO:2001275
regulation of acetyl-CoA biosynthetic process from pyruvate	Biological Process	GO:0010510	1	12	38	18190	0.0263158	0.000659703	0.0247901	0.267767	PDP2,57546:up	http://amigo.geneontology.org/amigo/term/GO:0010510
leucine zipper domain binding	Molecular Function	GO:0043522	1	12	38	18190	0.0263158	0.000659703	0.0247901	0.267767	PAWR,5074:up	http://amigo.geneontology.org/amigo/term/GO:0043522
regulation of dendrite development	Biological Process	GO:0050773	2	117	38	18190	0.0526316	0.00643211	0.024802	0.267767	MARCKS,4082:down|DYLX2,9856:up	http://amigo.geneontology.org/amigo/term/GO:0050773
regulation of primary metabolic process	Biological Process	GO:0080090	18	5634	38	18190	0.473684	0.309731	0.0248145	0.267767	MIDN,90007:down|LEFTY2,7044:down|ZNF84,7637:up|MBNL3,55796:up|POU2F1,5451:down|PDP2,57546:up|ZGLP1,100125288:down|PAWR,5074:up|HIST1H2AG,8969:down|SOX2,6657:down|NACC1,112939:down|ADNP,23394:down|POU5F1B,5462:up|MYC,4609:up|PURB,5814:down|TNFSF15,9966:down|MARCKS,4082:down|SP5,389058:down	http://amigo.geneontology.org/amigo/term/GO:0080090
cellular carbohydrate metabolic process	Biological Process	GO:0044262	3	302	38	18190	0.0789474	0.0166025	0.0249142	0.267767	MIDN,90007:down|ADNP,23394:down|ALG10,84920:up	http://amigo.geneontology.org/amigo/term/GO:0044262
neuron projection morphogenesis	Biological Process	GO:0048812	4	536	38	18190	0.105263	0.0294667	0.0249444	0.267767	MARCKS,4082:down|ADNP,23394:down|LINGO1,84894:up|TSKU,25987:down	http://amigo.geneontology.org/amigo/term/GO:0048812
positive regulation of cysteine-type endopeptidase activity involved in apoptotic process	Biological Process	GO:0043280	2	118	38	18190	0.0526316	0.00648708	0.0251968	0.267767	TNFSF15,9966:down|MYC,4609:up	http://amigo.geneontology.org/amigo/term/GO:0043280
negative regulation of neuron projection development	Biological Process	GO:0010977	2	119	38	18190	0.0526316	0.00654206	0.0255942	0.267767	DYLX2,9856:up|LINGO1,84894:up	http://amigo.geneontology.org/amigo/term/GO:0010977
zymogen activation	Biological Process	GO:0031638	2	119	38	18190	0.0526316	0.00654206	0.0255942	0.267767	TNFSF15,9966:down|PAWR,5074:up	http://amigo.geneontology.org/amigo/term/GO:0031638
proteasome binding	Molecular Function	GO:0070628	1	13	38	18190	0.0263158	0.000714678	0.0268287	0.267767	SACS,26278:down	http://amigo.geneontology.org/amigo/term/GO:0070628
regulation of acyl-CoA biosynthetic process	Biological Process	GO:0050812	1	13	38	18190	0.0263158	0.000714678	0.0268287	0.267767	PDP2,57546:up	http://amigo.geneontology.org/amigo/term/GO:0050812
chromatoid body	Cellular Component	GO:0033391	1	13	38	18190	0.0263158	0.000714678	0.0268287	0.267767	MARCKS,4082:down	http://amigo.geneontology.org/amigo/term/GO:0033391
detection of temperature stimulus involved in sensory perception of pain	Biological Process	GO:0050965	1	13	38	18190	0.0263158	0.000714678	0.0268287	0.267767	PAWR,5074:up	http://amigo.geneontology.org/amigo/term/GO:0050965
glial cell fate commitment	Biological Process	GO:0021781	1	13	38	18190	0.0263158	0.000714678	0.0268287	0.267767	SOX2,6657:down	http://amigo.geneontology.org/amigo/term/GO:0021781
detection of temperature stimulus involved in sensory perception	Biological Process	GO:0050961	1	13	38	18190	0.0263158	0.000714678	0.0268287	0.267767	PAWR,5074:up	http://amigo.geneontology.org/amigo/term/GO:0050961
positive regulation of protein modification process	Biological Process	GO:0031401	6	1123	38	18190	0.157895	0.0617372	0.027668	0.267767	TNFSF15,9966:down|PAWR,5074:up|MARCKS,4082:down|LEFTY2,7044:down|ADNP,23394:down|SOX2,6657:down	http://amigo.geneontology.org/amigo/term/GO:0031401
regulation of RNA metabolic process	Biological Process	GO:0051252	13	3623	38	18190	0.342105	0.199175	0.0277691	0.267767	ZNF84,7637:up|NACC1,112939:down|POU5F1B,5462:up|ADNP,23394:down|MYC,4609:up|MBNL3,55796:up|PURB,5814:down|POU2F1,5451:down|ZGLP1,100125288:down|PAWR,5074:up|HIST1H2AG,8969:down|SP5,389058:down|SOX2,6657:down	http://amigo.geneontology.org/amigo/term/GO:0051252
regulation of cell development	Biological Process	GO:0060284	5	828	38	18190	0.131579	0.0455195	0.0279363	0.267767	MARCKS,4082:down|ADNP,23394:down|SOX2,6657:down|DYLX2,9856:up|LINGO1,84894:up	http://amigo.geneontology.org/amigo/term/GO:0060284
RNA polymerase II transcription regulatory region sequence-specific DNA binding transcription factor activity involved in positive regulation of transcription	Molecular Function	GO:0001228	3	316	38	18190	0.0789474	0.0173722	0.0279936	0.267767	ZGLP1,100125288:down|MYC,4609:up|SOX2,6657:down	http://amigo.geneontology.org/amigo/term/GO:0001228
inorganic cation import into cell	Biological Process	GO:0098659	1	14	38	18190	0.0263158	0.000769654	0.0288632	0.267767	PAWR,5074:up	http://amigo.geneontology.org/amigo/term/GO:0098659
oxygen transport	Biological Process	GO:0015671	1	14	38	18190	0.0263158	0.000769654	0.0288632	0.267767	MYC,4609:up	http://amigo.geneontology.org/amigo/term/GO:0015671
negative regulation of B cell proliferation	Biological Process	GO:0030889	1	14	38	18190	0.0263158	0.000769654	0.0288632	0.267767	PAWR,5074:up	http://amigo.geneontology.org/amigo/term/GO:0030889
regulation of protein glycosylation	Biological Process	GO:0060049	1	14	38	18190	0.0263158	0.000769654	0.0288632	0.267767	ADNP,23394:down	http://amigo.geneontology.org/amigo/term/GO:0060049
adenohypophysis development	Biological Process	GO:0021984	1	14	38	18190	0.0263158	0.000769654	0.0288632	0.267767	SOX2,6657:down	http://amigo.geneontology.org/amigo/term/GO:0021984
regulation of transmission of nerve impulse	Biological Process	GO:0051969	1	14	38	18190	0.0263158	0.000769654	0.0288632	0.267767	PAWR,5074:up	http://amigo.geneontology.org/amigo/term/GO:0051969
positive regulation of dendritic spine morphogenesis	Biological Process	GO:0061003	1	14	38	18190	0.0263158	0.000769654	0.0288632	0.267767	MARCKS,4082:down	http://amigo.geneontology.org/amigo/term/GO:0061003
positive regulation of metanephros development	Biological Process	GO:0072216	1	14	38	18190	0.0263158	0.000769654	0.0288632	0.267767	MYC,4609:up	http://amigo.geneontology.org/amigo/term/GO:0072216
regulation of monocyte differentiation	Biological Process	GO:0045655	1	14	38	18190	0.0263158	0.000769654	0.0288632	0.267767	MYC,4609:up	http://amigo.geneontology.org/amigo/term/GO:0045655
inorganic ion import into cell	Biological Process	GO:0099587	1	14	38	18190	0.0263158	0.000769654	0.0288632	0.267767	PAWR,5074:up	http://amigo.geneontology.org/amigo/term/GO:0099587
acetyl-CoA biosynthetic process from pyruvate	Biological Process	GO:0006086	1	15	38	18190	0.0263158	0.000824629	0.0308935	0.273859	PDP2,57546:up	http://amigo.geneontology.org/amigo/term/GO:0006086
DNA replication factor A complex	Cellular Component	GO:0005662	1	15	38	18190	0.0263158	0.000824629	0.0308935	0.273859	PURB,5814:down	http://amigo.geneontology.org/amigo/term/GO:0005662
cellular response to gonadotropin stimulus	Biological Process	GO:0071371	1	15	38	18190	0.0263158	0.000824629	0.0308935	0.273859	PAWR,5074:up	http://amigo.geneontology.org/amigo/term/GO:0071371
miRNA binding	Molecular Function	GO:0035198	1	15	38	18190	0.0263158	0.000824629	0.0308935	0.273859	SOX2,6657:down	http://amigo.geneontology.org/amigo/term/GO:0035198
metanephric mesenchyme development	Biological Process	GO:0072075	1	15	38	18190	0.0263158	0.000824629	0.0308935	0.273859	MYC,4609:up	http://amigo.geneontology.org/amigo/term/GO:0072075
response to vitamin E	Biological Process	GO:0033197	1	15	38	18190	0.0263158	0.000824629	0.0308935	0.273859	PAWR,5074:up	http://amigo.geneontology.org/amigo/term/GO:0033197
BLOC-1 complex	Cellular Component	GO:0031083	1	15	38	18190	0.0263158	0.000824629	0.0308935	0.273859	BLOC1S4,55330:up	http://amigo.geneontology.org/amigo/term/GO:0031083
RNA polymerase II regulatory region sequence-specific DNA binding	Molecular Function	GO:0000977	4	574	38	18190	0.105263	0.0315558	0.0310409	0.273859	PURB,5814:down|ZGLP1,100125288:down|MYC,4609:up|SP5,389058:down	http://amigo.geneontology.org/amigo/term/GO:0000977
regulation of cell morphogenesis involved in differentiation	Biological Process	GO:0010769	3	330	38	18190	0.0789474	0.0181418	0.0312682	0.273859	MARCKS,4082:down|ADNP,23394:down|LINGO1,84894:up	http://amigo.geneontology.org/amigo/term/GO:0010769
RNA polymerase II regulatory region DNA binding	Molecular Function	GO:0001012	4	578	38	18190	0.105263	0.0317757	0.0317298	0.273859	PURB,5814:down|ZGLP1,100125288:down|MYC,4609:up|SP5,389058:down	http://amigo.geneontology.org/amigo/term/GO:0001012
positive regulation of protein metabolic process	Biological Process	GO:0051247	7	1488	38	18190	0.184211	0.0818032	0.0323724	0.273859	TNFSF15,9966:down|PAWR,5074:up|MARCKS,4082:down|LEFTY2,7044:down|ADNP,23394:down|MYC,4609:up|SOX2,6657:down	http://amigo.geneontology.org/amigo/term/GO:0051247
glucosyltransferase activity	Molecular Function	GO:0046527	1	16	38	18190	0.0263158	0.000879604	0.0329197	0.273859	ALG10,84920:up	http://amigo.geneontology.org/amigo/term/GO:0046527
anterograde synaptic vesicle transport	Biological Process	GO:0048490	1	16	38	18190	0.0263158	0.000879604	0.0329197	0.273859	BLOC1S4,55330:up	http://amigo.geneontology.org/amigo/term/GO:0048490
positive regulation of phosphoprotein phosphatase activity	Biological Process	GO:0032516	1	16	38	18190	0.0263158	0.000879604	0.0329197	0.273859	PAWR,5074:up	http://amigo.geneontology.org/amigo/term/GO:0032516
endodermal cell fate commitment	Biological Process	GO:0001711	1	16	38	18190	0.0263158	0.000879604	0.0329197	0.273859	SOX2,6657:down	http://amigo.geneontology.org/amigo/term/GO:0001711
gap junction channel activity	Molecular Function	GO:0005243	1	16	38	18190	0.0263158	0.000879604	0.0329197	0.273859	GJB2,2706:up	http://amigo.geneontology.org/amigo/term/GO:0005243
glycoprotein biosynthetic process	Biological Process	GO:0009101	3	337	38	18190	0.0789474	0.0185267	0.0329784	0.273859	PAWR,5074:up|ADNP,23394:down|ALG10,84920:up	http://amigo.geneontology.org/amigo/term/GO:0009101
sequence-specific DNA binding transcription factor activity	Molecular Function	GO:0003700	6	1179	38	18190	0.157895	0.0648158	0.0340424	0.273859	POU2F1,5451:down|PURB,5814:down|ZGLP1,100125288:down|POU5F1B,5462:up|MYC,4609:up|SOX2,6657:down	http://amigo.geneontology.org/amigo/term/GO:0003700
nucleic acid binding transcription factor activity	Molecular Function	GO:0001071	6	1179	38	18190	0.157895	0.0648158	0.0340424	0.273859	POU2F1,5451:down|PURB,5814:down|ZGLP1,100125288:down|POU5F1B,5462:up|MYC,4609:up|SOX2,6657:down	http://amigo.geneontology.org/amigo/term/GO:0001071
negative regulation of cell projection organization	Biological Process	GO:0031345	2	140	38	18190	0.0526316	0.00769654	0.0345152	0.273859	DYLX2,9856:up|LINGO1,84894:up	http://amigo.geneontology.org/amigo/term/GO:0031345
negative regulation of biological process	Biological Process	GO:0048519	15	4546	38	18190	0.394737	0.249918	0.034583	0.273859	MIDN,90007:down|SACS,26278:down|NACC1,112939:down|ADNP,23394:down|MYC,4609:up|DYLX2,9856:up|MBNL3,55796:up|POU2F1,5451:down|PURB,5814:down|ZGLP1,100125288:down|PAWR,5074:up|HIST1H2AG,8969:down|SOX2,6657:down|TSKU,25987:down|LINGO1,84894:up	http://amigo.geneontology.org/amigo/term/GO:0048519
positive regulation of protein phosphorylation	Biological Process	GO:0001934	5	877	38	18190	0.131579	0.0482133	0.0346147	0.273859	TNFSF15,9966:down|MARCKS,4082:down|LEFTY2,7044:down|ADNP,23394:down|SOX2,6657:down	http://amigo.geneontology.org/amigo/term/GO:0001934
fibroblast apoptotic process	Biological Process	GO:0044346	1	17	38	18190	0.0263158	0.000934579	0.0349418	0.273859	MYC,4609:up	http://amigo.geneontology.org/amigo/term/GO:0044346
regulation of glucose import in response to insulin stimulus	Biological Process	GO:2001273	1	17	38	18190	0.0263158	0.000934579	0.0349418	0.273859	MARCKS,4082:down	http://amigo.geneontology.org/amigo/term/GO:2001273
glucose import in response to insulin stimulus	Biological Process	GO:0044381	1	17	38	18190	0.0263158	0.000934579	0.0349418	0.273859	MARCKS,4082:down	http://amigo.geneontology.org/amigo/term/GO:0044381
regulation of inclusion body assembly	Biological Process	GO:0090083	1	17	38	18190	0.0263158	0.000934579	0.0349418	0.273859	SACS,26278:down	http://amigo.geneontology.org/amigo/term/GO:0090083
negative regulation of T cell receptor signaling pathway	Biological Process	GO:0050860	1	17	38	18190	0.0263158	0.000934579	0.0349418	0.273859	PAWR,5074:up	http://amigo.geneontology.org/amigo/term/GO:0050860
detection of temperature stimulus	Biological Process	GO:0016048	1	17	38	18190	0.0263158	0.000934579	0.0349418	0.273859	PAWR,5074:up	http://amigo.geneontology.org/amigo/term/GO:0016048
activation of NF-kappaB-inducing kinase activity	Biological Process	GO:0007250	1	17	38	18190	0.0263158	0.000934579	0.0349418	0.273859	TNFSF15,9966:down	http://amigo.geneontology.org/amigo/term/GO:0007250
negative regulation of signaling	Biological Process	GO:0023057	6	1193	38	18190	0.157895	0.0655855	0.0357756	0.273859	MIDN,90007:down|PAWR,5074:up|ADNP,23394:down|MYC,4609:up|SOX2,6657:down|TSKU,25987:down	http://amigo.geneontology.org/amigo/term/GO:0023057
cell projection cytoplasm	Cellular Component	GO:0032838	2	143	38	18190	0.0526316	0.00786146	0.0358759	0.273859	MARCKS,4082:down|BLOC1S4,55330:up	http://amigo.geneontology.org/amigo/term/GO:0032838
negative regulation of developmental process	Biological Process	GO:0051093	5	889	38	18190	0.131579	0.048873	0.036391	0.273859	MYC,4609:up|SOX2,6657:down|DYLX2,9856:up|LINGO1,84894:up|MBNL3,55796:up	http://amigo.geneontology.org/amigo/term/GO:0051093
LRR domain binding	Molecular Function	GO:0030275	1	18	38	18190	0.0263158	0.000989555	0.0369597	0.273859	PAWR,5074:up	http://amigo.geneontology.org/amigo/term/GO:0030275
post-anal tail morphogenesis	Biological Process	GO:0036342	1	18	38	18190	0.0263158	0.000989555	0.0369597	0.273859	SP5,389058:down	http://amigo.geneontology.org/amigo/term/GO:0036342
gas transport	Biological Process	GO:0015669	1	18	38	18190	0.0263158	0.000989555	0.0369597	0.273859	MYC,4609:up	http://amigo.geneontology.org/amigo/term/GO:0015669
positive regulation of glycoprotein biosynthetic process	Biological Process	GO:0010560	1	18	38	18190	0.0263158	0.000989555	0.0369597	0.273859	PAWR,5074:up	http://amigo.geneontology.org/amigo/term/GO:0010560
protein targeting to Golgi	Biological Process	GO:0000042	1	18	38	18190	0.0263158	0.000989555	0.0369597	0.273859	RGPD4,285190:up	http://amigo.geneontology.org/amigo/term/GO:0000042
negative regulation of cell communication	Biological Process	GO:0010648	6	1205	38	18190	0.157895	0.0662452	0.0373066	0.273859	MIDN,90007:down|PAWR,5074:up|ADNP,23394:down|MYC,4609:up|SOX2,6657:down|TSKU,25987:down	http://amigo.geneontology.org/amigo/term/GO:0010648
positive regulation of hydrolase activity	Biological Process	GO:0051345	5	897	38	18190	0.131579	0.0493128	0.0376064	0.273859	TNFSF15,9966:down|PAWR,5074:up|MARCKS,4082:down|TBC1D3I,102724862:down|MYC,4609:up	http://amigo.geneontology.org/amigo/term/GO:0051345
cell projection organization	Biological Process	GO:0030030	6	1211	38	18190	0.157895	0.066575	0.038088	0.273859	MARCKS,4082:down|ADNP,23394:down|BLOC1S4,55330:up|DYLX2,9856:up|LINGO1,84894:up|TSKU,25987:down	http://amigo.geneontology.org/amigo/term/GO:0030030
response to estradiol	Biological Process	GO:0032355	2	148	38	18190	0.0526316	0.00813634	0.0381894	0.273859	PAWR,5074:up|GJB2,2706:up	http://amigo.geneontology.org/amigo/term/GO:0032355
positive regulation of proteolysis	Biological Process	GO:0045862	3	359	38	18190	0.0789474	0.0197361	0.038668	0.273859	TNFSF15,9966:down|PAWR,5074:up|MYC,4609:up	http://amigo.geneontology.org/amigo/term/GO:0045862
cell proliferation involved in kidney development	Biological Process	GO:0072111	1	19	38	18190	0.0263158	0.00104453	0.0389736	0.273859	MYC,4609:up	http://amigo.geneontology.org/amigo/term/GO:0072111
kidney mesenchyme development	Biological Process	GO:0072074	1	19	38	18190	0.0263158	0.00104453	0.0389736	0.273859	MYC,4609:up	http://amigo.geneontology.org/amigo/term/GO:0072074
liver regeneration	Biological Process	GO:0097421	1	19	38	18190	0.0263158	0.00104453	0.0389736	0.273859	POU2F1,5451:down	http://amigo.geneontology.org/amigo/term/GO:0097421
neuronal stem cell maintenance	Biological Process	GO:0097150	1	19	38	18190	0.0263158	0.00104453	0.0389736	0.273859	SOX2,6657:down	http://amigo.geneontology.org/amigo/term/GO:0097150
leukocyte tethering or rolling	Biological Process	GO:0050901	1	19	38	18190	0.0263158	0.00104453	0.0389736	0.273859	PAWR,5074:up	http://amigo.geneontology.org/amigo/term/GO:0050901
positive regulation of cGMP biosynthetic process	Biological Process	GO:0030828	1	19	38	18190	0.0263158	0.00104453	0.0389736	0.273859	ADNP,23394:down	http://amigo.geneontology.org/amigo/term/GO:0030828
acetyl-CoA biosynthetic process	Biological Process	GO:0006085	1	19	38	18190	0.0263158	0.00104453	0.0389736	0.273859	PDP2,57546:up	http://amigo.geneontology.org/amigo/term/GO:0006085
germ cell nucleus	Cellular Component	GO:0043073	1	19	38	18190	0.0263158	0.00104453	0.0389736	0.273859	MARCKS,4082:down	http://amigo.geneontology.org/amigo/term/GO:0043073
regulation of gene expression	Biological Process	GO:0010468	14	4210	38	18190	0.368421	0.231446	0.0398526	0.273859	ZNF84,7637:up|NACC1,112939:down|POU5F1B,5462:up|ADNP,23394:down|MYC,4609:up|MBNL3,55796:up|POU2F1,5451:down|PURB,5814:down|ZGLP1,100125288:down|PAWR,5074:up|HIST1H2AG,8969:down|SP5,389058:down|SOX2,6657:down|TSKU,25987:down	http://amigo.geneontology.org/amigo/term/GO:0010468
sequence-specific DNA binding RNA polymerase II transcription factor activity	Molecular Function	GO:0000981	4	624	38	18190	0.105263	0.0343046	0.0403088	0.273859	PURB,5814:down|ZGLP1,100125288:down|MYC,4609:up|SOX2,6657:down	http://amigo.geneontology.org/amigo/term/GO:0000981
negative regulation of metabolic process	Biological Process	GO:0009892	10	2644	38	18190	0.263158	0.145355	0.040923	0.273859	MIDN,90007:down|NACC1,112939:down|ADNP,23394:down|MYC,4609:up|PURB,5814:down|POU2F1,5451:down|ZGLP1,100125288:down|PAWR,5074:up|HIST1H2AG,8969:down|SOX2,6657:down	http://amigo.geneontology.org/amigo/term/GO:0009892
BLOC complex	Cellular Component	GO:0031082	1	20	38	18190	0.0263158	0.00109951	0.0409833	0.273859	BLOC1S4,55330:up	http://amigo.geneontology.org/amigo/term/GO:0031082
establishment of protein localization to Golgi	Biological Process	GO:0072600	1	20	38	18190	0.0263158	0.00109951	0.0409833	0.273859	RGPD4,285190:up	http://amigo.geneontology.org/amigo/term/GO:0072600
connexon complex	Cellular Component	GO:0005922	1	20	38	18190	0.0263158	0.00109951	0.0409833	0.273859	GJB2,2706:up	http://amigo.geneontology.org/amigo/term/GO:0005922
positive regulation of glycoprotein metabolic process	Biological Process	GO:1903020	1	20	38	18190	0.0263158	0.00109951	0.0409833	0.273859	PAWR,5074:up	http://amigo.geneontology.org/amigo/term/GO:1903020
oligosaccharide-lipid intermediate biosynthetic process	Biological Process	GO:0006490	1	20	38	18190	0.0263158	0.00109951	0.0409833	0.273859	ALG10,84920:up	http://amigo.geneontology.org/amigo/term/GO:0006490
regulation of sulfur metabolic process	Biological Process	GO:0042762	1	20	38	18190	0.0263158	0.00109951	0.0409833	0.273859	PDP2,57546:up	http://amigo.geneontology.org/amigo/term/GO:0042762
dolichol-linked oligosaccharide biosynthetic process	Biological Process	GO:0006488	1	20	38	18190	0.0263158	0.00109951	0.0409833	0.273859	ALG10,84920:up	http://amigo.geneontology.org/amigo/term/GO:0006488
estrous cycle	Biological Process	GO:0044849	1	20	38	18190	0.0263158	0.00109951	0.0409833	0.273859	ADNP,23394:down	http://amigo.geneontology.org/amigo/term/GO:0044849
interleukin-2 biosynthetic process	Biological Process	GO:0042094	1	20	38	18190	0.0263158	0.00109951	0.0409833	0.273859	PAWR,5074:up	http://amigo.geneontology.org/amigo/term/GO:0042094
protein phosphatase 1 binding	Molecular Function	GO:0008157	1	20	38	18190	0.0263158	0.00109951	0.0409833	0.273859	PAWR,5074:up	http://amigo.geneontology.org/amigo/term/GO:0008157
cellular oligosaccharide metabolic process	Biological Process	GO:0051691	1	20	38	18190	0.0263158	0.00109951	0.0409833	0.273859	ALG10,84920:up	http://amigo.geneontology.org/amigo/term/GO:0051691
positive regulation of phosphorylation	Biological Process	GO:0042327	5	919	38	18190	0.131579	0.0505223	0.0410788	0.273859	TNFSF15,9966:down|MARCKS,4082:down|LEFTY2,7044:down|ADNP,23394:down|SOX2,6657:down	http://amigo.geneontology.org/amigo/term/GO:0042327
sensory perception of mechanical stimulus	Biological Process	GO:0050954	2	155	38	18190	0.0526316	0.00852117	0.0415221	0.275621	PAWR,5074:up|GJB2,2706:up	http://amigo.geneontology.org/amigo/term/GO:0050954
2 iron, 2 sulfur cluster binding	Molecular Function	GO:0051537	1	21	38	18190	0.0263158	0.00115448	0.0429889	0.275846	FDX1L,112812:down	http://amigo.geneontology.org/amigo/term/GO:0051537
protein ADP-ribosylation	Biological Process	GO:0006471	1	21	38	18190	0.0263158	0.00115448	0.0429889	0.275846	ADNP,23394:down	http://amigo.geneontology.org/amigo/term/GO:0006471
positive regulation of cGMP metabolic process	Biological Process	GO:0030825	1	21	38	18190	0.0263158	0.00115448	0.0429889	0.275846	ADNP,23394:down	http://amigo.geneontology.org/amigo/term/GO:0030825
male genitalia development	Biological Process	GO:0030539	1	21	38	18190	0.0263158	0.00115448	0.0429889	0.275846	GJB2,2706:up	http://amigo.geneontology.org/amigo/term/GO:0030539
decidualization	Biological Process	GO:0046697	1	21	38	18190	0.0263158	0.00115448	0.0429889	0.275846	GJB2,2706:up	http://amigo.geneontology.org/amigo/term/GO:0046697
regulation of cellular extravasation	Biological Process	GO:0002691	1	21	38	18190	0.0263158	0.00115448	0.0429889	0.275846	PAWR,5074:up	http://amigo.geneontology.org/amigo/term/GO:0002691
sensory perception of temperature stimulus	Biological Process	GO:0050951	1	21	38	18190	0.0263158	0.00115448	0.0429889	0.275846	PAWR,5074:up	http://amigo.geneontology.org/amigo/term/GO:0050951
negative regulation of antigen receptor-mediated signaling pathway	Biological Process	GO:0050858	1	21	38	18190	0.0263158	0.00115448	0.0429889	0.275846	PAWR,5074:up	http://amigo.geneontology.org/amigo/term/GO:0050858
positive regulation of cell morphogenesis involved in differentiation	Biological Process	GO:0010770	2	160	38	18190	0.0526316	0.00879604	0.0439678	0.280471	MARCKS,4082:down|ADNP,23394:down	http://amigo.geneontology.org/amigo/term/GO:0010770
glycoprotein metabolic process	Biological Process	GO:0009100	3	381	38	18190	0.0789474	0.0209456	0.0448296	0.280471	PAWR,5074:up|ADNP,23394:down|ALG10,84920:up	http://amigo.geneontology.org/amigo/term/GO:0009100
regulation of axonogenesis	Biological Process	GO:0050770	2	162	38	18190	0.0526316	0.00890599	0.0449609	0.280471	ADNP,23394:down|LINGO1,84894:up	http://amigo.geneontology.org/amigo/term/GO:0050770
regulation of cGMP biosynthetic process	Biological Process	GO:0030826	1	22	38	18190	0.0263158	0.00120946	0.0449905	0.280471	ADNP,23394:down	http://amigo.geneontology.org/amigo/term/GO:0030826
inclusion body assembly	Biological Process	GO:0070841	1	22	38	18190	0.0263158	0.00120946	0.0449905	0.280471	SACS,26278:down	http://amigo.geneontology.org/amigo/term/GO:0070841
central nervous system projection neuron axonogenesis	Biological Process	GO:0021952	1	22	38	18190	0.0263158	0.00120946	0.0449905	0.280471	TSKU,25987:down	http://amigo.geneontology.org/amigo/term/GO:0021952
neuron projection	Cellular Component	GO:0043005	5	947	38	18190	0.131579	0.0520616	0.0457766	0.280471	PAWR,5074:up|MARCKS,4082:down|SACS,26278:down|ADNP,23394:down|BLOC1S4,55330:up	http://amigo.geneontology.org/amigo/term/GO:0043005
regulation of cellular carbohydrate metabolic process	Biological Process	GO:0010675	2	164	38	18190	0.0526316	0.00901594	0.0459624	0.280471	MIDN,90007:down|ADNP,23394:down	http://amigo.geneontology.org/amigo/term/GO:0010675
regulation of transcription, DNA-templated	Biological Process	GO:0006355	12	3478	38	18190	0.315789	0.191204	0.0461477	0.280471	ZNF84,7637:up|NACC1,112939:down|POU5F1B,5462:up|ADNP,23394:down|MYC,4609:up|PURB,5814:down|POU2F1,5451:down|ZGLP1,100125288:down|PAWR,5074:up|HIST1H2AG,8969:down|SP5,389058:down|SOX2,6657:down	http://amigo.geneontology.org/amigo/term/GO:0006355
somatodendritic compartment	Cellular Component	GO:0036477	4	653	38	18190	0.105263	0.0358988	0.0463421	0.280471	PAWR,5074:up|MARCKS,4082:down|SACS,26278:down|ADNP,23394:down	http://amigo.geneontology.org/amigo/term/GO:0036477
negative regulation of macromolecule metabolic process	Biological Process	GO:0010605	9	2326	38	18190	0.236842	0.127872	0.0465202	0.280471	NACC1,112939:down|ADNP,23394:down|MYC,4609:up|PURB,5814:down|POU2F1,5451:down|ZGLP1,100125288:down|PAWR,5074:up|HIST1H2AG,8969:down|SOX2,6657:down	http://amigo.geneontology.org/amigo/term/GO:0010605
regulation of protein phosphorylation	Biological Process	GO:0001932	6	1273	38	18190	0.157895	0.0699835	0.0467914	0.280471	TNFSF15,9966:down|MARCKS,4082:down|LEFTY2,7044:down|ADNP,23394:down|MYC,4609:up|SOX2,6657:down	http://amigo.geneontology.org/amigo/term/GO:0001932
wide pore channel activity	Molecular Function	GO:0022829	1	23	38	18190	0.0263158	0.00126443	0.046988	0.280471	GJB2,2706:up	http://amigo.geneontology.org/amigo/term/GO:0022829
C21-steroid hormone biosynthetic process	Biological Process	GO:0006700	1	23	38	18190	0.0263158	0.00126443	0.046988	0.280471	FDX1L,112812:down	http://amigo.geneontology.org/amigo/term/GO:0006700
positive regulation of neurological system process	Biological Process	GO:0031646	1	23	38	18190	0.0263158	0.00126443	0.046988	0.280471	PAWR,5074:up	http://amigo.geneontology.org/amigo/term/GO:0031646
regulation of metanephros development	Biological Process	GO:0072215	1	23	38	18190	0.0263158	0.00126443	0.046988	0.280471	MYC,4609:up	http://amigo.geneontology.org/amigo/term/GO:0072215
positive regulation of cellular response to insulin stimulus	Biological Process	GO:1900078	1	23	38	18190	0.0263158	0.00126443	0.046988	0.280471	MARCKS,4082:down	http://amigo.geneontology.org/amigo/term/GO:1900078
retrograde transport, vesicle recycling within Golgi	Biological Process	GO:0000301	1	23	38	18190	0.0263158	0.00126443	0.046988	0.280471	RGPD4,285190:up	http://amigo.geneontology.org/amigo/term/GO:0000301
regulation of nucleic acid-templated transcription	Biological Process	GO:1903506	12	3497	38	18190	0.315789	0.192248	0.0478693	0.284629	ZNF84,7637:up|NACC1,112939:down|POU5F1B,5462:up|ADNP,23394:down|MYC,4609:up|PURB,5814:down|POU2F1,5451:down|ZGLP1,100125288:down|PAWR,5074:up|HIST1H2AG,8969:down|SP5,389058:down|SOX2,6657:down	http://amigo.geneontology.org/amigo/term/GO:1903506
negative regulation of myoblast differentiation	Biological Process	GO:0045662	1	24	38	18190	0.0263158	0.00131941	0.0489814	0.28811	MBNL3,55796:up	http://amigo.geneontology.org/amigo/term/GO:0045662
melanosome organization	Biological Process	GO:0032438	1	24	38	18190	0.0263158	0.00131941	0.0489814	0.28811	BLOC1S4,55330:up	http://amigo.geneontology.org/amigo/term/GO:0032438
regulation of insulin secretion	Biological Process	GO:0050796	2	170	38	18190	0.0526316	0.00934579	0.0490162	0.28811	MIDN,90007:down|MARCKS,4082:down	http://amigo.geneontology.org/amigo/term/GO:0050796
regulation of RNA biosynthetic process	Biological Process	GO:2001141	12	3514	38	18190	0.315789	0.193183	0.0494485	0.289547	ZNF84,7637:up|NACC1,112939:down|POU5F1B,5462:up|ADNP,23394:down|MYC,4609:up|PURB,5814:down|POU2F1,5451:down|ZGLP1,100125288:down|PAWR,5074:up|HIST1H2AG,8969:down|SP5,389058:down|SOX2,6657:down	http://amigo.geneontology.org/amigo/term/GO:2001141
multicellular organismal development	Biological Process	GO:0007275	15	4755	38	18190	0.394737	0.261407	0.0498543	0.290817	LEFTY2,7044:down|ADNP,23394:down|GJB2,2706:up|MYC,4609:up|DYLX2,9856:up|MBNL3,55796:up|PURB,5814:down|POU2F1,5451:down|ZGLP1,100125288:down|MARCKS,4082:down|BLOC1S4,55330:up|SP5,389058:down|SOX2,6657:down|TSKU,25987:down|LINGO1,84894:up	http://amigo.geneontology.org/amigo/term/GO:0007275
ventricular system development	Biological Process	GO:0021591	1	25	38	18190	0.0263158	0.00137438	0.0509708	0.29359	TSKU,25987:down	http://amigo.geneontology.org/amigo/term/GO:0021591
negative regulation of calcium ion import	Biological Process	GO:0090281	1	25	38	18190	0.0263158	0.00137438	0.0509708	0.29359	PAWR,5074:up	http://amigo.geneontology.org/amigo/term/GO:0090281
pigment granule organization	Biological Process	GO:0048753	1	25	38	18190	0.0263158	0.00137438	0.0509708	0.29359	BLOC1S4,55330:up	http://amigo.geneontology.org/amigo/term/GO:0048753
regulation of carbohydrate metabolic process	Biological Process	GO:0006109	2	174	38	18190	0.0526316	0.0095657	0.0510924	0.29359	MIDN,90007:down|ADNP,23394:down	http://amigo.geneontology.org/amigo/term/GO:0006109
regulation of protein modification process	Biological Process	GO:0031399	7	1646	38	18190	0.184211	0.0904893	0.0515776	0.294581	TNFSF15,9966:down|PAWR,5074:up|MARCKS,4082:down|LEFTY2,7044:down|ADNP,23394:down|MYC,4609:up|SOX2,6657:down	http://amigo.geneontology.org/amigo/term/GO:0031399
axonogenesis	Biological Process	GO:0007409	3	405	38	18190	0.0789474	0.022265	0.0520796	0.294581	ADNP,23394:down|LINGO1,84894:up|TSKU,25987:down	http://amigo.geneontology.org/amigo/term/GO:0007409
regulation of macromolecule metabolic process	Biological Process	GO:0060255	17	5643	38	18190	0.447368	0.310225	0.0521023	0.294581	LEFTY2,7044:down|ZNF84,7637:up|MBNL3,55796:up|POU2F1,5451:down|ZGLP1,100125288:down|PAWR,5074:up|HIST1H2AG,8969:down|SOX2,6657:down|TSKU,25987:down|NACC1,112939:down|ADNP,23394:down|POU5F1B,5462:up|MYC,4609:up|PURB,5814:down|TNFSF15,9966:down|MARCKS,4082:down|SP5,389058:down	http://amigo.geneontology.org/amigo/term/GO:0060255
negative regulation of cellular metabolic process	Biological Process	GO:0031324	9	2376	38	18190	0.236842	0.130621	0.0521865	0.294581	MIDN,90007:down|NACC1,112939:down|MYC,4609:up|PURB,5814:down|POU2F1,5451:down|ZGLP1,100125288:down|PAWR,5074:up|HIST1H2AG,8969:down|SOX2,6657:down	http://amigo.geneontology.org/amigo/term/GO:0031324
regulation of hydrolase activity	Biological Process	GO:0051336	6	1308	38	18190	0.157895	0.0719076	0.0522212	0.294581	TNFSF15,9966:down|PAWR,5074:up|MARCKS,4082:down|TBC1D3I,102724862:down|MYC,4609:up|SOX2,6657:down	http://amigo.geneontology.org/amigo/term/GO:0051336
regulation of nucleobase-containing compound metabolic process	Biological Process	GO:0019219	13	3956	38	18190	0.342105	0.217482	0.0528912	0.294786	ZNF84,7637:up|NACC1,112939:down|POU5F1B,5462:up|ADNP,23394:down|MYC,4609:up|MBNL3,55796:up|PURB,5814:down|POU2F1,5451:down|ZGLP1,100125288:down|PAWR,5074:up|HIST1H2AG,8969:down|SP5,389058:down|SOX2,6657:down	http://amigo.geneontology.org/amigo/term/GO:0019219
detection of mechanical stimulus involved in sensory perception	Biological Process	GO:0050974	1	26	38	18190	0.0263158	0.00142936	0.0529561	0.294786	PAWR,5074:up	http://amigo.geneontology.org/amigo/term/GO:0050974
nuclear replisome	Cellular Component	GO:0043601	1	26	38	18190	0.0263158	0.00142936	0.0529561	0.294786	PURB,5814:down	http://amigo.geneontology.org/amigo/term/GO:0043601
cell differentiation	Biological Process	GO:0030154	12	3552	38	18190	0.315789	0.195272	0.0531128	0.294786	LEFTY2,7044:down|ADNP,23394:down|MYC,4609:up|DYLX2,9856:up|MBNL3,55796:up|PURB,5814:down|ZGLP1,100125288:down|MARCKS,4082:down|BLOC1S4,55330:up|SOX2,6657:down|TSKU,25987:down|LINGO1,84894:up	http://amigo.geneontology.org/amigo/term/GO:0030154
gene expression	Biological Process	GO:0010467	16	5223	38	18190	0.421053	0.287136	0.053283	0.294786	ZNF84,7637:up|MBNL3,55796:up|POU2F1,5451:down|ZGLP1,100125288:down|PAWR,5074:up|HIST1H2AG,8969:down|SOX2,6657:down|TSKU,25987:down|RAVER1,125950:down|NACC1,112939:down|ADNP,23394:down|POU5F1B,5462:up|MYC,4609:up|PURB,5814:down|TNFSF15,9966:down|SP5,389058:down	http://amigo.geneontology.org/amigo/term/GO:0010467
regulation of multicellular organismal development	Biological Process	GO:2000026	7	1663	38	18190	0.184211	0.0914239	0.0540062	0.294786	PURB,5814:down|MARCKS,4082:down|ADNP,23394:down|MYC,4609:up|SOX2,6657:down|DYLX2,9856:up|LINGO1,84894:up	http://amigo.geneontology.org/amigo/term/GO:2000026
mitochondrial matrix	Cellular Component	GO:0005759	3	412	38	18190	0.0789474	0.0226498	0.0542962	0.294786	PDP2,57546:up|SDHAF1,644096:up|FDX1L,112812:down	http://amigo.geneontology.org/amigo/term/GO:0005759
regulation of myeloid cell differentiation	Biological Process	GO:0045637	2	181	38	18190	0.0526316	0.00995052	0.0548011	0.294786	PURB,5814:down|MYC,4609:up	http://amigo.geneontology.org/amigo/term/GO:0045637
positive regulation of mesenchymal cell proliferation	Biological Process	GO:0002053	1	27	38	18190	0.0263158	0.00148433	0.0549373	0.294786	MYC,4609:up	http://amigo.geneontology.org/amigo/term/GO:0002053
negative regulation of dendrite development	Biological Process	GO:2000171	1	27	38	18190	0.0263158	0.00148433	0.0549373	0.294786	DYLX2,9856:up	http://amigo.geneontology.org/amigo/term/GO:2000171
anterograde axon cargo transport	Biological Process	GO:0008089	1	27	38	18190	0.0263158	0.00148433	0.0549373	0.294786	BLOC1S4,55330:up	http://amigo.geneontology.org/amigo/term/GO:0008089
relaxation of muscle	Biological Process	GO:0090075	1	27	38	18190	0.0263158	0.00148433	0.0549373	0.294786	PAWR,5074:up	http://amigo.geneontology.org/amigo/term/GO:0090075
central nervous system neuron axonogenesis	Biological Process	GO:0021955	1	27	38	18190	0.0263158	0.00148433	0.0549373	0.294786	TSKU,25987:down	http://amigo.geneontology.org/amigo/term/GO:0021955
positive regulation of neutrophil migration	Biological Process	GO:1902624	1	27	38	18190	0.0263158	0.00148433	0.0549373	0.294786	PAWR,5074:up	http://amigo.geneontology.org/amigo/term/GO:1902624
regeneration	Biological Process	GO:0031099	2	182	38	18190	0.0526316	0.0100055	0.0553386	0.295908	POU2F1,5451:down|SOX2,6657:down	http://amigo.geneontology.org/amigo/term/GO:0031099
positive regulation of phosphatase activity	Biological Process	GO:0010922	1	28	38	18190	0.0263158	0.00153931	0.0569146	0.30145	PAWR,5074:up	http://amigo.geneontology.org/amigo/term/GO:0010922
negative regulation of fibroblast proliferation	Biological Process	GO:0048147	1	28	38	18190	0.0263158	0.00153931	0.0569146	0.30145	MYC,4609:up	http://amigo.geneontology.org/amigo/term/GO:0048147
dendrite development	Biological Process	GO:0016358	2	185	38	18190	0.0526316	0.0101704	0.0569623	0.30145	MARCKS,4082:down|DYLX2,9856:up	http://amigo.geneontology.org/amigo/term/GO:0016358
regulation of proteolysis	Biological Process	GO:0030162	4	703	38	18190	0.105263	0.0386476	0.0578814	0.304319	TNFSF15,9966:down|PAWR,5074:up|MYC,4609:up|SOX2,6657:down	http://amigo.geneontology.org/amigo/term/GO:0030162
positive regulation of NIK/NF-kappaB signaling	Biological Process	GO:1901224	1	29	38	18190	0.0263158	0.00159428	0.0588878	0.304319	TNFSF15,9966:down	http://amigo.geneontology.org/amigo/term/GO:1901224
regulation of T cell receptor signaling pathway	Biological Process	GO:0050856	1	29	38	18190	0.0263158	0.00159428	0.0588878	0.304319	PAWR,5074:up	http://amigo.geneontology.org/amigo/term/GO:0050856
regulation of cGMP metabolic process	Biological Process	GO:0030823	1	29	38	18190	0.0263158	0.00159428	0.0588878	0.304319	ADNP,23394:down	http://amigo.geneontology.org/amigo/term/GO:0030823
negative regulation of B cell activation	Biological Process	GO:0050869	1	29	38	18190	0.0263158	0.00159428	0.0588878	0.304319	PAWR,5074:up	http://amigo.geneontology.org/amigo/term/GO:0050869
monocyte differentiation	Biological Process	GO:0030224	1	29	38	18190	0.0263158	0.00159428	0.0588878	0.304319	MYC,4609:up	http://amigo.geneontology.org/amigo/term/GO:0030224
replisome	Cellular Component	GO:0030894	1	29	38	18190	0.0263158	0.00159428	0.0588878	0.304319	PURB,5814:down	http://amigo.geneontology.org/amigo/term/GO:0030894
regulation of neuron apoptotic process	Biological Process	GO:0043523	2	192	38	18190	0.0526316	0.0105553	0.0608158	0.30792	PAWR,5074:up|ADNP,23394:down	http://amigo.geneontology.org/amigo/term/GO:0043523
axoneme part	Cellular Component	GO:0044447	1	30	38	18190	0.0263158	0.00164926	0.060857	0.30792	MARCKS,4082:down	http://amigo.geneontology.org/amigo/term/GO:0044447
regulation of dendritic spine morphogenesis	Biological Process	GO:0061001	1	30	38	18190	0.0263158	0.00164926	0.060857	0.30792	MARCKS,4082:down	http://amigo.geneontology.org/amigo/term/GO:0061001
epidermal growth factor receptor binding	Molecular Function	GO:0005154	1	30	38	18190	0.0263158	0.00164926	0.060857	0.30792	LINGO1,84894:up	http://amigo.geneontology.org/amigo/term/GO:0005154
gap junction	Cellular Component	GO:0005921	1	30	38	18190	0.0263158	0.00164926	0.060857	0.30792	GJB2,2706:up	http://amigo.geneontology.org/amigo/term/GO:0005921
Hsp70 protein binding	Molecular Function	GO:0030544	1	30	38	18190	0.0263158	0.00164926	0.060857	0.30792	SACS,26278:down	http://amigo.geneontology.org/amigo/term/GO:0030544
cell-type specific apoptotic process	Biological Process	GO:0097285	3	433	38	18190	0.0789474	0.0238043	0.0612167	0.30792	PAWR,5074:up|ADNP,23394:down|MYC,4609:up	http://amigo.geneontology.org/amigo/term/GO:0097285
cell morphogenesis involved in differentiation	Biological Process	GO:0000904	4	717	38	18190	0.105263	0.0394173	0.0613691	0.30792	MARCKS,4082:down|ADNP,23394:down|LINGO1,84894:up|TSKU,25987:down	http://amigo.geneontology.org/amigo/term/GO:0000904
transcription, DNA-templated	Biological Process	GO:0006351	12	3636	38	18190	0.315789	0.19989	0.0618893	0.30792	ZNF84,7637:up|NACC1,112939:down|POU5F1B,5462:up|ADNP,23394:down|MYC,4609:up|PURB,5814:down|POU2F1,5451:down|ZGLP1,100125288:down|PAWR,5074:up|HIST1H2AG,8969:down|SP5,389058:down|SOX2,6657:down	http://amigo.geneontology.org/amigo/term/GO:0006351
negative regulation of Wnt signaling pathway	Biological Process	GO:0030178	2	195	38	18190	0.0526316	0.0107202	0.0624943	0.30792	SOX2,6657:down|TSKU,25987:down	http://amigo.geneontology.org/amigo/term/GO:0030178
cellular response to estradiol stimulus	Biological Process	GO:0071392	1	31	38	18190	0.0263158	0.00170423	0.0628221	0.30792	PAWR,5074:up	http://amigo.geneontology.org/amigo/term/GO:0071392
positive regulation of dendrite morphogenesis	Biological Process	GO:0050775	1	31	38	18190	0.0263158	0.00170423	0.0628221	0.30792	MARCKS,4082:down	http://amigo.geneontology.org/amigo/term/GO:0050775
positive regulation of smooth muscle contraction	Biological Process	GO:0045987	1	31	38	18190	0.0263158	0.00170423	0.0628221	0.30792	PAWR,5074:up	http://amigo.geneontology.org/amigo/term/GO:0045987
amyloid precursor protein metabolic process	Biological Process	GO:0042982	1	31	38	18190	0.0263158	0.00170423	0.0628221	0.30792	PAWR,5074:up	http://amigo.geneontology.org/amigo/term/GO:0042982
maternal placenta development	Biological Process	GO:0001893	1	31	38	18190	0.0263158	0.00170423	0.0628221	0.30792	GJB2,2706:up	http://amigo.geneontology.org/amigo/term/GO:0001893
regulation of neutrophil migration	Biological Process	GO:1902622	1	31	38	18190	0.0263158	0.00170423	0.0628221	0.30792	PAWR,5074:up	http://amigo.geneontology.org/amigo/term/GO:1902622
RNA metabolic process	Biological Process	GO:0016070	14	4475	38	18190	0.368421	0.246014	0.0630241	0.30792	RAVER1,125950:down|ZNF84,7637:up|NACC1,112939:down|POU5F1B,5462:up|ADNP,23394:down|MYC,4609:up|MBNL3,55796:up|PURB,5814:down|POU2F1,5451:down|ZGLP1,100125288:down|PAWR,5074:up|HIST1H2AG,8969:down|SP5,389058:down|SOX2,6657:down	http://amigo.geneontology.org/amigo/term/GO:0016070
nucleic acid-templated transcription	Biological Process	GO:0097659	12	3650	38	18190	0.315789	0.20066	0.0634448	0.30792	ZNF84,7637:up|NACC1,112939:down|POU5F1B,5462:up|ADNP,23394:down|MYC,4609:up|PURB,5814:down|POU2F1,5451:down|ZGLP1,100125288:down|PAWR,5074:up|HIST1H2AG,8969:down|SP5,389058:down|SOX2,6657:down	http://amigo.geneontology.org/amigo/term/GO:0097659
axon development	Biological Process	GO:0061564	3	440	38	18190	0.0789474	0.0241891	0.0636124	0.30792	ADNP,23394:down|LINGO1,84894:up|TSKU,25987:down	http://amigo.geneontology.org/amigo/term/GO:0061564
regulation of apoptotic process	Biological Process	GO:0042981	6	1376	38	18190	0.157895	0.075646	0.0638603	0.30792	TNFSF15,9966:down|PAWR,5074:up|LEFTY2,7044:down|ADNP,23394:down|MYC,4609:up|SOX2,6657:down	http://amigo.geneontology.org/amigo/term/GO:0042981
chromatin binding	Molecular Function	GO:0003682	3	443	38	18190	0.0789474	0.024354	0.0646525	0.30792	POU2F1,5451:down|ZGLP1,100125288:down|ADNP,23394:down	http://amigo.geneontology.org/amigo/term/GO:0003682
cGMP biosynthetic process	Biological Process	GO:0006182	1	32	38	18190	0.0263158	0.00175921	0.0647833	0.30792	ADNP,23394:down	http://amigo.geneontology.org/amigo/term/GO:0006182
tumor necrosis factor receptor binding	Molecular Function	GO:0005164	1	32	38	18190	0.0263158	0.00175921	0.0647833	0.30792	TNFSF15,9966:down	http://amigo.geneontology.org/amigo/term/GO:0005164
phosphatidylserine binding	Molecular Function	GO:0001786	1	32	38	18190	0.0263158	0.00175921	0.0647833	0.30792	MARCKS,4082:down	http://amigo.geneontology.org/amigo/term/GO:0001786
cellular response to vitamin	Biological Process	GO:0071295	1	32	38	18190	0.0263158	0.00175921	0.0647833	0.30792	PAWR,5074:up	http://amigo.geneontology.org/amigo/term/GO:0071295
neuronal action potential	Biological Process	GO:0019228	1	32	38	18190	0.0263158	0.00175921	0.0647833	0.30792	PAWR,5074:up	http://amigo.geneontology.org/amigo/term/GO:0019228
chromatin organization	Biological Process	GO:0006325	4	734	38	18190	0.105263	0.0403518	0.0657539	0.309579	HIST3H2BB,128312:up|HIST1H2AG,8969:down|MYC,4609:up|SOX2,6657:down	http://amigo.geneontology.org/amigo/term/GO:0006325
regulation of peptide hormone secretion	Biological Process	GO:0090276	2	201	38	18190	0.0526316	0.01105	0.0658988	0.309579	MIDN,90007:down|MARCKS,4082:down	http://amigo.geneontology.org/amigo/term/GO:0090276
insulin secretion	Biological Process	GO:0030073	2	201	38	18190	0.0526316	0.01105	0.0658988	0.309579	MIDN,90007:down|MARCKS,4082:down	http://amigo.geneontology.org/amigo/term/GO:0030073
regulation of programmed cell death	Biological Process	GO:0043067	6	1388	38	18190	0.157895	0.0763057	0.0660652	0.309579	TNFSF15,9966:down|PAWR,5074:up|LEFTY2,7044:down|ADNP,23394:down|MYC,4609:up|SOX2,6657:down	http://amigo.geneontology.org/amigo/term/GO:0043067
axon cytoplasm	Cellular Component	GO:1904115	1	33	38	18190	0.0263158	0.00181418	0.0667404	0.309579	BLOC1S4,55330:up	http://amigo.geneontology.org/amigo/term/GO:1904115
acetyl-CoA metabolic process	Biological Process	GO:0006084	1	33	38	18190	0.0263158	0.00181418	0.0667404	0.309579	PDP2,57546:up	http://amigo.geneontology.org/amigo/term/GO:0006084
protein localization to Golgi apparatus	Biological Process	GO:0034067	1	33	38	18190	0.0263158	0.00181418	0.0667404	0.309579	RGPD4,285190:up	http://amigo.geneontology.org/amigo/term/GO:0034067
C21-steroid hormone metabolic process	Biological Process	GO:0008207	1	33	38	18190	0.0263158	0.00181418	0.0667404	0.309579	FDX1L,112812:down	http://amigo.geneontology.org/amigo/term/GO:0008207
positive regulation of protein dephosphorylation	Biological Process	GO:0035307	1	34	38	18190	0.0263158	0.00186916	0.0686936	0.31339	PAWR,5074:up	http://amigo.geneontology.org/amigo/term/GO:0035307
positive regulation of dendritic spine development	Biological Process	GO:0060999	1	34	38	18190	0.0263158	0.00186916	0.0686936	0.31339	MARCKS,4082:down	http://amigo.geneontology.org/amigo/term/GO:0060999
E-box binding	Molecular Function	GO:0070888	1	34	38	18190	0.0263158	0.00186916	0.0686936	0.31339	MYC,4609:up	http://amigo.geneontology.org/amigo/term/GO:0070888
regulation of digestive system process	Biological Process	GO:0044058	1	34	38	18190	0.0263158	0.00186916	0.0686936	0.31339	PAWR,5074:up	http://amigo.geneontology.org/amigo/term/GO:0044058
regulation of mesenchymal cell proliferation	Biological Process	GO:0010464	1	34	38	18190	0.0263158	0.00186916	0.0686936	0.31339	MYC,4609:up	http://amigo.geneontology.org/amigo/term/GO:0010464
regulation of peptide secretion	Biological Process	GO:0002791	2	206	38	18190	0.0526316	0.0113249	0.068783	0.31339	MIDN,90007:down|MARCKS,4082:down	http://amigo.geneontology.org/amigo/term/GO:0002791
macromolecular complex binding	Molecular Function	GO:0044877	6	1406	38	18190	0.157895	0.0772952	0.0694579	0.314374	POU2F1,5451:down|ZGLP1,100125288:down|MARCKS,4082:down|SACS,26278:down|ADNP,23394:down|MYC,4609:up	http://amigo.geneontology.org/amigo/term/GO:0044877
dendrite	Cellular Component	GO:0030425	3	457	38	18190	0.0789474	0.0251237	0.0696114	0.314374	MARCKS,4082:down|SACS,26278:down|ADNP,23394:down	http://amigo.geneontology.org/amigo/term/GO:0030425
positive regulation of protein kinase activity	Biological Process	GO:0045860	3	457	38	18190	0.0789474	0.0251237	0.0696114	0.314374	TNFSF15,9966:down|MARCKS,4082:down|ADNP,23394:down	http://amigo.geneontology.org/amigo/term/GO:0045860
response to iron ion	Biological Process	GO:0010039	1	35	38	18190	0.0263158	0.00192413	0.0706428	0.317172	PAWR,5074:up	http://amigo.geneontology.org/amigo/term/GO:0010039
cell fate commitment involved in formation of primary germ layer	Biological Process	GO:0060795	1	35	38	18190	0.0263158	0.00192413	0.0706428	0.317172	SOX2,6657:down	http://amigo.geneontology.org/amigo/term/GO:0060795
beta-tubulin binding	Molecular Function	GO:0048487	1	36	38	18190	0.0263158	0.00197911	0.072588	0.321637	ADNP,23394:down	http://amigo.geneontology.org/amigo/term/GO:0048487
positive regulation of axon extension	Biological Process	GO:0045773	1	36	38	18190	0.0263158	0.00197911	0.072588	0.321637	ADNP,23394:down	http://amigo.geneontology.org/amigo/term/GO:0045773
vesicle transport along microtubule	Biological Process	GO:0047496	1	36	38	18190	0.0263158	0.00197911	0.072588	0.321637	BLOC1S4,55330:up	http://amigo.geneontology.org/amigo/term/GO:0047496
biological regulation	Biological Process	GO:0065007	28	11095	38	18190	0.736842	0.609951	0.0726165	0.321637	MIDN,90007:down|LEFTY2,7044:down|ZNF84,7637:up|MPZL1,9019:down|MBNL3,55796:up|POU2F1,5451:down|PDP2,57546:up|ZGLP1,100125288:down|PAWR,5074:up|HIST1H2AG,8969:down|BLOC1S4,55330:up|SOX2,6657:down|LINGO1,84894:up|TSKU,25987:down|ENTPD1,953:up|SACS,26278:down|NACC1,112939:down|FDX1L,112812:down|ADNP,23394:down|POU5F1B,5462:up|MYC,4609:up|DYLX2,9856:up|PURB,5814:down|TNFSF15,9966:down|MARCKS,4082:dow…	http://amigo.geneontology.org/amigo/term/GO:0065007
Wnt signaling pathway	Biological Process	GO:0016055	3	466	38	18190	0.0789474	0.0256185	0.0728895	0.321637	MYC,4609:up|SOX2,6657:down|TSKU,25987:down	http://amigo.geneontology.org/amigo/term/GO:0016055
neuron apoptotic process	Biological Process	GO:0051402	2	213	38	18190	0.0526316	0.0117097	0.0728905	0.321637	PAWR,5074:up|ADNP,23394:down	http://amigo.geneontology.org/amigo/term/GO:0051402
regulation of cellular biosynthetic process	Biological Process	GO:0031326	13	4151	38	18190	0.342105	0.228202	0.0736069	0.32387	ZNF84,7637:up|NACC1,112939:down|POU5F1B,5462:up|ADNP,23394:down|MYC,4609:up|PDP2,57546:up|PURB,5814:down|POU2F1,5451:down|ZGLP1,100125288:down|PAWR,5074:up|HIST1H2AG,8969:down|SP5,389058:down|SOX2,6657:down	http://amigo.geneontology.org/amigo/term/GO:0031326
regulation of kinase activity	Biological Process	GO:0043549	4	766	38	18190	0.105263	0.0421111	0.0744482	0.326066	MIDN,90007:down|TNFSF15,9966:down|MARCKS,4082:down|ADNP,23394:down	http://amigo.geneontology.org/amigo/term/GO:0043549
dendritic spine morphogenesis	Biological Process	GO:0060997	1	37	38	18190	0.0263158	0.00203408	0.0745293	0.326066	MARCKS,4082:down	http://amigo.geneontology.org/amigo/term/GO:0060997
carbohydrate metabolic process	Biological Process	GO:0005975	4	770	38	18190	0.105263	0.042331	0.0755751	0.328802	YDJC,150223:up|MIDN,90007:down|ADNP,23394:down|ALG10,84920:up	http://amigo.geneontology.org/amigo/term/GO:0005975
regulation of hormone levels	Biological Process	GO:0010817	3	474	38	18190	0.0789474	0.0260583	0.0758615	0.328802	MIDN,90007:down|MARCKS,4082:down|FDX1L,112812:down	http://amigo.geneontology.org/amigo/term/GO:0010817
cell projection morphogenesis	Biological Process	GO:0048858	4	772	38	18190	0.105263	0.0424409	0.0761418	0.328802	MARCKS,4082:down|ADNP,23394:down|LINGO1,84894:up|TSKU,25987:down	http://amigo.geneontology.org/amigo/term/GO:0048858
nuclear replication fork	Cellular Component	GO:0043596	1	38	38	18190	0.0263158	0.00208906	0.0764666	0.328802	PURB,5814:down	http://amigo.geneontology.org/amigo/term/GO:0043596
axon cargo transport	Biological Process	GO:0008088	1	38	38	18190	0.0263158	0.00208906	0.0764666	0.328802	BLOC1S4,55330:up	http://amigo.geneontology.org/amigo/term/GO:0008088
positive regulation of glucose import	Biological Process	GO:0046326	1	38	38	18190	0.0263158	0.00208906	0.0764666	0.328802	MARCKS,4082:down	http://amigo.geneontology.org/amigo/term/GO:0046326
response to estrogen	Biological Process	GO:0043627	2	220	38	18190	0.0526316	0.0120946	0.0770763	0.328802	PAWR,5074:up|GJB2,2706:up	http://amigo.geneontology.org/amigo/term/GO:0043627
cytokine activity	Molecular Function	GO:0005125	2	220	38	18190	0.0526316	0.0120946	0.0770763	0.328802	TNFSF15,9966:down|LEFTY2,7044:down	http://amigo.geneontology.org/amigo/term/GO:0005125
axon part	Cellular Component	GO:0033267	2	220	38	18190	0.0526316	0.0120946	0.0770763	0.328802	MARCKS,4082:down|BLOC1S4,55330:up	http://amigo.geneontology.org/amigo/term/GO:0033267
RNA biosynthetic process	Biological Process	GO:0032774	12	3769	38	18190	0.315789	0.207202	0.0777723	0.330855	ZNF84,7637:up|NACC1,112939:down|POU5F1B,5462:up|ADNP,23394:down|MYC,4609:up|PURB,5814:down|POU2F1,5451:down|ZGLP1,100125288:down|PAWR,5074:up|HIST1H2AG,8969:down|SP5,389058:down|SOX2,6657:down	http://amigo.geneontology.org/amigo/term/GO:0032774
regulation of action potential	Biological Process	GO:0098900	1	39	38	18190	0.0263158	0.00214404	0.0784	0.332606	PAWR,5074:up	http://amigo.geneontology.org/amigo/term/GO:0098900
regulation of biosynthetic process	Biological Process	GO:0009889	13	4197	38	18190	0.342105	0.230731	0.079211	0.335124	ZNF84,7637:up|NACC1,112939:down|POU5F1B,5462:up|ADNP,23394:down|MYC,4609:up|PDP2,57546:up|PURB,5814:down|POU2F1,5451:down|ZGLP1,100125288:down|PAWR,5074:up|HIST1H2AG,8969:down|SP5,389058:down|SOX2,6657:down	http://amigo.geneontology.org/amigo/term/GO:0009889
nuclear nucleosome	Cellular Component	GO:0000788	1	40	38	18190	0.0263158	0.00219901	0.0803294	0.33525	HIST3H2BB,128312:up	http://amigo.geneontology.org/amigo/term/GO:0000788
negative regulation of stress-activated MAPK cascade	Biological Process	GO:0032873	1	40	38	18190	0.0263158	0.00219901	0.0803294	0.33525	MYC,4609:up	http://amigo.geneontology.org/amigo/term/GO:0032873
regulation of NIK/NF-kappaB signaling	Biological Process	GO:1901222	1	40	38	18190	0.0263158	0.00219901	0.0803294	0.33525	TNFSF15,9966:down	http://amigo.geneontology.org/amigo/term/GO:1901222
mesenchyme morphogenesis	Biological Process	GO:0072132	1	40	38	18190	0.0263158	0.00219901	0.0803294	0.33525	MYC,4609:up	http://amigo.geneontology.org/amigo/term/GO:0072132
negative regulation of stress-activated protein kinase signaling cascade	Biological Process	GO:0070303	1	40	38	18190	0.0263158	0.00219901	0.0803294	0.33525	MYC,4609:up	http://amigo.geneontology.org/amigo/term/GO:0070303
nuclear chromosome part	Cellular Component	GO:0044454	3	488	38	18190	0.0789474	0.0268279	0.081192	0.337583	PURB,5814:down|HIST3H2BB,128312:up|HIST1H2AG,8969:down	http://amigo.geneontology.org/amigo/term/GO:0044454
positive regulation of kinase activity	Biological Process	GO:0033674	3	489	38	18190	0.0789474	0.0268829	0.0815789	0.337583	TNFSF15,9966:down|MARCKS,4082:down|ADNP,23394:down	http://amigo.geneontology.org/amigo/term/GO:0033674
cell part morphogenesis	Biological Process	GO:0032990	4	792	38	18190	0.105263	0.0435404	0.0819298	0.337583	MARCKS,4082:down|ADNP,23394:down|LINGO1,84894:up|TSKU,25987:down	http://amigo.geneontology.org/amigo/term/GO:0032990
RNA polymerase II core promoter proximal region sequence-specific DNA binding transcription factor activity involved in positive regulation of transcription	Molecular Function	GO:0001077	2	228	38	18190	0.0526316	0.0125344	0.0819523	0.337583	MYC,4609:up|SOX2,6657:down	http://amigo.geneontology.org/amigo/term/GO:0001077
positive regulation of kidney development	Biological Process	GO:0090184	1	41	38	18190	0.0263158	0.00225399	0.0822549	0.337583	MYC,4609:up	http://amigo.geneontology.org/amigo/term/GO:0090184
positive regulation of neuron projection development	Biological Process	GO:0010976	2	230	38	18190	0.0526316	0.0126443	0.0831862	0.337583	MARCKS,4082:down|ADNP,23394:down	http://amigo.geneontology.org/amigo/term/GO:0010976
regulation of cell death	Biological Process	GO:0010941	6	1478	38	18190	0.157895	0.0812534	0.0840538	0.337583	TNFSF15,9966:down|PAWR,5074:up|LEFTY2,7044:down|ADNP,23394:down|MYC,4609:up|SOX2,6657:down	http://amigo.geneontology.org/amigo/term/GO:0010941
genitalia development	Biological Process	GO:0048806	1	42	38	18190	0.0263158	0.00230896	0.0841764	0.337583	GJB2,2706:up	http://amigo.geneontology.org/amigo/term/GO:0048806
positive regulation of glucose transport	Biological Process	GO:0010828	1	42	38	18190	0.0263158	0.00230896	0.0841764	0.337583	MARCKS,4082:down	http://amigo.geneontology.org/amigo/term/GO:0010828
pituitary gland development	Biological Process	GO:0021983	1	42	38	18190	0.0263158	0.00230896	0.0841764	0.337583	SOX2,6657:down	http://amigo.geneontology.org/amigo/term/GO:0021983
mesenchymal cell proliferation	Biological Process	GO:0010463	1	42	38	18190	0.0263158	0.00230896	0.0841764	0.337583	MYC,4609:up	http://amigo.geneontology.org/amigo/term/GO:0010463
cellular response to estrogen stimulus	Biological Process	GO:0071391	1	42	38	18190	0.0263158	0.00230896	0.0841764	0.337583	PAWR,5074:up	http://amigo.geneontology.org/amigo/term/GO:0071391
negative regulation of myeloid leukocyte differentiation	Biological Process	GO:0002762	1	42	38	18190	0.0263158	0.00230896	0.0841764	0.337583	MYC,4609:up	http://amigo.geneontology.org/amigo/term/GO:0002762
negative regulation of insulin secretion	Biological Process	GO:0046676	1	42	38	18190	0.0263158	0.00230896	0.0841764	0.337583	MIDN,90007:down	http://amigo.geneontology.org/amigo/term/GO:0046676
regulation of antigen receptor-mediated signaling pathway	Biological Process	GO:0050854	1	42	38	18190	0.0263158	0.00230896	0.0841764	0.337583	PAWR,5074:up	http://amigo.geneontology.org/amigo/term/GO:0050854
regulation of nitrogen compound metabolic process	Biological Process	GO:0051171	13	4248	38	18190	0.342105	0.233535	0.0857565	0.341714	ZNF84,7637:up|NACC1,112939:down|POU5F1B,5462:up|ADNP,23394:down|MYC,4609:up|MBNL3,55796:up|PURB,5814:down|POU2F1,5451:down|ZGLP1,100125288:down|PAWR,5074:up|HIST1H2AG,8969:down|SP5,389058:down|SOX2,6657:down	http://amigo.geneontology.org/amigo/term/GO:0051171
detection of mechanical stimulus	Biological Process	GO:0050982	1	43	38	18190	0.0263158	0.00236394	0.0860941	0.341714	PAWR,5074:up	http://amigo.geneontology.org/amigo/term/GO:0050982
oocyte development	Biological Process	GO:0048599	1	43	38	18190	0.0263158	0.00236394	0.0860941	0.341714	ZGLP1,100125288:down	http://amigo.geneontology.org/amigo/term/GO:0048599
cellular extravasation	Biological Process	GO:0045123	1	43	38	18190	0.0263158	0.00236394	0.0860941	0.341714	PAWR,5074:up	http://amigo.geneontology.org/amigo/term/GO:0045123
regulation of cellular macromolecule biosynthetic process	Biological Process	GO:2000112	12	3852	38	18190	0.315789	0.211765	0.0889676	0.350182	ZNF84,7637:up|NACC1,112939:down|POU5F1B,5462:up|ADNP,23394:down|MYC,4609:up|PURB,5814:down|POU2F1,5451:down|ZGLP1,100125288:down|PAWR,5074:up|HIST1H2AG,8969:down|SP5,389058:down|SOX2,6657:down	http://amigo.geneontology.org/amigo/term/GO:2000112
positive regulation of cell-cell adhesion	Biological Process	GO:0022409	2	240	38	18190	0.0526316	0.0131941	0.0894415	0.350182	PAWR,5074:up|SOX2,6657:down	http://amigo.geneontology.org/amigo/term/GO:0022409
dendritic spine organization	Biological Process	GO:0097061	1	45	38	18190	0.0263158	0.00247389	0.0899176	0.350182	MARCKS,4082:down	http://amigo.geneontology.org/amigo/term/GO:0097061
endodermal cell differentiation	Biological Process	GO:0035987	1	45	38	18190	0.0263158	0.00247389	0.0899176	0.350182	SOX2,6657:down	http://amigo.geneontology.org/amigo/term/GO:0035987
positive regulation of muscle contraction	Biological Process	GO:0045933	1	45	38	18190	0.0263158	0.00247389	0.0899176	0.350182	PAWR,5074:up	http://amigo.geneontology.org/amigo/term/GO:0045933
ventricular cardiac muscle tissue development	Biological Process	GO:0003229	1	45	38	18190	0.0263158	0.00247389	0.0899176	0.350182	MARCKS,4082:down	http://amigo.geneontology.org/amigo/term/GO:0003229
cellular developmental process	Biological Process	GO:0048869	12	3868	38	18190	0.315789	0.212644	0.0912418	0.350182	LEFTY2,7044:down|ADNP,23394:down|MYC,4609:up|DYLX2,9856:up|MBNL3,55796:up|PURB,5814:down|ZGLP1,100125288:down|MARCKS,4082:down|BLOC1S4,55330:up|SOX2,6657:down|TSKU,25987:down|LINGO1,84894:up	http://amigo.geneontology.org/amigo/term/GO:0048869
cell cycle arrest	Biological Process	GO:0007050	2	243	38	18190	0.0526316	0.013359	0.0913452	0.350182	MYC,4609:up|SOX2,6657:down	http://amigo.geneontology.org/amigo/term/GO:0007050
positive regulation of catalytic activity	Biological Process	GO:0043085	6	1512	38	18190	0.157895	0.0831226	0.0915149	0.350182	TNFSF15,9966:down|PAWR,5074:up|MARCKS,4082:down|ADNP,23394:down|TBC1D3I,102724862:down|MYC,4609:up	http://amigo.geneontology.org/amigo/term/GO:0043085
cGMP metabolic process	Biological Process	GO:0046068	1	46	38	18190	0.0263158	0.00252886	0.0918235	0.350182	ADNP,23394:down	http://amigo.geneontology.org/amigo/term/GO:0046068
import into cell	Biological Process	GO:0098657	1	46	38	18190	0.0263158	0.00252886	0.0918235	0.350182	PAWR,5074:up	http://amigo.geneontology.org/amigo/term/GO:0098657
cellular iron ion homeostasis	Biological Process	GO:0006879	1	46	38	18190	0.0263158	0.00252886	0.0918235	0.350182	MYC,4609:up	http://amigo.geneontology.org/amigo/term/GO:0006879
cellular response to nutrient	Biological Process	GO:0031670	1	46	38	18190	0.0263158	0.00252886	0.0918235	0.350182	PAWR,5074:up	http://amigo.geneontology.org/amigo/term/GO:0031670
negative regulation of T cell proliferation	Biological Process	GO:0042130	1	46	38	18190	0.0263158	0.00252886	0.0918235	0.350182	PAWR,5074:up	http://amigo.geneontology.org/amigo/term/GO:0042130
oocyte differentiation	Biological Process	GO:0009994	1	46	38	18190	0.0263158	0.00252886	0.0918235	0.350182	ZGLP1,100125288:down	http://amigo.geneontology.org/amigo/term/GO:0009994
peptide hormone secretion	Biological Process	GO:0030072	2	244	38	18190	0.0526316	0.013414	0.0919825	0.350182	MIDN,90007:down|MARCKS,4082:down	http://amigo.geneontology.org/amigo/term/GO:0030072
regulation of developmental process	Biological Process	GO:0050793	8	2263	38	18190	0.210526	0.124409	0.0920933	0.350182	ADNP,23394:down|MYC,4609:up|DYLX2,9856:up|MBNL3,55796:up|PURB,5814:down|MARCKS,4082:down|SOX2,6657:down|LINGO1,84894:up	http://amigo.geneontology.org/amigo/term/GO:0050793
positive regulation of neuron apoptotic process	Biological Process	GO:0043525	1	47	38	18190	0.0263158	0.00258384	0.0937256	0.353768	PAWR,5074:up	http://amigo.geneontology.org/amigo/term/GO:0043525
intra-Golgi vesicle-mediated transport	Biological Process	GO:0006891	1	47	38	18190	0.0263158	0.00258384	0.0937256	0.353768	RGPD4,285190:up	http://amigo.geneontology.org/amigo/term/GO:0006891
positive regulation of dephosphorylation	Biological Process	GO:0035306	1	47	38	18190	0.0263158	0.00258384	0.0937256	0.353768	PAWR,5074:up	http://amigo.geneontology.org/amigo/term/GO:0035306
nuclear chromosome	Cellular Component	GO:0000228	3	523	38	18190	0.0789474	0.0287521	0.0952139	0.356405	PURB,5814:down|HIST3H2BB,128312:up|HIST1H2AG,8969:down	http://amigo.geneontology.org/amigo/term/GO:0000228
regulation of myoblast differentiation	Biological Process	GO:0045661	1	48	38	18190	0.0263158	0.00263881	0.0956238	0.356405	MBNL3,55796:up	http://amigo.geneontology.org/amigo/term/GO:0045661
positive regulation of pathway-restricted SMAD protein phosphorylation	Biological Process	GO:0010862	1	48	38	18190	0.0263158	0.00263881	0.0956238	0.356405	LEFTY2,7044:down	http://amigo.geneontology.org/amigo/term/GO:0010862
negative regulation of cellular carbohydrate metabolic process	Biological Process	GO:0010677	1	48	38	18190	0.0263158	0.00263881	0.0956238	0.356405	MIDN,90007:down	http://amigo.geneontology.org/amigo/term/GO:0010677
negative regulation of peptide hormone secretion	Biological Process	GO:0090278	1	48	38	18190	0.0263158	0.00263881	0.0956238	0.356405	MIDN,90007:down	http://amigo.geneontology.org/amigo/term/GO:0090278
peptide secretion	Biological Process	GO:0002790	2	250	38	18190	0.0526316	0.0137438	0.095834	0.356405	MIDN,90007:down|MARCKS,4082:down	http://amigo.geneontology.org/amigo/term/GO:0002790
regulation of cell morphogenesis	Biological Process	GO:0022604	3	525	38	18190	0.0789474	0.028862	0.0960441	0.356405	MARCKS,4082:down|ADNP,23394:down|LINGO1,84894:up	http://amigo.geneontology.org/amigo/term/GO:0022604
regulation of catalytic activity	Biological Process	GO:0050790	8	2291	38	18190	0.210526	0.125948	0.0973399	0.357665	MIDN,90007:down|ADNP,23394:down|MYC,4609:up|PAWR,5074:up|TNFSF15,9966:down|MARCKS,4082:down|TBC1D3I,102724862:down|SOX2,6657:down	http://amigo.geneontology.org/amigo/term/GO:0050790
cellular pigmentation	Biological Process	GO:0033059	1	49	38	18190	0.0263158	0.00269379	0.0975181	0.357665	BLOC1S4,55330:up	http://amigo.geneontology.org/amigo/term/GO:0033059
tumor necrosis factor receptor superfamily binding	Molecular Function	GO:0032813	1	49	38	18190	0.0263158	0.00269379	0.0975181	0.357665	TNFSF15,9966:down	http://amigo.geneontology.org/amigo/term/GO:0032813
lateral plasma membrane	Cellular Component	GO:0016328	1	49	38	18190	0.0263158	0.00269379	0.0975181	0.357665	GJB2,2706:up	http://amigo.geneontology.org/amigo/term/GO:0016328
regulation of peptide transport	Biological Process	GO:0090087	2	253	38	18190	0.0526316	0.0139087	0.0977772	0.357665	MIDN,90007:down|MARCKS,4082:down	http://amigo.geneontology.org/amigo/term/GO:0090087
regulation of neuron death	Biological Process	GO:1901214	2	253	38	18190	0.0526316	0.0139087	0.0977772	0.357665	PAWR,5074:up|ADNP,23394:down	http://amigo.geneontology.org/amigo/term/GO:1901214
transcription factor binding	Molecular Function	GO:0008134	3	530	38	18190	0.0789474	0.0291369	0.0981331	0.358116	PURB,5814:down|ZGLP1,100125288:down|MYC,4609:up	http://amigo.geneontology.org/amigo/term/GO:0008134
regulation of hormone secretion	Biological Process	GO:0046883	2	254	38	18190	0.0526316	0.0139637	0.0984276	0.358341	MIDN,90007:down|MARCKS,4082:down	http://amigo.geneontology.org/amigo/term/GO:0046883
negative regulation of peptide secretion	Biological Process	GO:0002792	1	50	38	18190	0.0263158	0.00274876	0.0994085	0.359364	MIDN,90007:down	http://amigo.geneontology.org/amigo/term/GO:0002792
response to progesterone	Biological Process	GO:0032570	1	50	38	18190	0.0263158	0.00274876	0.0994085	0.359364	GJB2,2706:up	http://amigo.geneontology.org/amigo/term/GO:0032570
negative regulation of calcium ion transport	Biological Process	GO:0051926	1	50	38	18190	0.0263158	0.00274876	0.0994085	0.359364	PAWR,5074:up	http://amigo.geneontology.org/amigo/term/GO:0051926
cellular response to extracellular stimulus	Biological Process	GO:0031668	3	535	38	18190	0.0789474	0.0294118	0.100241	0.36068	PAWR,5074:up|EVA1B,55194:down|ADNP,23394:down	http://amigo.geneontology.org/amigo/term/GO:0031668
wound healing	Biological Process	GO:0042060	3	535	38	18190	0.0789474	0.0294118	0.100241	0.36068	ENTPD1,953:up|BLOC1S4,55330:up|SOX2,6657:down	http://amigo.geneontology.org/amigo/term/GO:0042060
transforming growth factor beta receptor binding	Molecular Function	GO:0005160	1	51	38	18190	0.0263158	0.00280374	0.101295	0.361098	LEFTY2,7044:down	http://amigo.geneontology.org/amigo/term/GO:0005160
regulation of coenzyme metabolic process	Biological Process	GO:0051196	1	51	38	18190	0.0263158	0.00280374	0.101295	0.361098	PDP2,57546:up	http://amigo.geneontology.org/amigo/term/GO:0051196
regulation of cofactor metabolic process	Biological Process	GO:0051193	1	51	38	18190	0.0263158	0.00280374	0.101295	0.361098	PDP2,57546:up	http://amigo.geneontology.org/amigo/term/GO:0051193
response to gamma radiation	Biological Process	GO:0010332	1	51	38	18190	0.0263158	0.00280374	0.101295	0.361098	MYC,4609:up	http://amigo.geneontology.org/amigo/term/GO:0010332
protein dephosphorylation	Biological Process	GO:0006470	2	259	38	18190	0.0526316	0.0142386	0.101698	0.361697	PDP2,57546:up|PAWR,5074:up	http://amigo.geneontology.org/amigo/term/GO:0006470
macromolecule glycosylation	Biological Process	GO:0043413	2	260	38	18190	0.0526316	0.0142936	0.102356	0.362362	ADNP,23394:down|ALG10,84920:up	http://amigo.geneontology.org/amigo/term/GO:0043413
protein glycosylation	Biological Process	GO:0006486	2	260	38	18190	0.0526316	0.0142936	0.102356	0.362362	ADNP,23394:down|ALG10,84920:up	http://amigo.geneontology.org/amigo/term/GO:0006486
positive regulation of phospholipase activity	Biological Process	GO:0010518	1	52	38	18190	0.0263158	0.00285871	0.103178	0.363601	MARCKS,4082:down	http://amigo.geneontology.org/amigo/term/GO:0010518
neuromuscular process controlling balance	Biological Process	GO:0050885	1	52	38	18190	0.0263158	0.00285871	0.103178	0.363601	BLOC1S4,55330:up	http://amigo.geneontology.org/amigo/term/GO:0050885
negative regulation of muscle cell differentiation	Biological Process	GO:0051148	1	53	38	18190	0.0263158	0.00291369	0.105057	0.369377	MBNL3,55796:up	http://amigo.geneontology.org/amigo/term/GO:0051148
regulation of macromolecule biosynthetic process	Biological Process	GO:0010556	12	3963	38	18190	0.315789	0.217867	0.105527	0.370056	ZNF84,7637:up|NACC1,112939:down|POU5F1B,5462:up|ADNP,23394:down|MYC,4609:up|PURB,5814:down|POU2F1,5451:down|ZGLP1,100125288:down|PAWR,5074:up|HIST1H2AG,8969:down|SP5,389058:down|SOX2,6657:down	http://amigo.geneontology.org/amigo/term/GO:0010556
copper ion binding	Molecular Function	GO:0005507	1	54	38	18190	0.0263158	0.00296866	0.106932	0.370056	ADNP,23394:down	http://amigo.geneontology.org/amigo/term/GO:0005507
endoderm formation	Biological Process	GO:0001706	1	54	38	18190	0.0263158	0.00296866	0.106932	0.370056	SOX2,6657:down	http://amigo.geneontology.org/amigo/term/GO:0001706
regulation of B cell proliferation	Biological Process	GO:0030888	1	54	38	18190	0.0263158	0.00296866	0.106932	0.370056	PAWR,5074:up	http://amigo.geneontology.org/amigo/term/GO:0030888
negative regulation of carbohydrate metabolic process	Biological Process	GO:0045912	1	54	38	18190	0.0263158	0.00296866	0.106932	0.370056	MIDN,90007:down	http://amigo.geneontology.org/amigo/term/GO:0045912
interleukin-2 production	Biological Process	GO:0032623	1	54	38	18190	0.0263158	0.00296866	0.106932	0.370056	PAWR,5074:up	http://amigo.geneontology.org/amigo/term/GO:0032623
regulation of dendritic spine development	Biological Process	GO:0060998	1	54	38	18190	0.0263158	0.00296866	0.106932	0.370056	MARCKS,4082:down	http://amigo.geneontology.org/amigo/term/GO:0060998
response to wounding	Biological Process	GO:0009611	4	875	38	18190	0.105263	0.0481034	0.108222	0.372348	ENTPD1,953:up|PAWR,5074:up|BLOC1S4,55330:up|SOX2,6657:down	http://amigo.geneontology.org/amigo/term/GO:0009611
glycosylation	Biological Process	GO:0070085	2	269	38	18190	0.0526316	0.0147883	0.108329	0.372348	ADNP,23394:down|ALG10,84920:up	http://amigo.geneontology.org/amigo/term/GO:0070085
regulation of kidney development	Biological Process	GO:0090183	1	55	38	18190	0.0263158	0.00302364	0.108803	0.372348	MYC,4609:up	http://amigo.geneontology.org/amigo/term/GO:0090183
positive regulation of fibroblast proliferation	Biological Process	GO:0048146	1	55	38	18190	0.0263158	0.00302364	0.108803	0.372348	MYC,4609:up	http://amigo.geneontology.org/amigo/term/GO:0048146
platelet alpha granule lumen	Cellular Component	GO:0031093	1	55	38	18190	0.0263158	0.00302364	0.108803	0.372348	LEFTY2,7044:down	http://amigo.geneontology.org/amigo/term/GO:0031093
platelet aggregation	Biological Process	GO:0070527	1	56	38	18190	0.0263158	0.00307861	0.11067	0.377899	BLOC1S4,55330:up	http://amigo.geneontology.org/amigo/term/GO:0070527
cytokine receptor binding	Molecular Function	GO:0005126	2	273	38	18190	0.0526316	0.0150082	0.111014	0.378234	TNFSF15,9966:down|LEFTY2,7044:down	http://amigo.geneontology.org/amigo/term/GO:0005126
tissue regeneration	Biological Process	GO:0042246	1	57	38	18190	0.0263158	0.00313359	0.112534	0.380884	SOX2,6657:down	http://amigo.geneontology.org/amigo/term/GO:0042246
SMAD protein signal transduction	Biological Process	GO:0060395	1	57	38	18190	0.0263158	0.00313359	0.112534	0.380884	LEFTY2,7044:down	http://amigo.geneontology.org/amigo/term/GO:0060395
repressing transcription factor binding	Molecular Function	GO:0070491	1	57	38	18190	0.0263158	0.00313359	0.112534	0.380884	MYC,4609:up	http://amigo.geneontology.org/amigo/term/GO:0070491
organic cyclic compound biosynthetic process	Biological Process	GO:1901362	13	4442	38	18190	0.342105	0.2442	0.113926	0.384041	ZNF84,7637:up|NACC1,112939:down|FDX1L,112812:down|POU5F1B,5462:up|ADNP,23394:down|MYC,4609:up|PURB,5814:down|POU2F1,5451:down|ZGLP1,100125288:down|PAWR,5074:up|HIST1H2AG,8969:down|SP5,389058:down|SOX2,6657:down	http://amigo.geneontology.org/amigo/term/GO:1901362
sperm flagellum	Cellular Component	GO:0036126	1	58	38	18190	0.0263158	0.00318857	0.114394	0.384041	MARCKS,4082:down	http://amigo.geneontology.org/amigo/term/GO:0036126
regulation of phosphoprotein phosphatase activity	Biological Process	GO:0043666	1	58	38	18190	0.0263158	0.00318857	0.114394	0.384041	PAWR,5074:up	http://amigo.geneontology.org/amigo/term/GO:0043666
positive regulation of apoptotic process	Biological Process	GO:0043065	3	568	38	18190	0.0789474	0.0312259	0.11461	0.384041	TNFSF15,9966:down|PAWR,5074:up|MYC,4609:up	http://amigo.geneontology.org/amigo/term/GO:0043065
branching involved in ureteric bud morphogenesis	Biological Process	GO:0001658	1	59	38	18190	0.0263158	0.00324354	0.11625	0.384041	MYC,4609:up	http://amigo.geneontology.org/amigo/term/GO:0001658
negative regulation of lymphocyte proliferation	Biological Process	GO:0050672	1	59	38	18190	0.0263158	0.00324354	0.11625	0.384041	PAWR,5074:up	http://amigo.geneontology.org/amigo/term/GO:0050672
positive regulation of DNA biosynthetic process	Biological Process	GO:2000573	1	59	38	18190	0.0263158	0.00324354	0.11625	0.384041	MYC,4609:up	http://amigo.geneontology.org/amigo/term/GO:2000573
negative regulation of mononuclear cell proliferation	Biological Process	GO:0032945	1	59	38	18190	0.0263158	0.00324354	0.11625	0.384041	PAWR,5074:up	http://amigo.geneontology.org/amigo/term/GO:0032945
anatomical structure development	Biological Process	GO:0048856	15	5332	38	18190	0.394737	0.293128	0.11682	0.384041	LEFTY2,7044:down|ADNP,23394:down|GJB2,2706:up|MYC,4609:up|DYLX2,9856:up|MBNL3,55796:up|PURB,5814:down|POU2F1,5451:down|ZGLP1,100125288:down|MARCKS,4082:down|BLOC1S4,55330:up|SP5,389058:down|SOX2,6657:down|TSKU,25987:down|LINGO1,84894:up	http://amigo.geneontology.org/amigo/term/GO:0048856
positive regulation of programmed cell death	Biological Process	GO:0043068	3	573	38	18190	0.0789474	0.0315008	0.116854	0.384041	TNFSF15,9966:down|PAWR,5074:up|MYC,4609:up	http://amigo.geneontology.org/amigo/term/GO:0043068
regulation of epithelial cell proliferation	Biological Process	GO:0050678	2	283	38	18190	0.0526316	0.015558	0.117804	0.384041	MYC,4609:up|SOX2,6657:down	http://amigo.geneontology.org/amigo/term/GO:0050678
maternal process involved in female pregnancy	Biological Process	GO:0060135	1	60	38	18190	0.0263158	0.00329852	0.118102	0.384041	GJB2,2706:up	http://amigo.geneontology.org/amigo/term/GO:0060135
regulation of cellular response to insulin stimulus	Biological Process	GO:1900076	1	60	38	18190	0.0263158	0.00329852	0.118102	0.384041	MARCKS,4082:down	http://amigo.geneontology.org/amigo/term/GO:1900076
regulation of glucose import	Biological Process	GO:0046324	1	60	38	18190	0.0263158	0.00329852	0.118102	0.384041	MARCKS,4082:down	http://amigo.geneontology.org/amigo/term/GO:0046324
regulation of smooth muscle contraction	Biological Process	GO:0006940	1	60	38	18190	0.0263158	0.00329852	0.118102	0.384041	PAWR,5074:up	http://amigo.geneontology.org/amigo/term/GO:0006940
regulation of pathway-restricted SMAD protein phosphorylation	Biological Process	GO:0060393	1	60	38	18190	0.0263158	0.00329852	0.118102	0.384041	LEFTY2,7044:down	http://amigo.geneontology.org/amigo/term/GO:0060393
neuron death	Biological Process	GO:0070997	2	284	38	18190	0.0526316	0.015613	0.118488	0.384041	PAWR,5074:up|ADNP,23394:down	http://amigo.geneontology.org/amigo/term/GO:0070997
thioester biosynthetic process	Biological Process	GO:0035384	1	61	38	18190	0.0263158	0.00335349	0.11995	0.384041	PDP2,57546:up	http://amigo.geneontology.org/amigo/term/GO:0035384
replication fork	Cellular Component	GO:0005657	1	61	38	18190	0.0263158	0.00335349	0.11995	0.384041	PURB,5814:down	http://amigo.geneontology.org/amigo/term/GO:0005657
metal cluster binding	Molecular Function	GO:0051540	1	61	38	18190	0.0263158	0.00335349	0.11995	0.384041	FDX1L,112812:down	http://amigo.geneontology.org/amigo/term/GO:0051540
positive regulation of stem cell proliferation	Biological Process	GO:2000648	1	61	38	18190	0.0263158	0.00335349	0.11995	0.384041	MYC,4609:up	http://amigo.geneontology.org/amigo/term/GO:2000648
iron-sulfur cluster binding	Molecular Function	GO:0051536	1	61	38	18190	0.0263158	0.00335349	0.11995	0.384041	FDX1L,112812:down	http://amigo.geneontology.org/amigo/term/GO:0051536
protein serine/threonine phosphatase activity	Molecular Function	GO:0004722	1	61	38	18190	0.0263158	0.00335349	0.11995	0.384041	PDP2,57546:up	http://amigo.geneontology.org/amigo/term/GO:0004722
negative regulation of axonogenesis	Biological Process	GO:0050771	1	61	38	18190	0.0263158	0.00335349	0.11995	0.384041	LINGO1,84894:up	http://amigo.geneontology.org/amigo/term/GO:0050771
acyl-CoA biosynthetic process	Biological Process	GO:0071616	1	61	38	18190	0.0263158	0.00335349	0.11995	0.384041	PDP2,57546:up	http://amigo.geneontology.org/amigo/term/GO:0071616
positive regulation of synapse assembly	Biological Process	GO:0051965	1	61	38	18190	0.0263158	0.00335349	0.11995	0.384041	ADNP,23394:down	http://amigo.geneontology.org/amigo/term/GO:0051965
positive regulation of protein serine/threonine kinase activity	Biological Process	GO:0071902	2	287	38	18190	0.0526316	0.0157779	0.120549	0.385157	TNFSF15,9966:down|MARCKS,4082:down	http://amigo.geneontology.org/amigo/term/GO:0071902
organelle transport along microtubule	Biological Process	GO:0072384	1	62	38	18190	0.0263158	0.00340847	0.121795	0.38611	BLOC1S4,55330:up	http://amigo.geneontology.org/amigo/term/GO:0072384
regulation of phospholipase activity	Biological Process	GO:0010517	1	62	38	18190	0.0263158	0.00340847	0.121795	0.38611	MARCKS,4082:down	http://amigo.geneontology.org/amigo/term/GO:0010517
positive regulation of dendrite development	Biological Process	GO:1900006	1	62	38	18190	0.0263158	0.00340847	0.121795	0.38611	MARCKS,4082:down	http://amigo.geneontology.org/amigo/term/GO:1900006
negative regulation of cellular component organization	Biological Process	GO:0051129	3	584	38	18190	0.0789474	0.0321056	0.12185	0.38611	SACS,26278:down|DYLX2,9856:up|LINGO1,84894:up	http://amigo.geneontology.org/amigo/term/GO:0051129
canonical Wnt signaling pathway	Biological Process	GO:0060070	2	290	38	18190	0.0526316	0.0159428	0.122619	0.386571	MYC,4609:up|SOX2,6657:down	http://amigo.geneontology.org/amigo/term/GO:0060070
response to organic substance	Biological Process	GO:0010033	9	2818	38	18190	0.236842	0.15492	0.122876	0.386571	LEFTY2,7044:down|ADNP,23394:down|GJB2,2706:up|MYC,4609:up|PAWR,5074:up|TNFSF15,9966:down|MARCKS,4082:down|SP5,389058:down|SOX2,6657:down	http://amigo.geneontology.org/amigo/term/GO:0010033
negative regulation of leukocyte proliferation	Biological Process	GO:0070664	1	63	38	18190	0.0263158	0.00346344	0.123636	0.386571	PAWR,5074:up	http://amigo.geneontology.org/amigo/term/GO:0070664
positive regulation of response to DNA damage stimulus	Biological Process	GO:2001022	1	63	38	18190	0.0263158	0.00346344	0.123636	0.386571	MYC,4609:up	http://amigo.geneontology.org/amigo/term/GO:2001022
modified amino acid binding	Molecular Function	GO:0072341	1	63	38	18190	0.0263158	0.00346344	0.123636	0.386571	MARCKS,4082:down	http://amigo.geneontology.org/amigo/term/GO:0072341
pathway-restricted SMAD protein phosphorylation	Biological Process	GO:0060389	1	63	38	18190	0.0263158	0.00346344	0.123636	0.386571	LEFTY2,7044:down	http://amigo.geneontology.org/amigo/term/GO:0060389
nuclear chromatin	Cellular Component	GO:0000790	2	292	38	18190	0.0526316	0.0160528	0.124004	0.386571	HIST3H2BB,128312:up|HIST1H2AG,8969:down	http://amigo.geneontology.org/amigo/term/GO:0000790
activation of protein kinase activity	Biological Process	GO:0032147	2	292	38	18190	0.0526316	0.0160528	0.124004	0.386571	TNFSF15,9966:down|ADNP,23394:down	http://amigo.geneontology.org/amigo/term/GO:0032147
hormone biosynthetic process	Biological Process	GO:0042446	1	64	38	18190	0.0263158	0.00351842	0.125473	0.38879	FDX1L,112812:down	http://amigo.geneontology.org/amigo/term/GO:0042446
ureteric bud morphogenesis	Biological Process	GO:0060675	1	64	38	18190	0.0263158	0.00351842	0.125473	0.38879	MYC,4609:up	http://amigo.geneontology.org/amigo/term/GO:0060675
positive regulation of lipase activity	Biological Process	GO:0060193	1	64	38	18190	0.0263158	0.00351842	0.125473	0.38879	MARCKS,4082:down	http://amigo.geneontology.org/amigo/term/GO:0060193
neuron part	Cellular Component	GO:0097458	5	1283	38	18190	0.131579	0.0705333	0.126679	0.391738	PAWR,5074:up|MARCKS,4082:down|SACS,26278:down|ADNP,23394:down|BLOC1S4,55330:up	http://amigo.geneontology.org/amigo/term/GO:0097458
mesonephric tubule morphogenesis	Biological Process	GO:0072171	1	65	38	18190	0.0263158	0.00357339	0.127307	0.391975	MYC,4609:up	http://amigo.geneontology.org/amigo/term/GO:0072171
negative regulation of synaptic transmission	Biological Process	GO:0050805	1	65	38	18190	0.0263158	0.00357339	0.127307	0.391975	ADNP,23394:down	http://amigo.geneontology.org/amigo/term/GO:0050805
regulation of signaling	Biological Process	GO:0023051	10	3252	38	18190	0.263158	0.17878	0.127535	0.391975	MIDN,90007:down|LEFTY2,7044:down|ADNP,23394:down|MYC,4609:up|TNFSF15,9966:down|PAWR,5074:up|MARCKS,4082:down|TBC1D3I,102724862:down|SOX2,6657:down|TSKU,25987:down	http://amigo.geneontology.org/amigo/term/GO:0023051
cellular component organization	Biological Process	GO:0016043	16	5848	38	18190	0.421053	0.321495	0.127774	0.391975	GJB2,2706:up|PAWR,5074:up|HIST1H2AG,8969:down|BLOC1S4,55330:up|SOX2,6657:down|TSKU,25987:down|LINGO1,84894:up|SACS,26278:down|NACC1,112939:down|ADNP,23394:down|MYC,4609:up|DYLX2,9856:up|SDHAF1,644096:up|MARCKS,4082:down|HIST3H2BB,128312:up|EVA1B,55194:down	http://amigo.geneontology.org/amigo/term/GO:0016043
nucleic acid metabolic process	Biological Process	GO:0090304	14	4964	38	18190	0.368421	0.272897	0.128153	0.392358	RAVER1,125950:down|ZNF84,7637:up|NACC1,112939:down|POU5F1B,5462:up|ADNP,23394:down|MYC,4609:up|MBNL3,55796:up|PURB,5814:down|POU2F1,5451:down|ZGLP1,100125288:down|PAWR,5074:up|HIST1H2AG,8969:down|SP5,389058:down|SOX2,6657:down	http://amigo.geneontology.org/amigo/term/GO:0090304
cellular response to UV	Biological Process	GO:0034644	1	66	38	18190	0.0263158	0.00362837	0.129136	0.392668	MYC,4609:up	http://amigo.geneontology.org/amigo/term/GO:0034644
negative regulation of cell division	Biological Process	GO:0051782	1	66	38	18190	0.0263158	0.00362837	0.129136	0.392668	MYC,4609:up	http://amigo.geneontology.org/amigo/term/GO:0051782
hormone secretion	Biological Process	GO:0046879	2	300	38	18190	0.0526316	0.0164926	0.129582	0.392668	MIDN,90007:down|MARCKS,4082:down	http://amigo.geneontology.org/amigo/term/GO:0046879
transcription factor complex	Cellular Component	GO:0005667	2	301	38	18190	0.0526316	0.0165476	0.130284	0.392668	ZGLP1,100125288:down|SOX2,6657:down	http://amigo.geneontology.org/amigo/term/GO:0005667
regulation of transferase activity	Biological Process	GO:0051338	4	938	38	18190	0.105263	0.0515668	0.130478	0.392668	MIDN,90007:down|TNFSF15,9966:down|MARCKS,4082:down|ADNP,23394:down	http://amigo.geneontology.org/amigo/term/GO:0051338
nucleus	Cellular Component	GO:0005634	18	6774	38	18190	0.473684	0.372402	0.130908	0.392668	MIDN,90007:down|ZNF84,7637:up|MBNL3,55796:up|POU2F1,5451:down|ZGLP1,100125288:down|PAWR,5074:up|HIST1H2AG,8969:down|SOX2,6657:down|RAVER1,125950:down|SACS,26278:down|NACC1,112939:down|ADNP,23394:down|POU5F1B,5462:up|MYC,4609:up|PURB,5814:down|MARCKS,4082:down|HIST3H2BB,128312:up|SP5,389058:down	http://amigo.geneontology.org/amigo/term/GO:0005634
positive regulation of neuron death	Biological Process	GO:1901216	1	67	38	18190	0.0263158	0.00368334	0.130962	0.392668	PAWR,5074:up	http://amigo.geneontology.org/amigo/term/GO:1901216
regulation of telomere maintenance	Biological Process	GO:0032204	1	67	38	18190	0.0263158	0.00368334	0.130962	0.392668	MYC,4609:up	http://amigo.geneontology.org/amigo/term/GO:0032204
cellular component assembly	Biological Process	GO:0022607	8	2455	38	18190	0.210526	0.134964	0.131558	0.392668	SACS,26278:down|NACC1,112939:down|ADNP,23394:down|GJB2,2706:up|MYC,4609:up|PAWR,5074:up|SDHAF1,644096:up|HIST3H2BB,128312:up	http://amigo.geneontology.org/amigo/term/GO:0022607
regulation of cell communication	Biological Process	GO:0010646	10	3274	38	18190	0.263158	0.179989	0.131872	0.392668	MIDN,90007:down|LEFTY2,7044:down|ADNP,23394:down|MYC,4609:up|TNFSF15,9966:down|PAWR,5074:up|MARCKS,4082:down|TBC1D3I,102724862:down|SOX2,6657:down|TSKU,25987:down	http://amigo.geneontology.org/amigo/term/GO:0010646
positive regulation of neuron differentiation	Biological Process	GO:0045666	2	304	38	18190	0.0526316	0.0167125	0.132394	0.392668	MARCKS,4082:down|ADNP,23394:down	http://amigo.geneontology.org/amigo/term/GO:0045666
transmission of nerve impulse	Biological Process	GO:0019226	1	68	38	18190	0.0263158	0.00373832	0.132784	0.392668	PAWR,5074:up	http://amigo.geneontology.org/amigo/term/GO:0019226
positive regulation of axonogenesis	Biological Process	GO:0050772	1	68	38	18190	0.0263158	0.00373832	0.132784	0.392668	ADNP,23394:down	http://amigo.geneontology.org/amigo/term/GO:0050772
cellular response to drug	Biological Process	GO:0035690	1	68	38	18190	0.0263158	0.00373832	0.132784	0.392668	MYC,4609:up	http://amigo.geneontology.org/amigo/term/GO:0035690
positive regulation of cell death	Biological Process	GO:0010942	3	608	38	18190	0.0789474	0.033425	0.133025	0.392668	TNFSF15,9966:down|PAWR,5074:up|MYC,4609:up	http://amigo.geneontology.org/amigo/term/GO:0010942
kinase binding	Molecular Function	GO:0019900	3	608	38	18190	0.0789474	0.033425	0.133025	0.392668	MIDN,90007:down|PAWR,5074:up|MARCKS,4082:down	http://amigo.geneontology.org/amigo/term/GO:0019900
cellular response to external stimulus	Biological Process	GO:0071496	3	608	38	18190	0.0789474	0.033425	0.133025	0.392668	PAWR,5074:up|EVA1B,55194:down|ADNP,23394:down	http://amigo.geneontology.org/amigo/term/GO:0071496
positive regulation of cell projection organization	Biological Process	GO:0031346	2	305	38	18190	0.0526316	0.0167675	0.133099	0.392668	MARCKS,4082:down|ADNP,23394:down	http://amigo.geneontology.org/amigo/term/GO:0031346
regulation of Wnt signaling pathway	Biological Process	GO:0030111	2	305	38	18190	0.0526316	0.0167675	0.133099	0.392668	SOX2,6657:down|TSKU,25987:down	http://amigo.geneontology.org/amigo/term/GO:0030111
regulation of neurological system process	Biological Process	GO:0031644	1	69	38	18190	0.0263158	0.00379329	0.134603	0.39479	PAWR,5074:up	http://amigo.geneontology.org/amigo/term/GO:0031644
dendritic spine development	Biological Process	GO:0060996	1	69	38	18190	0.0263158	0.00379329	0.134603	0.39479	MARCKS,4082:down	http://amigo.geneontology.org/amigo/term/GO:0060996
central nervous system neuron development	Biological Process	GO:0021954	1	69	38	18190	0.0263158	0.00379329	0.134603	0.39479	TSKU,25987:down	http://amigo.geneontology.org/amigo/term/GO:0021954
regulation of hemopoiesis	Biological Process	GO:1903706	2	308	38	18190	0.0526316	0.0169324	0.13522	0.39479	PURB,5814:down|MYC,4609:up	http://amigo.geneontology.org/amigo/term/GO:1903706
protein processing	Biological Process	GO:0016485	2	309	38	18190	0.0526316	0.0169874	0.135929	0.39479	TNFSF15,9966:down|PAWR,5074:up	http://amigo.geneontology.org/amigo/term/GO:0016485
somatic stem cell maintenance	Biological Process	GO:0035019	1	70	38	18190	0.0263158	0.00384827	0.136417	0.39479	SOX2,6657:down	http://amigo.geneontology.org/amigo/term/GO:0035019
iron ion homeostasis	Biological Process	GO:0055072	1	70	38	18190	0.0263158	0.00384827	0.136417	0.39479	MYC,4609:up	http://amigo.geneontology.org/amigo/term/GO:0055072
snRNA transcription	Biological Process	GO:0009301	1	70	38	18190	0.0263158	0.00384827	0.136417	0.39479	POU2F1,5451:down	http://amigo.geneontology.org/amigo/term/GO:0009301
snRNA transcription from RNA polymerase II promoter	Biological Process	GO:0042795	1	70	38	18190	0.0263158	0.00384827	0.136417	0.39479	POU2F1,5451:down	http://amigo.geneontology.org/amigo/term/GO:0042795
hormone transport	Biological Process	GO:0009914	2	310	38	18190	0.0526316	0.0170423	0.136638	0.39479	MIDN,90007:down|MARCKS,4082:down	http://amigo.geneontology.org/amigo/term/GO:0009914
actin filament organization	Biological Process	GO:0007015	2	310	38	18190	0.0526316	0.0170423	0.136638	0.39479	PAWR,5074:up|MARCKS,4082:down	http://amigo.geneontology.org/amigo/term/GO:0007015
peptide transport	Biological Process	GO:0015833	2	311	38	18190	0.0526316	0.0170973	0.137349	0.3961	MIDN,90007:down|MARCKS,4082:down	http://amigo.geneontology.org/amigo/term/GO:0015833
positive regulation of transferase activity	Biological Process	GO:0051347	3	618	38	18190	0.0789474	0.0339747	0.137788	0.396623	TNFSF15,9966:down|MARCKS,4082:down|ADNP,23394:down	http://amigo.geneontology.org/amigo/term/GO:0051347
intracellular membrane-bounded organelle	Cellular Component	GO:0043231	26	10628	38	18190	0.684211	0.584277	0.138148	0.396917	MIDN,90007:down|LEFTY2,7044:down|ZNF84,7637:up|GJB2,2706:up|MBNL3,55796:up|POU2F1,5451:down|SNX22,79856:down|PDP2,57546:up|ZGLP1,100125288:down|PAWR,5074:up|HIST1H2AG,8969:down|SOX2,6657:down|ALG10,84920:up|RAVER1,125950:down|SACS,26278:down|NACC1,112939:down|FDX1L,112812:down|ADNP,23394:down|POU5F1B,5462:up|MYC,4609:up|DYLX2,9856:up|PURB,5814:down|SDHAF1,644096:up|MARCKS,4082:down|HIST3H2BB,1283…	http://amigo.geneontology.org/amigo/term/GO:0043231
glucose import	Biological Process	GO:0046323	1	72	38	18190	0.0263158	0.00395822	0.140036	0.400846	MARCKS,4082:down	http://amigo.geneontology.org/amigo/term/GO:0046323
SMAD binding	Molecular Function	GO:0046332	1	72	38	18190	0.0263158	0.00395822	0.140036	0.400846	PURB,5814:down	http://amigo.geneontology.org/amigo/term/GO:0046332
response to growth factor	Biological Process	GO:0070848	3	625	38	18190	0.0789474	0.0343595	0.141157	0.403306	LEFTY2,7044:down|MYC,4609:up|SOX2,6657:down	http://amigo.geneontology.org/amigo/term/GO:0070848
nephron tubule morphogenesis	Biological Process	GO:0072078	1	73	38	18190	0.0263158	0.00401319	0.14184	0.403758	MYC,4609:up	http://amigo.geneontology.org/amigo/term/GO:0072078
regulation of dendrite morphogenesis	Biological Process	GO:0048814	1	73	38	18190	0.0263158	0.00401319	0.14184	0.403758	MARCKS,4082:down	http://amigo.geneontology.org/amigo/term/GO:0048814
nervous system development	Biological Process	GO:0007399	7	2104	38	18190	0.184211	0.115668	0.142975	0.406238	MARCKS,4082:down|ADNP,23394:down|BLOC1S4,55330:up|SOX2,6657:down|DYLX2,9856:up|LINGO1,84894:up|TSKU,25987:down	http://amigo.geneontology.org/amigo/term/GO:0007399
actin filament	Cellular Component	GO:0005884	1	74	38	18190	0.0263158	0.00406817	0.143639	0.407375	PAWR,5074:up	http://amigo.geneontology.org/amigo/term/GO:0005884
negative regulation of multicellular organismal process	Biological Process	GO:0051241	4	975	38	18190	0.105263	0.0536009	0.144398	0.408165	MYC,4609:up|SOX2,6657:down|DYLX2,9856:up|LINGO1,84894:up	http://amigo.geneontology.org/amigo/term/GO:0051241
regulation of cellular process	Biological Process	GO:0050794	25	10183	38	18190	0.657895	0.559813	0.145331	0.408165	MIDN,90007:down|LEFTY2,7044:down|ZNF84,7637:up|MPZL1,9019:down|MBNL3,55796:up|POU2F1,5451:down|PDP2,57546:up|ZGLP1,100125288:down|PAWR,5074:up|HIST1H2AG,8969:down|SOX2,6657:down|LINGO1,84894:up|TSKU,25987:down|SACS,26278:down|NACC1,112939:down|ADNP,23394:down|POU5F1B,5462:up|MYC,4609:up|DYLX2,9856:up|PURB,5814:down|TNFSF15,9966:down|MARCKS,4082:down|EVA1B,55194:down|TBC1D3I,102724862:down|SP5,389…	http://amigo.geneontology.org/amigo/term/GO:0050794
endoderm development	Biological Process	GO:0007492	1	75	38	18190	0.0263158	0.00412314	0.145436	0.408165	SOX2,6657:down	http://amigo.geneontology.org/amigo/term/GO:0007492
platelet alpha granule	Cellular Component	GO:0031091	1	75	38	18190	0.0263158	0.00412314	0.145436	0.408165	LEFTY2,7044:down	http://amigo.geneontology.org/amigo/term/GO:0031091
nephron epithelium morphogenesis	Biological Process	GO:0072088	1	75	38	18190	0.0263158	0.00412314	0.145436	0.408165	MYC,4609:up	http://amigo.geneontology.org/amigo/term/GO:0072088
system development	Biological Process	GO:0048731	12	4192	38	18190	0.315789	0.230456	0.145508	0.408165	ADNP,23394:down|GJB2,2706:up|MYC,4609:up|DYLX2,9856:up|PURB,5814:down|POU2F1,5451:down|MARCKS,4082:down|BLOC1S4,55330:up|SP5,389058:down|SOX2,6657:down|TSKU,25987:down|LINGO1,84894:up	http://amigo.geneontology.org/amigo/term/GO:0048731
negative regulation of cell proliferation	Biological Process	GO:0008285	3	636	38	18190	0.0789474	0.0349643	0.14651	0.410227	PAWR,5074:up|MYC,4609:up|SOX2,6657:down	http://amigo.geneontology.org/amigo/term/GO:0008285
negative regulation of hormone secretion	Biological Process	GO:0046888	1	76	38	18190	0.0263158	0.00417812	0.147228	0.410746	MIDN,90007:down	http://amigo.geneontology.org/amigo/term/GO:0046888
oogenesis	Biological Process	GO:0048477	1	76	38	18190	0.0263158	0.00417812	0.147228	0.410746	ZGLP1,100125288:down	http://amigo.geneontology.org/amigo/term/GO:0048477
biological_process	Biological Process	GO:0008150	36	16003	38	18190	0.947368	0.879769	0.148342	0.412884	YDJC,150223:up|MIDN,90007:down|MPZL1,9019:down|RGPD4,285190:up|SNX22,79856:down|PAWR,5074:up|HIST1H2AG,8969:down|ALG10,84920:up|LINGO1,84894:up|SACS,26278:down|NACC1,112939:down|POU5F1B,5462:up|MYC,4609:up|DYLX2,9856:up|MARCKS,4082:down|SP5,389058:down|LEFTY2,7044:down|ZNF84,7637:up|GJB2,2706:up|MBNL3,55796:up|PDP2,57546:up|POU2F1,5451:down|ZGLP1,100125288:down|BLOC1S4,55330:up|SOX2,6657:down|TSK…	http://amigo.geneontology.org/amigo/term/GO:0008150
nephron morphogenesis	Biological Process	GO:0072028	1	77	38	18190	0.0263158	0.0042331	0.149017	0.412884	MYC,4609:up	http://amigo.geneontology.org/amigo/term/GO:0072028
renal tubule morphogenesis	Biological Process	GO:0061333	1	77	38	18190	0.0263158	0.0042331	0.149017	0.412884	MYC,4609:up	http://amigo.geneontology.org/amigo/term/GO:0061333
positive regulation of cellular metabolic process	Biological Process	GO:0031325	9	2940	38	18190	0.236842	0.161627	0.149067	0.412884	LEFTY2,7044:down|ADNP,23394:down|MYC,4609:up|ZGLP1,100125288:down|PAWR,5074:up|TNFSF15,9966:down|MARCKS,4082:down|EVA1B,55194:down|SOX2,6657:down	http://amigo.geneontology.org/amigo/term/GO:0031325
RNA polymerase II core promoter proximal region sequence-specific DNA binding transcription factor activity	Molecular Function	GO:0000982	2	329	38	18190	0.0526316	0.0180869	0.150278	0.415489	MYC,4609:up|SOX2,6657:down	http://amigo.geneontology.org/amigo/term/GO:0000982
diencephalon development	Biological Process	GO:0021536	1	78	38	18190	0.0263158	0.00428807	0.150803	0.415894	SOX2,6657:down	http://amigo.geneontology.org/amigo/term/GO:0021536
eye development	Biological Process	GO:0001654	2	330	38	18190	0.0526316	0.0181418	0.151003	0.415894	SOX2,6657:down|TSKU,25987:down	http://amigo.geneontology.org/amigo/term/GO:0001654
regulation of anatomical structure morphogenesis	Biological Process	GO:0022603	4	994	38	18190	0.105263	0.0546454	0.151775	0.415894	MARCKS,4082:down|ADNP,23394:down|MYC,4609:up|LINGO1,84894:up	http://amigo.geneontology.org/amigo/term/GO:0022603
cellular component organization or biogenesis	Biological Process	GO:0071840	16	5996	38	18190	0.421053	0.329632	0.152201	0.415894	GJB2,2706:up|PAWR,5074:up|HIST1H2AG,8969:down|BLOC1S4,55330:up|SOX2,6657:down|TSKU,25987:down|LINGO1,84894:up|SACS,26278:down|NACC1,112939:down|ADNP,23394:down|MYC,4609:up|DYLX2,9856:up|SDHAF1,644096:up|MARCKS,4082:down|HIST3H2BB,128312:up|EVA1B,55194:down	http://amigo.geneontology.org/amigo/term/GO:0071840
myeloid cell differentiation	Biological Process	GO:0030099	2	332	38	18190	0.0526316	0.0182518	0.152457	0.415894	PURB,5814:down|MYC,4609:up	http://amigo.geneontology.org/amigo/term/GO:0030099
regulation of synapse assembly	Biological Process	GO:0051963	1	79	38	18190	0.0263158	0.00434305	0.152584	0.415894	ADNP,23394:down	http://amigo.geneontology.org/amigo/term/GO:0051963
negative regulation of protein binding	Biological Process	GO:0032091	1	79	38	18190	0.0263158	0.00434305	0.152584	0.415894	ADNP,23394:down	http://amigo.geneontology.org/amigo/term/GO:0032091
negative regulation of leukocyte differentiation	Biological Process	GO:1902106	1	79	38	18190	0.0263158	0.00434305	0.152584	0.415894	MYC,4609:up	http://amigo.geneontology.org/amigo/term/GO:1902106
protein maturation	Biological Process	GO:0051604	2	333	38	18190	0.0526316	0.0183068	0.153185	0.416057	TNFSF15,9966:down|PAWR,5074:up	http://amigo.geneontology.org/amigo/term/GO:0051604
amide transport	Biological Process	GO:0042886	2	333	38	18190	0.0526316	0.0183068	0.153185	0.416057	MIDN,90007:down|MARCKS,4082:down	http://amigo.geneontology.org/amigo/term/GO:0042886
regulation of lipase activity	Biological Process	GO:0060191	1	80	38	18190	0.0263158	0.00439802	0.154362	0.416319	MARCKS,4082:down	http://amigo.geneontology.org/amigo/term/GO:0060191
chaperone binding	Molecular Function	GO:0051087	1	80	38	18190	0.0263158	0.00439802	0.154362	0.416319	SACS,26278:down	http://amigo.geneontology.org/amigo/term/GO:0051087
negative regulation of ion transmembrane transport	Biological Process	GO:0034766	1	80	38	18190	0.0263158	0.00439802	0.154362	0.416319	PAWR,5074:up	http://amigo.geneontology.org/amigo/term/GO:0034766
myoblast differentiation	Biological Process	GO:0045445	1	80	38	18190	0.0263158	0.00439802	0.154362	0.416319	MBNL3,55796:up	http://amigo.geneontology.org/amigo/term/GO:0045445
regulation of MAPK cascade	Biological Process	GO:0043408	3	654	38	18190	0.0789474	0.0359538	0.155415	0.418424	LEFTY2,7044:down|MYC,4609:up|SOX2,6657:down	http://amigo.geneontology.org/amigo/term/GO:0043408
mitochondrial respiratory chain complex assembly	Biological Process	GO:0033108	1	81	38	18190	0.0263158	0.004453	0.156137	0.418903	SDHAF1,644096:up	http://amigo.geneontology.org/amigo/term/GO:0033108
cell fate specification	Biological Process	GO:0001708	1	81	38	18190	0.0263158	0.004453	0.156137	0.418903	SOX2,6657:down	http://amigo.geneontology.org/amigo/term/GO:0001708
nucleobase-containing compound biosynthetic process	Biological Process	GO:0034654	12	4255	38	18190	0.315789	0.23392	0.157872	0.42034	ZNF84,7637:up|NACC1,112939:down|POU5F1B,5462:up|ADNP,23394:down|MYC,4609:up|PURB,5814:down|POU2F1,5451:down|ZGLP1,100125288:down|PAWR,5074:up|HIST1H2AG,8969:down|SP5,389058:down|SOX2,6657:down	http://amigo.geneontology.org/amigo/term/GO:0034654
regulation of protein dephosphorylation	Biological Process	GO:0035304	1	82	38	18190	0.0263158	0.00450797	0.157908	0.42034	PAWR,5074:up	http://amigo.geneontology.org/amigo/term/GO:0035304
macromolecular complex subunit organization	Biological Process	GO:0043933	8	2568	38	18190	0.210526	0.141176	0.158505	0.42034	NACC1,112939:down|MYC,4609:up|PAWR,5074:up|SDHAF1,644096:up|MARCKS,4082:down|HIST3H2BB,128312:up|HIST1H2AG,8969:down|SOX2,6657:down	http://amigo.geneontology.org/amigo/term/GO:0043933
single-organism developmental process	Biological Process	GO:0044767	15	5584	38	18190	0.394737	0.306982	0.15893	0.42034	LEFTY2,7044:down|ADNP,23394:down|GJB2,2706:up|MYC,4609:up|DYLX2,9856:up|MBNL3,55796:up|PURB,5814:down|POU2F1,5451:down|ZGLP1,100125288:down|MARCKS,4082:down|BLOC1S4,55330:up|SP5,389058:down|SOX2,6657:down|TSKU,25987:down|LINGO1,84894:up	http://amigo.geneontology.org/amigo/term/GO:0044767
epithelial cell proliferation	Biological Process	GO:0050673	2	341	38	18190	0.0526316	0.0187466	0.159033	0.42034	MYC,4609:up|SOX2,6657:down	http://amigo.geneontology.org/amigo/term/GO:0050673
cellular transition metal ion homeostasis	Biological Process	GO:0046916	1	83	38	18190	0.0263158	0.00456295	0.159675	0.42034	MYC,4609:up	http://amigo.geneontology.org/amigo/term/GO:0046916
snRNA metabolic process	Biological Process	GO:0016073	1	83	38	18190	0.0263158	0.00456295	0.159675	0.42034	POU2F1,5451:down	http://amigo.geneontology.org/amigo/term/GO:0016073
negative regulation of myeloid cell differentiation	Biological Process	GO:0045638	1	83	38	18190	0.0263158	0.00456295	0.159675	0.42034	MYC,4609:up	http://amigo.geneontology.org/amigo/term/GO:0045638
negative regulation of T cell activation	Biological Process	GO:0050868	1	83	38	18190	0.0263158	0.00456295	0.159675	0.42034	PAWR,5074:up	http://amigo.geneontology.org/amigo/term/GO:0050868
oligosaccharide metabolic process	Biological Process	GO:0009311	1	83	38	18190	0.0263158	0.00456295	0.159675	0.42034	ALG10,84920:up	http://amigo.geneontology.org/amigo/term/GO:0009311
bone morphogenesis	Biological Process	GO:0060349	1	83	38	18190	0.0263158	0.00456295	0.159675	0.42034	SP5,389058:down	http://amigo.geneontology.org/amigo/term/GO:0060349
organ regeneration	Biological Process	GO:0031100	1	84	38	18190	0.0263158	0.00461792	0.161438	0.423496	POU2F1,5451:down	http://amigo.geneontology.org/amigo/term/GO:0031100
regulation of fibroblast proliferation	Biological Process	GO:0048145	1	84	38	18190	0.0263158	0.00461792	0.161438	0.423496	MYC,4609:up	http://amigo.geneontology.org/amigo/term/GO:0048145
regulation of multicellular organismal process	Biological Process	GO:0051239	8	2581	38	18190	0.210526	0.141891	0.161774	0.423496	ADNP,23394:down|MYC,4609:up|DYLX2,9856:up|PURB,5814:down|PAWR,5074:up|MARCKS,4082:down|SOX2,6657:down|LINGO1,84894:up	http://amigo.geneontology.org/amigo/term/GO:0051239
phospholipid binding	Molecular Function	GO:0005543	2	345	38	18190	0.0526316	0.0189665	0.161974	0.423496	SNX22,79856:down|MARCKS,4082:down	http://amigo.geneontology.org/amigo/term/GO:0005543
positive regulation of molecular function	Biological Process	GO:0044093	6	1782	38	18190	0.157895	0.0979659	0.163142	0.42518	TNFSF15,9966:down|PAWR,5074:up|MARCKS,4082:down|ADNP,23394:down|TBC1D3I,102724862:down|MYC,4609:up	http://amigo.geneontology.org/amigo/term/GO:0044093
secretory granule lumen	Cellular Component	GO:0034774	1	85	38	18190	0.0263158	0.0046729	0.163198	0.42518	LEFTY2,7044:down	http://amigo.geneontology.org/amigo/term/GO:0034774
apoptotic process	Biological Process	GO:0006915	6	1783	38	18190	0.157895	0.0980209	0.163446	0.42518	TNFSF15,9966:down|PAWR,5074:up|LEFTY2,7044:down|ADNP,23394:down|MYC,4609:up|SOX2,6657:down	http://amigo.geneontology.org/amigo/term/GO:0006915
phosphorylation	Biological Process	GO:0016310	7	2182	38	18190	0.184211	0.119956	0.163773	0.425312	MIDN,90007:down|TNFSF15,9966:down|MARCKS,4082:down|LEFTY2,7044:down|ADNP,23394:down|MYC,4609:up|SOX2,6657:down	http://amigo.geneontology.org/amigo/term/GO:0016310
single-multicellular organism process	Biological Process	GO:0044707	17	6518	38	18190	0.447368	0.358329	0.164155	0.425511	LEFTY2,7044:down|GJB2,2706:up|MBNL3,55796:up|POU2F1,5451:down|ZGLP1,100125288:down|PAWR,5074:up|BLOC1S4,55330:up|SOX2,6657:down|TSKU,25987:down|LINGO1,84894:up|ENTPD1,953:up|ADNP,23394:down|MYC,4609:up|DYLX2,9856:up|PURB,5814:down|MARCKS,4082:down|SP5,389058:down	http://amigo.geneontology.org/amigo/term/GO:0044707
B cell proliferation	Biological Process	GO:0042100	1	86	38	18190	0.0263158	0.00472787	0.164954	0.425511	PAWR,5074:up	http://amigo.geneontology.org/amigo/term/GO:0042100
single-stranded DNA binding	Molecular Function	GO:0003697	1	86	38	18190	0.0263158	0.00472787	0.164954	0.425511	PURB,5814:down	http://amigo.geneontology.org/amigo/term/GO:0003697
fibroblast proliferation	Biological Process	GO:0048144	1	86	38	18190	0.0263158	0.00472787	0.164954	0.425511	MYC,4609:up	http://amigo.geneontology.org/amigo/term/GO:0048144
blood coagulation	Biological Process	GO:0007596	2	350	38	18190	0.0526316	0.0192413	0.165664	0.425713	ENTPD1,953:up|BLOC1S4,55330:up	http://amigo.geneontology.org/amigo/term/GO:0007596
brain development	Biological Process	GO:0007420	3	676	38	18190	0.0789474	0.0371633	0.166531	0.425713	MARCKS,4082:down|SOX2,6657:down|TSKU,25987:down	http://amigo.geneontology.org/amigo/term/GO:0007420
activation of cysteine-type endopeptidase activity involved in apoptotic process	Biological Process	GO:0006919	1	87	38	18190	0.0263158	0.00478285	0.166707	0.425713	TNFSF15,9966:down	http://amigo.geneontology.org/amigo/term/GO:0006919
regulation of axon extension	Biological Process	GO:0030516	1	87	38	18190	0.0263158	0.00478285	0.166707	0.425713	ADNP,23394:down	http://amigo.geneontology.org/amigo/term/GO:0030516
digestive system process	Biological Process	GO:0022600	1	87	38	18190	0.0263158	0.00478285	0.166707	0.425713	PAWR,5074:up	http://amigo.geneontology.org/amigo/term/GO:0022600
single-organism carbohydrate metabolic process	Biological Process	GO:0044723	3	677	38	18190	0.0789474	0.0372183	0.167043	0.425713	MIDN,90007:down|ADNP,23394:down|ALG10,84920:up	http://amigo.geneontology.org/amigo/term/GO:0044723
metanephros development	Biological Process	GO:0001656	1	88	38	18190	0.0263158	0.00483782	0.168456	0.425713	MYC,4609:up	http://amigo.geneontology.org/amigo/term/GO:0001656
regulation of stem cell proliferation	Biological Process	GO:0072091	1	88	38	18190	0.0263158	0.00483782	0.168456	0.425713	MYC,4609:up	http://amigo.geneontology.org/amigo/term/GO:0072091
negative regulation of transmembrane transport	Biological Process	GO:0034763	1	88	38	18190	0.0263158	0.00483782	0.168456	0.425713	PAWR,5074:up	http://amigo.geneontology.org/amigo/term/GO:0034763
cell-cell junction assembly	Biological Process	GO:0007043	1	88	38	18190	0.0263158	0.00483782	0.168456	0.425713	GJB2,2706:up	http://amigo.geneontology.org/amigo/term/GO:0007043
cell adhesion	Biological Process	GO:0007155	5	1412	38	18190	0.131579	0.0776251	0.168934	0.425713	ENTPD1,953:up|PAWR,5074:up|MARCKS,4082:down|BLOC1S4,55330:up|SOX2,6657:down	http://amigo.geneontology.org/amigo/term/GO:0007155
coagulation	Biological Process	GO:0050817	2	355	38	18190	0.0526316	0.0195162	0.16937	0.425713	ENTPD1,953:up|BLOC1S4,55330:up	http://amigo.geneontology.org/amigo/term/GO:0050817
hemostasis	Biological Process	GO:0007599	2	355	38	18190	0.0526316	0.0195162	0.16937	0.425713	ENTPD1,953:up|BLOC1S4,55330:up	http://amigo.geneontology.org/amigo/term/GO:0007599
programmed cell death	Biological Process	GO:0012501	6	1805	38	18190	0.157895	0.0992303	0.170189	0.425713	TNFSF15,9966:down|PAWR,5074:up|LEFTY2,7044:down|ADNP,23394:down|MYC,4609:up|SOX2,6657:down	http://amigo.geneontology.org/amigo/term/GO:0012501
regulation of fatty acid metabolic process	Biological Process	GO:0019217	1	89	38	18190	0.0263158	0.0048928	0.170202	0.425713	PDP2,57546:up	http://amigo.geneontology.org/amigo/term/GO:0019217
heat shock protein binding	Molecular Function	GO:0031072	1	89	38	18190	0.0263158	0.0048928	0.170202	0.425713	SACS,26278:down	http://amigo.geneontology.org/amigo/term/GO:0031072
neutrophil migration	Biological Process	GO:1990266	1	89	38	18190	0.0263158	0.0048928	0.170202	0.425713	PAWR,5074:up	http://amigo.geneontology.org/amigo/term/GO:1990266
heterocycle biosynthetic process	Biological Process	GO:0018130	12	4318	38	18190	0.315789	0.237383	0.17081	0.425713	ZNF84,7637:up|NACC1,112939:down|POU5F1B,5462:up|ADNP,23394:down|MYC,4609:up|PURB,5814:down|POU2F1,5451:down|ZGLP1,100125288:down|PAWR,5074:up|HIST1H2AG,8969:down|SP5,389058:down|SOX2,6657:down	http://amigo.geneontology.org/amigo/term/GO:0018130
biological adhesion	Biological Process	GO:0022610	5	1419	38	18190	0.131579	0.0780099	0.171379	0.425713	ENTPD1,953:up|PAWR,5074:up|MARCKS,4082:down|BLOC1S4,55330:up|SOX2,6657:down	http://amigo.geneontology.org/amigo/term/GO:0022610
aromatic compound biosynthetic process	Biological Process	GO:0019438	12	4322	38	18190	0.315789	0.237603	0.171651	0.425713	ZNF84,7637:up|NACC1,112939:down|POU5F1B,5462:up|ADNP,23394:down|MYC,4609:up|PURB,5814:down|POU2F1,5451:down|ZGLP1,100125288:down|PAWR,5074:up|HIST1H2AG,8969:down|SP5,389058:down|SOX2,6657:down	http://amigo.geneontology.org/amigo/term/GO:0019438
regulation of DNA biosynthetic process	Biological Process	GO:2000278	1	90	38	18190	0.0263158	0.00494777	0.171944	0.425713	MYC,4609:up	http://amigo.geneontology.org/amigo/term/GO:2000278
acyl-CoA metabolic process	Biological Process	GO:0006637	1	90	38	18190	0.0263158	0.00494777	0.171944	0.425713	PDP2,57546:up	http://amigo.geneontology.org/amigo/term/GO:0006637
negative regulation of leukocyte cell-cell adhesion	Biological Process	GO:1903038	1	90	38	18190	0.0263158	0.00494777	0.171944	0.425713	PAWR,5074:up	http://amigo.geneontology.org/amigo/term/GO:1903038
energy reserve metabolic process	Biological Process	GO:0006112	1	90	38	18190	0.0263158	0.00494777	0.171944	0.425713	MYC,4609:up	http://amigo.geneontology.org/amigo/term/GO:0006112
thioester metabolic process	Biological Process	GO:0035383	1	90	38	18190	0.0263158	0.00494777	0.171944	0.425713	PDP2,57546:up	http://amigo.geneontology.org/amigo/term/GO:0035383
forebrain development	Biological Process	GO:0030900	2	359	38	18190	0.0526316	0.0197361	0.172345	0.426021	SOX2,6657:down|TSKU,25987:down	http://amigo.geneontology.org/amigo/term/GO:0030900
nephron tubule development	Biological Process	GO:0072080	1	91	38	18190	0.0263158	0.00500275	0.173682	0.426588	MYC,4609:up	http://amigo.geneontology.org/amigo/term/GO:0072080
axoneme	Cellular Component	GO:0005930	1	91	38	18190	0.0263158	0.00500275	0.173682	0.426588	MARCKS,4082:down	http://amigo.geneontology.org/amigo/term/GO:0005930
ciliary cytoplasm	Cellular Component	GO:0097014	1	91	38	18190	0.0263158	0.00500275	0.173682	0.426588	MARCKS,4082:down	http://amigo.geneontology.org/amigo/term/GO:0097014
cellular response to interleukin-1	Biological Process	GO:0071347	1	91	38	18190	0.0263158	0.00500275	0.173682	0.426588	PAWR,5074:up	http://amigo.geneontology.org/amigo/term/GO:0071347
intracellular organelle lumen	Cellular Component	GO:0070013	12	4339	38	18190	0.315789	0.238538	0.175249	0.426874	MIDN,90007:down|LEFTY2,7044:down|NACC1,112939:down|FDX1L,112812:down|MYC,4609:up|PDP2,57546:up|PURB,5814:down|POU2F1,5451:down|SDHAF1,644096:up|HIST3H2BB,128312:up|HIST1H2AG,8969:down|SOX2,6657:down	http://amigo.geneontology.org/amigo/term/GO:0070013
developmental process	Biological Process	GO:0032502	15	5671	38	18190	0.394737	0.311765	0.175326	0.426874	LEFTY2,7044:down|ADNP,23394:down|GJB2,2706:up|MYC,4609:up|DYLX2,9856:up|MBNL3,55796:up|PURB,5814:down|POU2F1,5451:down|ZGLP1,100125288:down|MARCKS,4082:down|BLOC1S4,55330:up|SP5,389058:down|SOX2,6657:down|TSKU,25987:down|LINGO1,84894:up	http://amigo.geneontology.org/amigo/term/GO:0032502
pigmentation	Biological Process	GO:0043473	1	92	38	18190	0.0263158	0.00505772	0.175417	0.426874	BLOC1S4,55330:up	http://amigo.geneontology.org/amigo/term/GO:0043473
kidney morphogenesis	Biological Process	GO:0060993	1	92	38	18190	0.0263158	0.00505772	0.175417	0.426874	MYC,4609:up	http://amigo.geneontology.org/amigo/term/GO:0060993
membrane-enclosed lumen	Cellular Component	GO:0031974	12	4340	38	18190	0.315789	0.238593	0.175462	0.426874	MIDN,90007:down|LEFTY2,7044:down|NACC1,112939:down|FDX1L,112812:down|MYC,4609:up|PDP2,57546:up|PURB,5814:down|POU2F1,5451:down|SDHAF1,644096:up|HIST3H2BB,128312:up|HIST1H2AG,8969:down|SOX2,6657:down	http://amigo.geneontology.org/amigo/term/GO:0031974
organelle lumen	Cellular Component	GO:0043233	12	4340	38	18190	0.315789	0.238593	0.175462	0.426874	MIDN,90007:down|LEFTY2,7044:down|NACC1,112939:down|FDX1L,112812:down|MYC,4609:up|PDP2,57546:up|PURB,5814:down|POU2F1,5451:down|SDHAF1,644096:up|HIST3H2BB,128312:up|HIST1H2AG,8969:down|SOX2,6657:down	http://amigo.geneontology.org/amigo/term/GO:0043233
phosphate-containing compound metabolic process	Biological Process	GO:0006796	9	3054	38	18190	0.236842	0.167894	0.176039	0.427602	MIDN,90007:down|LEFTY2,7044:down|ADNP,23394:down|MYC,4609:up|PDP2,57546:up|PAWR,5074:up|TNFSF15,9966:down|MARCKS,4082:down|SOX2,6657:down	http://amigo.geneontology.org/amigo/term/GO:0006796
protein phosphorylation	Biological Process	GO:0006468	6	1825	38	18190	0.157895	0.10033	0.176426	0.427867	TNFSF15,9966:down|MARCKS,4082:down|LEFTY2,7044:down|ADNP,23394:down|MYC,4609:up|SOX2,6657:down	http://amigo.geneontology.org/amigo/term/GO:0006468
single organismal cell-cell adhesion	Biological Process	GO:0016337	3	697	38	18190	0.0789474	0.0383178	0.177365	0.429299	PAWR,5074:up|BLOC1S4,55330:up|SOX2,6657:down	http://amigo.geneontology.org/amigo/term/GO:0016337
negative regulation of immune system process	Biological Process	GO:0002683	2	366	38	18190	0.0526316	0.0201209	0.177574	0.429299	PAWR,5074:up|MYC,4609:up	http://amigo.geneontology.org/amigo/term/GO:0002683
protein complex subunit organization	Biological Process	GO:0071822	6	1832	38	18190	0.157895	0.100715	0.178632	0.431095	SDHAF1,644096:up|PAWR,5074:up|MARCKS,4082:down|NACC1,112939:down|HIST3H2BB,128312:up|MYC,4609:up	http://amigo.geneontology.org/amigo/term/GO:0071822
renal tubule development	Biological Process	GO:0061326	1	94	38	18190	0.0263158	0.00516767	0.178877	0.431095	MYC,4609:up	http://amigo.geneontology.org/amigo/term/GO:0061326
cellular macromolecule biosynthetic process	Biological Process	GO:0034645	13	4810	38	18190	0.342105	0.264431	0.181784	0.436071	ZNF84,7637:up|NACC1,112939:down|POU5F1B,5462:up|ADNP,23394:down|MYC,4609:up|PURB,5814:down|POU2F1,5451:down|ZGLP1,100125288:down|PAWR,5074:up|HIST1H2AG,8969:down|SP5,389058:down|SOX2,6657:down|ALG10,84920:up	http://amigo.geneontology.org/amigo/term/GO:0034645
negative regulation of homotypic cell-cell adhesion	Biological Process	GO:0034111	1	96	38	18190	0.0263158	0.00527763	0.182322	0.436071	PAWR,5074:up	http://amigo.geneontology.org/amigo/term/GO:0034111
response to alcohol	Biological Process	GO:0097305	2	373	38	18190	0.0526316	0.0205058	0.182829	0.436071	PAWR,5074:up|GJB2,2706:up	http://amigo.geneontology.org/amigo/term/GO:0097305
positive regulation of cell adhesion	Biological Process	GO:0045785	2	373	38	18190	0.0526316	0.0205058	0.182829	0.436071	PAWR,5074:up|SOX2,6657:down	http://amigo.geneontology.org/amigo/term/GO:0045785
smooth muscle contraction	Biological Process	GO:0006939	1	97	38	18190	0.0263158	0.0053326	0.184039	0.436071	PAWR,5074:up	http://amigo.geneontology.org/amigo/term/GO:0006939
ncRNA transcription	Biological Process	GO:0098781	1	97	38	18190	0.0263158	0.0053326	0.184039	0.436071	POU2F1,5451:down	http://amigo.geneontology.org/amigo/term/GO:0098781
ureteric bud development	Biological Process	GO:0001657	1	97	38	18190	0.0263158	0.0053326	0.184039	0.436071	MYC,4609:up	http://amigo.geneontology.org/amigo/term/GO:0001657
heterocyclic compound binding	Molecular Function	GO:1901363	15	5716	38	18190	0.394737	0.314239	0.184171	0.436071	ENTPD1,953:up|RAVER1,125950:down|ZNF84,7637:up|POU5F1B,5462:up|ADNP,23394:down|JRK,8629:up|MYC,4609:up|MBNL3,55796:up|POU2F1,5451:down|PURB,5814:down|ZGLP1,100125288:down|HIST3H2BB,128312:up|HIST1H2AG,8969:down|SP5,389058:down|SOX2,6657:down	http://amigo.geneontology.org/amigo/term/GO:1901363
positive regulation of neurogenesis	Biological Process	GO:0050769	2	375	38	18190	0.0526316	0.0206157	0.184335	0.436071	MARCKS,4082:down|ADNP,23394:down	http://amigo.geneontology.org/amigo/term/GO:0050769
regulation of cell-cell adhesion	Biological Process	GO:0022407	2	376	38	18190	0.0526316	0.0206707	0.185088	0.436071	PAWR,5074:up|SOX2,6657:down	http://amigo.geneontology.org/amigo/term/GO:0022407
regulation of RNA splicing	Biological Process	GO:0043484	1	98	38	18190	0.0263158	0.00538758	0.185753	0.436071	MBNL3,55796:up	http://amigo.geneontology.org/amigo/term/GO:0043484
mesonephric tubule development	Biological Process	GO:0072164	1	98	38	18190	0.0263158	0.00538758	0.185753	0.436071	MYC,4609:up	http://amigo.geneontology.org/amigo/term/GO:0072164
neuromuscular process	Biological Process	GO:0050905	1	98	38	18190	0.0263158	0.00538758	0.185753	0.436071	BLOC1S4,55330:up	http://amigo.geneontology.org/amigo/term/GO:0050905
memory	Biological Process	GO:0007613	1	98	38	18190	0.0263158	0.00538758	0.185753	0.436071	ADNP,23394:down	http://amigo.geneontology.org/amigo/term/GO:0007613
mesonephric epithelium development	Biological Process	GO:0072163	1	98	38	18190	0.0263158	0.00538758	0.185753	0.436071	MYC,4609:up	http://amigo.geneontology.org/amigo/term/GO:0072163
regulation of protein kinase activity	Biological Process	GO:0045859	3	713	38	18190	0.0789474	0.0391974	0.185755	0.436071	TNFSF15,9966:down|MARCKS,4082:down|ADNP,23394:down	http://amigo.geneontology.org/amigo/term/GO:0045859
head development	Biological Process	GO:0060322	3	713	38	18190	0.0789474	0.0391974	0.185755	0.436071	MARCKS,4082:down|SOX2,6657:down|TSKU,25987:down	http://amigo.geneontology.org/amigo/term/GO:0060322
negative regulation of signal transduction	Biological Process	GO:0009968	4	1081	38	18190	0.105263	0.0594283	0.187351	0.438077	PAWR,5074:up|MYC,4609:up|SOX2,6657:down|TSKU,25987:down	http://amigo.geneontology.org/amigo/term/GO:0009968
regulation of glucose transport	Biological Process	GO:0010827	1	99	38	18190	0.0263158	0.00544255	0.187463	0.438077	MARCKS,4082:down	http://amigo.geneontology.org/amigo/term/GO:0010827
microtubule-based transport	Biological Process	GO:0010970	1	99	38	18190	0.0263158	0.00544255	0.187463	0.438077	BLOC1S4,55330:up	http://amigo.geneontology.org/amigo/term/GO:0010970
regulation of extent of cell growth	Biological Process	GO:0061387	1	100	38	18190	0.0263158	0.00549753	0.18917	0.439398	ADNP,23394:down	http://amigo.geneontology.org/amigo/term/GO:0061387
positive regulation of cyclic nucleotide biosynthetic process	Biological Process	GO:0030804	1	100	38	18190	0.0263158	0.00549753	0.18917	0.439398	ADNP,23394:down	http://amigo.geneontology.org/amigo/term/GO:0030804
regulation of B cell activation	Biological Process	GO:0050864	1	100	38	18190	0.0263158	0.00549753	0.18917	0.439398	PAWR,5074:up	http://amigo.geneontology.org/amigo/term/GO:0050864
positive regulation of transmembrane receptor protein serine/threonine kinase signaling pathway	Biological Process	GO:0090100	1	100	38	18190	0.0263158	0.00549753	0.18917	0.439398	LEFTY2,7044:down	http://amigo.geneontology.org/amigo/term/GO:0090100
phosphorus metabolic process	Biological Process	GO:0006793	9	3110	38	18190	0.236842	0.170973	0.190126	0.440955	MIDN,90007:down|LEFTY2,7044:down|ADNP,23394:down|MYC,4609:up|PDP2,57546:up|PAWR,5074:up|TNFSF15,9966:down|MARCKS,4082:down|SOX2,6657:down	http://amigo.geneontology.org/amigo/term/GO:0006793
pyruvate metabolic process	Biological Process	GO:0006090	1	101	38	18190	0.0263158	0.0055525	0.190873	0.441302	PDP2,57546:up	http://amigo.geneontology.org/amigo/term/GO:0006090
sensory perception of pain	Biological Process	GO:0019233	1	101	38	18190	0.0263158	0.0055525	0.190873	0.441302	PAWR,5074:up	http://amigo.geneontology.org/amigo/term/GO:0019233
regulation of protein secretion	Biological Process	GO:0050708	2	384	38	18190	0.0526316	0.0211105	0.191135	0.441302	MIDN,90007:down|MARCKS,4082:down	http://amigo.geneontology.org/amigo/term/GO:0050708
mesonephros development	Biological Process	GO:0001823	1	102	38	18190	0.0263158	0.00560748	0.192573	0.443291	MYC,4609:up	http://amigo.geneontology.org/amigo/term/GO:0001823
camera-type eye morphogenesis	Biological Process	GO:0048593	1	102	38	18190	0.0263158	0.00560748	0.192573	0.443291	TSKU,25987:down	http://amigo.geneontology.org/amigo/term/GO:0048593
actin binding	Molecular Function	GO:0003779	2	387	38	18190	0.0526316	0.0212754	0.19341	0.443892	PAWR,5074:up|MARCKS,4082:down	http://amigo.geneontology.org/amigo/term/GO:0003779
focal adhesion	Cellular Component	GO:0005925	2	387	38	18190	0.0526316	0.0212754	0.19341	0.443892	MARCKS,4082:down|MPZL1,9019:down	http://amigo.geneontology.org/amigo/term/GO:0005925
regulation of calcium ion import	Biological Process	GO:0090279	1	103	38	18190	0.0263158	0.00566245	0.194269	0.444897	PAWR,5074:up	http://amigo.geneontology.org/amigo/term/GO:0090279
cell-substrate adherens junction	Cellular Component	GO:0005924	2	390	38	18190	0.0526316	0.0214404	0.195689	0.444897	MARCKS,4082:down|MPZL1,9019:down	http://amigo.geneontology.org/amigo/term/GO:0005924
cytokine biosynthetic process	Biological Process	GO:0042089	1	104	38	18190	0.0263158	0.00571743	0.195962	0.444897	PAWR,5074:up	http://amigo.geneontology.org/amigo/term/GO:0042089
cytoplasmic membrane-bounded vesicle lumen	Cellular Component	GO:0060205	1	104	38	18190	0.0263158	0.00571743	0.195962	0.444897	LEFTY2,7044:down	http://amigo.geneontology.org/amigo/term/GO:0060205
RNA polymerase II transcription factor binding	Molecular Function	GO:0001085	1	104	38	18190	0.0263158	0.00571743	0.195962	0.444897	ZGLP1,100125288:down	http://amigo.geneontology.org/amigo/term/GO:0001085
response to vitamin	Biological Process	GO:0033273	1	105	38	18190	0.0263158	0.0057724	0.197651	0.444897	PAWR,5074:up	http://amigo.geneontology.org/amigo/term/GO:0033273
positive regulation of purine nucleotide biosynthetic process	Biological Process	GO:1900373	1	105	38	18190	0.0263158	0.0057724	0.197651	0.444897	ADNP,23394:down	http://amigo.geneontology.org/amigo/term/GO:1900373
regulation of myeloid leukocyte differentiation	Biological Process	GO:0002761	1	105	38	18190	0.0263158	0.0057724	0.197651	0.444897	MYC,4609:up	http://amigo.geneontology.org/amigo/term/GO:0002761
endoplasmic reticulum-Golgi intermediate compartment	Cellular Component	GO:0005793	1	105	38	18190	0.0263158	0.0057724	0.197651	0.444897	GJB2,2706:up	http://amigo.geneontology.org/amigo/term/GO:0005793
nephron epithelium development	Biological Process	GO:0072009	1	105	38	18190	0.0263158	0.0057724	0.197651	0.444897	MYC,4609:up	http://amigo.geneontology.org/amigo/term/GO:0072009
positive regulation of nucleotide biosynthetic process	Biological Process	GO:0030810	1	105	38	18190	0.0263158	0.0057724	0.197651	0.444897	ADNP,23394:down	http://amigo.geneontology.org/amigo/term/GO:0030810
RNA splicing	Biological Process	GO:0008380	2	393	38	18190	0.0526316	0.0216053	0.197972	0.444897	RAVER1,125950:down|MBNL3,55796:up	http://amigo.geneontology.org/amigo/term/GO:0008380
cell-substrate junction	Cellular Component	GO:0030055	2	394	38	18190	0.0526316	0.0216603	0.198733	0.444897	MARCKS,4082:down|MPZL1,9019:down	http://amigo.geneontology.org/amigo/term/GO:0030055
cellular component biogenesis	Biological Process	GO:0044085	8	2720	38	18190	0.210526	0.149533	0.198773	0.444897	SACS,26278:down|NACC1,112939:down|ADNP,23394:down|GJB2,2706:up|MYC,4609:up|PAWR,5074:up|SDHAF1,644096:up|HIST3H2BB,128312:up	http://amigo.geneontology.org/amigo/term/GO:0044085
regulation of cellular protein metabolic process	Biological Process	GO:0032268	7	2305	38	18190	0.184211	0.126718	0.199304	0.444897	TNFSF15,9966:down|PAWR,5074:up|MARCKS,4082:down|LEFTY2,7044:down|ADNP,23394:down|MYC,4609:up|SOX2,6657:down	http://amigo.geneontology.org/amigo/term/GO:0032268
negative regulation of protein secretion	Biological Process	GO:0050709	1	106	38	18190	0.0263158	0.00582738	0.199337	0.444897	MIDN,90007:down	http://amigo.geneontology.org/amigo/term/GO:0050709
platelet degranulation	Biological Process	GO:0002576	1	106	38	18190	0.0263158	0.00582738	0.199337	0.444897	LEFTY2,7044:down	http://amigo.geneontology.org/amigo/term/GO:0002576
vesicle lumen	Cellular Component	GO:0031983	1	106	38	18190	0.0263158	0.00582738	0.199337	0.444897	LEFTY2,7044:down	http://amigo.geneontology.org/amigo/term/GO:0031983
NIK/NF-kappaB signaling	Biological Process	GO:0038061	1	106	38	18190	0.0263158	0.00582738	0.199337	0.444897	TNFSF15,9966:down	http://amigo.geneontology.org/amigo/term/GO:0038061
organic cyclic compound binding	Molecular Function	GO:0097159	15	5797	38	18190	0.394737	0.318692	0.200708	0.446066	ENTPD1,953:up|RAVER1,125950:down|ZNF84,7637:up|POU5F1B,5462:up|ADNP,23394:down|JRK,8629:up|MYC,4609:up|MBNL3,55796:up|POU2F1,5451:down|PURB,5814:down|ZGLP1,100125288:down|HIST3H2BB,128312:up|HIST1H2AG,8969:down|SP5,389058:down|SOX2,6657:down	http://amigo.geneontology.org/amigo/term/GO:0097159
regulation of glucose metabolic process	Biological Process	GO:0010906	1	107	38	18190	0.0263158	0.00588235	0.201019	0.446066	MIDN,90007:down	http://amigo.geneontology.org/amigo/term/GO:0010906
granulocyte migration	Biological Process	GO:0097530	1	107	38	18190	0.0263158	0.00588235	0.201019	0.446066	PAWR,5074:up	http://amigo.geneontology.org/amigo/term/GO:0097530
amino acid binding	Molecular Function	GO:0016597	1	107	38	18190	0.0263158	0.00588235	0.201019	0.446066	MARCKS,4082:down	http://amigo.geneontology.org/amigo/term/GO:0016597
female gamete generation	Biological Process	GO:0007292	1	108	38	18190	0.0263158	0.00593733	0.202698	0.449144	ZGLP1,100125288:down	http://amigo.geneontology.org/amigo/term/GO:0007292
single organism cell adhesion	Biological Process	GO:0098602	3	746	38	18190	0.0789474	0.0410115	0.203393	0.449622	PAWR,5074:up|BLOC1S4,55330:up|SOX2,6657:down	http://amigo.geneontology.org/amigo/term/GO:0098602
death	Biological Process	GO:0016265	6	1911	38	18190	0.157895	0.105058	0.204336	0.449622	TNFSF15,9966:down|PAWR,5074:up|LEFTY2,7044:down|ADNP,23394:down|MYC,4609:up|SOX2,6657:down	http://amigo.geneontology.org/amigo/term/GO:0016265
cell death	Biological Process	GO:0008219	6	1911	38	18190	0.157895	0.105058	0.204336	0.449622	TNFSF15,9966:down|PAWR,5074:up|LEFTY2,7044:down|ADNP,23394:down|MYC,4609:up|SOX2,6657:down	http://amigo.geneontology.org/amigo/term/GO:0008219
positive regulation of leukocyte migration	Biological Process	GO:0002687	1	109	38	18190	0.0263158	0.0059923	0.204374	0.449622	PAWR,5074:up	http://amigo.geneontology.org/amigo/term/GO:0002687
motile cilium	Cellular Component	GO:0031514	1	109	38	18190	0.0263158	0.0059923	0.204374	0.449622	MARCKS,4082:down	http://amigo.geneontology.org/amigo/term/GO:0031514
cellular hormone metabolic process	Biological Process	GO:0034754	1	110	38	18190	0.0263158	0.00604728	0.206046	0.451367	FDX1L,112812:down	http://amigo.geneontology.org/amigo/term/GO:0034754
positive regulation of cyclic nucleotide metabolic process	Biological Process	GO:0030801	1	110	38	18190	0.0263158	0.00604728	0.206046	0.451367	ADNP,23394:down	http://amigo.geneontology.org/amigo/term/GO:0030801
dendrite morphogenesis	Biological Process	GO:0048813	1	110	38	18190	0.0263158	0.00604728	0.206046	0.451367	MARCKS,4082:down	http://amigo.geneontology.org/amigo/term/GO:0048813
regulation of cellular component organization	Biological Process	GO:0051128	7	2331	38	18190	0.184211	0.128147	0.207211	0.453274	MARCKS,4082:down|SACS,26278:down|EVA1B,55194:down|ADNP,23394:down|MYC,4609:up|DYLX2,9856:up|LINGO1,84894:up	http://amigo.geneontology.org/amigo/term/GO:0051128
cellular response to light stimulus	Biological Process	GO:0071482	1	111	38	18190	0.0263158	0.00610225	0.207715	0.453731	MYC,4609:up	http://amigo.geneontology.org/amigo/term/GO:0071482
chromosome organization	Biological Process	GO:0051276	4	1130	38	18190	0.105263	0.062122	0.208542	0.454892	HIST3H2BB,128312:up|HIST1H2AG,8969:down|MYC,4609:up|SOX2,6657:down	http://amigo.geneontology.org/amigo/term/GO:0051276
transition metal ion homeostasis	Biological Process	GO:0055076	1	112	38	18190	0.0263158	0.00615723	0.20938	0.455431	MYC,4609:up	http://amigo.geneontology.org/amigo/term/GO:0055076
early endosome membrane	Cellular Component	GO:0031901	1	112	38	18190	0.0263158	0.00615723	0.20938	0.455431	DYLX2,9856:up	http://amigo.geneontology.org/amigo/term/GO:0031901
positive regulation of response to stimulus	Biological Process	GO:0048584	6	1930	38	18190	0.157895	0.106102	0.210728	0.455827	TNFSF15,9966:down|PAWR,5074:up|MARCKS,4082:down|LEFTY2,7044:down|MYC,4609:up|SOX2,6657:down	http://amigo.geneontology.org/amigo/term/GO:0048584
chromatin silencing	Biological Process	GO:0006342	1	113	38	18190	0.0263158	0.0062122	0.211042	0.455827	HIST1H2AG,8969:down	http://amigo.geneontology.org/amigo/term/GO:0006342
negative regulation of cell morphogenesis involved in differentiation	Biological Process	GO:0010771	1	113	38	18190	0.0263158	0.0062122	0.211042	0.455827	LINGO1,84894:up	http://amigo.geneontology.org/amigo/term/GO:0010771
axon extension	Biological Process	GO:0048675	1	113	38	18190	0.0263158	0.0062122	0.211042	0.455827	ADNP,23394:down	http://amigo.geneontology.org/amigo/term/GO:0048675
regulation of synapse organization	Biological Process	GO:0050807	1	113	38	18190	0.0263158	0.0062122	0.211042	0.455827	ADNP,23394:down	http://amigo.geneontology.org/amigo/term/GO:0050807
multicellular organismal process	Biological Process	GO:0032501	17	6765	38	18190	0.447368	0.371908	0.21178	0.456781	LEFTY2,7044:down|GJB2,2706:up|MBNL3,55796:up|POU2F1,5451:down|ZGLP1,100125288:down|PAWR,5074:up|BLOC1S4,55330:up|SOX2,6657:down|TSKU,25987:down|LINGO1,84894:up|ENTPD1,953:up|ADNP,23394:down|MYC,4609:up|DYLX2,9856:up|PURB,5814:down|MARCKS,4082:down|SP5,389058:down	http://amigo.geneontology.org/amigo/term/GO:0032501
cellular macromolecule metabolic process	Biological Process	GO:0044260	20	8170	38	18190	0.526316	0.449148	0.213157	0.458482	LEFTY2,7044:down|ZNF84,7637:up|MBNL3,55796:up|POU2F1,5451:down|PDP2,57546:up|ZGLP1,100125288:down|PAWR,5074:up|HIST1H2AG,8969:down|SOX2,6657:down|ALG10,84920:up|RAVER1,125950:down|SACS,26278:down|NACC1,112939:down|ADNP,23394:down|POU5F1B,5462:up|MYC,4609:up|PURB,5814:down|TNFSF15,9966:down|MARCKS,4082:down|SP5,389058:down	http://amigo.geneontology.org/amigo/term/GO:0044260
regulation of molecular function	Biological Process	GO:0065009	8	2772	38	18190	0.210526	0.152391	0.21352	0.458482	MIDN,90007:down|ADNP,23394:down|MYC,4609:up|PAWR,5074:up|TNFSF15,9966:down|MARCKS,4082:down|TBC1D3I,102724862:down|SOX2,6657:down	http://amigo.geneontology.org/amigo/term/GO:0065009
positive regulation of developmental process	Biological Process	GO:0051094	4	1143	38	18190	0.105263	0.0628367	0.214286	0.458482	MARCKS,4082:down|ADNP,23394:down|MYC,4609:up|SOX2,6657:down	http://amigo.geneontology.org/amigo/term/GO:0051094
negative regulation of lymphocyte activation	Biological Process	GO:0051250	1	115	38	18190	0.0263158	0.00632216	0.214355	0.458482	PAWR,5074:up	http://amigo.geneontology.org/amigo/term/GO:0051250
electron carrier activity	Molecular Function	GO:0009055	1	115	38	18190	0.0263158	0.00632216	0.214355	0.458482	FDX1L,112812:down	http://amigo.geneontology.org/amigo/term/GO:0009055
negative regulation of epithelial cell proliferation	Biological Process	GO:0050680	1	115	38	18190	0.0263158	0.00632216	0.214355	0.458482	SOX2,6657:down	http://amigo.geneontology.org/amigo/term/GO:0050680
formation of primary germ layer	Biological Process	GO:0001704	1	116	38	18190	0.0263158	0.00637713	0.216007	0.460735	SOX2,6657:down	http://amigo.geneontology.org/amigo/term/GO:0001704
actin filament bundle assembly	Biological Process	GO:0051017	1	116	38	18190	0.0263158	0.00637713	0.216007	0.460735	PAWR,5074:up	http://amigo.geneontology.org/amigo/term/GO:0051017
macromolecule biosynthetic process	Biological Process	GO:0009059	13	4969	38	18190	0.342105	0.273172	0.216715	0.461193	ZNF84,7637:up|NACC1,112939:down|POU5F1B,5462:up|ADNP,23394:down|MYC,4609:up|PURB,5814:down|POU2F1,5451:down|ZGLP1,100125288:down|PAWR,5074:up|HIST1H2AG,8969:down|SP5,389058:down|SOX2,6657:down|ALG10,84920:up	http://amigo.geneontology.org/amigo/term/GO:0009059
multicellular organismal reproductive process	Biological Process	GO:0048609	3	771	38	18190	0.0789474	0.0423859	0.217024	0.461193	ZGLP1,100125288:down|ADNP,23394:down|GJB2,2706:up	http://amigo.geneontology.org/amigo/term/GO:0048609
negative regulation of phosphorylation	Biological Process	GO:0042326	2	418	38	18190	0.0526316	0.0229797	0.21712	0.461193	MIDN,90007:down|MYC,4609:up	http://amigo.geneontology.org/amigo/term/GO:0042326
axon terminus	Cellular Component	GO:0043679	1	117	38	18190	0.0263158	0.00643211	0.217655	0.461555	MARCKS,4082:down	http://amigo.geneontology.org/amigo/term/GO:0043679
signal release	Biological Process	GO:0023061	2	419	38	18190	0.0526316	0.0230346	0.21789	0.461555	MIDN,90007:down|MARCKS,4082:down	http://amigo.geneontology.org/amigo/term/GO:0023061
actin filament binding	Molecular Function	GO:0051015	1	118	38	18190	0.0263158	0.00648708	0.2193	0.463268	MARCKS,4082:down	http://amigo.geneontology.org/amigo/term/GO:0051015
response to interleukin-1	Biological Process	GO:0070555	1	118	38	18190	0.0263158	0.00648708	0.2193	0.463268	PAWR,5074:up	http://amigo.geneontology.org/amigo/term/GO:0070555
chromosomal part	Cellular Component	GO:0044427	3	778	38	18190	0.0789474	0.0427708	0.220878	0.464189	PURB,5814:down|HIST3H2BB,128312:up|HIST1H2AG,8969:down	http://amigo.geneontology.org/amigo/term/GO:0044427
cytoskeleton-dependent intracellular transport	Biological Process	GO:0030705	1	119	38	18190	0.0263158	0.00654206	0.220942	0.464189	BLOC1S4,55330:up	http://amigo.geneontology.org/amigo/term/GO:0030705
ovulation cycle	Biological Process	GO:0042698	1	119	38	18190	0.0263158	0.00654206	0.220942	0.464189	ADNP,23394:down	http://amigo.geneontology.org/amigo/term/GO:0042698
actin filament bundle organization	Biological Process	GO:0061572	1	119	38	18190	0.0263158	0.00654206	0.220942	0.464189	PAWR,5074:up	http://amigo.geneontology.org/amigo/term/GO:0061572
regulation of biological process	Biological Process	GO:0050789	25	10611	38	18190	0.657895	0.583342	0.222465	0.464463	MIDN,90007:down|LEFTY2,7044:down|ZNF84,7637:up|MPZL1,9019:down|MBNL3,55796:up|POU2F1,5451:down|PDP2,57546:up|ZGLP1,100125288:down|PAWR,5074:up|HIST1H2AG,8969:down|SOX2,6657:down|LINGO1,84894:up|TSKU,25987:down|SACS,26278:down|NACC1,112939:down|ADNP,23394:down|POU5F1B,5462:up|MYC,4609:up|DYLX2,9856:up|PURB,5814:down|TNFSF15,9966:down|MARCKS,4082:down|EVA1B,55194:down|TBC1D3I,102724862:down|SP5,389…	http://amigo.geneontology.org/amigo/term/GO:0050789
gland development	Biological Process	GO:0048732	2	425	38	18190	0.0526316	0.0233645	0.222516	0.464463	POU2F1,5451:down|SOX2,6657:down	http://amigo.geneontology.org/amigo/term/GO:0048732
dephosphorylation	Biological Process	GO:0016311	2	425	38	18190	0.0526316	0.0233645	0.222516	0.464463	PDP2,57546:up|PAWR,5074:up	http://amigo.geneontology.org/amigo/term/GO:0016311
protein phosphatase binding	Molecular Function	GO:0019903	1	120	38	18190	0.0263158	0.00659703	0.22258	0.464463	PAWR,5074:up	http://amigo.geneontology.org/amigo/term/GO:0019903
action potential	Biological Process	GO:0001508	1	120	38	18190	0.0263158	0.00659703	0.22258	0.464463	PAWR,5074:up	http://amigo.geneontology.org/amigo/term/GO:0001508
cell morphogenesis	Biological Process	GO:0000902	4	1165	38	18190	0.105263	0.0640462	0.224113	0.466565	MARCKS,4082:down|ADNP,23394:down|LINGO1,84894:up|TSKU,25987:down	http://amigo.geneontology.org/amigo/term/GO:0000902
multicellular organism reproduction	Biological Process	GO:0032504	3	784	38	18190	0.0789474	0.0431006	0.224193	0.466565	ZGLP1,100125288:down|ADNP,23394:down|GJB2,2706:up	http://amigo.geneontology.org/amigo/term/GO:0032504
positive regulation of macromolecule metabolic process	Biological Process	GO:0010604	8	2812	38	18190	0.210526	0.15459	0.225173	0.467606	LEFTY2,7044:down|ADNP,23394:down|MYC,4609:up|PAWR,5074:up|TNFSF15,9966:down|ZGLP1,100125288:down|MARCKS,4082:down|SOX2,6657:down	http://amigo.geneontology.org/amigo/term/GO:0010604
response to extracellular stimulus	Biological Process	GO:0009991	3	786	38	18190	0.0789474	0.0432106	0.225301	0.467606	PAWR,5074:up|EVA1B,55194:down|ADNP,23394:down	http://amigo.geneontology.org/amigo/term/GO:0009991
positive regulation of metabolic process	Biological Process	GO:0009893	10	3680	38	18190	0.263158	0.202309	0.226263	0.46897	LEFTY2,7044:down|ADNP,23394:down|MYC,4609:up|ZGLP1,100125288:down|PAWR,5074:up|TNFSF15,9966:down|MARCKS,4082:down|TBC1D3I,102724862:down|EVA1B,55194:down|SOX2,6657:down	http://amigo.geneontology.org/amigo/term/GO:0009893
cellular response to alcohol	Biological Process	GO:0097306	1	124	38	18190	0.0263158	0.00681693	0.2291	0.472307	PAWR,5074:up	http://amigo.geneontology.org/amigo/term/GO:0097306
establishment of synaptic vesicle localization	Biological Process	GO:0097480	1	124	38	18190	0.0263158	0.00681693	0.2291	0.472307	BLOC1S4,55330:up	http://amigo.geneontology.org/amigo/term/GO:0097480
regulation of phosphatase activity	Biological Process	GO:0010921	1	124	38	18190	0.0263158	0.00681693	0.2291	0.472307	PAWR,5074:up	http://amigo.geneontology.org/amigo/term/GO:0010921
synaptic vesicle transport	Biological Process	GO:0048489	1	124	38	18190	0.0263158	0.00681693	0.2291	0.472307	BLOC1S4,55330:up	http://amigo.geneontology.org/amigo/term/GO:0048489
positive regulation of nervous system development	Biological Process	GO:0051962	2	434	38	18190	0.0526316	0.0238593	0.229472	0.472443	MARCKS,4082:down|ADNP,23394:down	http://amigo.geneontology.org/amigo/term/GO:0051962
cellular biosynthetic process	Biological Process	GO:0044249	15	5932	38	18190	0.394737	0.326113	0.229961	0.472816	ZNF84,7637:up|NACC1,112939:down|FDX1L,112812:down|POU5F1B,5462:up|ADNP,23394:down|MYC,4609:up|PDP2,57546:up|PURB,5814:down|POU2F1,5451:down|ZGLP1,100125288:down|PAWR,5074:up|HIST1H2AG,8969:down|SP5,389058:down|SOX2,6657:down|ALG10,84920:up	http://amigo.geneontology.org/amigo/term/GO:0044249
response to UV	Biological Process	GO:0009411	1	125	38	18190	0.0263158	0.00687191	0.230721	0.4731	MYC,4609:up	http://amigo.geneontology.org/amigo/term/GO:0009411
dendritic spine	Cellular Component	GO:0043197	1	125	38	18190	0.0263158	0.00687191	0.230721	0.4731	MARCKS,4082:down	http://amigo.geneontology.org/amigo/term/GO:0043197
neuronal cell body	Cellular Component	GO:0043025	2	436	38	18190	0.0526316	0.0239692	0.23102	0.4731	PAWR,5074:up|ADNP,23394:down	http://amigo.geneontology.org/amigo/term/GO:0043025
carbohydrate derivative biosynthetic process	Biological Process	GO:1901137	3	798	38	18190	0.0789474	0.0438703	0.231971	0.473514	PAWR,5074:up|ADNP,23394:down|ALG10,84920:up	http://amigo.geneontology.org/amigo/term/GO:1901137
negative regulation of ion transport	Biological Process	GO:0043271	1	126	38	18190	0.0263158	0.00692688	0.232339	0.473514	PAWR,5074:up	http://amigo.geneontology.org/amigo/term/GO:0043271
negative regulation of hemopoiesis	Biological Process	GO:1903707	1	126	38	18190	0.0263158	0.00692688	0.232339	0.473514	MYC,4609:up	http://amigo.geneontology.org/amigo/term/GO:1903707
transcription from RNA polymerase II promoter	Biological Process	GO:0006366	6	1993	38	18190	0.157895	0.109566	0.232452	0.473514	POU2F1,5451:down|PURB,5814:down|ZGLP1,100125288:down|PAWR,5074:up|MYC,4609:up|SOX2,6657:down	http://amigo.geneontology.org/amigo/term/GO:0006366
chromatin	Cellular Component	GO:0000785	2	439	38	18190	0.0526316	0.0241341	0.233344	0.474689	HIST3H2BB,128312:up|HIST1H2AG,8969:down	http://amigo.geneontology.org/amigo/term/GO:0000785
neuron spine	Cellular Component	GO:0044309	1	127	38	18190	0.0263158	0.00698186	0.233954	0.474689	MARCKS,4082:down	http://amigo.geneontology.org/amigo/term/GO:0044309
growth factor receptor binding	Molecular Function	GO:0070851	1	127	38	18190	0.0263158	0.00698186	0.233954	0.474689	LINGO1,84894:up	http://amigo.geneontology.org/amigo/term/GO:0070851
endocrine system development	Biological Process	GO:0035270	1	130	38	18190	0.0263158	0.00714678	0.238779	0.481939	SOX2,6657:down	http://amigo.geneontology.org/amigo/term/GO:0035270
nephron development	Biological Process	GO:0072006	1	130	38	18190	0.0263158	0.00714678	0.238779	0.481939	MYC,4609:up	http://amigo.geneontology.org/amigo/term/GO:0072006
neuron projection terminus	Cellular Component	GO:0044306	1	130	38	18190	0.0263158	0.00714678	0.238779	0.481939	MARCKS,4082:down	http://amigo.geneontology.org/amigo/term/GO:0044306
negative regulation of gene expression, epigenetic	Biological Process	GO:0045814	1	130	38	18190	0.0263158	0.00714678	0.238779	0.481939	HIST1H2AG,8969:down	http://amigo.geneontology.org/amigo/term/GO:0045814
cytoskeletal protein binding	Molecular Function	GO:0008092	3	813	38	18190	0.0789474	0.0446949	0.240364	0.48208	PAWR,5074:up|MARCKS,4082:down|ADNP,23394:down	http://amigo.geneontology.org/amigo/term/GO:0008092
detection of external stimulus	Biological Process	GO:0009581	1	131	38	18190	0.0263158	0.00720176	0.240381	0.48208	PAWR,5074:up	http://amigo.geneontology.org/amigo/term/GO:0009581
synaptic vesicle localization	Biological Process	GO:0097479	1	131	38	18190	0.0263158	0.00720176	0.240381	0.48208	BLOC1S4,55330:up	http://amigo.geneontology.org/amigo/term/GO:0097479
negative regulation of binding	Biological Process	GO:0051100	1	131	38	18190	0.0263158	0.00720176	0.240381	0.48208	ADNP,23394:down	http://amigo.geneontology.org/amigo/term/GO:0051100
organic cyclic compound metabolic process	Biological Process	GO:1901360	15	5981	38	18190	0.394737	0.328807	0.241077	0.48208	RAVER1,125950:down|ZNF84,7637:up|NACC1,112939:down|FDX1L,112812:down|POU5F1B,5462:up|ADNP,23394:down|MYC,4609:up|MBNL3,55796:up|PURB,5814:down|POU2F1,5451:down|ZGLP1,100125288:down|PAWR,5074:up|HIST1H2AG,8969:down|SP5,389058:down|SOX2,6657:down	http://amigo.geneontology.org/amigo/term/GO:1901360
actin cytoskeleton	Cellular Component	GO:0015629	2	449	38	18190	0.0526316	0.0246839	0.241103	0.48208	PAWR,5074:up|MARCKS,4082:down	http://amigo.geneontology.org/amigo/term/GO:0015629
positive regulation of cell differentiation	Biological Process	GO:0045597	3	815	38	18190	0.0789474	0.0448048	0.241487	0.48208	MARCKS,4082:down|ADNP,23394:down|SOX2,6657:down	http://amigo.geneontology.org/amigo/term/GO:0045597
negative regulation of cell-cell adhesion	Biological Process	GO:0022408	1	132	38	18190	0.0263158	0.00725673	0.241979	0.48208	PAWR,5074:up	http://amigo.geneontology.org/amigo/term/GO:0022408
sterol metabolic process	Biological Process	GO:0016125	1	132	38	18190	0.0263158	0.00725673	0.241979	0.48208	FDX1L,112812:down	http://amigo.geneontology.org/amigo/term/GO:0016125
coenzyme biosynthetic process	Biological Process	GO:0009108	1	132	38	18190	0.0263158	0.00725673	0.241979	0.48208	PDP2,57546:up	http://amigo.geneontology.org/amigo/term/GO:0009108
positive regulation of nucleotide metabolic process	Biological Process	GO:0045981	1	134	38	18190	0.0263158	0.00736668	0.245166	0.485936	ADNP,23394:down	http://amigo.geneontology.org/amigo/term/GO:0045981
detection of abiotic stimulus	Biological Process	GO:0009582	1	134	38	18190	0.0263158	0.00736668	0.245166	0.485936	PAWR,5074:up	http://amigo.geneontology.org/amigo/term/GO:0009582
positive regulation of purine nucleotide metabolic process	Biological Process	GO:1900544	1	134	38	18190	0.0263158	0.00736668	0.245166	0.485936	ADNP,23394:down	http://amigo.geneontology.org/amigo/term/GO:1900544
macromolecule metabolic process	Biological Process	GO:0043170	21	8802	38	18190	0.552632	0.483892	0.246225	0.485936	LEFTY2,7044:down|ZNF84,7637:up|MBNL3,55796:up|POU2F1,5451:down|PDP2,57546:up|ZGLP1,100125288:down|PAWR,5074:up|HIST1H2AG,8969:down|SOX2,6657:down|ALG10,84920:up|TSKU,25987:down|RAVER1,125950:down|SACS,26278:down|NACC1,112939:down|ADNP,23394:down|POU5F1B,5462:up|MYC,4609:up|PURB,5814:down|TNFSF15,9966:down|MARCKS,4082:down|SP5,389058:down	http://amigo.geneontology.org/amigo/term/GO:0043170
negative regulation of cell cycle	Biological Process	GO:0045786	2	456	38	18190	0.0526316	0.0250687	0.246543	0.485936	MYC,4609:up|SOX2,6657:down	http://amigo.geneontology.org/amigo/term/GO:0045786
negative regulation of neuron apoptotic process	Biological Process	GO:0043524	1	135	38	18190	0.0263158	0.00742166	0.246755	0.485936	ADNP,23394:down	http://amigo.geneontology.org/amigo/term/GO:0043524
regulation of cyclic nucleotide biosynthetic process	Biological Process	GO:0030802	1	135	38	18190	0.0263158	0.00742166	0.246755	0.485936	ADNP,23394:down	http://amigo.geneontology.org/amigo/term/GO:0030802
telomere maintenance	Biological Process	GO:0000723	1	135	38	18190	0.0263158	0.00742166	0.246755	0.485936	MYC,4609:up	http://amigo.geneontology.org/amigo/term/GO:0000723
negative regulation of leukocyte activation	Biological Process	GO:0002695	1	135	38	18190	0.0263158	0.00742166	0.246755	0.485936	PAWR,5074:up	http://amigo.geneontology.org/amigo/term/GO:0002695
activation of mitophagy in response to mitochondrial depolarization	Biological Process	GO:0098779	1	136	38	18190	0.0263158	0.00747664	0.24834	0.487189	EVA1B,55194:down	http://amigo.geneontology.org/amigo/term/GO:0098779
response to mitochondrial depolarisation	Biological Process	GO:0098780	1	136	38	18190	0.0263158	0.00747664	0.24834	0.487189	EVA1B,55194:down	http://amigo.geneontology.org/amigo/term/GO:0098780
kidney epithelium development	Biological Process	GO:0072073	1	136	38	18190	0.0263158	0.00747664	0.24834	0.487189	MYC,4609:up	http://amigo.geneontology.org/amigo/term/GO:0072073
organic substance biosynthetic process	Biological Process	GO:1901576	15	6015	38	18190	0.394737	0.330676	0.248939	0.487237	ZNF84,7637:up|NACC1,112939:down|FDX1L,112812:down|POU5F1B,5462:up|ADNP,23394:down|MYC,4609:up|PDP2,57546:up|PURB,5814:down|POU2F1,5451:down|ZGLP1,100125288:down|PAWR,5074:up|HIST1H2AG,8969:down|SP5,389058:down|SOX2,6657:down|ALG10,84920:up	http://amigo.geneontology.org/amigo/term/GO:1901576
stem cell proliferation	Biological Process	GO:0072089	1	137	38	18190	0.0263158	0.00753161	0.249922	0.487237	MYC,4609:up	http://amigo.geneontology.org/amigo/term/GO:0072089
neuron migration	Biological Process	GO:0001764	1	137	38	18190	0.0263158	0.00753161	0.249922	0.487237	DYLX2,9856:up	http://amigo.geneontology.org/amigo/term/GO:0001764
macromitophagy	Biological Process	GO:0000423	1	137	38	18190	0.0263158	0.00753161	0.249922	0.487237	EVA1B,55194:down	http://amigo.geneontology.org/amigo/term/GO:0000423
regulation of protein metabolic process	Biological Process	GO:0051246	7	2467	38	18190	0.184211	0.135624	0.250558	0.487237	TNFSF15,9966:down|PAWR,5074:up|MARCKS,4082:down|LEFTY2,7044:down|ADNP,23394:down|MYC,4609:up|SOX2,6657:down	http://amigo.geneontology.org/amigo/term/GO:0051246
mitochondrion degradation by induced vacuole formation	Biological Process	GO:0035695	1	138	38	18190	0.0263158	0.00758659	0.251501	0.487237	EVA1B,55194:down	http://amigo.geneontology.org/amigo/term/GO:0035695
placenta development	Biological Process	GO:0001890	1	138	38	18190	0.0263158	0.00758659	0.251501	0.487237	GJB2,2706:up	http://amigo.geneontology.org/amigo/term/GO:0001890
liver development	Biological Process	GO:0001889	1	138	38	18190	0.0263158	0.00758659	0.251501	0.487237	POU2F1,5451:down	http://amigo.geneontology.org/amigo/term/GO:0001889
cytoplasmic ribonucleoprotein granule	Cellular Component	GO:0036464	1	138	38	18190	0.0263158	0.00758659	0.251501	0.487237	MARCKS,4082:down	http://amigo.geneontology.org/amigo/term/GO:0036464
neurological system process	Biological Process	GO:0050877	4	1225	38	18190	0.105263	0.0673447	0.251528	0.487237	PAWR,5074:up|ADNP,23394:down|GJB2,2706:up|BLOC1S4,55330:up	http://amigo.geneontology.org/amigo/term/GO:0050877
positive regulation of mitochondrion degradation	Biological Process	GO:1903599	1	139	38	18190	0.0263158	0.00764156	0.253076	0.487373	EVA1B,55194:down	http://amigo.geneontology.org/amigo/term/GO:1903599
synapse assembly	Biological Process	GO:0007416	1	139	38	18190	0.0263158	0.00764156	0.253076	0.487373	ADNP,23394:down	http://amigo.geneontology.org/amigo/term/GO:0007416
nucleosome assembly	Biological Process	GO:0006334	1	139	38	18190	0.0263158	0.00764156	0.253076	0.487373	HIST3H2BB,128312:up	http://amigo.geneontology.org/amigo/term/GO:0006334
adherens junction	Cellular Component	GO:0005912	2	465	38	18190	0.0526316	0.0255635	0.253547	0.487373	MARCKS,4082:down|MPZL1,9019:down	http://amigo.geneontology.org/amigo/term/GO:0005912
regulation of protein serine/threonine kinase activity	Biological Process	GO:0071900	2	465	38	18190	0.0526316	0.0255635	0.253547	0.487373	TNFSF15,9966:down|MARCKS,4082:down	http://amigo.geneontology.org/amigo/term/GO:0071900
eye morphogenesis	Biological Process	GO:0048592	1	140	38	18190	0.0263158	0.00769654	0.254649	0.487373	TSKU,25987:down	http://amigo.geneontology.org/amigo/term/GO:0048592
sensory perception of sound	Biological Process	GO:0007605	1	140	38	18190	0.0263158	0.00769654	0.254649	0.487373	GJB2,2706:up	http://amigo.geneontology.org/amigo/term/GO:0007605
nucleobase-containing compound metabolic process	Biological Process	GO:0006139	14	5584	38	18190	0.368421	0.306982	0.255103	0.487373	RAVER1,125950:down|ZNF84,7637:up|NACC1,112939:down|POU5F1B,5462:up|ADNP,23394:down|MYC,4609:up|MBNL3,55796:up|PURB,5814:down|POU2F1,5451:down|ZGLP1,100125288:down|PAWR,5074:up|HIST1H2AG,8969:down|SP5,389058:down|SOX2,6657:down	http://amigo.geneontology.org/amigo/term/GO:0006139
mRNA processing	Biological Process	GO:0006397	2	467	38	18190	0.0526316	0.0256734	0.255104	0.487373	RAVER1,125950:down|MBNL3,55796:up	http://amigo.geneontology.org/amigo/term/GO:0006397
protein secretion	Biological Process	GO:0009306	2	468	38	18190	0.0526316	0.0257284	0.255883	0.487373	MIDN,90007:down|MARCKS,4082:down	http://amigo.geneontology.org/amigo/term/GO:0009306
protein heterodimerization activity	Molecular Function	GO:0046982	2	468	38	18190	0.0526316	0.0257284	0.255883	0.487373	HIST3H2BB,128312:up|HIST1H2AG,8969:down	http://amigo.geneontology.org/amigo/term/GO:0046982
hydrolase activity, acting on carbon-nitrogen (but not peptide) bonds	Molecular Function	GO:0016810	1	141	38	18190	0.0263158	0.00775151	0.256218	0.487373	YDJC,150223:up	http://amigo.geneontology.org/amigo/term/GO:0016810
regulation of purine nucleotide biosynthetic process	Biological Process	GO:1900371	1	141	38	18190	0.0263158	0.00775151	0.256218	0.487373	ADNP,23394:down	http://amigo.geneontology.org/amigo/term/GO:1900371
hepaticobiliary system development	Biological Process	GO:0061008	1	141	38	18190	0.0263158	0.00775151	0.256218	0.487373	POU2F1,5451:down	http://amigo.geneontology.org/amigo/term/GO:0061008
metabolic process	Biological Process	GO:0008152	26	11258	38	18190	0.684211	0.618911	0.256534	0.487373	YDJC,150223:up|MIDN,90007:down|LEFTY2,7044:down|ZNF84,7637:up|MBNL3,55796:up|POU2F1,5451:down|PDP2,57546:up|ZGLP1,100125288:down|PAWR,5074:up|HIST1H2AG,8969:down|SOX2,6657:down|ALG10,84920:up|TSKU,25987:down|RAVER1,125950:down|SACS,26278:down|NACC1,112939:down|FDX1L,112812:down|ADNP,23394:down|POU5F1B,5462:up|MYC,4609:up|PURB,5814:down|TNFSF15,9966:down|MARCKS,4082:down|EVA1B,55194:down|TBC1D3I,1…	http://amigo.geneontology.org/amigo/term/GO:0008152
positive regulation of cell development	Biological Process	GO:0010720	2	469	38	18190	0.0526316	0.0257834	0.256662	0.487373	MARCKS,4082:down|ADNP,23394:down	http://amigo.geneontology.org/amigo/term/GO:0010720
membrane-bounded organelle	Cellular Component	GO:0043227	27	11754	38	18190	0.710526	0.646179	0.25777	0.487699	MIDN,90007:down|LEFTY2,7044:down|ZNF84,7637:up|GJB2,2706:up|MBNL3,55796:up|POU2F1,5451:down|SNX22,79856:down|PDP2,57546:up|ZGLP1,100125288:down|PAWR,5074:up|HIST1H2AG,8969:down|SOX2,6657:down|ALG10,84920:up|ENTPD1,953:up|RAVER1,125950:down|SACS,26278:down|NACC1,112939:down|FDX1L,112812:down|ADNP,23394:down|POU5F1B,5462:up|MYC,4609:up|DYLX2,9856:up|PURB,5814:down|SDHAF1,644096:up|MARCKS,4082:down|…	http://amigo.geneontology.org/amigo/term/GO:0043227
regulation of nucleotide biosynthetic process	Biological Process	GO:0030808	1	142	38	18190	0.0263158	0.00780649	0.257784	0.487699	ADNP,23394:down	http://amigo.geneontology.org/amigo/term/GO:0030808
regulation of T cell proliferation	Biological Process	GO:0042129	1	142	38	18190	0.0263158	0.00780649	0.257784	0.487699	PAWR,5074:up	http://amigo.geneontology.org/amigo/term/GO:0042129
MAPK cascade	Biological Process	GO:0000165	3	846	38	18190	0.0789474	0.0465091	0.259019	0.489434	LEFTY2,7044:down|MYC,4609:up|SOX2,6657:down	http://amigo.geneontology.org/amigo/term/GO:0000165
sperm part	Cellular Component	GO:0097223	1	143	38	18190	0.0263158	0.00786146	0.259347	0.489453	MARCKS,4082:down	http://amigo.geneontology.org/amigo/term/GO:0097223
cellular component morphogenesis	Biological Process	GO:0032989	4	1245	38	18190	0.105263	0.0684442	0.260841	0.489995	MARCKS,4082:down|ADNP,23394:down|LINGO1,84894:up|TSKU,25987:down	http://amigo.geneontology.org/amigo/term/GO:0032989
neuron projection extension	Biological Process	GO:1990138	1	144	38	18190	0.0263158	0.00791644	0.260906	0.489995	ADNP,23394:down	http://amigo.geneontology.org/amigo/term/GO:1990138
growth cone	Cellular Component	GO:0030426	1	144	38	18190	0.0263158	0.00791644	0.260906	0.489995	MARCKS,4082:down	http://amigo.geneontology.org/amigo/term/GO:0030426
negative regulation of MAPK cascade	Biological Process	GO:0043409	1	144	38	18190	0.0263158	0.00791644	0.260906	0.489995	MYC,4609:up	http://amigo.geneontology.org/amigo/term/GO:0043409
glucose transport	Biological Process	GO:0015758	1	145	38	18190	0.0263158	0.00797141	0.262463	0.490525	MARCKS,4082:down	http://amigo.geneontology.org/amigo/term/GO:0015758
regulation of response to DNA damage stimulus	Biological Process	GO:2001020	1	145	38	18190	0.0263158	0.00797141	0.262463	0.490525	MYC,4609:up	http://amigo.geneontology.org/amigo/term/GO:2001020
stem cell maintenance	Biological Process	GO:0019827	1	145	38	18190	0.0263158	0.00797141	0.262463	0.490525	SOX2,6657:down	http://amigo.geneontology.org/amigo/term/GO:0019827
response to ionizing radiation	Biological Process	GO:0010212	1	145	38	18190	0.0263158	0.00797141	0.262463	0.490525	MYC,4609:up	http://amigo.geneontology.org/amigo/term/GO:0010212
ribonucleoprotein granule	Cellular Component	GO:0035770	1	146	38	18190	0.0263158	0.00802639	0.264016	0.492143	MARCKS,4082:down	http://amigo.geneontology.org/amigo/term/GO:0035770
anatomical structure morphogenesis	Biological Process	GO:0009653	7	2508	38	18190	0.184211	0.137878	0.264211	0.492143	MARCKS,4082:down|ADNP,23394:down|MYC,4609:up|SP5,389058:down|SOX2,6657:down|LINGO1,84894:up|TSKU,25987:down	http://amigo.geneontology.org/amigo/term/GO:0009653
negative regulation of transport	Biological Process	GO:0051051	2	480	38	18190	0.0526316	0.0263881	0.265235	0.492143	MIDN,90007:down|PAWR,5074:up	http://amigo.geneontology.org/amigo/term/GO:0051051
branching morphogenesis of an epithelial tube	Biological Process	GO:0048754	1	147	38	18190	0.0263158	0.00808136	0.265566	0.492143	MYC,4609:up	http://amigo.geneontology.org/amigo/term/GO:0048754
positive regulation of cell growth	Biological Process	GO:0030307	1	147	38	18190	0.0263158	0.00808136	0.265566	0.492143	ADNP,23394:down	http://amigo.geneontology.org/amigo/term/GO:0030307
hexose transport	Biological Process	GO:0008645	1	147	38	18190	0.0263158	0.00808136	0.265566	0.492143	MARCKS,4082:down	http://amigo.geneontology.org/amigo/term/GO:0008645
maintenance of cell number	Biological Process	GO:0098727	1	147	38	18190	0.0263158	0.00808136	0.265566	0.492143	SOX2,6657:down	http://amigo.geneontology.org/amigo/term/GO:0098727
organic substance metabolic process	Biological Process	GO:0071704	24	10331	38	18190	0.631579	0.567949	0.266549	0.493123	YDJC,150223:up|MIDN,90007:down|LEFTY2,7044:down|ZNF84,7637:up|MBNL3,55796:up|POU2F1,5451:down|PDP2,57546:up|ZGLP1,100125288:down|PAWR,5074:up|HIST1H2AG,8969:down|SOX2,6657:down|ALG10,84920:up|TSKU,25987:down|RAVER1,125950:down|SACS,26278:down|NACC1,112939:down|FDX1L,112812:down|ADNP,23394:down|POU5F1B,5462:up|MYC,4609:up|PURB,5814:down|TNFSF15,9966:down|MARCKS,4082:down|SP5,389058:down	http://amigo.geneontology.org/amigo/term/GO:0071704
telomere organization	Biological Process	GO:0032200	1	148	38	18190	0.0263158	0.00813634	0.267112	0.493123	MYC,4609:up	http://amigo.geneontology.org/amigo/term/GO:0032200
biosynthetic process	Biological Process	GO:0009058	15	6095	38	18190	0.394737	0.335074	0.267898	0.493123	ZNF84,7637:up|NACC1,112939:down|FDX1L,112812:down|POU5F1B,5462:up|ADNP,23394:down|MYC,4609:up|PDP2,57546:up|PURB,5814:down|POU2F1,5451:down|ZGLP1,100125288:down|PAWR,5074:up|HIST1H2AG,8969:down|SP5,389058:down|SOX2,6657:down|ALG10,84920:up	http://amigo.geneontology.org/amigo/term/GO:0009058
steroid biosynthetic process	Biological Process	GO:0006694	1	149	38	18190	0.0263158	0.00819131	0.268656	0.493123	FDX1L,112812:down	http://amigo.geneontology.org/amigo/term/GO:0006694
cyclic purine nucleotide metabolic process	Biological Process	GO:0052652	1	149	38	18190	0.0263158	0.00819131	0.268656	0.493123	ADNP,23394:down	http://amigo.geneontology.org/amigo/term/GO:0052652
site of polarized growth	Cellular Component	GO:0030427	1	149	38	18190	0.0263158	0.00819131	0.268656	0.493123	MARCKS,4082:down	http://amigo.geneontology.org/amigo/term/GO:0030427
monosaccharide transport	Biological Process	GO:0015749	1	149	38	18190	0.0263158	0.00819131	0.268656	0.493123	MARCKS,4082:down	http://amigo.geneontology.org/amigo/term/GO:0015749
chromatin remodeling	Biological Process	GO:0006338	1	149	38	18190	0.0263158	0.00819131	0.268656	0.493123	MYC,4609:up	http://amigo.geneontology.org/amigo/term/GO:0006338
anchoring junction	Cellular Component	GO:0070161	2	485	38	18190	0.0526316	0.026663	0.269133	0.493411	MARCKS,4082:down|MPZL1,9019:down	http://amigo.geneontology.org/amigo/term/GO:0070161
cell growth	Biological Process	GO:0016049	2	486	38	18190	0.0526316	0.026718	0.269913	0.493597	LEFTY2,7044:down|ADNP,23394:down	http://amigo.geneontology.org/amigo/term/GO:0016049
regulation of leukocyte migration	Biological Process	GO:0002685	1	150	38	18190	0.0263158	0.00824629	0.270196	0.493597	PAWR,5074:up	http://amigo.geneontology.org/amigo/term/GO:0002685
cyclic nucleotide biosynthetic process	Biological Process	GO:0009190	1	150	38	18190	0.0263158	0.00824629	0.270196	0.493597	ADNP,23394:down	http://amigo.geneontology.org/amigo/term/GO:0009190
cell-cell adhesion	Biological Process	GO:0098609	3	867	38	18190	0.0789474	0.0476636	0.271006	0.494489	PAWR,5074:up|BLOC1S4,55330:up|SOX2,6657:down	http://amigo.geneontology.org/amigo/term/GO:0098609
regulation of muscle cell differentiation	Biological Process	GO:0051147	1	151	38	18190	0.0263158	0.00830126	0.271734	0.494645	MBNL3,55796:up	http://amigo.geneontology.org/amigo/term/GO:0051147
male sex differentiation	Biological Process	GO:0046661	1	151	38	18190	0.0263158	0.00830126	0.271734	0.494645	GJB2,2706:up	http://amigo.geneontology.org/amigo/term/GO:0046661
response to transition metal nanoparticle	Biological Process	GO:1990267	1	152	38	18190	0.0263158	0.00835624	0.273268	0.496851	PAWR,5074:up	http://amigo.geneontology.org/amigo/term/GO:1990267
negative regulation of cell activation	Biological Process	GO:0050866	1	153	38	18190	0.0263158	0.00841121	0.274799	0.499045	PAWR,5074:up	http://amigo.geneontology.org/amigo/term/GO:0050866
homotypic cell-cell adhesion	Biological Process	GO:0034109	2	494	38	18190	0.0526316	0.0271578	0.276152	0.499357	PAWR,5074:up|BLOC1S4,55330:up	http://amigo.geneontology.org/amigo/term/GO:0034109
calcium ion import	Biological Process	GO:0070509	1	154	38	18190	0.0263158	0.00846619	0.276327	0.499357	PAWR,5074:up	http://amigo.geneontology.org/amigo/term/GO:0070509
myeloid leukocyte migration	Biological Process	GO:0097529	1	154	38	18190	0.0263158	0.00846619	0.276327	0.499357	PAWR,5074:up	http://amigo.geneontology.org/amigo/term/GO:0097529
regulation of dephosphorylation	Biological Process	GO:0035303	1	154	38	18190	0.0263158	0.00846619	0.276327	0.499357	PAWR,5074:up	http://amigo.geneontology.org/amigo/term/GO:0035303
cell body	Cellular Component	GO:0044297	2	496	38	18190	0.0526316	0.0272677	0.277712	0.499357	PAWR,5074:up|ADNP,23394:down	http://amigo.geneontology.org/amigo/term/GO:0044297
tumor necrosis factor-mediated signaling pathway	Biological Process	GO:0033209	1	155	38	18190	0.0263158	0.00852117	0.277851	0.499357	TNFSF15,9966:down	http://amigo.geneontology.org/amigo/term/GO:0033209
positive regulation of developmental growth	Biological Process	GO:0048639	1	155	38	18190	0.0263158	0.00852117	0.277851	0.499357	ADNP,23394:down	http://amigo.geneontology.org/amigo/term/GO:0048639
mRNA binding	Molecular Function	GO:0003729	1	155	38	18190	0.0263158	0.00852117	0.277851	0.499357	PURB,5814:down	http://amigo.geneontology.org/amigo/term/GO:0003729
chromosome	Cellular Component	GO:0005694	3	879	38	18190	0.0789474	0.0483233	0.277889	0.499357	PURB,5814:down|HIST3H2BB,128312:up|HIST1H2AG,8969:down	http://amigo.geneontology.org/amigo/term/GO:0005694
chromatin assembly	Biological Process	GO:0031497	1	156	38	18190	0.0263158	0.00857614	0.279373	0.501286	HIST3H2BB,128312:up	http://amigo.geneontology.org/amigo/term/GO:0031497
signal transduction by protein phosphorylation	Biological Process	GO:0023014	3	882	38	18190	0.0789474	0.0484882	0.279613	0.501286	LEFTY2,7044:down|MYC,4609:up|SOX2,6657:down	http://amigo.geneontology.org/amigo/term/GO:0023014
sensory organ development	Biological Process	GO:0007423	2	499	38	18190	0.0526316	0.0274327	0.280051	0.501487	SOX2,6657:down|TSKU,25987:down	http://amigo.geneontology.org/amigo/term/GO:0007423
regulation of cyclic nucleotide metabolic process	Biological Process	GO:0030799	1	157	38	18190	0.0263158	0.00863112	0.280891	0.502408	ADNP,23394:down	http://amigo.geneontology.org/amigo/term/GO:0030799
binding	Molecular Function	GO:0005488	31	13846	38	18190	0.815789	0.761187	0.281951	0.502782	YDJC,150223:up|MIDN,90007:down|LEFTY2,7044:down|ZNF84,7637:up|MPZL1,9019:down|MBNL3,55796:up|POU2F1,5451:down|SNX22,79856:down|PDP2,57546:up|ZGLP1,100125288:down|MAPK1IP1L,93487:up|PAWR,5074:up|HIST1H2AG,8969:down|BLOC1S4,55330:up|SOX2,6657:down|LINGO1,84894:up|ENTPD1,953:up|RAVER1,125950:down|SACS,26278:down|FDX1L,112812:down|POU5F1B,5462:up|ADNP,23394:down|MYC,4609:up|JRK,8629:up|DYLX2,9856:up|…	http://amigo.geneontology.org/amigo/term/GO:0005488
cellular response to radiation	Biological Process	GO:0071478	1	158	38	18190	0.0263158	0.00868609	0.282407	0.502782	MYC,4609:up	http://amigo.geneontology.org/amigo/term/GO:0071478
positive regulation of epithelial cell proliferation	Biological Process	GO:0050679	1	158	38	18190	0.0263158	0.00868609	0.282407	0.502782	MYC,4609:up	http://amigo.geneontology.org/amigo/term/GO:0050679
digestion	Biological Process	GO:0007586	1	158	38	18190	0.0263158	0.00868609	0.282407	0.502782	PAWR,5074:up	http://amigo.geneontology.org/amigo/term/GO:0007586
regulation of body fluid levels	Biological Process	GO:0050878	2	503	38	18190	0.0526316	0.0276526	0.28317	0.502978	ENTPD1,953:up|BLOC1S4,55330:up	http://amigo.geneontology.org/amigo/term/GO:0050878
response to inorganic substance	Biological Process	GO:0010035	2	503	38	18190	0.0526316	0.0276526	0.28317	0.502978	PAWR,5074:up|ADNP,23394:down	http://amigo.geneontology.org/amigo/term/GO:0010035
growth factor activity	Molecular Function	GO:0008083	1	159	38	18190	0.0263158	0.00874107	0.283919	0.503727	LEFTY2,7044:down	http://amigo.geneontology.org/amigo/term/GO:0008083
phosphatase binding	Molecular Function	GO:0019902	1	161	38	18190	0.0263158	0.00885102	0.286934	0.507649	PAWR,5074:up	http://amigo.geneontology.org/amigo/term/GO:0019902
Notch signaling pathway	Biological Process	GO:0007219	1	161	38	18190	0.0263158	0.00885102	0.286934	0.507649	MYC,4609:up	http://amigo.geneontology.org/amigo/term/GO:0007219
central nervous system development	Biological Process	GO:0007417	3	896	38	18190	0.0789474	0.0492578	0.287675	0.507649	MARCKS,4082:down|SOX2,6657:down|TSKU,25987:down	http://amigo.geneontology.org/amigo/term/GO:0007417
cellular response to chemical stimulus	Biological Process	GO:0070887	7	2577	38	18190	0.184211	0.141671	0.287709	0.507649	TNFSF15,9966:down|PAWR,5074:up|MARCKS,4082:down|LEFTY2,7044:down|GJB2,2706:up|MYC,4609:up|SP5,389058:down	http://amigo.geneontology.org/amigo/term/GO:0070887
cellular response to nutrient levels	Biological Process	GO:0031669	2	509	38	18190	0.0526316	0.0279824	0.287847	0.507649	PAWR,5074:up|EVA1B,55194:down	http://amigo.geneontology.org/amigo/term/GO:0031669
platelet activation	Biological Process	GO:0030168	1	162	38	18190	0.0263158	0.00890599	0.288437	0.507649	BLOC1S4,55330:up	http://amigo.geneontology.org/amigo/term/GO:0030168
negative regulation of canonical Wnt signaling pathway	Biological Process	GO:0090090	1	162	38	18190	0.0263158	0.00890599	0.288437	0.507649	SOX2,6657:down	http://amigo.geneontology.org/amigo/term/GO:0090090
positive regulation of peptidyl-tyrosine phosphorylation	Biological Process	GO:0050731	1	163	38	18190	0.0263158	0.00896097	0.289937	0.509707	ADNP,23394:down	http://amigo.geneontology.org/amigo/term/GO:0050731
T cell receptor signaling pathway	Biological Process	GO:0050852	1	164	38	18190	0.0263158	0.00901594	0.291434	0.511754	PAWR,5074:up	http://amigo.geneontology.org/amigo/term/GO:0050852
nucleosome organization	Biological Process	GO:0034728	1	165	38	18190	0.0263158	0.00907092	0.292927	0.513791	HIST3H2BB,128312:up	http://amigo.geneontology.org/amigo/term/GO:0034728
cellular nitrogen compound biosynthetic process	Biological Process	GO:0044271	12	4827	38	18190	0.315789	0.265366	0.294217	0.514063	ZNF84,7637:up|NACC1,112939:down|POU5F1B,5462:up|ADNP,23394:down|MYC,4609:up|PURB,5814:down|POU2F1,5451:down|ZGLP1,100125288:down|PAWR,5074:up|HIST1H2AG,8969:down|SP5,389058:down|SOX2,6657:down	http://amigo.geneontology.org/amigo/term/GO:0044271
transforming growth factor beta receptor signaling pathway	Biological Process	GO:0007179	1	166	38	18190	0.0263158	0.00912589	0.294418	0.514063	LEFTY2,7044:down	http://amigo.geneontology.org/amigo/term/GO:0007179
regulation of muscle contraction	Biological Process	GO:0006937	1	166	38	18190	0.0263158	0.00912589	0.294418	0.514063	PAWR,5074:up	http://amigo.geneontology.org/amigo/term/GO:0006937
RNA polymerase II transcription regulatory region sequence-specific DNA binding transcription factor activity involved in negative regulation of transcription	Molecular Function	GO:0001227	1	166	38	18190	0.0263158	0.00912589	0.294418	0.514063	PURB,5814:down	http://amigo.geneontology.org/amigo/term/GO:0001227
cellular response to organic cyclic compound	Biological Process	GO:0071407	2	518	38	18190	0.0526316	0.0284772	0.294859	0.51425	PAWR,5074:up|SP5,389058:down	http://amigo.geneontology.org/amigo/term/GO:0071407
central nervous system neuron differentiation	Biological Process	GO:0021953	1	167	38	18190	0.0263158	0.00918087	0.295906	0.515492	TSKU,25987:down	http://amigo.geneontology.org/amigo/term/GO:0021953
extracellular space	Cellular Component	GO:0005615	4	1321	38	18190	0.105263	0.0726223	0.296861	0.516522	TNFSF15,9966:down|LEFTY2,7044:down|ADNP,23394:down|TSKU,25987:down	http://amigo.geneontology.org/amigo/term/GO:0005615
T cell proliferation	Biological Process	GO:0042098	1	168	38	18190	0.0263158	0.00923584	0.29739	0.516522	PAWR,5074:up	http://amigo.geneontology.org/amigo/term/GO:0042098
heterocycle metabolic process	Biological Process	GO:0046483	14	5754	38	18190	0.368421	0.316328	0.297503	0.516522	RAVER1,125950:down|ZNF84,7637:up|NACC1,112939:down|POU5F1B,5462:up|ADNP,23394:down|MYC,4609:up|MBNL3,55796:up|PURB,5814:down|POU2F1,5451:down|ZGLP1,100125288:down|PAWR,5074:up|HIST1H2AG,8969:down|SP5,389058:down|SOX2,6657:down	http://amigo.geneontology.org/amigo/term/GO:0046483
cardiac muscle tissue development	Biological Process	GO:0048738	1	169	38	18190	0.0263158	0.00929082	0.298872	0.517149	MARCKS,4082:down	http://amigo.geneontology.org/amigo/term/GO:0048738
regulation of protein binding	Biological Process	GO:0043393	1	169	38	18190	0.0263158	0.00929082	0.298872	0.517149	ADNP,23394:down	http://amigo.geneontology.org/amigo/term/GO:0043393
regulation of cell size	Biological Process	GO:0008361	1	169	38	18190	0.0263158	0.00929082	0.298872	0.517149	ADNP,23394:down	http://amigo.geneontology.org/amigo/term/GO:0008361
primary metabolic process	Biological Process	GO:0044238	23	9992	38	18190	0.605263	0.549313	0.299468	0.5176	YDJC,150223:up|MIDN,90007:down|LEFTY2,7044:down|ZNF84,7637:up|MBNL3,55796:up|POU2F1,5451:down|PDP2,57546:up|ZGLP1,100125288:down|PAWR,5074:up|HIST1H2AG,8969:down|SOX2,6657:down|ALG10,84920:up|RAVER1,125950:down|SACS,26278:down|NACC1,112939:down|FDX1L,112812:down|ADNP,23394:down|POU5F1B,5462:up|MYC,4609:up|PURB,5814:down|TNFSF15,9966:down|MARCKS,4082:down|SP5,389058:down	http://amigo.geneontology.org/amigo/term/GO:0044238
cofactor biosynthetic process	Biological Process	GO:0051188	1	171	38	18190	0.0263158	0.00940077	0.301826	0.520712	PDP2,57546:up	http://amigo.geneontology.org/amigo/term/GO:0051188
cellular aromatic compound metabolic process	Biological Process	GO:0006725	14	5775	38	18190	0.368421	0.317482	0.302922	0.520712	RAVER1,125950:down|ZNF84,7637:up|NACC1,112939:down|POU5F1B,5462:up|ADNP,23394:down|MYC,4609:up|MBNL3,55796:up|PURB,5814:down|POU2F1,5451:down|ZGLP1,100125288:down|PAWR,5074:up|HIST1H2AG,8969:down|SP5,389058:down|SOX2,6657:down	http://amigo.geneontology.org/amigo/term/GO:0006725
phosphoprotein phosphatase activity	Molecular Function	GO:0004721	1	172	38	18190	0.0263158	0.00945574	0.303298	0.520712	PDP2,57546:up	http://amigo.geneontology.org/amigo/term/GO:0004721
inner ear development	Biological Process	GO:0048839	1	172	38	18190	0.0263158	0.00945574	0.303298	0.520712	SOX2,6657:down	http://amigo.geneontology.org/amigo/term/GO:0048839
negative regulation of neuron death	Biological Process	GO:1901215	1	172	38	18190	0.0263158	0.00945574	0.303298	0.520712	ADNP,23394:down	http://amigo.geneontology.org/amigo/term/GO:1901215
regulation of mitochondrion degradation	Biological Process	GO:1903146	1	172	38	18190	0.0263158	0.00945574	0.303298	0.520712	EVA1B,55194:down	http://amigo.geneontology.org/amigo/term/GO:1903146
actin cytoskeleton organization	Biological Process	GO:0030036	2	534	38	18190	0.0526316	0.0293568	0.307306	0.526504	PAWR,5074:up|MARCKS,4082:down	http://amigo.geneontology.org/amigo/term/GO:0030036
bone development	Biological Process	GO:0060348	1	175	38	18190	0.0263158	0.00962067	0.307697	0.526504	SP5,389058:down	http://amigo.geneontology.org/amigo/term/GO:0060348
gastrulation	Biological Process	GO:0007369	1	175	38	18190	0.0263158	0.00962067	0.307697	0.526504	SOX2,6657:down	http://amigo.geneontology.org/amigo/term/GO:0007369
organ development	Biological Process	GO:0048513	8	3079	38	18190	0.210526	0.169269	0.308766	0.527479	GJB2,2706:up|MYC,4609:up|PURB,5814:down|POU2F1,5451:down|MARCKS,4082:down|SOX2,6657:down|SP5,389058:down|TSKU,25987:down	http://amigo.geneontology.org/amigo/term/GO:0048513
protein complex binding	Molecular Function	GO:0032403	3	933	38	18190	0.0789474	0.0512919	0.309086	0.527479	MARCKS,4082:down|SACS,26278:down|MYC,4609:up	http://amigo.geneontology.org/amigo/term/GO:0032403
negative regulation of phosphorus metabolic process	Biological Process	GO:0010563	2	537	38	18190	0.0526316	0.0295217	0.309637	0.527479	MIDN,90007:down|MYC,4609:up	http://amigo.geneontology.org/amigo/term/GO:0010563
negative regulation of phosphate metabolic process	Biological Process	GO:0045936	2	537	38	18190	0.0526316	0.0295217	0.309637	0.527479	MIDN,90007:down|MYC,4609:up	http://amigo.geneontology.org/amigo/term/GO:0045936
glial cell differentiation	Biological Process	GO:0010001	1	177	38	18190	0.0263158	0.00973062	0.310615	0.527976	SOX2,6657:down	http://amigo.geneontology.org/amigo/term/GO:0010001
negative regulation of secretion by cell	Biological Process	GO:1903531	1	177	38	18190	0.0263158	0.00973062	0.310615	0.527976	MIDN,90007:down	http://amigo.geneontology.org/amigo/term/GO:1903531
positive regulation of cellular biosynthetic process	Biological Process	GO:0031328	5	1776	38	18190	0.131579	0.0976361	0.311527	0.528943	ZGLP1,100125288:down|PAWR,5074:up|ADNP,23394:down|MYC,4609:up|SOX2,6657:down	http://amigo.geneontology.org/amigo/term/GO:0031328
calmodulin binding	Molecular Function	GO:0005516	1	178	38	18190	0.0263158	0.0097856	0.312069	0.52928	MARCKS,4082:down	http://amigo.geneontology.org/amigo/term/GO:0005516
protein kinase binding	Molecular Function	GO:0019901	2	541	38	18190	0.0526316	0.0297416	0.312742	0.529838	PAWR,5074:up|MARCKS,4082:down	http://amigo.geneontology.org/amigo/term/GO:0019901
morphogenesis of a branching epithelium	Biological Process	GO:0061138	1	179	38	18190	0.0263158	0.00984057	0.31352	0.530573	MYC,4609:up	http://amigo.geneontology.org/amigo/term/GO:0061138
response to steroid hormone	Biological Process	GO:0048545	2	543	38	18190	0.0526316	0.0298516	0.314294	0.531299	PAWR,5074:up|GJB2,2706:up	http://amigo.geneontology.org/amigo/term/GO:0048545
chromatin assembly or disassembly	Biological Process	GO:0006333	1	181	38	18190	0.0263158	0.00995052	0.316414	0.534295	HIST3H2BB,128312:up	http://amigo.geneontology.org/amigo/term/GO:0006333
growth	Biological Process	GO:0040007	3	947	38	18190	0.0789474	0.0520616	0.317215	0.535062	LEFTY2,7044:down|ADNP,23394:down|SOX2,6657:down	http://amigo.geneontology.org/amigo/term/GO:0040007
cell projection	Cellular Component	GO:0042995	5	1793	38	18190	0.131579	0.0985706	0.318731	0.53703	PAWR,5074:up|MARCKS,4082:down|SACS,26278:down|ADNP,23394:down|BLOC1S4,55330:up	http://amigo.geneontology.org/amigo/term/GO:0042995
regulation of transcription from RNA polymerase II promoter	Biological Process	GO:0006357	5	1795	38	18190	0.131579	0.0986806	0.31958	0.537462	PURB,5814:down|ZGLP1,100125288:down|PAWR,5074:up|MYC,4609:up|SOX2,6657:down	http://amigo.geneontology.org/amigo/term/GO:0006357
negative regulation of response to stimulus	Biological Process	GO:0048585	4	1369	38	18190	0.105263	0.0752611	0.32	0.537462	PAWR,5074:up|MYC,4609:up|SOX2,6657:down|TSKU,25987:down	http://amigo.geneontology.org/amigo/term/GO:0048585
cell communication	Biological Process	GO:0007154	15	6306	38	18190	0.394737	0.346674	0.320702	0.537462	MIDN,90007:down|LEFTY2,7044:down|MPZL1,9019:down|ADNP,23394:down|GJB2,2706:up|MYC,4609:up|TNFSF15,9966:down|PAWR,5074:up|MARCKS,4082:down|EVA1B,55194:down|TBC1D3I,102724862:down|BLOC1S4,55330:up|SOX2,6657:down|TSKU,25987:down|LINGO1,84894:up	http://amigo.geneontology.org/amigo/term/GO:0007154
myeloid leukocyte differentiation	Biological Process	GO:0002573	1	184	38	18190	0.0263158	0.0101154	0.320732	0.537462	MYC,4609:up	http://amigo.geneontology.org/amigo/term/GO:0002573
response to ketone	Biological Process	GO:1901654	1	184	38	18190	0.0263158	0.0101154	0.320732	0.537462	GJB2,2706:up	http://amigo.geneontology.org/amigo/term/GO:1901654
multicellular organismal signaling	Biological Process	GO:0035637	1	185	38	18190	0.0263158	0.0101704	0.322166	0.537525	PAWR,5074:up	http://amigo.geneontology.org/amigo/term/GO:0035637
developmental cell growth	Biological Process	GO:0048588	1	185	38	18190	0.0263158	0.0101704	0.322166	0.537525	ADNP,23394:down	http://amigo.geneontology.org/amigo/term/GO:0048588
hormone metabolic process	Biological Process	GO:0042445	1	185	38	18190	0.0263158	0.0101704	0.322166	0.537525	FDX1L,112812:down	http://amigo.geneontology.org/amigo/term/GO:0042445
carbohydrate transport	Biological Process	GO:0008643	1	185	38	18190	0.0263158	0.0101704	0.322166	0.537525	MARCKS,4082:down	http://amigo.geneontology.org/amigo/term/GO:0008643
positive regulation of biosynthetic process	Biological Process	GO:0009891	5	1806	38	18190	0.131579	0.0992853	0.324258	0.54043	ZGLP1,100125288:down|PAWR,5074:up|ADNP,23394:down|MYC,4609:up|SOX2,6657:down	http://amigo.geneontology.org/amigo/term/GO:0009891
positive regulation of DNA metabolic process	Biological Process	GO:0051054	1	187	38	18190	0.0263158	0.0102804	0.325024	0.541121	MYC,4609:up	http://amigo.geneontology.org/amigo/term/GO:0051054
cellular response to insulin stimulus	Biological Process	GO:0032869	1	188	38	18190	0.0263158	0.0103353	0.326449	0.54185	MARCKS,4082:down	http://amigo.geneontology.org/amigo/term/GO:0032869
secretion by cell	Biological Process	GO:0032940	3	963	38	18190	0.0789474	0.0529412	0.326517	0.54185	MIDN,90007:down|MARCKS,4082:down|LEFTY2,7044:down	http://amigo.geneontology.org/amigo/term/GO:0032940
mitochondrial part	Cellular Component	GO:0044429	3	963	38	18190	0.0789474	0.0529412	0.326517	0.54185	PDP2,57546:up|SDHAF1,644096:up|FDX1L,112812:down	http://amigo.geneontology.org/amigo/term/GO:0044429
response to organic cyclic compound	Biological Process	GO:0014070	3	965	38	18190	0.0789474	0.0530511	0.327681	0.542342	PAWR,5074:up|GJB2,2706:up|SP5,389058:down	http://amigo.geneontology.org/amigo/term/GO:0014070
organ morphogenesis	Biological Process	GO:0009887	3	965	38	18190	0.0789474	0.0530511	0.327681	0.542342	MYC,4609:up|SP5,389058:down|TSKU,25987:down	http://amigo.geneontology.org/amigo/term/GO:0009887
cell junction assembly	Biological Process	GO:0034329	1	189	38	18190	0.0263158	0.0103903	0.32787	0.542342	GJB2,2706:up	http://amigo.geneontology.org/amigo/term/GO:0034329
developmental growth	Biological Process	GO:0048589	2	562	38	18190	0.0526316	0.0308961	0.329003	0.542584	ADNP,23394:down|SOX2,6657:down	http://amigo.geneontology.org/amigo/term/GO:0048589
cyclic nucleotide metabolic process	Biological Process	GO:0009187	1	190	38	18190	0.0263158	0.0104453	0.329289	0.542584	ADNP,23394:down	http://amigo.geneontology.org/amigo/term/GO:0009187
regulation of lymphocyte proliferation	Biological Process	GO:0050670	1	190	38	18190	0.0263158	0.0104453	0.329289	0.542584	PAWR,5074:up	http://amigo.geneontology.org/amigo/term/GO:0050670
response to hormone	Biological Process	GO:0009725	3	968	38	18190	0.0789474	0.0532161	0.329426	0.542584	PAWR,5074:up|MARCKS,4082:down|GJB2,2706:up	http://amigo.geneontology.org/amigo/term/GO:0009725
cellular metabolic process	Biological Process	GO:0044237	23	10118	38	18190	0.605263	0.55624	0.330087	0.543092	MIDN,90007:down|LEFTY2,7044:down|ZNF84,7637:up|MBNL3,55796:up|POU2F1,5451:down|PDP2,57546:up|ZGLP1,100125288:down|PAWR,5074:up|HIST1H2AG,8969:down|SOX2,6657:down|ALG10,84920:up|RAVER1,125950:down|SACS,26278:down|NACC1,112939:down|FDX1L,112812:down|ADNP,23394:down|POU5F1B,5462:up|MYC,4609:up|PURB,5814:down|TNFSF15,9966:down|MARCKS,4082:down|EVA1B,55194:down|SP5,389058:down	http://amigo.geneontology.org/amigo/term/GO:0044237
DNA biosynthetic process	Biological Process	GO:0071897	1	191	38	18190	0.0263158	0.0105003	0.330705	0.543528	MYC,4609:up	http://amigo.geneontology.org/amigo/term/GO:0071897
regulation of stress-activated MAPK cascade	Biological Process	GO:0032872	1	192	38	18190	0.0263158	0.0105553	0.332118	0.544681	MYC,4609:up	http://amigo.geneontology.org/amigo/term/GO:0032872
regulation of mononuclear cell proliferation	Biological Process	GO:0032944	1	192	38	18190	0.0263158	0.0105553	0.332118	0.544681	PAWR,5074:up	http://amigo.geneontology.org/amigo/term/GO:0032944
DNA packaging	Biological Process	GO:0006323	1	193	38	18190	0.0263158	0.0106102	0.333528	0.544681	HIST3H2BB,128312:up	http://amigo.geneontology.org/amigo/term/GO:0006323
morphogenesis of a branching structure	Biological Process	GO:0001763	1	193	38	18190	0.0263158	0.0106102	0.333528	0.544681	MYC,4609:up	http://amigo.geneontology.org/amigo/term/GO:0001763
female pregnancy	Biological Process	GO:0007565	1	193	38	18190	0.0263158	0.0106102	0.333528	0.544681	GJB2,2706:up	http://amigo.geneontology.org/amigo/term/GO:0007565
regulation of stress-activated protein kinase signaling cascade	Biological Process	GO:0070302	1	193	38	18190	0.0263158	0.0106102	0.333528	0.544681	MYC,4609:up	http://amigo.geneontology.org/amigo/term/GO:0070302
organelle organization	Biological Process	GO:0006996	9	3611	38	18190	0.236842	0.198516	0.335974	0.548094	MYC,4609:up|PAWR,5074:up|SDHAF1,644096:up|MARCKS,4082:down|HIST3H2BB,128312:up|HIST1H2AG,8969:down|EVA1B,55194:down|BLOC1S4,55330:up|SOX2,6657:down	http://amigo.geneontology.org/amigo/term/GO:0006996
phosphatidylinositol binding	Molecular Function	GO:0035091	1	196	38	18190	0.0263158	0.0107752	0.337741	0.550393	SNX22,79856:down	http://amigo.geneontology.org/amigo/term/GO:0035091
positive regulation of multicellular organismal process	Biological Process	GO:0051240	4	1411	38	18190	0.105263	0.0775701	0.340406	0.553775	PAWR,5074:up|MARCKS,4082:down|ADNP,23394:down|MYC,4609:up	http://amigo.geneontology.org/amigo/term/GO:0051240
ear development	Biological Process	GO:0043583	1	198	38	18190	0.0263158	0.0108851	0.340536	0.553775	SOX2,6657:down	http://amigo.geneontology.org/amigo/term/GO:0043583
carboxylic acid binding	Molecular Function	GO:0031406	1	199	38	18190	0.0263158	0.0109401	0.341929	0.554204	MARCKS,4082:down	http://amigo.geneontology.org/amigo/term/GO:0031406
regulation of cellular ketone metabolic process	Biological Process	GO:0010565	1	199	38	18190	0.0263158	0.0109401	0.341929	0.554204	PDP2,57546:up	http://amigo.geneontology.org/amigo/term/GO:0010565
negative regulation of secretion	Biological Process	GO:0051048	1	199	38	18190	0.0263158	0.0109401	0.341929	0.554204	MIDN,90007:down	http://amigo.geneontology.org/amigo/term/GO:0051048
magnesium ion binding	Molecular Function	GO:0000287	1	200	38	18190	0.0263158	0.0109951	0.343318	0.554204	YDJC,150223:up	http://amigo.geneontology.org/amigo/term/GO:0000287
organic acid binding	Molecular Function	GO:0043177	1	200	38	18190	0.0263158	0.0109951	0.343318	0.554204	MARCKS,4082:down	http://amigo.geneontology.org/amigo/term/GO:0043177
response to nutrient	Biological Process	GO:0007584	1	200	38	18190	0.0263158	0.0109951	0.343318	0.554204	PAWR,5074:up	http://amigo.geneontology.org/amigo/term/GO:0007584
transferase activity, transferring hexosyl groups	Molecular Function	GO:0016758	1	200	38	18190	0.0263158	0.0109951	0.343318	0.554204	ALG10,84920:up	http://amigo.geneontology.org/amigo/term/GO:0016758
mitochondrion degradation	Biological Process	GO:0000422	1	201	38	18190	0.0263158	0.01105	0.344706	0.554699	EVA1B,55194:down	http://amigo.geneontology.org/amigo/term/GO:0000422
glucose metabolic process	Biological Process	GO:0006006	1	201	38	18190	0.0263158	0.01105	0.344706	0.554699	MIDN,90007:down	http://amigo.geneontology.org/amigo/term/GO:0006006
regulation of leukocyte proliferation	Biological Process	GO:0070663	1	201	38	18190	0.0263158	0.01105	0.344706	0.554699	PAWR,5074:up	http://amigo.geneontology.org/amigo/term/GO:0070663
antigen receptor-mediated signaling pathway	Biological Process	GO:0050851	1	202	38	18190	0.0263158	0.011105	0.34609	0.556345	PAWR,5074:up	http://amigo.geneontology.org/amigo/term/GO:0050851
protein complex assembly	Biological Process	GO:0006461	4	1427	38	18190	0.105263	0.0784497	0.348205	0.55845	SDHAF1,644096:up|NACC1,112939:down|HIST3H2BB,128312:up|MYC,4609:up	http://amigo.geneontology.org/amigo/term/GO:0006461
protein complex biogenesis	Biological Process	GO:0070271	4	1428	38	18190	0.105263	0.0785047	0.348693	0.55845	SDHAF1,644096:up|NACC1,112939:down|HIST3H2BB,128312:up|MYC,4609:up	http://amigo.geneontology.org/amigo/term/GO:0070271
osteoblast differentiation	Biological Process	GO:0001649	1	204	38	18190	0.0263158	0.011215	0.34885	0.55845	SOX2,6657:down	http://amigo.geneontology.org/amigo/term/GO:0001649
positive regulation of autophagy	Biological Process	GO:0010508	1	204	38	18190	0.0263158	0.011215	0.34885	0.55845	EVA1B,55194:down	http://amigo.geneontology.org/amigo/term/GO:0010508
regulation of transmembrane receptor protein serine/threonine kinase signaling pathway	Biological Process	GO:0090092	1	205	38	18190	0.0263158	0.0112699	0.350226	0.56007	LEFTY2,7044:down	http://amigo.geneontology.org/amigo/term/GO:0090092
positive regulation of transcription from RNA polymerase II promoter	Biological Process	GO:0045944	3	1005	38	18190	0.0789474	0.0552501	0.350953	0.560651	ZGLP1,100125288:down|MYC,4609:up|SOX2,6657:down	http://amigo.geneontology.org/amigo/term/GO:0045944
skeletal system morphogenesis	Biological Process	GO:0048705	1	206	38	18190	0.0263158	0.0113249	0.351598	0.5611	SP5,389058:down	http://amigo.geneontology.org/amigo/term/GO:0048705
sulfur compound biosynthetic process	Biological Process	GO:0044272	1	207	38	18190	0.0263158	0.0113799	0.352968	0.562121	PDP2,57546:up	http://amigo.geneontology.org/amigo/term/GO:0044272
regulation of purine nucleotide metabolic process	Biological Process	GO:1900542	1	207	38	18190	0.0263158	0.0113799	0.352968	0.562121	ADNP,23394:down	http://amigo.geneontology.org/amigo/term/GO:1900542
cellular response to transforming growth factor beta stimulus	Biological Process	GO:0071560	1	208	38	18190	0.0263158	0.0114349	0.354336	0.563134	LEFTY2,7044:down	http://amigo.geneontology.org/amigo/term/GO:0071560
regulation of calcium ion transport	Biological Process	GO:0051924	1	208	38	18190	0.0263158	0.0114349	0.354336	0.563134	PAWR,5074:up	http://amigo.geneontology.org/amigo/term/GO:0051924
positive regulation of leukocyte cell-cell adhesion	Biological Process	GO:1903039	1	209	38	18190	0.0263158	0.0114898	0.3557	0.564659	PAWR,5074:up	http://amigo.geneontology.org/amigo/term/GO:1903039
intracellular organelle	Cellular Component	GO:0043229	26	11664	38	18190	0.684211	0.641231	0.356029	0.564659	MIDN,90007:down|LEFTY2,7044:down|ZNF84,7637:up|GJB2,2706:up|MBNL3,55796:up|POU2F1,5451:down|SNX22,79856:down|PDP2,57546:up|ZGLP1,100125288:down|PAWR,5074:up|HIST1H2AG,8969:down|SOX2,6657:down|ALG10,84920:up|RAVER1,125950:down|SACS,26278:down|NACC1,112939:down|FDX1L,112812:down|ADNP,23394:down|POU5F1B,5462:up|MYC,4609:up|DYLX2,9856:up|PURB,5814:down|SDHAF1,644096:up|MARCKS,4082:down|HIST3H2BB,1283…	http://amigo.geneontology.org/amigo/term/GO:0043229
cytoplasmic vesicle part	Cellular Component	GO:0044433	2	600	38	18190	0.0526316	0.0329852	0.358184	0.566702	SNX22,79856:down|LEFTY2,7044:down	http://amigo.geneontology.org/amigo/term/GO:0044433
response to mechanical stimulus	Biological Process	GO:0009612	1	211	38	18190	0.0263158	0.0115998	0.358421	0.566702	PAWR,5074:up	http://amigo.geneontology.org/amigo/term/GO:0009612
response to transforming growth factor beta	Biological Process	GO:0071559	1	211	38	18190	0.0263158	0.0115998	0.358421	0.566702	LEFTY2,7044:down	http://amigo.geneontology.org/amigo/term/GO:0071559
receptor binding	Molecular Function	GO:0005102	4	1453	38	18190	0.105263	0.0798791	0.360898	0.568452	POU2F1,5451:down|TNFSF15,9966:down|LEFTY2,7044:down|LINGO1,84894:up	http://amigo.geneontology.org/amigo/term/GO:0005102
B cell activation	Biological Process	GO:0042113	1	213	38	18190	0.0263158	0.0117097	0.36113	0.568452	PAWR,5074:up	http://amigo.geneontology.org/amigo/term/GO:0042113
cell-cell junction organization	Biological Process	GO:0045216	1	213	38	18190	0.0263158	0.0117097	0.36113	0.568452	GJB2,2706:up	http://amigo.geneontology.org/amigo/term/GO:0045216
regulation of muscle system process	Biological Process	GO:0090257	1	214	38	18190	0.0263158	0.0117647	0.36248	0.568452	PAWR,5074:up	http://amigo.geneontology.org/amigo/term/GO:0090257
regulation of peptidyl-tyrosine phosphorylation	Biological Process	GO:0050730	1	214	38	18190	0.0263158	0.0117647	0.36248	0.568452	ADNP,23394:down	http://amigo.geneontology.org/amigo/term/GO:0050730
regulation of nucleotide metabolic process	Biological Process	GO:0006140	1	214	38	18190	0.0263158	0.0117647	0.36248	0.568452	ADNP,23394:down	http://amigo.geneontology.org/amigo/term/GO:0006140
protein folding	Biological Process	GO:0006457	1	214	38	18190	0.0263158	0.0117647	0.36248	0.568452	SACS,26278:down	http://amigo.geneontology.org/amigo/term/GO:0006457
response to carbohydrate	Biological Process	GO:0009743	1	214	38	18190	0.0263158	0.0117647	0.36248	0.568452	ADNP,23394:down	http://amigo.geneontology.org/amigo/term/GO:0009743
microtubule-based movement	Biological Process	GO:0007018	1	215	38	18190	0.0263158	0.0118197	0.363828	0.56942	BLOC1S4,55330:up	http://amigo.geneontology.org/amigo/term/GO:0007018
cellular protein modification process	Biological Process	GO:0006464	9	3699	38	18190	0.236842	0.203353	0.364207	0.56942	LEFTY2,7044:down|ADNP,23394:down|MYC,4609:up|PDP2,57546:up|PAWR,5074:up|TNFSF15,9966:down|MARCKS,4082:down|SOX2,6657:down|ALG10,84920:up	http://amigo.geneontology.org/amigo/term/GO:0006464
protein modification process	Biological Process	GO:0036211	9	3699	38	18190	0.236842	0.203353	0.364207	0.56942	LEFTY2,7044:down|ADNP,23394:down|MYC,4609:up|PDP2,57546:up|PAWR,5074:up|TNFSF15,9966:down|MARCKS,4082:down|SOX2,6657:down|ALG10,84920:up	http://amigo.geneontology.org/amigo/term/GO:0036211
cytosolic part	Cellular Component	GO:0044445	1	216	38	18190	0.0263158	0.0118747	0.365173	0.570351	BLOC1S4,55330:up	http://amigo.geneontology.org/amigo/term/GO:0044445
protein-DNA complex assembly	Biological Process	GO:0065004	1	217	38	18190	0.0263158	0.0119296	0.366515	0.571867	HIST3H2BB,128312:up	http://amigo.geneontology.org/amigo/term/GO:0065004
negative regulation of cell adhesion	Biological Process	GO:0007162	1	218	38	18190	0.0263158	0.0119846	0.367854	0.572797	PAWR,5074:up	http://amigo.geneontology.org/amigo/term/GO:0007162
germ cell development	Biological Process	GO:0007281	1	218	38	18190	0.0263158	0.0119846	0.367854	0.572797	ZGLP1,100125288:down	http://amigo.geneontology.org/amigo/term/GO:0007281
learning or memory	Biological Process	GO:0007611	1	219	38	18190	0.0263158	0.0120396	0.369191	0.573348	ADNP,23394:down	http://amigo.geneontology.org/amigo/term/GO:0007611
transcription corepressor activity	Molecular Function	GO:0003714	1	219	38	18190	0.0263158	0.0120396	0.369191	0.573348	PAWR,5074:up	http://amigo.geneontology.org/amigo/term/GO:0003714
cell proliferation	Biological Process	GO:0008283	5	1911	38	18190	0.131579	0.105058	0.369325	0.573348	PURB,5814:down|PAWR,5074:up|NACC1,112939:down|MYC,4609:up|SOX2,6657:down	http://amigo.geneontology.org/amigo/term/GO:0008283
negative regulation of protein transport	Biological Process	GO:0051224	1	220	38	18190	0.0263158	0.0120946	0.370525	0.573476	MIDN,90007:down	http://amigo.geneontology.org/amigo/term/GO:0051224
cellular response to oxidative stress	Biological Process	GO:0034599	1	220	38	18190	0.0263158	0.0120946	0.370525	0.573476	GJB2,2706:up	http://amigo.geneontology.org/amigo/term/GO:0034599
response to temperature stimulus	Biological Process	GO:0009266	1	220	38	18190	0.0263158	0.0120946	0.370525	0.573476	PAWR,5074:up	http://amigo.geneontology.org/amigo/term/GO:0009266
organelle disassembly	Biological Process	GO:1903008	1	221	38	18190	0.0263158	0.0121495	0.371856	0.574958	EVA1B,55194:down	http://amigo.geneontology.org/amigo/term/GO:1903008
response to oxygen-containing compound	Biological Process	GO:1901700	4	1477	38	18190	0.105263	0.0811985	0.372624	0.574993	PAWR,5074:up|MARCKS,4082:down|ADNP,23394:down|GJB2,2706:up	http://amigo.geneontology.org/amigo/term/GO:1901700
actin filament-based process	Biological Process	GO:0030029	2	619	38	18190	0.0526316	0.0340297	0.372625	0.574993	PAWR,5074:up|MARCKS,4082:down	http://amigo.geneontology.org/amigo/term/GO:0030029
developmental process involved in reproduction	Biological Process	GO:0003006	2	622	38	18190	0.0526316	0.0341946	0.374895	0.577916	ZGLP1,100125288:down|GJB2,2706:up	http://amigo.geneontology.org/amigo/term/GO:0003006
synapse organization	Biological Process	GO:0050808	1	224	38	18190	0.0263158	0.0123145	0.375833	0.578783	ADNP,23394:down	http://amigo.geneontology.org/amigo/term/GO:0050808
regulation of leukocyte differentiation	Biological Process	GO:1902105	1	225	38	18190	0.0263158	0.0123694	0.377153	0.579669	MYC,4609:up	http://amigo.geneontology.org/amigo/term/GO:1902105
regulation of cell adhesion	Biological Process	GO:0030155	2	625	38	18190	0.0526316	0.0343595	0.377161	0.579669	PAWR,5074:up|SOX2,6657:down	http://amigo.geneontology.org/amigo/term/GO:0030155
developmental growth involved in morphogenesis	Biological Process	GO:0060560	1	226	38	18190	0.0263158	0.0124244	0.378471	0.581101	ADNP,23394:down	http://amigo.geneontology.org/amigo/term/GO:0060560
regulation of secretion by cell	Biological Process	GO:1903530	2	629	38	18190	0.0526316	0.0345794	0.380179	0.583143	MIDN,90007:down|MARCKS,4082:down	http://amigo.geneontology.org/amigo/term/GO:1903530
regulation of cell proliferation	Biological Process	GO:0042127	4	1494	38	18190	0.105263	0.082133	0.38093	0.58339	PAWR,5074:up|NACC1,112939:down|MYC,4609:up|SOX2,6657:down	http://amigo.geneontology.org/amigo/term/GO:0042127
telencephalon development	Biological Process	GO:0021537	1	228	38	18190	0.0263158	0.0125344	0.381097	0.58339	TSKU,25987:down	http://amigo.geneontology.org/amigo/term/GO:0021537
cellular response to hormone stimulus	Biological Process	GO:0032870	2	631	38	18190	0.0526316	0.0346894	0.381685	0.58371	PAWR,5074:up|MARCKS,4082:down	http://amigo.geneontology.org/amigo/term/GO:0032870
lipid binding	Molecular Function	GO:0008289	2	632	38	18190	0.0526316	0.0347444	0.382438	0.584281	SNX22,79856:down|MARCKS,4082:down	http://amigo.geneontology.org/amigo/term/GO:0008289
regulation of synapse structure or activity	Biological Process	GO:0050803	1	231	38	18190	0.0263158	0.0126993	0.385017	0.587056	ADNP,23394:down	http://amigo.geneontology.org/amigo/term/GO:0050803
gliogenesis	Biological Process	GO:0042063	1	231	38	18190	0.0263158	0.0126993	0.385017	0.587056	SOX2,6657:down	http://amigo.geneontology.org/amigo/term/GO:0042063
synaptic transmission	Biological Process	GO:0007268	2	636	38	18190	0.0526316	0.0349643	0.385446	0.587128	ADNP,23394:down|BLOC1S4,55330:up	http://amigo.geneontology.org/amigo/term/GO:0007268
mRNA metabolic process	Biological Process	GO:0016071	2	642	38	18190	0.0526316	0.0352941	0.389947	0.593144	RAVER1,125950:down|MBNL3,55796:up	http://amigo.geneontology.org/amigo/term/GO:0016071
single organism signaling	Biological Process	GO:0044700	14	6098	38	18190	0.368421	0.335239	0.390165	0.593144	MIDN,90007:down|LEFTY2,7044:down|MPZL1,9019:down|ADNP,23394:down|GJB2,2706:up|MYC,4609:up|TNFSF15,9966:down|PAWR,5074:up|MARCKS,4082:down|TBC1D3I,102724862:down|BLOC1S4,55330:up|SOX2,6657:down|TSKU,25987:down|LINGO1,84894:up	http://amigo.geneontology.org/amigo/term/GO:0044700
regulation of canonical Wnt signaling pathway	Biological Process	GO:0060828	1	236	38	18190	0.0263158	0.0129742	0.391497	0.593804	SOX2,6657:down	http://amigo.geneontology.org/amigo/term/GO:0060828
positive regulation of signaling	Biological Process	GO:0023056	4	1516	38	18190	0.105263	0.0833425	0.391673	0.593804	TNFSF15,9966:down|PAWR,5074:up|LEFTY2,7044:down|SOX2,6657:down	http://amigo.geneontology.org/amigo/term/GO:0023056
regulation of intracellular signal transduction	Biological Process	GO:1902531	5	1963	38	18190	0.131579	0.107916	0.3918	0.593804	TNFSF15,9966:down|LEFTY2,7044:down|TBC1D3I,102724862:down|MYC,4609:up|SOX2,6657:down	http://amigo.geneontology.org/amigo/term/GO:1902531
peptide binding	Molecular Function	GO:0042277	1	237	38	18190	0.0263158	0.0130291	0.392785	0.593804	ADNP,23394:down	http://amigo.geneontology.org/amigo/term/GO:0042277
establishment of vesicle localization	Biological Process	GO:0051650	1	237	38	18190	0.0263158	0.0130291	0.392785	0.593804	BLOC1S4,55330:up	http://amigo.geneontology.org/amigo/term/GO:0051650
signaling	Biological Process	GO:0023052	14	6108	38	18190	0.368421	0.335789	0.392958	0.593804	MIDN,90007:down|LEFTY2,7044:down|MPZL1,9019:down|ADNP,23394:down|GJB2,2706:up|MYC,4609:up|TNFSF15,9966:down|PAWR,5074:up|MARCKS,4082:down|TBC1D3I,102724862:down|BLOC1S4,55330:up|SOX2,6657:down|TSKU,25987:down|LINGO1,84894:up	http://amigo.geneontology.org/amigo/term/GO:0023052
mesenchyme development	Biological Process	GO:0060485	1	238	38	18190	0.0263158	0.0130841	0.39407	0.593804	MYC,4609:up	http://amigo.geneontology.org/amigo/term/GO:0060485
positive regulation of growth	Biological Process	GO:0045927	1	238	38	18190	0.0263158	0.0130841	0.39407	0.593804	ADNP,23394:down	http://amigo.geneontology.org/amigo/term/GO:0045927
cell cortex	Cellular Component	GO:0005938	1	238	38	18190	0.0263158	0.0130841	0.39407	0.593804	MARCKS,4082:down	http://amigo.geneontology.org/amigo/term/GO:0005938
hexose metabolic process	Biological Process	GO:0019318	1	239	38	18190	0.0263158	0.0131391	0.395353	0.595154	MIDN,90007:down	http://amigo.geneontology.org/amigo/term/GO:0019318
stress-activated MAPK cascade	Biological Process	GO:0051403	1	240	38	18190	0.0263158	0.0131941	0.396632	0.596498	MYC,4609:up	http://amigo.geneontology.org/amigo/term/GO:0051403
multi-multicellular organism process	Biological Process	GO:0044706	1	241	38	18190	0.0263158	0.013249	0.39791	0.597835	GJB2,2706:up	http://amigo.geneontology.org/amigo/term/GO:0044706
secretion	Biological Process	GO:0046903	3	1088	38	18190	0.0789474	0.0598131	0.39902	0.598	MIDN,90007:down|MARCKS,4082:down|LEFTY2,7044:down	http://amigo.geneontology.org/amigo/term/GO:0046903
regulation of organ morphogenesis	Biological Process	GO:2000027	1	242	38	18190	0.0263158	0.013304	0.399185	0.598	MYC,4609:up	http://amigo.geneontology.org/amigo/term/GO:2000027
cell junction organization	Biological Process	GO:0034330	1	242	38	18190	0.0263158	0.013304	0.399185	0.598	GJB2,2706:up	http://amigo.geneontology.org/amigo/term/GO:0034330
gene silencing	Biological Process	GO:0016458	1	243	38	18190	0.0263158	0.013359	0.400457	0.59816	HIST1H2AG,8969:down	http://amigo.geneontology.org/amigo/term/GO:0016458
protein-DNA complex subunit organization	Biological Process	GO:0071824	1	243	38	18190	0.0263158	0.013359	0.400457	0.59816	HIST3H2BB,128312:up	http://amigo.geneontology.org/amigo/term/GO:0071824
response to insulin	Biological Process	GO:0032868	1	243	38	18190	0.0263158	0.013359	0.400457	0.59816	MARCKS,4082:down	http://amigo.geneontology.org/amigo/term/GO:0032868
positive regulation of cell communication	Biological Process	GO:0010647	4	1536	38	18190	0.105263	0.084442	0.401427	0.598894	TNFSF15,9966:down|PAWR,5074:up|LEFTY2,7044:down|SOX2,6657:down	http://amigo.geneontology.org/amigo/term/GO:0010647
stress-activated protein kinase signaling cascade	Biological Process	GO:0031098	1	244	38	18190	0.0263158	0.013414	0.401726	0.598894	MYC,4609:up	http://amigo.geneontology.org/amigo/term/GO:0031098
sensory organ morphogenesis	Biological Process	GO:0090596	1	245	38	18190	0.0263158	0.0134689	0.402993	0.599622	TSKU,25987:down	http://amigo.geneontology.org/amigo/term/GO:0090596
cellular response to tumor necrosis factor	Biological Process	GO:0071356	1	245	38	18190	0.0263158	0.0134689	0.402993	0.599622	TNFSF15,9966:down	http://amigo.geneontology.org/amigo/term/GO:0071356
negative regulation of kinase activity	Biological Process	GO:0033673	1	249	38	18190	0.0263158	0.0136888	0.408034	0.605952	MIDN,90007:down	http://amigo.geneontology.org/amigo/term/GO:0033673
vesicle localization	Biological Process	GO:0051648	1	249	38	18190	0.0263158	0.0136888	0.408034	0.605952	BLOC1S4,55330:up	http://amigo.geneontology.org/amigo/term/GO:0051648
lymphocyte proliferation	Biological Process	GO:0046651	1	251	38	18190	0.0263158	0.0137988	0.410539	0.609085	PAWR,5074:up	http://amigo.geneontology.org/amigo/term/GO:0046651
regulation of signal transduction	Biological Process	GO:0009966	7	2921	38	18190	0.184211	0.160583	0.411185	0.609177	TNFSF15,9966:down|PAWR,5074:up|LEFTY2,7044:down|TBC1D3I,102724862:down|MYC,4609:up|SOX2,6657:down|TSKU,25987:down	http://amigo.geneontology.org/amigo/term/GO:0009966
cell fate commitment	Biological Process	GO:0045165	1	252	38	18190	0.0263158	0.0138538	0.411788	0.609177	SOX2,6657:down	http://amigo.geneontology.org/amigo/term/GO:0045165
cognition	Biological Process	GO:0050890	1	252	38	18190	0.0263158	0.0138538	0.411788	0.609177	ADNP,23394:down	http://amigo.geneontology.org/amigo/term/GO:0050890
protein complex	Cellular Component	GO:0043234	10	4310	38	18190	0.263158	0.236943	0.412332	0.609396	GJB2,2706:up|MYC,4609:up|PURB,5814:down|ZGLP1,100125288:down|PAWR,5074:up|MARCKS,4082:down|HIST3H2BB,128312:up|HIST1H2AG,8969:down|BLOC1S4,55330:up|SOX2,6657:down	http://amigo.geneontology.org/amigo/term/GO:0043234
mononuclear cell proliferation	Biological Process	GO:0032943	1	254	38	18190	0.0263158	0.0139637	0.414277	0.611685	PAWR,5074:up	http://amigo.geneontology.org/amigo/term/GO:0032943
macromolecule modification	Biological Process	GO:0043412	9	3865	38	18190	0.236842	0.212479	0.418444	0.617246	LEFTY2,7044:down|ADNP,23394:down|MYC,4609:up|PDP2,57546:up|PAWR,5074:up|TNFSF15,9966:down|MARCKS,4082:down|SOX2,6657:down|ALG10,84920:up	http://amigo.geneontology.org/amigo/term/GO:0043412
regulation of secretion	Biological Process	GO:0051046	2	681	38	18190	0.0526316	0.0374382	0.418859	0.617267	MIDN,90007:down|MARCKS,4082:down	http://amigo.geneontology.org/amigo/term/GO:0051046
cellular response to cytokine stimulus	Biological Process	GO:0071345	2	684	38	18190	0.0526316	0.0376031	0.421057	0.619912	TNFSF15,9966:down|PAWR,5074:up	http://amigo.geneontology.org/amigo/term/GO:0071345
regulation of biological quality	Biological Process	GO:0065008	8	3411	38	18190	0.210526	0.187521	0.421533	0.62002	ENTPD1,953:up|MIDN,90007:down|FDX1L,112812:down|ADNP,23394:down|MYC,4609:up|PAWR,5074:up|MARCKS,4082:down|BLOC1S4,55330:up	http://amigo.geneontology.org/amigo/term/GO:0065008
amide binding	Molecular Function	GO:0033218	1	261	38	18190	0.0263158	0.0143485	0.42291	0.620843	ADNP,23394:down	http://amigo.geneontology.org/amigo/term/GO:0033218
kidney development	Biological Process	GO:0001822	1	261	38	18190	0.0263158	0.0143485	0.42291	0.620843	MYC,4609:up	http://amigo.geneontology.org/amigo/term/GO:0001822
proteolysis	Biological Process	GO:0006508	4	1581	38	18190	0.105263	0.0869159	0.423302	0.620843	TNFSF15,9966:down|PAWR,5074:up|MYC,4609:up|SOX2,6657:down	http://amigo.geneontology.org/amigo/term/GO:0006508
protein homooligomerization	Biological Process	GO:0051260	1	263	38	18190	0.0263158	0.0144585	0.425354	0.623209	NACC1,112939:down	http://amigo.geneontology.org/amigo/term/GO:0051260
RNA binding	Molecular Function	GO:0003723	4	1586	38	18190	0.105263	0.0871908	0.425725	0.623209	PURB,5814:down|RAVER1,125950:down|SOX2,6657:down|MBNL3,55796:up	http://amigo.geneontology.org/amigo/term/GO:0003723
GTPase activator activity	Molecular Function	GO:0005096	1	264	38	18190	0.0263158	0.0145135	0.426572	0.623857	TBC1D3I,102724862:down	http://amigo.geneontology.org/amigo/term/GO:0005096
regulation of cell division	Biological Process	GO:0051302	1	265	38	18190	0.0263158	0.0145684	0.427788	0.625041	MYC,4609:up	http://amigo.geneontology.org/amigo/term/GO:0051302
cellular ketone metabolic process	Biological Process	GO:0042180	1	266	38	18190	0.0263158	0.0146234	0.429001	0.625626	PDP2,57546:up	http://amigo.geneontology.org/amigo/term/GO:0042180
phosphatase activity	Molecular Function	GO:0016791	1	266	38	18190	0.0263158	0.0146234	0.429001	0.625626	PDP2,57546:up	http://amigo.geneontology.org/amigo/term/GO:0016791
cellular process involved in reproduction in multicellular organism	Biological Process	GO:0022412	1	267	38	18190	0.0263158	0.0146784	0.430211	0.625848	ZGLP1,100125288:down	http://amigo.geneontology.org/amigo/term/GO:0022412
response to tumor necrosis factor	Biological Process	GO:0034612	1	267	38	18190	0.0263158	0.0146784	0.430211	0.625848	TNFSF15,9966:down	http://amigo.geneontology.org/amigo/term/GO:0034612
leukocyte proliferation	Biological Process	GO:0070661	1	268	38	18190	0.0263158	0.0147334	0.431419	0.625848	PAWR,5074:up	http://amigo.geneontology.org/amigo/term/GO:0070661
cellular response to steroid hormone stimulus	Biological Process	GO:0071383	1	268	38	18190	0.0263158	0.0147334	0.431419	0.625848	PAWR,5074:up	http://amigo.geneontology.org/amigo/term/GO:0071383
energy derivation by oxidation of organic compounds	Biological Process	GO:0015980	1	268	38	18190	0.0263158	0.0147334	0.431419	0.625848	MYC,4609:up	http://amigo.geneontology.org/amigo/term/GO:0015980
protein dimerization activity	Molecular Function	GO:0046983	3	1145	38	18190	0.0789474	0.0629467	0.431591	0.625848	HIST3H2BB,128312:up|HIST1H2AG,8969:down|MYC,4609:up	http://amigo.geneontology.org/amigo/term/GO:0046983
cell junction	Cellular Component	GO:0030054	3	1146	38	18190	0.0789474	0.0630016	0.432158	0.62608	MARCKS,4082:down|MPZL1,9019:down|GJB2,2706:up	http://amigo.geneontology.org/amigo/term/GO:0030054
regulation of chromosome organization	Biological Process	GO:0033044	1	269	38	18190	0.0263158	0.0147883	0.432625	0.626168	MYC,4609:up	http://amigo.geneontology.org/amigo/term/GO:0033044
regulated secretory pathway	Biological Process	GO:0045055	1	271	38	18190	0.0263158	0.0148983	0.435029	0.627876	LEFTY2,7044:down	http://amigo.geneontology.org/amigo/term/GO:0045055
DNA conformation change	Biological Process	GO:0071103	1	271	38	18190	0.0263158	0.0148983	0.435029	0.627876	HIST3H2BB,128312:up	http://amigo.geneontology.org/amigo/term/GO:0071103
tubulin binding	Molecular Function	GO:0015631	1	271	38	18190	0.0263158	0.0148983	0.435029	0.627876	ADNP,23394:down	http://amigo.geneontology.org/amigo/term/GO:0015631
transferase activity, transferring glycosyl groups	Molecular Function	GO:0016757	1	272	38	18190	0.0263158	0.0149533	0.436227	0.629016	ALG10,84920:up	http://amigo.geneontology.org/amigo/term/GO:0016757
hemopoiesis	Biological Process	GO:0030097	2	706	38	18190	0.0526316	0.0388125	0.437054	0.629619	PURB,5814:down|MYC,4609:up	http://amigo.geneontology.org/amigo/term/GO:0030097
steroid metabolic process	Biological Process	GO:0008202	1	274	38	18190	0.0263158	0.0150632	0.438615	0.631278	FDX1L,112812:down	http://amigo.geneontology.org/amigo/term/GO:0008202
sex differentiation	Biological Process	GO:0007548	1	275	38	18190	0.0263158	0.0151182	0.439806	0.632401	GJB2,2706:up	http://amigo.geneontology.org/amigo/term/GO:0007548
renal system development	Biological Process	GO:0072001	1	276	38	18190	0.0263158	0.0151732	0.440994	0.633518	MYC,4609:up	http://amigo.geneontology.org/amigo/term/GO:0072001
response to endogenous stimulus	Biological Process	GO:0009719	4	1621	38	18190	0.105263	0.0891149	0.442625	0.635269	PAWR,5074:up|MARCKS,4082:down|LEFTY2,7044:down|GJB2,2706:up	http://amigo.geneontology.org/amigo/term/GO:0009719
poly(A) RNA binding	Molecular Function	GO:0044822	3	1172	38	18190	0.0789474	0.064431	0.446832	0.640285	PURB,5814:down|RAVER1,125950:down|MBNL3,55796:up	http://amigo.geneontology.org/amigo/term/GO:0044822
cellular process	Biological Process	GO:0009987	32	14876	38	18190	0.842105	0.817812	0.446952	0.640285	MIDN,90007:down|MPZL1,9019:down|PAWR,5074:up|HIST1H2AG,8969:down|ALG10,84920:up|LINGO1,84894:up|SACS,26278:down|NACC1,112939:down|POU5F1B,5462:up|MYC,4609:up|DYLX2,9856:up|MARCKS,4082:down|SP5,389058:down|LEFTY2,7044:down|ZNF84,7637:up|GJB2,2706:up|MBNL3,55796:up|PDP2,57546:up|POU2F1,5451:down|ZGLP1,100125288:down|BLOC1S4,55330:up|SOX2,6657:down|TSKU,25987:down|RAVER1,125950:down|ADNP,23394:down|…	http://amigo.geneontology.org/amigo/term/GO:0009987
mitochondrion	Cellular Component	GO:0005739	4	1633	38	18190	0.105263	0.0897746	0.448394	0.641753	PDP2,57546:up|SDHAF1,644096:up|SACS,26278:down|FDX1L,112812:down	http://amigo.geneontology.org/amigo/term/GO:0005739
regulation of T cell activation	Biological Process	GO:0050863	1	283	38	18190	0.0263158	0.015558	0.449244	0.641777	PAWR,5074:up	http://amigo.geneontology.org/amigo/term/GO:0050863
regulation of synaptic transmission	Biological Process	GO:0050804	1	283	38	18190	0.0263158	0.015558	0.449244	0.641777	ADNP,23394:down	http://amigo.geneontology.org/amigo/term/GO:0050804
protein binding	Molecular Function	GO:0005515	23	10574	38	18190	0.605263	0.581308	0.449903	0.641896	MIDN,90007:down|LEFTY2,7044:down|MPZL1,9019:down|MBNL3,55796:up|POU2F1,5451:down|ZGLP1,100125288:down|PAWR,5074:up|MAPK1IP1L,93487:up|HIST1H2AG,8969:down|BLOC1S4,55330:up|SOX2,6657:down|LINGO1,84894:up|ENTPD1,953:up|SACS,26278:down|FDX1L,112812:down|ADNP,23394:down|MYC,4609:up|DYLX2,9856:up|PURB,5814:down|TNFSF15,9966:down|MARCKS,4082:down|HIST3H2BB,128312:up|EVA1B,55194:down	http://amigo.geneontology.org/amigo/term/GO:0005515
camera-type eye development	Biological Process	GO:0043010	1	284	38	18190	0.0263158	0.015613	0.450412	0.641896	TSKU,25987:down	http://amigo.geneontology.org/amigo/term/GO:0043010
nuclear lumen	Cellular Component	GO:0031981	8	3495	38	18190	0.210526	0.192139	0.450578	0.641896	MIDN,90007:down|NACC1,112939:down|MYC,4609:up|PURB,5814:down|POU2F1,5451:down|HIST3H2BB,128312:up|HIST1H2AG,8969:down|SOX2,6657:down	http://amigo.geneontology.org/amigo/term/GO:0031981
regulation of lipid metabolic process	Biological Process	GO:0019216	1	285	38	18190	0.0263158	0.0156679	0.451579	0.642011	PDP2,57546:up	http://amigo.geneontology.org/amigo/term/GO:0019216
monosaccharide metabolic process	Biological Process	GO:0005996	1	285	38	18190	0.0263158	0.0156679	0.451579	0.642011	MIDN,90007:down	http://amigo.geneontology.org/amigo/term/GO:0005996
mitochondrion organization	Biological Process	GO:0007005	2	727	38	18190	0.0526316	0.039967	0.452114	0.642011	SDHAF1,644096:up|EVA1B,55194:down	http://amigo.geneontology.org/amigo/term/GO:0007005
cellular response to abiotic stimulus	Biological Process	GO:0071214	1	286	38	18190	0.0263158	0.0157229	0.452743	0.642011	MYC,4609:up	http://amigo.geneontology.org/amigo/term/GO:0071214
regulation of binding	Biological Process	GO:0051098	1	286	38	18190	0.0263158	0.0157229	0.452743	0.642011	ADNP,23394:down	http://amigo.geneontology.org/amigo/term/GO:0051098
positive regulation of macromolecule biosynthetic process	Biological Process	GO:0010557	4	1643	38	18190	0.105263	0.0903244	0.453189	0.642053	ZGLP1,100125288:down|PAWR,5074:up|MYC,4609:up|SOX2,6657:down	http://amigo.geneontology.org/amigo/term/GO:0010557
regulation of developmental growth	Biological Process	GO:0048638	1	288	38	18190	0.0263158	0.0158329	0.455063	0.644115	ADNP,23394:down	http://amigo.geneontology.org/amigo/term/GO:0048638
cellular response to endogenous stimulus	Biological Process	GO:0071495	3	1188	38	18190	0.0789474	0.0653106	0.455797	0.644562	PAWR,5074:up|MARCKS,4082:down|LEFTY2,7044:down	http://amigo.geneontology.org/amigo/term/GO:0071495
early endosome	Cellular Component	GO:0005769	1	291	38	18190	0.0263158	0.0159978	0.458526	0.647109	DYLX2,9856:up	http://amigo.geneontology.org/amigo/term/GO:0005769
immune response-activating cell surface receptor signaling pathway	Biological Process	GO:0002429	1	291	38	18190	0.0263158	0.0159978	0.458526	0.647109	PAWR,5074:up	http://amigo.geneontology.org/amigo/term/GO:0002429
cellular nitrogen compound metabolic process	Biological Process	GO:0034641	14	6341	38	18190	0.368421	0.348598	0.458859	0.647109	RAVER1,125950:down|ZNF84,7637:up|NACC1,112939:down|POU5F1B,5462:up|ADNP,23394:down|MYC,4609:up|MBNL3,55796:up|PURB,5814:down|POU2F1,5451:down|ZGLP1,100125288:down|PAWR,5074:up|HIST1H2AG,8969:down|SP5,389058:down|SOX2,6657:down	http://amigo.geneontology.org/amigo/term/GO:0034641
GTPase regulator activity	Molecular Function	GO:0030695	1	292	38	18190	0.0263158	0.0160528	0.459676	0.647415	TBC1D3I,102724862:down	http://amigo.geneontology.org/amigo/term/GO:0030695
regulation of cellular component biogenesis	Biological Process	GO:0044087	2	738	38	18190	0.0526316	0.0405717	0.459917	0.647415	SACS,26278:down|ADNP,23394:down	http://amigo.geneontology.org/amigo/term/GO:0044087
single organism reproductive process	Biological Process	GO:0044702	3	1199	38	18190	0.0789474	0.0659153	0.46193	0.648524	ZGLP1,100125288:down|ADNP,23394:down|GJB2,2706:up	http://amigo.geneontology.org/amigo/term/GO:0044702
mRNA splicing, via spliceosome	Biological Process	GO:0000398	1	294	38	18190	0.0263158	0.0161627	0.461968	0.648524	RAVER1,125950:down	http://amigo.geneontology.org/amigo/term/GO:0000398
RNA splicing, via transesterification reactions with bulged adenosine as nucleophile	Biological Process	GO:0000377	1	294	38	18190	0.0263158	0.0161627	0.461968	0.648524	RAVER1,125950:down	http://amigo.geneontology.org/amigo/term/GO:0000377
regulation of gene expression, epigenetic	Biological Process	GO:0040029	1	296	38	18190	0.0263158	0.0162727	0.46425	0.649951	HIST1H2AG,8969:down	http://amigo.geneontology.org/amigo/term/GO:0040029
regulation of leukocyte cell-cell adhesion	Biological Process	GO:1903037	1	296	38	18190	0.0263158	0.0162727	0.46425	0.649951	PAWR,5074:up	http://amigo.geneontology.org/amigo/term/GO:1903037
positive regulation of mitochondrion organization	Biological Process	GO:0010822	1	296	38	18190	0.0263158	0.0162727	0.46425	0.649951	EVA1B,55194:down	http://amigo.geneontology.org/amigo/term/GO:0010822
response to chemical	Biological Process	GO:0042221	9	4009	38	18190	0.236842	0.220396	0.465867	0.650767	LEFTY2,7044:down|ADNP,23394:down|GJB2,2706:up|MYC,4609:up|PAWR,5074:up|TNFSF15,9966:down|MARCKS,4082:down|SP5,389058:down|SOX2,6657:down	http://amigo.geneontology.org/amigo/term/GO:0042221
coenzyme metabolic process	Biological Process	GO:0006732	1	298	38	18190	0.0263158	0.0163826	0.466523	0.650767	PDP2,57546:up	http://amigo.geneontology.org/amigo/term/GO:0006732
response to light stimulus	Biological Process	GO:0009416	1	298	38	18190	0.0263158	0.0163826	0.466523	0.650767	MYC,4609:up	http://amigo.geneontology.org/amigo/term/GO:0009416
RNA splicing, via transesterification reactions	Biological Process	GO:0000375	1	298	38	18190	0.0263158	0.0163826	0.466523	0.650767	RAVER1,125950:down	http://amigo.geneontology.org/amigo/term/GO:0000375
hematopoietic or lymphoid organ development	Biological Process	GO:0048534	2	750	38	18190	0.0526316	0.0412314	0.46836	0.652543	PURB,5814:down|MYC,4609:up	http://amigo.geneontology.org/amigo/term/GO:0048534
cellular response to organic substance	Biological Process	GO:0071310	5	2144	38	18190	0.131579	0.117867	0.469631	0.652543	TNFSF15,9966:down|PAWR,5074:up|MARCKS,4082:down|LEFTY2,7044:down|SP5,389058:down	http://amigo.geneontology.org/amigo/term/GO:0071310
macromolecular complex assembly	Biological Process	GO:0065003	4	1678	38	18190	0.105263	0.0922485	0.469884	0.652543	SDHAF1,644096:up|NACC1,112939:down|HIST3H2BB,128312:up|MYC,4609:up	http://amigo.geneontology.org/amigo/term/GO:0065003
cellular response to peptide hormone stimulus	Biological Process	GO:0071375	1	301	38	18190	0.0263158	0.0165476	0.469916	0.652543	MARCKS,4082:down	http://amigo.geneontology.org/amigo/term/GO:0071375
cell-substrate adhesion	Biological Process	GO:0031589	1	301	38	18190	0.0263158	0.0165476	0.469916	0.652543	MARCKS,4082:down	http://amigo.geneontology.org/amigo/term/GO:0031589
epithelial tube morphogenesis	Biological Process	GO:0060562	1	302	38	18190	0.0263158	0.0166025	0.471042	0.653517	MYC,4609:up	http://amigo.geneontology.org/amigo/term/GO:0060562
regulation of homotypic cell-cell adhesion	Biological Process	GO:0034110	1	303	38	18190	0.0263158	0.0166575	0.472165	0.653848	PAWR,5074:up	http://amigo.geneontology.org/amigo/term/GO:0034110
purine ribonucleotide biosynthetic process	Biological Process	GO:0009152	1	303	38	18190	0.0263158	0.0166575	0.472165	0.653848	ADNP,23394:down	http://amigo.geneontology.org/amigo/term/GO:0009152
regulation of protein transport	Biological Process	GO:0051223	2	756	38	18190	0.0526316	0.0415613	0.472554	0.653848	MIDN,90007:down|MARCKS,4082:down	http://amigo.geneontology.org/amigo/term/GO:0051223
stem cell development	Biological Process	GO:0048864	1	304	38	18190	0.0263158	0.0167125	0.473287	0.654274	SOX2,6657:down	http://amigo.geneontology.org/amigo/term/GO:0048864
response to nutrient levels	Biological Process	GO:0031667	2	759	38	18190	0.0526316	0.0417262	0.474644	0.655562	PAWR,5074:up|EVA1B,55194:down	http://amigo.geneontology.org/amigo/term/GO:0031667
ciliary part	Cellular Component	GO:0044441	1	308	38	18190	0.0263158	0.0169324	0.477749	0.658669	MARCKS,4082:down	http://amigo.geneontology.org/amigo/term/GO:0044441
transmembrane receptor protein serine/threonine kinase signaling pathway	Biological Process	GO:0007178	1	308	38	18190	0.0263158	0.0169324	0.477749	0.658669	LEFTY2,7044:down	http://amigo.geneontology.org/amigo/term/GO:0007178
purine nucleotide biosynthetic process	Biological Process	GO:0006164	1	309	38	18190	0.0263158	0.0169874	0.478859	0.659609	ADNP,23394:down	http://amigo.geneontology.org/amigo/term/GO:0006164
positive regulation of nucleobase-containing compound metabolic process	Biological Process	GO:0045935	4	1701	38	18190	0.105263	0.0935129	0.48077	0.66165	ZGLP1,100125288:down|ADNP,23394:down|MYC,4609:up|SOX2,6657:down	http://amigo.geneontology.org/amigo/term/GO:0045935
urogenital system development	Biological Process	GO:0001655	1	313	38	18190	0.0263158	0.0172073	0.483275	0.664503	MYC,4609:up	http://amigo.geneontology.org/amigo/term/GO:0001655
ribonucleotide biosynthetic process	Biological Process	GO:0009260	1	316	38	18190	0.0263158	0.0173722	0.486563	0.668428	ADNP,23394:down	http://amigo.geneontology.org/amigo/term/GO:0009260
cellular response to peptide	Biological Process	GO:1901653	1	318	38	18190	0.0263158	0.0174821	0.488744	0.670772	MARCKS,4082:down	http://amigo.geneontology.org/amigo/term/GO:1901653
nitrogen compound transport	Biological Process	GO:0071705	2	780	38	18190	0.0526316	0.0428807	0.489141	0.670772	MIDN,90007:down|MARCKS,4082:down	http://amigo.geneontology.org/amigo/term/GO:0071705
ribose phosphate biosynthetic process	Biological Process	GO:0046390	1	320	38	18190	0.0263158	0.0175921	0.490916	0.671984	ADNP,23394:down	http://amigo.geneontology.org/amigo/term/GO:0046390
single-organism biosynthetic process	Biological Process	GO:0044711	4	1724	38	18190	0.105263	0.0947774	0.491581	0.671984	PDP2,57546:up|FDX1L,112812:down|ADNP,23394:down|ALG10,84920:up	http://amigo.geneontology.org/amigo/term/GO:0044711
immune response-regulating cell surface receptor signaling pathway	Biological Process	GO:0002768	1	322	38	18190	0.0263158	0.017702	0.493079	0.671984	PAWR,5074:up	http://amigo.geneontology.org/amigo/term/GO:0002768
nucleoside-triphosphatase regulator activity	Molecular Function	GO:0060589	1	322	38	18190	0.0263158	0.017702	0.493079	0.671984	TBC1D3I,102724862:down	http://amigo.geneontology.org/amigo/term/GO:0060589
purine-containing compound biosynthetic process	Biological Process	GO:0072522	1	322	38	18190	0.0263158	0.017702	0.493079	0.671984	ADNP,23394:down	http://amigo.geneontology.org/amigo/term/GO:0072522
muscle contraction	Biological Process	GO:0006936	1	322	38	18190	0.0263158	0.017702	0.493079	0.671984	PAWR,5074:up	http://amigo.geneontology.org/amigo/term/GO:0006936
regulation of metal ion transport	Biological Process	GO:0010959	1	322	38	18190	0.0263158	0.017702	0.493079	0.671984	PAWR,5074:up	http://amigo.geneontology.org/amigo/term/GO:0010959
response to lipopolysaccharide	Biological Process	GO:0032496	1	323	38	18190	0.0263158	0.017757	0.494157	0.672744	PAWR,5074:up	http://amigo.geneontology.org/amigo/term/GO:0032496
organelle	Cellular Component	GO:0043226	27	12635	38	18190	0.710526	0.694612	0.494511	0.672744	MIDN,90007:down|LEFTY2,7044:down|ZNF84,7637:up|GJB2,2706:up|MBNL3,55796:up|POU2F1,5451:down|SNX22,79856:down|PDP2,57546:up|ZGLP1,100125288:down|PAWR,5074:up|HIST1H2AG,8969:down|SOX2,6657:down|ALG10,84920:up|ENTPD1,953:up|RAVER1,125950:down|SACS,26278:down|NACC1,112939:down|FDX1L,112812:down|ADNP,23394:down|POU5F1B,5462:up|MYC,4609:up|DYLX2,9856:up|PURB,5814:down|SDHAF1,644096:up|MARCKS,4082:down|…	http://amigo.geneontology.org/amigo/term/GO:0043226
Golgi vesicle transport	Biological Process	GO:0048193	1	324	38	18190	0.0263158	0.017812	0.495233	0.673132	RGPD4,285190:up	http://amigo.geneontology.org/amigo/term/GO:0048193
carbohydrate derivative metabolic process	Biological Process	GO:1901135	3	1261	38	18190	0.0789474	0.0693238	0.495973	0.673544	PAWR,5074:up|ADNP,23394:down|ALG10,84920:up	http://amigo.geneontology.org/amigo/term/GO:1901135
immune system development	Biological Process	GO:0002520	2	791	38	18190	0.0526316	0.0434854	0.496641	0.673669	PURB,5814:down|MYC,4609:up	http://amigo.geneontology.org/amigo/term/GO:0002520
response to cytokine	Biological Process	GO:0034097	2	792	38	18190	0.0526316	0.0435404	0.497319	0.673669	TNFSF15,9966:down|PAWR,5074:up	http://amigo.geneontology.org/amigo/term/GO:0034097
striated muscle tissue development	Biological Process	GO:0014706	1	326	38	18190	0.0263158	0.0179219	0.497378	0.673669	MARCKS,4082:down	http://amigo.geneontology.org/amigo/term/GO:0014706
enzyme binding	Molecular Function	GO:0019899	4	1739	38	18190	0.105263	0.095602	0.498589	0.674717	MIDN,90007:down|PAWR,5074:up|MARCKS,4082:down|HIST1H2AG,8969:down	http://amigo.geneontology.org/amigo/term/GO:0019899
positive regulation of cellular component organization	Biological Process	GO:0051130	3	1267	38	18190	0.0789474	0.0696537	0.499217	0.674973	MARCKS,4082:down|EVA1B,55194:down|ADNP,23394:down	http://amigo.geneontology.org/amigo/term/GO:0051130
rhythmic process	Biological Process	GO:0048511	1	330	38	18190	0.0263158	0.0181418	0.501641	0.677656	ADNP,23394:down	http://amigo.geneontology.org/amigo/term/GO:0048511
vesicle organization	Biological Process	GO:0016050	1	332	38	18190	0.0263158	0.0182518	0.50376	0.679921	BLOC1S4,55330:up	http://amigo.geneontology.org/amigo/term/GO:0016050
regulation of cellular component size	Biological Process	GO:0032535	1	333	38	18190	0.0263158	0.0183068	0.504816	0.68075	ADNP,23394:down	http://amigo.geneontology.org/amigo/term/GO:0032535
negative regulation of apoptotic process	Biological Process	GO:0043066	2	806	38	18190	0.0526316	0.0443101	0.506761	0.682774	ADNP,23394:down|MYC,4609:up	http://amigo.geneontology.org/amigo/term/GO:0043066
response to molecule of bacterial origin	Biological Process	GO:0002237	1	336	38	18190	0.0263158	0.0184717	0.50797	0.683806	PAWR,5074:up	http://amigo.geneontology.org/amigo/term/GO:0002237
response to metal ion	Biological Process	GO:0010038	1	337	38	18190	0.0263158	0.0185267	0.509018	0.684617	PAWR,5074:up	http://amigo.geneontology.org/amigo/term/GO:0010038
muscle cell differentiation	Biological Process	GO:0042692	1	338	38	18190	0.0263158	0.0185816	0.510063	0.685424	MBNL3,55796:up	http://amigo.geneontology.org/amigo/term/GO:0042692
muscle tissue development	Biological Process	GO:0060537	1	339	38	18190	0.0263158	0.0186366	0.511106	0.685629	MARCKS,4082:down	http://amigo.geneontology.org/amigo/term/GO:0060537
tube morphogenesis	Biological Process	GO:0035239	1	339	38	18190	0.0263158	0.0186366	0.511106	0.685629	MYC,4609:up	http://amigo.geneontology.org/amigo/term/GO:0035239
intracellular organelle part	Cellular Component	GO:0044446	17	7957	38	18190	0.447368	0.437438	0.513238	0.687852	MIDN,90007:down|LEFTY2,7044:down|POU2F1,5451:down|SNX22,79856:down|PDP2,57546:up|PAWR,5074:up|HIST1H2AG,8969:down|SOX2,6657:down|ALG10,84920:up|NACC1,112939:down|FDX1L,112812:down|MYC,4609:up|DYLX2,9856:up|PURB,5814:down|SDHAF1,644096:up|MARCKS,4082:down|HIST3H2BB,128312:up	http://amigo.geneontology.org/amigo/term/GO:0044446
lipid metabolic process	Biological Process	GO:0006629	3	1294	38	18190	0.0789474	0.071138	0.513694	0.687852	PDP2,57546:up|FDX1L,112812:down|ALG10,84920:up	http://amigo.geneontology.org/amigo/term/GO:0006629
negative regulation of programmed cell death	Biological Process	GO:0043069	2	817	38	18190	0.0526316	0.0449148	0.514102	0.687852	ADNP,23394:down|MYC,4609:up	http://amigo.geneontology.org/amigo/term/GO:0043069
regulation of membrane potential	Biological Process	GO:0042391	1	343	38	18190	0.0263158	0.0188565	0.515255	0.688796	PAWR,5074:up	http://amigo.geneontology.org/amigo/term/GO:0042391
RNA polymerase II core promoter proximal region sequence-specific DNA binding	Molecular Function	GO:0000978	1	345	38	18190	0.0263158	0.0189665	0.517318	0.689757	MYC,4609:up	http://amigo.geneontology.org/amigo/term/GO:0000978
regulation of mitochondrion organization	Biological Process	GO:0010821	1	345	38	18190	0.0263158	0.0189665	0.517318	0.689757	EVA1B,55194:down	http://amigo.geneontology.org/amigo/term/GO:0010821
regulation of DNA metabolic process	Biological Process	GO:0051052	1	345	38	18190	0.0263158	0.0189665	0.517318	0.689757	MYC,4609:up	http://amigo.geneontology.org/amigo/term/GO:0051052
nucleolus	Cellular Component	GO:0005730	2	824	38	18190	0.0526316	0.0452996	0.518738	0.691053	MIDN,90007:down|MYC,4609:up	http://amigo.geneontology.org/amigo/term/GO:0005730
positive regulation of cell proliferation	Biological Process	GO:0008284	2	828	38	18190	0.0526316	0.0455195	0.521375	0.69342	NACC1,112939:down|MYC,4609:up	http://amigo.geneontology.org/amigo/term/GO:0008284
nuclear body	Cellular Component	GO:0016604	1	349	38	18190	0.0263158	0.0191864	0.521416	0.69342	NACC1,112939:down	http://amigo.geneontology.org/amigo/term/GO:0016604
regulation of establishment of protein localization	Biological Process	GO:0070201	2	829	38	18190	0.0526316	0.0455745	0.522033	0.693642	MIDN,90007:down|MARCKS,4082:down	http://amigo.geneontology.org/amigo/term/GO:0070201
postsynapse	Cellular Component	GO:0098794	1	351	38	18190	0.0263158	0.0192963	0.523453	0.694929	MARCKS,4082:down	http://amigo.geneontology.org/amigo/term/GO:0098794
leukocyte migration	Biological Process	GO:0050900	1	353	38	18190	0.0263158	0.0194063	0.525481	0.69642	PAWR,5074:up	http://amigo.geneontology.org/amigo/term/GO:0050900
anatomical structure homeostasis	Biological Process	GO:0060249	1	353	38	18190	0.0263158	0.0194063	0.525481	0.69642	MYC,4609:up	http://amigo.geneontology.org/amigo/term/GO:0060249
positive regulation of nitrogen compound metabolic process	Biological Process	GO:0051173	4	1800	38	18190	0.105263	0.0989555	0.526703	0.697439	ZGLP1,100125288:down|ADNP,23394:down|MYC,4609:up|SOX2,6657:down	http://amigo.geneontology.org/amigo/term/GO:0051173
fatty acid metabolic process	Biological Process	GO:0006631	1	355	38	18190	0.0263158	0.0195162	0.527501	0.697896	PDP2,57546:up	http://amigo.geneontology.org/amigo/term/GO:0006631
secretory granule	Cellular Component	GO:0030141	1	356	38	18190	0.0263158	0.0195712	0.528507	0.698029	LEFTY2,7044:down	http://amigo.geneontology.org/amigo/term/GO:0030141
peptidyl-tyrosine phosphorylation	Biological Process	GO:0018108	1	356	38	18190	0.0263158	0.0195712	0.528507	0.698029	ADNP,23394:down	http://amigo.geneontology.org/amigo/term/GO:0018108
peptidyl-tyrosine modification	Biological Process	GO:0018212	1	358	38	18190	0.0263158	0.0196811	0.530515	0.69948	ADNP,23394:down	http://amigo.geneontology.org/amigo/term/GO:0018212
phosphoric ester hydrolase activity	Molecular Function	GO:0042578	1	358	38	18190	0.0263158	0.0196811	0.530515	0.69948	PDP2,57546:up	http://amigo.geneontology.org/amigo/term/GO:0042578
ossification	Biological Process	GO:0001503	1	360	38	18190	0.0263158	0.0197911	0.532513	0.701515	SOX2,6657:down	http://amigo.geneontology.org/amigo/term/GO:0001503
tissue development	Biological Process	GO:0009888	4	1815	38	18190	0.105263	0.0997801	0.533513	0.702231	MARCKS,4082:down|GJB2,2706:up|MYC,4609:up|SOX2,6657:down	http://amigo.geneontology.org/amigo/term/GO:0009888
reproduction	Biological Process	GO:0000003	3	1335	38	18190	0.0789474	0.073392	0.535283	0.703358	ZGLP1,100125288:down|ADNP,23394:down|GJB2,2706:up	http://amigo.geneontology.org/amigo/term/GO:0000003
reproductive process	Biological Process	GO:0022414	3	1335	38	18190	0.0789474	0.073392	0.535283	0.703358	ZGLP1,100125288:down|ADNP,23394:down|GJB2,2706:up	http://amigo.geneontology.org/amigo/term/GO:0022414
core promoter proximal region sequence-specific DNA binding	Molecular Function	GO:0000987	1	364	38	18190	0.0263158	0.020011	0.536486	0.70393	MYC,4609:up	http://amigo.geneontology.org/amigo/term/GO:0000987
negative regulation of transferase activity	Biological Process	GO:0051348	1	365	38	18190	0.0263158	0.020066	0.537474	0.70393	MIDN,90007:down	http://amigo.geneontology.org/amigo/term/GO:0051348
cell activation	Biological Process	GO:0001775	2	853	38	18190	0.0526316	0.0468939	0.537648	0.70393	PAWR,5074:up|BLOC1S4,55330:up	http://amigo.geneontology.org/amigo/term/GO:0001775
intracellular	Cellular Component	GO:0005622	29	13722	38	18190	0.763158	0.754371	0.537713	0.70393	MIDN,90007:down|LEFTY2,7044:down|ZNF84,7637:up|GJB2,2706:up|MBNL3,55796:up|RGPD4,285190:up|POU2F1,5451:down|SNX22,79856:down|PDP2,57546:up|ZGLP1,100125288:down|PAWR,5074:up|HIST1H2AG,8969:down|BLOC1S4,55330:up|SOX2,6657:down|ALG10,84920:up|RAVER1,125950:down|SACS,26278:down|NACC1,112939:down|FDX1L,112812:down|ADNP,23394:down|POU5F1B,5462:up|MYC,4609:up|DYLX2,9856:up|PURB,5814:down|TNFSF15,9966:do…	http://amigo.geneontology.org/amigo/term/GO:0005622
generation of precursor metabolites and energy	Biological Process	GO:0006091	1	366	38	18190	0.0263158	0.0201209	0.53846	0.70393	MYC,4609:up	http://amigo.geneontology.org/amigo/term/GO:0006091
cofactor metabolic process	Biological Process	GO:0051186	1	366	38	18190	0.0263158	0.0201209	0.53846	0.70393	PDP2,57546:up	http://amigo.geneontology.org/amigo/term/GO:0051186
core promoter proximal region DNA binding	Molecular Function	GO:0001159	1	367	38	18190	0.0263158	0.0201759	0.539444	0.704618	MYC,4609:up	http://amigo.geneontology.org/amigo/term/GO:0001159
positive regulation of cellular process	Biological Process	GO:0048522	10	4721	38	18190	0.263158	0.259538	0.541552	0.706273	LEFTY2,7044:down|NACC1,112939:down|ADNP,23394:down|MYC,4609:up|ZGLP1,100125288:down|PAWR,5074:up|TNFSF15,9966:down|MARCKS,4082:down|EVA1B,55194:down|SOX2,6657:down	http://amigo.geneontology.org/amigo/term/GO:0048522
protein transport	Biological Process	GO:0015031	4	1833	38	18190	0.105263	0.10077	0.541629	0.706273	MIDN,90007:down|SNX22,79856:down|MARCKS,4082:down|RGPD4,285190:up	http://amigo.geneontology.org/amigo/term/GO:0015031
stem cell differentiation	Biological Process	GO:0048863	1	370	38	18190	0.0263158	0.0203408	0.542384	0.70666	SOX2,6657:down	http://amigo.geneontology.org/amigo/term/GO:0048863
regulation of lymphocyte activation	Biological Process	GO:0051249	1	371	38	18190	0.0263158	0.0203958	0.54336	0.706735	PAWR,5074:up	http://amigo.geneontology.org/amigo/term/GO:0051249
calcium ion transport	Biological Process	GO:0006816	1	371	38	18190	0.0263158	0.0203958	0.54336	0.706735	PAWR,5074:up	http://amigo.geneontology.org/amigo/term/GO:0006816
sulfur compound metabolic process	Biological Process	GO:0006790	1	372	38	18190	0.0263158	0.0204508	0.544334	0.707404	PDP2,57546:up	http://amigo.geneontology.org/amigo/term/GO:0006790
macroautophagy	Biological Process	GO:0016236	1	374	38	18190	0.0263158	0.0205607	0.546275	0.709329	EVA1B,55194:down	http://amigo.geneontology.org/amigo/term/GO:0016236
regulation of autophagy	Biological Process	GO:0010506	1	375	38	18190	0.0263158	0.0206157	0.547243	0.709987	EVA1B,55194:down	http://amigo.geneontology.org/amigo/term/GO:0010506
regulation of immune system process	Biological Process	GO:0002682	3	1360	38	18190	0.0789474	0.0747664	0.5482	0.71063	PURB,5814:down|PAWR,5074:up|MYC,4609:up	http://amigo.geneontology.org/amigo/term/GO:0002682
cell-cell junction	Cellular Component	GO:0005911	1	380	38	18190	0.0263158	0.0208906	0.552052	0.715021	GJB2,2706:up	http://amigo.geneontology.org/amigo/term/GO:0005911
positive regulation of intracellular signal transduction	Biological Process	GO:1902533	2	878	38	18190	0.0526316	0.0482683	0.553556	0.716366	TNFSF15,9966:down|SOX2,6657:down	http://amigo.geneontology.org/amigo/term/GO:1902533
negative regulation of cell death	Biological Process	GO:0060548	2	879	38	18190	0.0526316	0.0483233	0.554184	0.716578	ADNP,23394:down|MYC,4609:up	http://amigo.geneontology.org/amigo/term/GO:0060548
negative regulation of protein phosphorylation	Biological Process	GO:0001933	1	383	38	18190	0.0263158	0.0210555	0.554913	0.716918	MYC,4609:up	http://amigo.geneontology.org/amigo/term/GO:0001933
alcohol metabolic process	Biological Process	GO:0006066	1	384	38	18190	0.0263158	0.0211105	0.555863	0.717543	FDX1L,112812:down	http://amigo.geneontology.org/amigo/term/GO:0006066
regulation of cell growth	Biological Process	GO:0001558	1	385	38	18190	0.0263158	0.0211655	0.556811	0.71775	ADNP,23394:down	http://amigo.geneontology.org/amigo/term/GO:0001558
response to oxidative stress	Biological Process	GO:0006979	1	386	38	18190	0.0263158	0.0212205	0.557757	0.71775	GJB2,2706:up	http://amigo.geneontology.org/amigo/term/GO:0006979
transition metal ion binding	Molecular Function	GO:0046914	3	1379	38	18190	0.0789474	0.0758109	0.557887	0.71775	ZGLP1,100125288:down|ZNF84,7637:up|ADNP,23394:down	http://amigo.geneontology.org/amigo/term/GO:0046914
positive regulation of signal transduction	Biological Process	GO:0009967	3	1379	38	18190	0.0789474	0.0758109	0.557887	0.71775	TNFSF15,9966:down|LEFTY2,7044:down|SOX2,6657:down	http://amigo.geneontology.org/amigo/term/GO:0009967
nucleotide biosynthetic process	Biological Process	GO:0009165	1	388	38	18190	0.0263158	0.0213304	0.559643	0.718807	ADNP,23394:down	http://amigo.geneontology.org/amigo/term/GO:0009165
positive regulation of cell migration	Biological Process	GO:0030335	1	388	38	18190	0.0263158	0.0213304	0.559643	0.718807	PAWR,5074:up	http://amigo.geneontology.org/amigo/term/GO:0030335
nitrogen compound metabolic process	Biological Process	GO:0006807	14	6700	38	18190	0.368421	0.368334	0.560534	0.719352	RAVER1,125950:down|ZNF84,7637:up|NACC1,112939:down|POU5F1B,5462:up|ADNP,23394:down|MYC,4609:up|MBNL3,55796:up|PURB,5814:down|POU2F1,5451:down|ZGLP1,100125288:down|PAWR,5074:up|HIST1H2AG,8969:down|SP5,389058:down|SOX2,6657:down	http://amigo.geneontology.org/amigo/term/GO:0006807
organelle part	Cellular Component	GO:0044422	17	8134	38	18190	0.447368	0.447169	0.561518	0.720014	MIDN,90007:down|LEFTY2,7044:down|POU2F1,5451:down|SNX22,79856:down|PDP2,57546:up|PAWR,5074:up|HIST1H2AG,8969:down|SOX2,6657:down|ALG10,84920:up|NACC1,112939:down|FDX1L,112812:down|MYC,4609:up|DYLX2,9856:up|PURB,5814:down|SDHAF1,644096:up|MARCKS,4082:down|HIST3H2BB,128312:up	http://amigo.geneontology.org/amigo/term/GO:0044422
nucleoside phosphate biosynthetic process	Biological Process	GO:1901293	1	391	38	18190	0.0263158	0.0214953	0.562457	0.720618	ADNP,23394:down	http://amigo.geneontology.org/amigo/term/GO:1901293
muscle system process	Biological Process	GO:0003012	1	392	38	18190	0.0263158	0.0215503	0.563391	0.720811	PAWR,5074:up	http://amigo.geneontology.org/amigo/term/GO:0003012
RNA processing	Biological Process	GO:0006396	2	894	38	18190	0.0526316	0.0491479	0.563543	0.720811	RAVER1,125950:down|MBNL3,55796:up	http://amigo.geneontology.org/amigo/term/GO:0006396
endosome membrane	Cellular Component	GO:0010008	1	393	38	18190	0.0263158	0.0216053	0.564323	0.721209	DYLX2,9856:up	http://amigo.geneontology.org/amigo/term/GO:0010008
microtubule	Cellular Component	GO:0005874	1	395	38	18190	0.0263158	0.0217152	0.566182	0.722985	MARCKS,4082:down	http://amigo.geneontology.org/amigo/term/GO:0005874
positive regulation of cell motility	Biological Process	GO:2000147	1	400	38	18190	0.0263158	0.0219901	0.570794	0.727845	PAWR,5074:up	http://amigo.geneontology.org/amigo/term/GO:2000147
sensory perception	Biological Process	GO:0007600	2	906	38	18190	0.0526316	0.0498076	0.570933	0.727845	PAWR,5074:up|GJB2,2706:up	http://amigo.geneontology.org/amigo/term/GO:0007600
nuclear part	Cellular Component	GO:0044428	8	3856	38	18190	0.210526	0.211985	0.572617	0.729274	MIDN,90007:down|NACC1,112939:down|MYC,4609:up|PURB,5814:down|POU2F1,5451:down|HIST3H2BB,128312:up|HIST1H2AG,8969:down|SOX2,6657:down	http://amigo.geneontology.org/amigo/term/GO:0044428
cellular response to oxygen-containing compound	Biological Process	GO:1901701	2	910	38	18190	0.0526316	0.0500275	0.573377	0.729274	PAWR,5074:up|MARCKS,4082:down	http://amigo.geneontology.org/amigo/term/GO:1901701
cell part	Cellular Component	GO:0044464	33	15688	38	18190	0.868421	0.862452	0.573474	0.729274	MIDN,90007:down|MPZL1,9019:down|RGPD4,285190:up|SNX22,79856:down|PAWR,5074:up|HIST1H2AG,8969:down|ALG10,84920:up|LINGO1,84894:up|SACS,26278:down|NACC1,112939:down|POU5F1B,5462:up|MYC,4609:up|DYLX2,9856:up|MARCKS,4082:down|SP5,389058:down|LEFTY2,7044:down|ZNF84,7637:up|GJB2,2706:up|MBNL3,55796:up|PDP2,57546:up|POU2F1,5451:down|ZGLP1,100125288:down|BLOC1S4,55330:up|SOX2,6657:down|ENTPD1,953:up|RAVE…	http://amigo.geneontology.org/amigo/term/GO:0044464
positive regulation of nucleic acid-templated transcription	Biological Process	GO:1903508	3	1413	38	18190	0.0789474	0.07768	0.574931	0.729921	ZGLP1,100125288:down|MYC,4609:up|SOX2,6657:down	http://amigo.geneontology.org/amigo/term/GO:1903508
positive regulation of transcription, DNA-templated	Biological Process	GO:0045893	3	1413	38	18190	0.0789474	0.07768	0.574931	0.729921	ZGLP1,100125288:down|MYC,4609:up|SOX2,6657:down	http://amigo.geneontology.org/amigo/term/GO:0045893
molecular_function	Molecular Function	GO:0003674	34	16152	38	18190	0.894737	0.88796	0.575794	0.730222	YDJC,150223:up|MIDN,90007:down|MPZL1,9019:down|SNX22,79856:down|PAWR,5074:up|HIST1H2AG,8969:down|ALG10,84920:up|LINGO1,84894:up|SACS,26278:down|POU5F1B,5462:up|MYC,4609:up|DYLX2,9856:up|MARCKS,4082:down|SP5,389058:down|LEFTY2,7044:down|ZNF84,7637:up|GJB2,2706:up|MBNL3,55796:up|PDP2,57546:up|POU2F1,5451:down|ZGLP1,100125288:down|MAPK1IP1L,93487:up|BLOC1S4,55330:up|SOX2,6657:down|ENTPD1,953:up|RAVE…	http://amigo.geneontology.org/amigo/term/GO:0003674
single-organism behavior	Biological Process	GO:0044708	1	406	38	18190	0.0263158	0.02232	0.576266	0.730222	ADNP,23394:down	http://amigo.geneontology.org/amigo/term/GO:0044708
cellular protein metabolic process	Biological Process	GO:0044267	10	4838	38	18190	0.263158	0.26597	0.577225	0.730222	LEFTY2,7044:down|SACS,26278:down|ADNP,23394:down|MYC,4609:up|PDP2,57546:up|TNFSF15,9966:down|PAWR,5074:up|MARCKS,4082:down|SOX2,6657:down|ALG10,84920:up	http://amigo.geneontology.org/amigo/term/GO:0044267
cell projection part	Cellular Component	GO:0044463	2	917	38	18190	0.0526316	0.0504123	0.577631	0.730222	MARCKS,4082:down|BLOC1S4,55330:up	http://amigo.geneontology.org/amigo/term/GO:0044463
regulation of ion transmembrane transport	Biological Process	GO:0034765	1	408	38	18190	0.0263158	0.0224299	0.578075	0.730222	PAWR,5074:up	http://amigo.geneontology.org/amigo/term/GO:0034765
vesicle-mediated transport	Biological Process	GO:0016192	3	1420	38	18190	0.0789474	0.0780649	0.578393	0.730222	LEFTY2,7044:down|BLOC1S4,55330:up|RGPD4,285190:up	http://amigo.geneontology.org/amigo/term/GO:0016192
establishment of organelle localization	Biological Process	GO:0051656	1	409	38	18190	0.0263158	0.0224849	0.578977	0.730222	BLOC1S4,55330:up	http://amigo.geneontology.org/amigo/term/GO:0051656
response to peptide hormone	Biological Process	GO:0043434	1	409	38	18190	0.0263158	0.0224849	0.578977	0.730222	MARCKS,4082:down	http://amigo.geneontology.org/amigo/term/GO:0043434
exocytosis	Biological Process	GO:0006887	1	410	38	18190	0.0263158	0.0225399	0.579877	0.730222	LEFTY2,7044:down	http://amigo.geneontology.org/amigo/term/GO:0006887
system process	Biological Process	GO:0003008	4	1920	38	18190	0.105263	0.105553	0.57991	0.730222	PAWR,5074:up|ADNP,23394:down|GJB2,2706:up|BLOC1S4,55330:up	http://amigo.geneontology.org/amigo/term/GO:0003008
positive regulation of cellular component movement	Biological Process	GO:0051272	1	412	38	18190	0.0263158	0.0226498	0.581671	0.731099	PAWR,5074:up	http://amigo.geneontology.org/amigo/term/GO:0051272
single-organism transport	Biological Process	GO:0044765	8	3884	38	18190	0.210526	0.213524	0.581708	0.731099	MIDN,90007:down|LEFTY2,7044:down|GJB2,2706:up|MYC,4609:up|RGPD4,285190:up|PAWR,5074:up|MARCKS,4082:down|BLOC1S4,55330:up	http://amigo.geneontology.org/amigo/term/GO:0044765
regulation of response to stimulus	Biological Process	GO:0048583	8	3885	38	18190	0.210526	0.213579	0.582031	0.731099	LEFTY2,7044:down|MYC,4609:up|PAWR,5074:up|TNFSF15,9966:down|MARCKS,4082:down|TBC1D3I,102724862:down|SOX2,6657:down|TSKU,25987:down	http://amigo.geneontology.org/amigo/term/GO:0048583
cell	Cellular Component	GO:0005623	33	15714	38	18190	0.868421	0.863881	0.583724	0.732104	MIDN,90007:down|MPZL1,9019:down|RGPD4,285190:up|SNX22,79856:down|PAWR,5074:up|HIST1H2AG,8969:down|ALG10,84920:up|LINGO1,84894:up|SACS,26278:down|NACC1,112939:down|POU5F1B,5462:up|MYC,4609:up|DYLX2,9856:up|MARCKS,4082:down|SP5,389058:down|LEFTY2,7044:down|ZNF84,7637:up|GJB2,2706:up|MBNL3,55796:up|PDP2,57546:up|POU2F1,5451:down|ZGLP1,100125288:down|BLOC1S4,55330:up|SOX2,6657:down|ENTPD1,953:up|RAVE…	http://amigo.geneontology.org/amigo/term/GO:0005623
positive regulation of RNA biosynthetic process	Biological Process	GO:1902680	3	1431	38	18190	0.0789474	0.0786696	0.583799	0.732104	ZGLP1,100125288:down|MYC,4609:up|SOX2,6657:down	http://amigo.geneontology.org/amigo/term/GO:1902680
multi-organism reproductive process	Biological Process	GO:0044703	2	928	38	18190	0.0526316	0.051017	0.584257	0.732104	ZGLP1,100125288:down|GJB2,2706:up	http://amigo.geneontology.org/amigo/term/GO:0044703
divalent metal ion transport	Biological Process	GO:0070838	1	417	38	18190	0.0263158	0.0229247	0.586123	0.73299	PAWR,5074:up	http://amigo.geneontology.org/amigo/term/GO:0070838
positive regulation of locomotion	Biological Process	GO:0040017	1	417	38	18190	0.0263158	0.0229247	0.586123	0.73299	PAWR,5074:up	http://amigo.geneontology.org/amigo/term/GO:0040017
cellular macromolecular complex assembly	Biological Process	GO:0034622	2	932	38	18190	0.0526316	0.0512369	0.586648	0.73299	SDHAF1,644096:up|HIST3H2BB,128312:up	http://amigo.geneontology.org/amigo/term/GO:0034622
positive regulation of cellular component biogenesis	Biological Process	GO:0044089	1	419	38	18190	0.0263158	0.0230346	0.587891	0.73299	ADNP,23394:down	http://amigo.geneontology.org/amigo/term/GO:0044089
reproductive structure development	Biological Process	GO:0048608	1	419	38	18190	0.0263158	0.0230346	0.587891	0.73299	GJB2,2706:up	http://amigo.geneontology.org/amigo/term/GO:0048608
single-organism process	Biological Process	GO:0044699	28	13416	38	18190	0.736842	0.737548	0.587963	0.73299	MIDN,90007:down|LEFTY2,7044:down|MPZL1,9019:down|GJB2,2706:up|MBNL3,55796:up|RGPD4,285190:up|POU2F1,5451:down|PDP2,57546:up|ZGLP1,100125288:down|PAWR,5074:up|HIST1H2AG,8969:down|BLOC1S4,55330:up|SOX2,6657:down|ALG10,84920:up|LINGO1,84894:up|TSKU,25987:down|ENTPD1,953:up|NACC1,112939:down|FDX1L,112812:down|ADNP,23394:down|MYC,4609:up|DYLX2,9856:up|PURB,5814:down|TNFSF15,9966:down|MARCKS,4082:down|…	http://amigo.geneontology.org/amigo/term/GO:0044699
immune response-activating signal transduction	Biological Process	GO:0002757	1	420	38	18190	0.0263158	0.0230896	0.588772	0.73299	PAWR,5074:up	http://amigo.geneontology.org/amigo/term/GO:0002757
divalent inorganic cation transport	Biological Process	GO:0072511	1	420	38	18190	0.0263158	0.0230896	0.588772	0.73299	PAWR,5074:up	http://amigo.geneontology.org/amigo/term/GO:0072511
T cell aggregation	Biological Process	GO:0070489	1	423	38	18190	0.0263158	0.0232545	0.591405	0.733399	PAWR,5074:up	http://amigo.geneontology.org/amigo/term/GO:0070489
T cell activation	Biological Process	GO:0042110	1	423	38	18190	0.0263158	0.0232545	0.591405	0.733399	PAWR,5074:up	http://amigo.geneontology.org/amigo/term/GO:0042110
enzyme linked receptor protein signaling pathway	Biological Process	GO:0007167	2	941	38	18190	0.0526316	0.0517317	0.591992	0.733399	LEFTY2,7044:down|MPZL1,9019:down	http://amigo.geneontology.org/amigo/term/GO:0007167
reproductive system development	Biological Process	GO:0061458	1	424	38	18190	0.0263158	0.0233095	0.592279	0.733399	GJB2,2706:up	http://amigo.geneontology.org/amigo/term/GO:0061458
lymphocyte aggregation	Biological Process	GO:0071593	1	424	38	18190	0.0263158	0.0233095	0.592279	0.733399	PAWR,5074:up	http://amigo.geneontology.org/amigo/term/GO:0071593
regulation of transmembrane transport	Biological Process	GO:0034762	1	424	38	18190	0.0263158	0.0233095	0.592279	0.733399	PAWR,5074:up	http://amigo.geneontology.org/amigo/term/GO:0034762
cell surface receptor signaling pathway	Biological Process	GO:0007166	7	3429	38	18190	0.184211	0.18851	0.592434	0.733399	TNFSF15,9966:down|PAWR,5074:up|LEFTY2,7044:down|MPZL1,9019:down|MYC,4609:up|SOX2,6657:down|TSKU,25987:down	http://amigo.geneontology.org/amigo/term/GO:0007166
regulation of leukocyte activation	Biological Process	GO:0002694	1	425	38	18190	0.0263158	0.0233645	0.593151	0.733415	PAWR,5074:up	http://amigo.geneontology.org/amigo/term/GO:0002694
endosomal part	Cellular Component	GO:0044440	1	426	38	18190	0.0263158	0.0234195	0.594021	0.733415	DYLX2,9856:up	http://amigo.geneontology.org/amigo/term/GO:0044440
extracellular matrix	Cellular Component	GO:0031012	1	426	38	18190	0.0263158	0.0234195	0.594021	0.733415	LEFTY2,7044:down	http://amigo.geneontology.org/amigo/term/GO:0031012
regulation of cell cycle	Biological Process	GO:0051726	2	945	38	18190	0.0526316	0.0519516	0.594352	0.733415	MYC,4609:up|SOX2,6657:down	http://amigo.geneontology.org/amigo/term/GO:0051726
oxidation-reduction process	Biological Process	GO:0055114	2	946	38	18190	0.0526316	0.0520066	0.59494	0.733553	FDX1L,112812:down|MYC,4609:up	http://amigo.geneontology.org/amigo/term/GO:0055114
response to lipid	Biological Process	GO:0033993	2	949	38	18190	0.0526316	0.0521715	0.596702	0.735137	PAWR,5074:up|GJB2,2706:up	http://amigo.geneontology.org/amigo/term/GO:0033993
leukocyte aggregation	Biological Process	GO:0070486	1	431	38	18190	0.0263158	0.0236943	0.598345	0.736572	PAWR,5074:up	http://amigo.geneontology.org/amigo/term/GO:0070486
response to radiation	Biological Process	GO:0009314	1	433	38	18190	0.0263158	0.0238043	0.600062	0.738096	MYC,4609:up	http://amigo.geneontology.org/amigo/term/GO:0009314
response to drug	Biological Process	GO:0042493	1	435	38	18190	0.0263158	0.0239142	0.601772	0.739609	MYC,4609:up	http://amigo.geneontology.org/amigo/term/GO:0042493
regulation of protein localization	Biological Process	GO:0032880	2	959	38	18190	0.0526316	0.0527213	0.602534	0.739954	MIDN,90007:down|MARCKS,4082:down	http://amigo.geneontology.org/amigo/term/GO:0032880
positive regulation of RNA metabolic process	Biological Process	GO:0051254	3	1471	38	18190	0.0789474	0.0808686	0.603111	0.740073	ZGLP1,100125288:down|MYC,4609:up|SOX2,6657:down	http://amigo.geneontology.org/amigo/term/GO:0051254
establishment of protein localization	Biological Process	GO:0045184	4	1979	38	18190	0.105263	0.108796	0.604905	0.741683	MIDN,90007:down|SNX22,79856:down|MARCKS,4082:down|RGPD4,285190:up	http://amigo.geneontology.org/amigo/term/GO:0045184
regulation of homeostatic process	Biological Process	GO:0032844	1	440	38	18190	0.0263158	0.0241891	0.606016	0.742454	MYC,4609:up	http://amigo.geneontology.org/amigo/term/GO:0032844
negative regulation of intracellular signal transduction	Biological Process	GO:1902532	1	443	38	18190	0.0263158	0.024354	0.608541	0.744955	MYC,4609:up	http://amigo.geneontology.org/amigo/term/GO:1902532
response to peptide	Biological Process	GO:1901652	1	444	38	18190	0.0263158	0.024409	0.609379	0.745389	MARCKS,4082:down	http://amigo.geneontology.org/amigo/term/GO:1901652
transport	Biological Process	GO:0006810	9	4468	38	18190	0.236842	0.245629	0.611957	0.747948	MIDN,90007:down|LEFTY2,7044:down|GJB2,2706:up|MYC,4609:up|RGPD4,285190:up|SNX22,79856:down|PAWR,5074:up|MARCKS,4082:down|BLOC1S4,55330:up	http://amigo.geneontology.org/amigo/term/GO:0006810
leukocyte differentiation	Biological Process	GO:0002521	1	451	38	18190	0.0263158	0.0247938	0.615198	0.751313	MYC,4609:up	http://amigo.geneontology.org/amigo/term/GO:0002521
immune response-regulating signaling pathway	Biological Process	GO:0002764	1	452	38	18190	0.0263158	0.0248488	0.616022	0.751723	PAWR,5074:up	http://amigo.geneontology.org/amigo/term/GO:0002764
macromolecular complex	Cellular Component	GO:0032991	10	4975	38	18190	0.263158	0.273502	0.61774	0.753223	GJB2,2706:up|MYC,4609:up|PURB,5814:down|ZGLP1,100125288:down|PAWR,5074:up|MARCKS,4082:down|HIST3H2BB,128312:up|HIST1H2AG,8969:down|BLOC1S4,55330:up|SOX2,6657:down	http://amigo.geneontology.org/amigo/term/GO:0032991
protein oligomerization	Biological Process	GO:0051259	1	457	38	18190	0.0263158	0.0251237	0.620118	0.753927	NACC1,112939:down	http://amigo.geneontology.org/amigo/term/GO:0051259
regulation of cell activation	Biological Process	GO:0050865	1	457	38	18190	0.0263158	0.0251237	0.620118	0.753927	PAWR,5074:up	http://amigo.geneontology.org/amigo/term/GO:0050865
cellular response to stimulus	Biological Process	GO:0051716	14	6920	38	18190	0.368421	0.380429	0.620606	0.753927	LEFTY2,7044:down|MPZL1,9019:down|ADNP,23394:down|GJB2,2706:up|MYC,4609:up|TNFSF15,9966:down|PAWR,5074:up|MARCKS,4082:down|EVA1B,55194:down|TBC1D3I,102724862:down|SP5,389058:down|SOX2,6657:down|TSKU,25987:down|LINGO1,84894:up	http://amigo.geneontology.org/amigo/term/GO:0051716
channel activity	Molecular Function	GO:0015267	1	458	38	18190	0.0263158	0.0251787	0.620932	0.753927	GJB2,2706:up	http://amigo.geneontology.org/amigo/term/GO:0015267
positive regulation of cellular catabolic process	Biological Process	GO:0031331	1	458	38	18190	0.0263158	0.0251787	0.620932	0.753927	EVA1B,55194:down	http://amigo.geneontology.org/amigo/term/GO:0031331
passive transmembrane transporter activity	Molecular Function	GO:0022803	1	459	38	18190	0.0263158	0.0252336	0.621745	0.753927	GJB2,2706:up	http://amigo.geneontology.org/amigo/term/GO:0022803
cellular metal ion homeostasis	Biological Process	GO:0006875	1	459	38	18190	0.0263158	0.0252336	0.621745	0.753927	MYC,4609:up	http://amigo.geneontology.org/amigo/term/GO:0006875
cellular response to starvation	Biological Process	GO:0009267	1	461	38	18190	0.0263158	0.0253436	0.623364	0.755086	EVA1B,55194:down	http://amigo.geneontology.org/amigo/term/GO:0009267
chemical homeostasis	Biological Process	GO:0048878	2	997	38	18190	0.0526316	0.0548103	0.624142	0.755086	ADNP,23394:down|MYC,4609:up	http://amigo.geneontology.org/amigo/term/GO:0048878
leukocyte cell-cell adhesion	Biological Process	GO:0007159	1	462	38	18190	0.0263158	0.0253986	0.624172	0.755086	PAWR,5074:up	http://amigo.geneontology.org/amigo/term/GO:0007159
metal ion binding	Molecular Function	GO:0046872	8	4022	38	18190	0.210526	0.221111	0.62535	0.755917	YDJC,150223:up|ZNF84,7637:up|FDX1L,112812:down|ADNP,23394:down|MBNL3,55796:up|PDP2,57546:up|ZGLP1,100125288:down|SP5,389058:down	http://amigo.geneontology.org/amigo/term/GO:0046872
cilium	Cellular Component	GO:0005929	1	466	38	18190	0.0263158	0.0256185	0.627384	0.756373	MARCKS,4082:down	http://amigo.geneontology.org/amigo/term/GO:0005929
enzyme activator activity	Molecular Function	GO:0008047	1	466	38	18190	0.0263158	0.0256185	0.627384	0.756373	TBC1D3I,102724862:down	http://amigo.geneontology.org/amigo/term/GO:0008047
regulation of anatomical structure size	Biological Process	GO:0090066	1	467	38	18190	0.0263158	0.0256734	0.628183	0.756373	ADNP,23394:down	http://amigo.geneontology.org/amigo/term/GO:0090066
positive regulation of MAPK cascade	Biological Process	GO:0043410	1	467	38	18190	0.0263158	0.0256734	0.628183	0.756373	SOX2,6657:down	http://amigo.geneontology.org/amigo/term/GO:0043410
detection of stimulus involved in sensory perception	Biological Process	GO:0050906	1	467	38	18190	0.0263158	0.0256734	0.628183	0.756373	PAWR,5074:up	http://amigo.geneontology.org/amigo/term/GO:0050906
organelle localization	Biological Process	GO:0051640	1	468	38	18190	0.0263158	0.0257284	0.62898	0.756741	BLOC1S4,55330:up	http://amigo.geneontology.org/amigo/term/GO:0051640
cellular lipid metabolic process	Biological Process	GO:0044255	2	1011	38	18190	0.0526316	0.05558	0.631881	0.759638	PDP2,57546:up|ALG10,84920:up	http://amigo.geneontology.org/amigo/term/GO:0044255
activation of immune response	Biological Process	GO:0002253	1	475	38	18190	0.0263158	0.0261132	0.634514	0.762209	PAWR,5074:up	http://amigo.geneontology.org/amigo/term/GO:0002253
positive regulation of biological process	Biological Process	GO:0048518	11	5528	38	18190	0.289474	0.303903	0.636482	0.763976	LEFTY2,7044:down|NACC1,112939:down|ADNP,23394:down|MYC,4609:up|ZGLP1,100125288:down|PAWR,5074:up|TNFSF15,9966:down|MARCKS,4082:down|EVA1B,55194:down|TBC1D3I,102724862:down|SOX2,6657:down	http://amigo.geneontology.org/amigo/term/GO:0048518
cellular response to organonitrogen compound	Biological Process	GO:0071417	1	481	38	18190	0.0263158	0.0264431	0.639193	0.765773	MARCKS,4082:down	http://amigo.geneontology.org/amigo/term/GO:0071417
spermatogenesis	Biological Process	GO:0007283	1	481	38	18190	0.0263158	0.0264431	0.639193	0.765773	ZGLP1,100125288:down	http://amigo.geneontology.org/amigo/term/GO:0007283
male gamete generation	Biological Process	GO:0048232	1	482	38	18190	0.0263158	0.0264981	0.639968	0.765773	ZGLP1,100125288:down	http://amigo.geneontology.org/amigo/term/GO:0048232
skeletal system development	Biological Process	GO:0001501	1	482	38	18190	0.0263158	0.0264981	0.639968	0.765773	SP5,389058:down	http://amigo.geneontology.org/amigo/term/GO:0001501
integral component of plasma membrane	Cellular Component	GO:0005887	3	1553	38	18190	0.0789474	0.0853766	0.640936	0.766337	ENTPD1,953:up|TNFSF15,9966:down|MPZL1,9019:down	http://amigo.geneontology.org/amigo/term/GO:0005887
centrosome	Cellular Component	GO:0005813	1	484	38	18190	0.0263158	0.026608	0.641511	0.766429	MARCKS,4082:down	http://amigo.geneontology.org/amigo/term/GO:0005813
single-organism localization	Biological Process	GO:1902578	8	4077	38	18190	0.210526	0.224134	0.642146	0.766593	MIDN,90007:down|LEFTY2,7044:down|GJB2,2706:up|MYC,4609:up|RGPD4,285190:up|PAWR,5074:up|MARCKS,4082:down|BLOC1S4,55330:up	http://amigo.geneontology.org/amigo/term/GO:1902578
intracellular protein transport	Biological Process	GO:0006886	2	1033	38	18190	0.0526316	0.0567894	0.643802	0.767974	MARCKS,4082:down|RGPD4,285190:up	http://amigo.geneontology.org/amigo/term/GO:0006886
heart development	Biological Process	GO:0007507	1	493	38	18190	0.0263158	0.0271028	0.648378	0.772835	MARCKS,4082:down	http://amigo.geneontology.org/amigo/term/GO:0007507
establishment of localization	Biological Process	GO:0051234	9	4595	38	18190	0.236842	0.252611	0.649409	0.773435	MIDN,90007:down|LEFTY2,7044:down|GJB2,2706:up|MYC,4609:up|RGPD4,285190:up|SNX22,79856:down|PAWR,5074:up|MARCKS,4082:down|BLOC1S4,55330:up	http://amigo.geneontology.org/amigo/term/GO:0051234
cytoplasmic vesicle membrane	Cellular Component	GO:0030659	1	495	38	18190	0.0263158	0.0272128	0.649887	0.773435	SNX22,79856:down	http://amigo.geneontology.org/amigo/term/GO:0030659
cation binding	Molecular Function	GO:0043169	8	4106	38	18190	0.210526	0.225728	0.650853	0.773988	YDJC,150223:up|ZNF84,7637:up|FDX1L,112812:down|ADNP,23394:down|MBNL3,55796:up|PDP2,57546:up|ZGLP1,100125288:down|SP5,389058:down	http://amigo.geneontology.org/amigo/term/GO:0043169
response to starvation	Biological Process	GO:0042594	1	497	38	18190	0.0263158	0.0273227	0.651389	0.774027	EVA1B,55194:down	http://amigo.geneontology.org/amigo/term/GO:0042594
plasma membrane protein complex	Cellular Component	GO:0098797	1	498	38	18190	0.0263158	0.0273777	0.652137	0.774319	GJB2,2706:up	http://amigo.geneontology.org/amigo/term/GO:0098797
small molecule metabolic process	Biological Process	GO:0044281	4	2110	38	18190	0.105263	0.115998	0.657324	0.779876	PDP2,57546:up|MIDN,90007:down|FDX1L,112812:down|ADNP,23394:down	http://amigo.geneontology.org/amigo/term/GO:0044281
cytoskeleton organization	Biological Process	GO:0007010	2	1060	38	18190	0.0526316	0.0582738	0.658031	0.780114	PAWR,5074:up|MARCKS,4082:down	http://amigo.geneontology.org/amigo/term/GO:0007010
morphogenesis of an epithelium	Biological Process	GO:0002009	1	507	38	18190	0.0263158	0.0278725	0.658806	0.780432	MYC,4609:up	http://amigo.geneontology.org/amigo/term/GO:0002009
purine ribonucleotide metabolic process	Biological Process	GO:0009150	1	511	38	18190	0.0263158	0.0280924	0.66173	0.782349	ADNP,23394:down	http://amigo.geneontology.org/amigo/term/GO:0009150
regulation of system process	Biological Process	GO:0044057	1	511	38	18190	0.0263158	0.0280924	0.66173	0.782349	PAWR,5074:up	http://amigo.geneontology.org/amigo/term/GO:0044057
lytic vacuole	Cellular Component	GO:0000323	1	512	38	18190	0.0263158	0.0281473	0.662457	0.782349	MARCKS,4082:down	http://amigo.geneontology.org/amigo/term/GO:0000323
lysosome	Cellular Component	GO:0005764	1	512	38	18190	0.0263158	0.0281473	0.662457	0.782349	MARCKS,4082:down	http://amigo.geneontology.org/amigo/term/GO:0005764
vesicle membrane	Cellular Component	GO:0012506	1	514	38	18190	0.0263158	0.0282573	0.663906	0.78346	SNX22,79856:down	http://amigo.geneontology.org/amigo/term/GO:0012506
intrinsic component of plasma membrane	Cellular Component	GO:0031226	3	1610	38	18190	0.0789474	0.0885102	0.665791	0.784499	ENTPD1,953:up|TNFSF15,9966:down|MPZL1,9019:down	http://amigo.geneontology.org/amigo/term/GO:0031226
cytoplasm	Cellular Component	GO:0005737	21	10429	38	18190	0.552632	0.573337	0.665805	0.784499	MIDN,90007:down|LEFTY2,7044:down|GJB2,2706:up|MBNL3,55796:up|POU2F1,5451:down|SNX22,79856:down|PDP2,57546:up|PAWR,5074:up|BLOC1S4,55330:up|SOX2,6657:down|ALG10,84920:up|RAVER1,125950:down|SACS,26278:down|NACC1,112939:down|FDX1L,112812:down|ADNP,23394:down|MYC,4609:up|DYLX2,9856:up|SDHAF1,644096:up|MARCKS,4082:down|HIST3H2BB,128312:up	http://amigo.geneontology.org/amigo/term/GO:0005737
positive regulation of catabolic process	Biological Process	GO:0009896	1	518	38	18190	0.0263158	0.0284772	0.666787	0.785055	EVA1B,55194:down	http://amigo.geneontology.org/amigo/term/GO:0009896
negative regulation of molecular function	Biological Process	GO:0044092	2	1081	38	18190	0.0526316	0.0594283	0.668795	0.786028	MIDN,90007:down|ADNP,23394:down	http://amigo.geneontology.org/amigo/term/GO:0044092
response to bacterium	Biological Process	GO:0009617	1	521	38	18190	0.0263158	0.0286421	0.668932	0.786028	PAWR,5074:up	http://amigo.geneontology.org/amigo/term/GO:0009617
establishment of localization in cell	Biological Process	GO:0051649	5	2656	38	18190	0.131579	0.146014	0.669145	0.786028	MIDN,90007:down|MARCKS,4082:down|LEFTY2,7044:down|BLOC1S4,55330:up|RGPD4,285190:up	http://amigo.geneontology.org/amigo/term/GO:0051649
cellular response to lipid	Biological Process	GO:0071396	1	525	38	18190	0.0263158	0.028862	0.671771	0.787912	PAWR,5074:up	http://amigo.geneontology.org/amigo/term/GO:0071396
metal ion homeostasis	Biological Process	GO:0055065	1	525	38	18190	0.0263158	0.028862	0.671771	0.787912	MYC,4609:up	http://amigo.geneontology.org/amigo/term/GO:0055065
ribonucleotide metabolic process	Biological Process	GO:0009259	1	526	38	18190	0.0263158	0.028917	0.672478	0.78814	ADNP,23394:down	http://amigo.geneontology.org/amigo/term/GO:0009259
cellular cation homeostasis	Biological Process	GO:0030003	1	528	38	18190	0.0263158	0.0290269	0.673885	0.789189	MYC,4609:up	http://amigo.geneontology.org/amigo/term/GO:0030003
cellular protein complex assembly	Biological Process	GO:0043623	1	531	38	18190	0.0263158	0.0291919	0.675986	0.791047	SDHAF1,644096:up	http://amigo.geneontology.org/amigo/term/GO:0043623
organic hydroxy compound metabolic process	Biological Process	GO:1901615	1	533	38	18190	0.0263158	0.0293018	0.677379	0.792075	FDX1L,112812:down	http://amigo.geneontology.org/amigo/term/GO:1901615
purine nucleotide metabolic process	Biological Process	GO:0006163	1	534	38	18190	0.0263158	0.0293568	0.678073	0.792286	ADNP,23394:down	http://amigo.geneontology.org/amigo/term/GO:0006163
transcription cofactor activity	Molecular Function	GO:0003712	1	536	38	18190	0.0263158	0.0294667	0.679457	0.793301	PAWR,5074:up	http://amigo.geneontology.org/amigo/term/GO:0003712
cytokine-mediated signaling pathway	Biological Process	GO:0019221	1	538	38	18190	0.0263158	0.0295767	0.680836	0.794308	TNFSF15,9966:down	http://amigo.geneontology.org/amigo/term/GO:0019221
ribose phosphate metabolic process	Biological Process	GO:0019693	1	541	38	18190	0.0263158	0.0297416	0.682893	0.795503	ADNP,23394:down	http://amigo.geneontology.org/amigo/term/GO:0019693
cellular ion homeostasis	Biological Process	GO:0006873	1	541	38	18190	0.0263158	0.0297416	0.682893	0.795503	MYC,4609:up	http://amigo.geneontology.org/amigo/term/GO:0006873
extracellular region part	Cellular Component	GO:0044421	7	3725	38	18190	0.184211	0.204783	0.686084	0.798616	ENTPD1,953:up|TNFSF15,9966:down|MARCKS,4082:down|LEFTY2,7044:down|ADNP,23394:down|HIST1H2AG,8969:down|TSKU,25987:down	http://amigo.geneontology.org/amigo/term/GO:0044421
response to abiotic stimulus	Biological Process	GO:0009628	2	1118	38	18190	0.0526316	0.0614623	0.68712	0.799218	PAWR,5074:up|MYC,4609:up	http://amigo.geneontology.org/amigo/term/GO:0009628
ncRNA metabolic process	Biological Process	GO:0034660	1	554	38	18190	0.0263158	0.0304563	0.691658	0.803889	POU2F1,5451:down	http://amigo.geneontology.org/amigo/term/GO:0034660
cellular response to nitrogen compound	Biological Process	GO:1901699	1	557	38	18190	0.0263158	0.0306212	0.693647	0.805593	MARCKS,4082:down	http://amigo.geneontology.org/amigo/term/GO:1901699
muscle structure development	Biological Process	GO:0061061	1	558	38	18190	0.0263158	0.0306762	0.694307	0.805752	MBNL3,55796:up	http://amigo.geneontology.org/amigo/term/GO:0061061
embryonic morphogenesis	Biological Process	GO:0048598	1	560	38	18190	0.0263158	0.0307861	0.695623	0.806672	SOX2,6657:down	http://amigo.geneontology.org/amigo/term/GO:0048598
response to stress	Biological Process	GO:0006950	7	3761	38	18190	0.184211	0.206762	0.696591	0.807186	ENTPD1,953:up|PAWR,5074:up|EVA1B,55194:down|GJB2,2706:up|MYC,4609:up|BLOC1S4,55330:up|SOX2,6657:down	http://amigo.geneontology.org/amigo/term/GO:0006950
zinc ion binding	Molecular Function	GO:0008270	2	1143	38	18190	0.0526316	0.0628367	0.699045	0.80942	ZGLP1,100125288:down|ZNF84,7637:up	http://amigo.geneontology.org/amigo/term/GO:0008270
autophagy	Biological Process	GO:0006914	1	569	38	18190	0.0263158	0.0312809	0.701478	0.811019	EVA1B,55194:down	http://amigo.geneontology.org/amigo/term/GO:0006914
apoptotic signaling pathway	Biological Process	GO:0097190	1	569	38	18190	0.0263158	0.0312809	0.701478	0.811019	PAWR,5074:up	http://amigo.geneontology.org/amigo/term/GO:0097190
cytoplasmic membrane-bounded vesicle	Cellular Component	GO:0016023	2	1151	38	18190	0.0526316	0.0632765	0.702784	0.811918	SNX22,79856:down|LEFTY2,7044:down	http://amigo.geneontology.org/amigo/term/GO:0016023
response to stimulus	Biological Process	GO:0050896	16	8212	38	18190	0.421053	0.451457	0.70385	0.812157	LEFTY2,7044:down|MPZL1,9019:down|GJB2,2706:up|PAWR,5074:up|BLOC1S4,55330:up|SOX2,6657:down|TSKU,25987:down|LINGO1,84894:up|ENTPD1,953:up|ADNP,23394:down|MYC,4609:up|TNFSF15,9966:down|MARCKS,4082:down|TBC1D3I,102724862:down|EVA1B,55194:down|SP5,389058:down	http://amigo.geneontology.org/amigo/term/GO:0050896
monocarboxylic acid metabolic process	Biological Process	GO:0032787	1	573	38	18190	0.0263158	0.0315008	0.704045	0.812157	PDP2,57546:up	http://amigo.geneontology.org/amigo/term/GO:0032787
tube development	Biological Process	GO:0035295	1	574	38	18190	0.0263158	0.0315558	0.704684	0.812285	MYC,4609:up	http://amigo.geneontology.org/amigo/term/GO:0035295
movement of cell or subcellular component	Biological Process	GO:0006928	3	1709	38	18190	0.0789474	0.0939527	0.706098	0.813306	PAWR,5074:up|BLOC1S4,55330:up|DYLX2,9856:up	http://amigo.geneontology.org/amigo/term/GO:0006928
vacuole	Cellular Component	GO:0005773	2	1163	38	18190	0.0526316	0.0639362	0.708322	0.814397	MARCKS,4082:down|DYLX2,9856:up	http://amigo.geneontology.org/amigo/term/GO:0005773
transcription factor binding transcription factor activity	Molecular Function	GO:0000989	1	582	38	18190	0.0263158	0.0319956	0.709743	0.814397	PAWR,5074:up	http://amigo.geneontology.org/amigo/term/GO:0000989
vacuolar membrane	Cellular Component	GO:0005774	1	582	38	18190	0.0263158	0.0319956	0.709743	0.814397	DYLX2,9856:up	http://amigo.geneontology.org/amigo/term/GO:0005774
negative regulation of protein modification process	Biological Process	GO:0031400	1	582	38	18190	0.0263158	0.0319956	0.709743	0.814397	MYC,4609:up	http://amigo.geneontology.org/amigo/term/GO:0031400
intracellular part	Cellular Component	GO:0044424	27	13378	38	18190	0.710526	0.735459	0.709833	0.814397	MIDN,90007:down|LEFTY2,7044:down|ZNF84,7637:up|GJB2,2706:up|MBNL3,55796:up|POU2F1,5451:down|SNX22,79856:down|PDP2,57546:up|ZGLP1,100125288:down|PAWR,5074:up|HIST1H2AG,8969:down|BLOC1S4,55330:up|SOX2,6657:down|ALG10,84920:up|RAVER1,125950:down|SACS,26278:down|NACC1,112939:down|FDX1L,112812:down|ADNP,23394:down|POU5F1B,5462:up|MYC,4609:up|DYLX2,9856:up|PURB,5814:down|SDHAF1,644096:up|MARCKS,4082:do…	http://amigo.geneontology.org/amigo/term/GO:0044424
regulation of ion transport	Biological Process	GO:0043269	1	585	38	18190	0.0263158	0.0321605	0.711618	0.814397	PAWR,5074:up	http://amigo.geneontology.org/amigo/term/GO:0043269
protein binding transcription factor activity	Molecular Function	GO:0000988	1	586	38	18190	0.0263158	0.0322155	0.712241	0.814397	PAWR,5074:up	http://amigo.geneontology.org/amigo/term/GO:0000988
cell migration	Biological Process	GO:0016477	2	1172	38	18190	0.0526316	0.064431	0.712422	0.814397	PAWR,5074:up|DYLX2,9856:up	http://amigo.geneontology.org/amigo/term/GO:0016477
synapse part	Cellular Component	GO:0044456	1	587	38	18190	0.0263158	0.0322705	0.712862	0.814397	MARCKS,4082:down	http://amigo.geneontology.org/amigo/term/GO:0044456
plasma membrane	Cellular Component	GO:0005886	9	4827	38	18190	0.236842	0.265366	0.71298	0.814397	ENTPD1,953:up|MPZL1,9019:down|GJB2,2706:up|DYLX2,9856:up|PAWR,5074:up|TNFSF15,9966:down|MARCKS,4082:down|TBC1D3I,102724862:down|LINGO1,84894:up	http://amigo.geneontology.org/amigo/term/GO:0005886
intracellular signal transduction	Biological Process	GO:0035556	5	2791	38	18190	0.131579	0.153436	0.713496	0.814397	TNFSF15,9966:down|LEFTY2,7044:down|TBC1D3I,102724862:down|MYC,4609:up|SOX2,6657:down	http://amigo.geneontology.org/amigo/term/GO:0035556
non-membrane-bounded organelle	Cellular Component	GO:0043228	7	3822	38	18190	0.184211	0.210115	0.71392	0.814397	PURB,5814:down|MIDN,90007:down|PAWR,5074:up|MARCKS,4082:down|HIST3H2BB,128312:up|HIST1H2AG,8969:down|MYC,4609:up	http://amigo.geneontology.org/amigo/term/GO:0043228
intracellular non-membrane-bounded organelle	Cellular Component	GO:0043232	7	3822	38	18190	0.184211	0.210115	0.71392	0.814397	PURB,5814:down|MIDN,90007:down|PAWR,5074:up|MARCKS,4082:down|HIST3H2BB,128312:up|HIST1H2AG,8969:down|MYC,4609:up	http://amigo.geneontology.org/amigo/term/GO:0043232
purine-containing compound metabolic process	Biological Process	GO:0072521	1	590	38	18190	0.0263158	0.0324354	0.714717	0.814704	ADNP,23394:down	http://amigo.geneontology.org/amigo/term/GO:0072521
positive regulation of gene expression	Biological Process	GO:0010628	3	1734	38	18190	0.0789474	0.0953271	0.7157	0.815221	ZGLP1,100125288:down|MYC,4609:up|SOX2,6657:down	http://amigo.geneontology.org/amigo/term/GO:0010628
lymphocyte activation	Biological Process	GO:0046649	1	593	38	18190	0.0263158	0.0326003	0.716561	0.815598	PAWR,5074:up	http://amigo.geneontology.org/amigo/term/GO:0046649
cellular response to growth factor stimulus	Biological Process	GO:0071363	1	598	38	18190	0.0263158	0.0328752	0.719609	0.818462	LEFTY2,7044:down	http://amigo.geneontology.org/amigo/term/GO:0071363
microtubule-based process	Biological Process	GO:0007017	1	600	38	18190	0.0263158	0.0329852	0.720819	0.819233	BLOC1S4,55330:up	http://amigo.geneontology.org/amigo/term/GO:0007017
gamete generation	Biological Process	GO:0007276	1	602	38	18190	0.0263158	0.0330951	0.722024	0.819998	ZGLP1,100125288:down	http://amigo.geneontology.org/amigo/term/GO:0007276
cation homeostasis	Biological Process	GO:0055080	1	604	38	18190	0.0263158	0.0332051	0.723224	0.820151	MYC,4609:up	http://amigo.geneontology.org/amigo/term/GO:0055080
positive regulation of immune response	Biological Process	GO:0050778	1	604	38	18190	0.0263158	0.0332051	0.723224	0.820151	PAWR,5074:up	http://amigo.geneontology.org/amigo/term/GO:0050778
chromatin modification	Biological Process	GO:0016568	1	614	38	18190	0.0263158	0.0337548	0.729148	0.825709	MYC,4609:up	http://amigo.geneontology.org/amigo/term/GO:0016568
regulation of organelle organization	Biological Process	GO:0033043	2	1211	38	18190	0.0526316	0.066575	0.729655	0.825709	EVA1B,55194:down|MYC,4609:up	http://amigo.geneontology.org/amigo/term/GO:0033043
cytokine production	Biological Process	GO:0001816	1	615	38	18190	0.0263158	0.0338098	0.729734	0.825709	PAWR,5074:up	http://amigo.geneontology.org/amigo/term/GO:0001816
positive regulation of GTPase activity	Biological Process	GO:0043547	1	616	38	18190	0.0263158	0.0338648	0.730318	0.825763	TBC1D3I,102724862:down	http://amigo.geneontology.org/amigo/term/GO:0043547
inorganic ion homeostasis	Biological Process	GO:0098771	1	618	38	18190	0.0263158	0.0339747	0.731483	0.825883	MYC,4609:up	http://amigo.geneontology.org/amigo/term/GO:0098771
protein metabolic process	Biological Process	GO:0019538	10	5400	38	18190	0.263158	0.296866	0.731497	0.825883	LEFTY2,7044:down|SACS,26278:down|ADNP,23394:down|MYC,4609:up|PDP2,57546:up|TNFSF15,9966:down|PAWR,5074:up|MARCKS,4082:down|SOX2,6657:down|ALG10,84920:up	http://amigo.geneontology.org/amigo/term/GO:0019538
microtubule organizing center	Cellular Component	GO:0005815	1	621	38	18190	0.0263158	0.0341396	0.733221	0.827224	MARCKS,4082:down	http://amigo.geneontology.org/amigo/term/GO:0005815
protein domain specific binding	Molecular Function	GO:0019904	1	625	38	18190	0.0263158	0.0343595	0.735522	0.829212	PAWR,5074:up	http://amigo.geneontology.org/amigo/term/GO:0019904
regulation of transport	Biological Process	GO:0051049	3	1790	38	18190	0.0789474	0.0984057	0.736373	0.829287	MIDN,90007:down|PAWR,5074:up|MARCKS,4082:down	http://amigo.geneontology.org/amigo/term/GO:0051049
lipid biosynthetic process	Biological Process	GO:0008610	1	627	38	18190	0.0263158	0.0344695	0.736665	0.829287	FDX1L,112812:down	http://amigo.geneontology.org/amigo/term/GO:0008610
regulation of growth	Biological Process	GO:0040008	1	628	38	18190	0.0263158	0.0345245	0.737235	0.829322	ADNP,23394:down	http://amigo.geneontology.org/amigo/term/GO:0040008
detection of stimulus	Biological Process	GO:0051606	1	629	38	18190	0.0263158	0.0345794	0.737804	0.829356	PAWR,5074:up	http://amigo.geneontology.org/amigo/term/GO:0051606
cell division	Biological Process	GO:0051301	1	630	38	18190	0.0263158	0.0346344	0.738371	0.829388	MYC,4609:up	http://amigo.geneontology.org/amigo/term/GO:0051301
cell periphery	Cellular Component	GO:0071944	9	4930	38	18190	0.236842	0.271028	0.738964	0.82945	ENTPD1,953:up|MPZL1,9019:down|GJB2,2706:up|DYLX2,9856:up|PAWR,5074:up|TNFSF15,9966:down|MARCKS,4082:down|TBC1D3I,102724862:down|LINGO1,84894:up	http://amigo.geneontology.org/amigo/term/GO:0071944
cellular component disassembly	Biological Process	GO:0022411	1	635	38	18190	0.0263158	0.0349093	0.74119	0.831342	EVA1B,55194:down	http://amigo.geneontology.org/amigo/term/GO:0022411
tissue morphogenesis	Biological Process	GO:0048729	1	637	38	18190	0.0263158	0.0350192	0.742309	0.831991	MYC,4609:up	http://amigo.geneontology.org/amigo/term/GO:0048729
cytoplasmic vesicle	Cellular Component	GO:0031410	2	1250	38	18190	0.0526316	0.0687191	0.746038	0.835562	SNX22,79856:down|LEFTY2,7044:down	http://amigo.geneontology.org/amigo/term/GO:0031410
cytoplasmic part	Cellular Component	GO:0044444	15	7919	38	18190	0.394737	0.435349	0.746783	0.835789	MIDN,90007:down|LEFTY2,7044:down|SACS,26278:down|FDX1L,112812:down|GJB2,2706:up|MYC,4609:up|DYLX2,9856:up|SNX22,79856:down|PDP2,57546:up|POU2F1,5451:down|SDHAF1,644096:up|MARCKS,4082:down|BLOC1S4,55330:up|SOX2,6657:down|ALG10,84920:up	http://amigo.geneontology.org/amigo/term/GO:0044444
establishment of protein localization to organelle	Biological Process	GO:0072594	1	648	38	18190	0.0263158	0.035624	0.748381	0.836324	RGPD4,285190:up	http://amigo.geneontology.org/amigo/term/GO:0072594
ion binding	Molecular Function	GO:0043167	11	5971	38	18190	0.289474	0.328257	0.748866	0.836324	ENTPD1,953:up|YDJC,150223:up|ZNF84,7637:up|FDX1L,112812:down|ADNP,23394:down|MBNL3,55796:up|SNX22,79856:down|PDP2,57546:up|ZGLP1,100125288:down|MARCKS,4082:down|SP5,389058:down	http://amigo.geneontology.org/amigo/term/GO:0043167
regulation of cellular localization	Biological Process	GO:0060341	2	1257	38	18190	0.0526316	0.0691039	0.74889	0.836324	MIDN,90007:down|MARCKS,4082:down	http://amigo.geneontology.org/amigo/term/GO:0060341
transmembrane receptor protein tyrosine kinase signaling pathway	Biological Process	GO:0007169	1	653	38	18190	0.0263158	0.0358988	0.751095	0.837113	MPZL1,9019:down	http://amigo.geneontology.org/amigo/term/GO:0007169
regulation of cellular response to stress	Biological Process	GO:0080135	1	658	38	18190	0.0263158	0.0361737	0.753781	0.837113	MYC,4609:up	http://amigo.geneontology.org/amigo/term/GO:0080135
immune system process	Biological Process	GO:0002376	4	2396	38	18190	0.105263	0.131721	0.755743	0.837113	PURB,5814:down|TNFSF15,9966:down|PAWR,5074:up|MYC,4609:up	http://amigo.geneontology.org/amigo/term/GO:0002376
regulation of cell migration	Biological Process	GO:0030334	1	662	38	18190	0.0263158	0.0363936	0.755909	0.837113	PAWR,5074:up	http://amigo.geneontology.org/amigo/term/GO:0030334
nucleoplasm	Cellular Component	GO:0005654	5	2936	38	18190	0.131579	0.161407	0.756616	0.837113	POU2F1,5451:down|NACC1,112939:down|HIST3H2BB,128312:up|MYC,4609:up|SOX2,6657:down	http://amigo.geneontology.org/amigo/term/GO:0005654
protein localization	Biological Process	GO:0008104	4	2399	38	18190	0.105263	0.131886	0.756655	0.837113	MIDN,90007:down|SNX22,79856:down|MARCKS,4082:down|RGPD4,285190:up	http://amigo.geneontology.org/amigo/term/GO:0008104
localization of cell	Biological Process	GO:0051674	2	1282	38	18190	0.0526316	0.0704783	0.758862	0.837113	PAWR,5074:up|DYLX2,9856:up	http://amigo.geneontology.org/amigo/term/GO:0051674
cell motility	Biological Process	GO:0048870	2	1282	38	18190	0.0526316	0.0704783	0.758862	0.837113	PAWR,5074:up|DYLX2,9856:up	http://amigo.geneontology.org/amigo/term/GO:0048870
regulation of ARF protein signal transduction	Biological Process	GO:0032012	1	669	38	18190	0.0263158	0.0367784	0.759589	0.837113	TBC1D3I,102724862:down	http://amigo.geneontology.org/amigo/term/GO:0032012
regulation of Ran protein signal transduction	Biological Process	GO:0032015	1	669	38	18190	0.0263158	0.0367784	0.759589	0.837113	TBC1D3I,102724862:down	http://amigo.geneontology.org/amigo/term/GO:0032015
regulation of Ral protein signal transduction	Biological Process	GO:0032485	1	669	38	18190	0.0263158	0.0367784	0.759589	0.837113	TBC1D3I,102724862:down	http://amigo.geneontology.org/amigo/term/GO:0032485
regulation of GTPase activity	Biological Process	GO:0043087	1	669	38	18190	0.0263158	0.0367784	0.759589	0.837113	TBC1D3I,102724862:down	http://amigo.geneontology.org/amigo/term/GO:0043087
ARF protein signal transduction	Biological Process	GO:0032011	1	669	38	18190	0.0263158	0.0367784	0.759589	0.837113	TBC1D3I,102724862:down	http://amigo.geneontology.org/amigo/term/GO:0032011
organophosphate biosynthetic process	Biological Process	GO:0090407	1	669	38	18190	0.0263158	0.0367784	0.759589	0.837113	ADNP,23394:down	http://amigo.geneontology.org/amigo/term/GO:0090407
regulation of Rab protein signal transduction	Biological Process	GO:0032483	1	669	38	18190	0.0263158	0.0367784	0.759589	0.837113	TBC1D3I,102724862:down	http://amigo.geneontology.org/amigo/term/GO:0032483
Ral protein signal transduction	Biological Process	GO:0032484	1	669	38	18190	0.0263158	0.0367784	0.759589	0.837113	TBC1D3I,102724862:down	http://amigo.geneontology.org/amigo/term/GO:0032484
Rab protein signal transduction	Biological Process	GO:0032482	1	670	38	18190	0.0263158	0.0368334	0.760111	0.837113	TBC1D3I,102724862:down	http://amigo.geneontology.org/amigo/term/GO:0032482
Ran protein signal transduction	Biological Process	GO:0031291	1	670	38	18190	0.0263158	0.0368334	0.760111	0.837113	TBC1D3I,102724862:down	http://amigo.geneontology.org/amigo/term/GO:0031291
regulation of Rap protein signal transduction	Biological Process	GO:0032487	1	671	38	18190	0.0263158	0.0368884	0.760631	0.837113	TBC1D3I,102724862:down	http://amigo.geneontology.org/amigo/term/GO:0032487
cellular chemical homeostasis	Biological Process	GO:0055082	1	671	38	18190	0.0263158	0.0368884	0.760631	0.837113	MYC,4609:up	http://amigo.geneontology.org/amigo/term/GO:0055082
regulation of Cdc42 protein signal transduction	Biological Process	GO:0032489	1	673	38	18190	0.0263158	0.0369984	0.761669	0.837113	TBC1D3I,102724862:down	http://amigo.geneontology.org/amigo/term/GO:0032489
regulation of Rac protein signal transduction	Biological Process	GO:0035020	1	674	38	18190	0.0263158	0.0370533	0.762186	0.837113	TBC1D3I,102724862:down	http://amigo.geneontology.org/amigo/term/GO:0035020
intracellular transport	Biological Process	GO:0046907	3	1865	38	18190	0.0789474	0.102529	0.762268	0.837113	MARCKS,4082:down|BLOC1S4,55330:up|RGPD4,285190:up	http://amigo.geneontology.org/amigo/term/GO:0046907
Cdc42 protein signal transduction	Biological Process	GO:0032488	1	675	38	18190	0.0263158	0.0371083	0.762701	0.837113	TBC1D3I,102724862:down	http://amigo.geneontology.org/amigo/term/GO:0032488
Rap protein signal transduction	Biological Process	GO:0032486	1	676	38	18190	0.0263158	0.0371633	0.763216	0.837113	TBC1D3I,102724862:down	http://amigo.geneontology.org/amigo/term/GO:0032486
ion homeostasis	Biological Process	GO:0050801	1	677	38	18190	0.0263158	0.0372183	0.76373	0.837113	MYC,4609:up	http://amigo.geneontology.org/amigo/term/GO:0050801
protein targeting	Biological Process	GO:0006605	1	681	38	18190	0.0263158	0.0374382	0.765774	0.838052	RGPD4,285190:up	http://amigo.geneontology.org/amigo/term/GO:0006605
cell cycle process	Biological Process	GO:0022402	2	1301	38	18190	0.0526316	0.0715228	0.766219	0.838052	MYC,4609:up|SOX2,6657:down	http://amigo.geneontology.org/amigo/term/GO:0022402
transmembrane transport	Biological Process	GO:0055085	2	1301	38	18190	0.0526316	0.0715228	0.766219	0.838052	PAWR,5074:up|GJB2,2706:up	http://amigo.geneontology.org/amigo/term/GO:0055085
nucleotide metabolic process	Biological Process	GO:0009117	1	686	38	18190	0.0263158	0.037713	0.768305	0.839096	ADNP,23394:down	http://amigo.geneontology.org/amigo/term/GO:0009117
vacuolar part	Cellular Component	GO:0044437	1	686	38	18190	0.0263158	0.037713	0.768305	0.839096	DYLX2,9856:up	http://amigo.geneontology.org/amigo/term/GO:0044437
Rac protein signal transduction	Biological Process	GO:0016601	1	687	38	18190	0.0263158	0.037768	0.768808	0.839096	TBC1D3I,102724862:down	http://amigo.geneontology.org/amigo/term/GO:0016601
leukocyte activation	Biological Process	GO:0045321	1	694	38	18190	0.0263158	0.0381528	0.772299	0.841657	PAWR,5074:up	http://amigo.geneontology.org/amigo/term/GO:0045321
nucleoside phosphate metabolic process	Biological Process	GO:0006753	1	694	38	18190	0.0263158	0.0381528	0.772299	0.841657	ADNP,23394:down	http://amigo.geneontology.org/amigo/term/GO:0006753
regulation of Rho protein signal transduction	Biological Process	GO:0035023	1	695	38	18190	0.0263158	0.0382078	0.772794	0.841657	TBC1D3I,102724862:down	http://amigo.geneontology.org/amigo/term/GO:0035023
localization	Biological Process	GO:0051179	10	5589	38	18190	0.263158	0.307257	0.775054	0.843522	MIDN,90007:down|LEFTY2,7044:down|GJB2,2706:up|MYC,4609:up|DYLX2,9856:up|RGPD4,285190:up|SNX22,79856:down|PAWR,5074:up|MARCKS,4082:down|BLOC1S4,55330:up	http://amigo.geneontology.org/amigo/term/GO:0051179
positive regulation of organelle organization	Biological Process	GO:0010638	1	702	38	18190	0.0263158	0.0385926	0.776227	0.844201	EVA1B,55194:down	http://amigo.geneontology.org/amigo/term/GO:0010638
hydrolase activity, acting on ester bonds	Molecular Function	GO:0016788	1	709	38	18190	0.0263158	0.0389775	0.779609	0.847204	PDP2,57546:up	http://amigo.geneontology.org/amigo/term/GO:0016788
regulation of cell motility	Biological Process	GO:2000145	1	710	38	18190	0.0263158	0.0390324	0.780088	0.847204	PAWR,5074:up	http://amigo.geneontology.org/amigo/term/GO:2000145
structural molecule activity	Molecular Function	GO:0005198	1	715	38	18190	0.0263158	0.0393073	0.782468	0.849019	MPZL1,9019:down	http://amigo.geneontology.org/amigo/term/GO:0005198
behavior	Biological Process	GO:0007610	1	717	38	18190	0.0263158	0.0394173	0.783413	0.849019	ADNP,23394:down	http://amigo.geneontology.org/amigo/term/GO:0007610
nucleoplasm part	Cellular Component	GO:0044451	1	717	38	18190	0.0263158	0.0394173	0.783413	0.849019	NACC1,112939:down	http://amigo.geneontology.org/amigo/term/GO:0044451
regulation of Ras protein signal transduction	Biological Process	GO:0046578	1	719	38	18190	0.0263158	0.0395272	0.784354	0.849078	TBC1D3I,102724862:down	http://amigo.geneontology.org/amigo/term/GO:0046578
single-organism cellular localization	Biological Process	GO:1902580	2	1351	38	18190	0.0526316	0.0742716	0.784687	0.849078	BLOC1S4,55330:up|RGPD4,285190:up	http://amigo.geneontology.org/amigo/term/GO:1902580
ribonucleoprotein complex	Cellular Component	GO:0030529	1	722	38	18190	0.0263158	0.0396921	0.785758	0.849078	MARCKS,4082:down	http://amigo.geneontology.org/amigo/term/GO:0030529
Rho protein signal transduction	Biological Process	GO:0007266	1	722	38	18190	0.0263158	0.0396921	0.785758	0.849078	TBC1D3I,102724862:down	http://amigo.geneontology.org/amigo/term/GO:0007266
cell surface	Cellular Component	GO:0009986	1	723	38	18190	0.0263158	0.0397471	0.786225	0.849078	MPZL1,9019:down	http://amigo.geneontology.org/amigo/term/GO:0009986
plasma membrane part	Cellular Component	GO:0044459	4	2503	38	18190	0.105263	0.137603	0.786781	0.849084	ENTPD1,953:up|TNFSF15,9966:down|MPZL1,9019:down|GJB2,2706:up	http://amigo.geneontology.org/amigo/term/GO:0044459
cellular localization	Biological Process	GO:0051641	5	3056	38	18190	0.131579	0.168004	0.788723	0.850583	MIDN,90007:down|MARCKS,4082:down|LEFTY2,7044:down|BLOC1S4,55330:up|RGPD4,285190:up	http://amigo.geneontology.org/amigo/term/GO:0051641
synapse	Cellular Component	GO:0045202	1	730	38	18190	0.0263158	0.0401319	0.789459	0.850782	MARCKS,4082:down	http://amigo.geneontology.org/amigo/term/GO:0045202
regulation of small GTPase mediated signal transduction	Biological Process	GO:0051056	1	738	38	18190	0.0263158	0.0405717	0.793098	0.854106	TBC1D3I,102724862:down	http://amigo.geneontology.org/amigo/term/GO:0051056
regulation of cellular catabolic process	Biological Process	GO:0031329	1	752	38	18190	0.0263158	0.0413414	0.799319	0.860204	EVA1B,55194:down	http://amigo.geneontology.org/amigo/term/GO:0031329
sexual reproduction	Biological Process	GO:0019953	1	754	38	18190	0.0263158	0.0414513	0.800193	0.860542	ZGLP1,100125288:down	http://amigo.geneontology.org/amigo/term/GO:0019953
cellular response to stress	Biological Process	GO:0033554	3	1993	38	18190	0.0789474	0.109566	0.801876	0.861751	EVA1B,55194:down|GJB2,2706:up|MYC,4609:up	http://amigo.geneontology.org/amigo/term/GO:0033554
nucleobase-containing small molecule metabolic process	Biological Process	GO:0055086	1	763	38	18190	0.0263158	0.0419461	0.804079	0.863515	ADNP,23394:down	http://amigo.geneontology.org/amigo/term/GO:0055086
regulation of locomotion	Biological Process	GO:0040012	1	767	38	18190	0.0263158	0.042166	0.805782	0.864742	PAWR,5074:up	http://amigo.geneontology.org/amigo/term/GO:0040012
cellular response to DNA damage stimulus	Biological Process	GO:0006974	1	771	38	18190	0.0263158	0.0423859	0.807471	0.865951	MYC,4609:up	http://amigo.geneontology.org/amigo/term/GO:0006974
organic substance transport	Biological Process	GO:0071702	4	2596	38	18190	0.105263	0.142716	0.811269	0.869202	MIDN,90007:down|SNX22,79856:down|MARCKS,4082:down|RGPD4,285190:up	http://amigo.geneontology.org/amigo/term/GO:0071702
cellular homeostasis	Biological Process	GO:0019725	1	781	38	18190	0.0263158	0.0429357	0.811631	0.869202	MYC,4609:up	http://amigo.geneontology.org/amigo/term/GO:0019725
endosome	Cellular Component	GO:0005768	1	786	38	18190	0.0263158	0.0432106	0.813678	0.870789	DYLX2,9856:up	http://amigo.geneontology.org/amigo/term/GO:0005768
regulation of cellular component movement	Biological Process	GO:0051270	1	788	38	18190	0.0263158	0.0433205	0.814491	0.871053	PAWR,5074:up	http://amigo.geneontology.org/amigo/term/GO:0051270
metal ion transport	Biological Process	GO:0030001	1	793	38	18190	0.0263158	0.0435954	0.816508	0.872604	PAWR,5074:up	http://amigo.geneontology.org/amigo/term/GO:0030001
single-organism organelle organization	Biological Process	GO:1902589	4	2626	38	18190	0.105263	0.144365	0.818689	0.874285	PAWR,5074:up|MARCKS,4082:down|EVA1B,55194:down|MYC,4609:up	http://amigo.geneontology.org/amigo/term/GO:1902589
response to organonitrogen compound	Biological Process	GO:0010243	1	800	38	18190	0.0263158	0.0439802	0.819296	0.874285	MARCKS,4082:down	http://amigo.geneontology.org/amigo/term/GO:0010243
immune response	Biological Process	GO:0006955	2	1457	38	18190	0.0526316	0.080099	0.819784	0.874285	TNFSF15,9966:down|PAWR,5074:up	http://amigo.geneontology.org/amigo/term/GO:0006955
single-organism metabolic process	Biological Process	GO:0044710	9	5306	38	18190	0.236842	0.291699	0.821133	0.874702	MIDN,90007:down|LEFTY2,7044:down|FDX1L,112812:down|ADNP,23394:down|MYC,4609:up|PDP2,57546:up|EVA1B,55194:down|SOX2,6657:down|ALG10,84920:up	http://amigo.geneontology.org/amigo/term/GO:0044710
cytoskeletal part	Cellular Component	GO:0044430	2	1462	38	18190	0.0526316	0.0803738	0.821311	0.874702	PAWR,5074:up|MARCKS,4082:down	http://amigo.geneontology.org/amigo/term/GO:0044430
Ras protein signal transduction	Biological Process	GO:0007265	1	807	38	18190	0.0263158	0.044365	0.822042	0.874876	TBC1D3I,102724862:down	http://amigo.geneontology.org/amigo/term/GO:0007265
regulation of immune response	Biological Process	GO:0050776	1	814	38	18190	0.0263158	0.0447499	0.824748	0.877149	PAWR,5074:up	http://amigo.geneontology.org/amigo/term/GO:0050776
negative regulation of catalytic activity	Biological Process	GO:0043086	1	830	38	18190	0.0263158	0.0456295	0.830783	0.882958	MIDN,90007:down	http://amigo.geneontology.org/amigo/term/GO:0043086
regulation of catabolic process	Biological Process	GO:0009894	1	857	38	18190	0.0263158	0.0471138	0.840512	0.892682	EVA1B,55194:down	http://amigo.geneontology.org/amigo/term/GO:0009894
protein localization to organelle	Biological Process	GO:0033365	1	869	38	18190	0.0263158	0.0477735	0.844659	0.896449	RGPD4,285190:up	http://amigo.geneontology.org/amigo/term/GO:0033365
positive regulation of immune system process	Biological Process	GO:0002684	1	872	38	18190	0.0263158	0.0479384	0.845679	0.896449	PAWR,5074:up	http://amigo.geneontology.org/amigo/term/GO:0002684
homeostatic process	Biological Process	GO:0042592	2	1549	38	18190	0.0526316	0.0851567	0.846132	0.896449	ADNP,23394:down|MYC,4609:up	http://amigo.geneontology.org/amigo/term/GO:0042592
extracellular region	Cellular Component	GO:0005576	7	4398	38	18190	0.184211	0.241781	0.846644	0.896449	ENTPD1,953:up|TNFSF15,9966:down|MARCKS,4082:down|LEFTY2,7044:down|ADNP,23394:down|HIST1H2AG,8969:down|TSKU,25987:down	http://amigo.geneontology.org/amigo/term/GO:0005576
macromolecule localization	Biological Process	GO:0033036	4	2750	38	18190	0.105263	0.151182	0.846969	0.896449	MIDN,90007:down|SNX22,79856:down|MARCKS,4082:down|RGPD4,285190:up	http://amigo.geneontology.org/amigo/term/GO:0033036
locomotion	Biological Process	GO:0040011	2	1556	38	18190	0.0526316	0.0855415	0.847991	0.896914	PAWR,5074:up|DYLX2,9856:up	http://amigo.geneontology.org/amigo/term/GO:0040011
cellular protein localization	Biological Process	GO:0034613	2	1562	38	18190	0.0526316	0.0858714	0.849569	0.897966	MARCKS,4082:down|RGPD4,285190:up	http://amigo.geneontology.org/amigo/term/GO:0034613
cellular macromolecule localization	Biological Process	GO:0070727	2	1570	38	18190	0.0526316	0.0863112	0.851651	0.899549	MARCKS,4082:down|RGPD4,285190:up	http://amigo.geneontology.org/amigo/term/GO:0070727
single-organism cellular process	Biological Process	GO:0044763	23	12221	38	18190	0.605263	0.671853	0.852455	0.899781	MIDN,90007:down|LEFTY2,7044:down|MPZL1,9019:down|GJB2,2706:up|MBNL3,55796:up|PDP2,57546:up|ZGLP1,100125288:down|PAWR,5074:up|HIST1H2AG,8969:down|BLOC1S4,55330:up|SOX2,6657:down|ALG10,84920:up|LINGO1,84894:up|TSKU,25987:down|FDX1L,112812:down|ADNP,23394:down|MYC,4609:up|DYLX2,9856:up|PURB,5814:down|TNFSF15,9966:down|MARCKS,4082:down|EVA1B,55194:down|TBC1D3I,102724862:down	http://amigo.geneontology.org/amigo/term/GO:0044763
response to other organism	Biological Process	GO:0051707	1	904	38	18190	0.0263158	0.0496976	0.856163	0.902458	PAWR,5074:up	http://amigo.geneontology.org/amigo/term/GO:0051707
response to external biotic stimulus	Biological Process	GO:0043207	1	904	38	18190	0.0263158	0.0496976	0.856163	0.902458	PAWR,5074:up	http://amigo.geneontology.org/amigo/term/GO:0043207
response to nitrogen compound	Biological Process	GO:1901698	1	909	38	18190	0.0263158	0.0499725	0.857738	0.903499	MARCKS,4082:down	http://amigo.geneontology.org/amigo/term/GO:1901698
circulatory system development	Biological Process	GO:0072359	1	918	38	18190	0.0263158	0.0504673	0.860529	0.905201	MARCKS,4082:down	http://amigo.geneontology.org/amigo/term/GO:0072359
cardiovascular system development	Biological Process	GO:0072358	1	918	38	18190	0.0263158	0.0504673	0.860529	0.905201	MARCKS,4082:down	http://amigo.geneontology.org/amigo/term/GO:0072358
cytosol	Cellular Component	GO:0005829	5	3390	38	18190	0.131579	0.186366	0.861655	0.905767	MIDN,90007:down|MARCKS,4082:down|MYC,4609:up|BLOC1S4,55330:up|SOX2,6657:down	http://amigo.geneontology.org/amigo/term/GO:0005829
endoplasmic reticulum	Cellular Component	GO:0005783	2	1615	38	18190	0.0526316	0.088785	0.862895	0.906452	POU2F1,5451:down|ALG10,84920:up	http://amigo.geneontology.org/amigo/term/GO:0005783
positive regulation of transport	Biological Process	GO:0051050	1	931	38	18190	0.0263158	0.051182	0.864467	0.907484	MARCKS,4082:down	http://amigo.geneontology.org/amigo/term/GO:0051050
embryo development	Biological Process	GO:0009790	1	935	38	18190	0.0263158	0.0514019	0.865657	0.908114	SOX2,6657:down	http://amigo.geneontology.org/amigo/term/GO:0009790
response to biotic stimulus	Biological Process	GO:0009607	1	939	38	18190	0.0263158	0.0516218	0.866837	0.908422	PAWR,5074:up	http://amigo.geneontology.org/amigo/term/GO:0009607
DNA metabolic process	Biological Process	GO:0006259	1	940	38	18190	0.0263158	0.0516767	0.86713	0.908422	MYC,4609:up	http://amigo.geneontology.org/amigo/term/GO:0006259
enzyme regulator activity	Molecular Function	GO:0030234	1	943	38	18190	0.0263158	0.0518417	0.868006	0.908722	TBC1D3I,102724862:down	http://amigo.geneontology.org/amigo/term/GO:0030234
single-organism intracellular transport	Biological Process	GO:1902582	2	1656	38	18190	0.0526316	0.091039	0.872477	0.912275	BLOC1S4,55330:up|RGPD4,285190:up	http://amigo.geneontology.org/amigo/term/GO:1902582
small GTPase mediated signal transduction	Biological Process	GO:0007264	1	959	38	18190	0.0263158	0.0527213	0.872585	0.912275	TBC1D3I,102724862:down	http://amigo.geneontology.org/amigo/term/GO:0007264
carboxylic acid metabolic process	Biological Process	GO:0019752	1	966	38	18190	0.0263158	0.0531061	0.874539	0.913269	PDP2,57546:up	http://amigo.geneontology.org/amigo/term/GO:0019752
cell cycle	Biological Process	GO:0007049	2	1666	38	18190	0.0526316	0.0915888	0.874722	0.913269	MYC,4609:up|SOX2,6657:down	http://amigo.geneontology.org/amigo/term/GO:0007049
response to external stimulus	Biological Process	GO:0009605	3	2303	38	18190	0.0789474	0.126608	0.876113	0.914101	PAWR,5074:up|EVA1B,55194:down|ADNP,23394:down	http://amigo.geneontology.org/amigo/term/GO:0009605
endoplasmic reticulum membrane	Cellular Component	GO:0005789	1	978	38	18190	0.0263158	0.0537658	0.877822	0.914594	ALG10,84920:up	http://amigo.geneontology.org/amigo/term/GO:0005789
negative regulation of cellular protein metabolic process	Biological Process	GO:0032269	1	978	38	18190	0.0263158	0.0537658	0.877822	0.914594	MYC,4609:up	http://amigo.geneontology.org/amigo/term/GO:0032269
signal transduction	Biological Process	GO:0007165	9	5647	38	18190	0.236842	0.310445	0.878366	0.914594	LEFTY2,7044:down|MPZL1,9019:down|MYC,4609:up|TNFSF15,9966:down|PAWR,5074:up|TBC1D3I,102724862:down|SOX2,6657:down|TSKU,25987:down|LINGO1,84894:up	http://amigo.geneontology.org/amigo/term/GO:0007165
transmembrane transporter activity	Molecular Function	GO:0022857	1	990	38	18190	0.0263158	0.0544255	0.881021	0.916738	GJB2,2706:up	http://amigo.geneontology.org/amigo/term/GO:0022857
membrane-bounded vesicle	Cellular Component	GO:0031988	5	3511	38	18190	0.131579	0.193018	0.882555	0.917714	ENTPD1,953:up|SNX22,79856:down|MARCKS,4082:down|LEFTY2,7044:down|HIST1H2AG,8969:down	http://amigo.geneontology.org/amigo/term/GO:0031988
nuclear outer membrane-endoplasmic reticulum membrane network	Cellular Component	GO:0042175	1	999	38	18190	0.0263158	0.0549203	0.883366	0.91787	ALG10,84920:up	http://amigo.geneontology.org/amigo/term/GO:0042175
multi-organism process	Biological Process	GO:0051704	3	2344	38	18190	0.0789474	0.128862	0.883897	0.91787	ZGLP1,100125288:down|PAWR,5074:up|GJB2,2706:up	http://amigo.geneontology.org/amigo/term/GO:0051704
ion transmembrane transport	Biological Process	GO:0034220	1	1008	38	18190	0.0263158	0.0554151	0.885667	0.919088	PAWR,5074:up	http://amigo.geneontology.org/amigo/term/GO:0034220
hydrolase activity	Molecular Function	GO:0016787	3	2372	38	18190	0.0789474	0.130401	0.888969	0.921894	ENTPD1,953:up|YDJC,150223:up|PDP2,57546:up	http://amigo.geneontology.org/amigo/term/GO:0016787
cation transport	Biological Process	GO:0006812	1	1024	38	18190	0.0263158	0.0562947	0.889648	0.921977	PAWR,5074:up	http://amigo.geneontology.org/amigo/term/GO:0006812
cellular_component	Cellular Component	GO:0005575	35	17318	38	18190	0.921053	0.952062	0.89279	0.924611	MIDN,90007:down|MPZL1,9019:down|RGPD4,285190:up|SNX22,79856:down|PAWR,5074:up|HIST1H2AG,8969:down|ALG10,84920:up|LINGO1,84894:up|SACS,26278:down|NACC1,112939:down|POU5F1B,5462:up|MYC,4609:up|DYLX2,9856:up|MARCKS,4082:down|SP5,389058:down|LEFTY2,7044:down|ZNF84,7637:up|GJB2,2706:up|MBNL3,55796:up|PDP2,57546:up|POU2F1,5451:down|ZGLP1,100125288:down|BLOC1S4,55330:up|SOX2,6657:down|TSKU,25987:down|EN…	http://amigo.geneontology.org/amigo/term/GO:0005575
negative regulation of protein metabolic process	Biological Process	GO:0051248	1	1041	38	18190	0.0263158	0.0572292	0.89373	0.924962	MYC,4609:up	http://amigo.geneontology.org/amigo/term/GO:0051248
integral component of membrane	Cellular Component	GO:0016021	8	5258	38	18190	0.210526	0.28906	0.897297	0.927165	ENTPD1,953:up|MPZL1,9019:down|GJB2,2706:up|DYLX2,9856:up|TNFSF15,9966:down|EVA1B,55194:down|LINGO1,84894:up|ALG10,84920:up	http://amigo.geneontology.org/amigo/term/GO:0016021
regulation of localization	Biological Process	GO:0032879	3	2421	38	18190	0.0789474	0.133095	0.89739	0.927165	MIDN,90007:down|PAWR,5074:up|MARCKS,4082:down	http://amigo.geneontology.org/amigo/term/GO:0032879
microtubule cytoskeleton	Cellular Component	GO:0015630	1	1058	38	18190	0.0263158	0.0581638	0.897665	0.927165	MARCKS,4082:down	http://amigo.geneontology.org/amigo/term/GO:0015630
vesicle	Cellular Component	GO:0031982	5	3632	38	18190	0.131579	0.19967	0.900828	0.929383	ENTPD1,953:up|SNX22,79856:down|MARCKS,4082:down|LEFTY2,7044:down|HIST1H2AG,8969:down	http://amigo.geneontology.org/amigo/term/GO:0031982
oxoacid metabolic process	Biological Process	GO:0043436	1	1073	38	18190	0.0263158	0.0589885	0.901018	0.929383	PDP2,57546:up	http://amigo.geneontology.org/amigo/term/GO:0043436
organic acid metabolic process	Biological Process	GO:0006082	1	1090	38	18190	0.0263158	0.059923	0.90469	0.932545	PDP2,57546:up	http://amigo.geneontology.org/amigo/term/GO:0006082
membrane protein complex	Cellular Component	GO:0098796	1	1097	38	18190	0.0263158	0.0603079	0.906163	0.933439	GJB2,2706:up	http://amigo.geneontology.org/amigo/term/GO:0098796
epithelium development	Biological Process	GO:0060429	1	1112	38	18190	0.0263158	0.0611325	0.909245	0.935988	MYC,4609:up	http://amigo.geneontology.org/amigo/term/GO:0060429
anatomical structure formation involved in morphogenesis	Biological Process	GO:0048646	1	1125	38	18190	0.0263158	0.0618472	0.911837	0.937686	SOX2,6657:down	http://amigo.geneontology.org/amigo/term/GO:0048646
intrinsic component of membrane	Cellular Component	GO:0031224	8	5379	38	18190	0.210526	0.295712	0.912113	0.937686	ENTPD1,953:up|MPZL1,9019:down|GJB2,2706:up|DYLX2,9856:up|TNFSF15,9966:down|EVA1B,55194:down|LINGO1,84894:up|ALG10,84920:up	http://amigo.geneontology.org/amigo/term/GO:0031224
organophosphate metabolic process	Biological Process	GO:0019637	1	1132	38	18190	0.0263158	0.062232	0.913202	0.938179	ADNP,23394:down	http://amigo.geneontology.org/amigo/term/GO:0019637
endoplasmic reticulum part	Cellular Component	GO:0044432	1	1152	38	18190	0.0263158	0.0633315	0.91699	0.941443	ALG10,84920:up	http://amigo.geneontology.org/amigo/term/GO:0044432
peptidyl-amino acid modification	Biological Process	GO:0018193	1	1167	38	18190	0.0263158	0.0641561	0.919726	0.943623	ADNP,23394:down	http://amigo.geneontology.org/amigo/term/GO:0018193
anion binding	Molecular Function	GO:0043168	3	2609	38	18190	0.0789474	0.14343	0.924781	0.947936	ENTPD1,953:up|SNX22,79856:down|MARCKS,4082:down	http://amigo.geneontology.org/amigo/term/GO:0043168
small molecule binding	Molecular Function	GO:0036094	3	2612	38	18190	0.0789474	0.143595	0.925161	0.947936	ENTPD1,953:up|RAVER1,125950:down|MARCKS,4082:down	http://amigo.geneontology.org/amigo/term/GO:0036094
cytoskeleton	Cellular Component	GO:0005856	2	1975	38	18190	0.0526316	0.108576	0.92882	0.951052	PAWR,5074:up|MARCKS,4082:down	http://amigo.geneontology.org/amigo/term/GO:0005856
cytoplasmic transport	Biological Process	GO:0016482	1	1241	38	18190	0.0263158	0.0682243	0.931985	0.953659	RGPD4,285190:up	http://amigo.geneontology.org/amigo/term/GO:0016482
transporter activity	Molecular Function	GO:0005215	1	1261	38	18190	0.0263158	0.0693238	0.934973	0.956081	GJB2,2706:up	http://amigo.geneontology.org/amigo/term/GO:0005215
extracellular exosome	Cellular Component	GO:0070062	3	2725	38	18190	0.0789474	0.149808	0.938272	0.958291	ENTPD1,953:up|MARCKS,4082:down|HIST1H2AG,8969:down	http://amigo.geneontology.org/amigo/term/GO:0070062
extracellular membrane-bounded organelle	Cellular Component	GO:0065010	3	2726	38	18190	0.0789474	0.149863	0.938378	0.958291	ENTPD1,953:up|MARCKS,4082:down|HIST1H2AG,8969:down	http://amigo.geneontology.org/amigo/term/GO:0065010
extracellular vesicle	Cellular Component	GO:1903561	3	2738	38	18190	0.0789474	0.150522	0.939641	0.958416	ENTPD1,953:up|MARCKS,4082:down|HIST1H2AG,8969:down	http://amigo.geneontology.org/amigo/term/GO:1903561
extracellular organelle	Cellular Component	GO:0043230	3	2739	38	18190	0.0789474	0.150577	0.939746	0.958416	ENTPD1,953:up|MARCKS,4082:down|HIST1H2AG,8969:down	http://amigo.geneontology.org/amigo/term/GO:0043230
single-organism catabolic process	Biological Process	GO:0044712	1	1302	38	18190	0.0263158	0.0715778	0.940703	0.958757	EVA1B,55194:down	http://amigo.geneontology.org/amigo/term/GO:0044712
molecular function regulator	Molecular Function	GO:0098772	1	1333	38	18190	0.0263158	0.073282	0.944706	0.9622	TBC1D3I,102724862:down	http://amigo.geneontology.org/amigo/term/GO:0098772
carbohydrate derivative binding	Molecular Function	GO:0097367	2	2188	38	18190	0.0526316	0.120286	0.952617	0.969616	ENTPD1,953:up|MARCKS,4082:down	http://amigo.geneontology.org/amigo/term/GO:0097367
organonitrogen compound biosynthetic process	Biological Process	GO:1901566	1	1418	38	18190	0.0263158	0.0779549	0.954379	0.970769	ADNP,23394:down	http://amigo.geneontology.org/amigo/term/GO:1901566
regulation of response to stress	Biological Process	GO:0080134	1	1430	38	18190	0.0263158	0.0786146	0.955605	0.971374	MYC,4609:up	http://amigo.geneontology.org/amigo/term/GO:0080134
ATP binding	Molecular Function	GO:0005524	1	1447	38	18190	0.0263158	0.0795492	0.957286	0.972441	ENTPD1,953:up	http://amigo.geneontology.org/amigo/term/GO:0005524
adenyl ribonucleotide binding	Molecular Function	GO:0032559	1	1484	38	18190	0.0263158	0.0815833	0.960734	0.974829	ENTPD1,953:up	http://amigo.geneontology.org/amigo/term/GO:0032559
adenyl nucleotide binding	Molecular Function	GO:0030554	1	1495	38	18190	0.0263158	0.082188	0.961706	0.974829	ENTPD1,953:up	http://amigo.geneontology.org/amigo/term/GO:0030554
nucleotide binding	Molecular Function	GO:0000166	2	2302	38	18190	0.0526316	0.126553	0.962094	0.974829	ENTPD1,953:up|RAVER1,125950:down	http://amigo.geneontology.org/amigo/term/GO:0000166
nucleoside phosphate binding	Molecular Function	GO:1901265	2	2303	38	18190	0.0526316	0.126608	0.962169	0.974829	ENTPD1,953:up|RAVER1,125950:down	http://amigo.geneontology.org/amigo/term/GO:1901265
ion transport	Biological Process	GO:0006811	1	1517	38	18190	0.0263158	0.0833975	0.963579	0.975616	PAWR,5074:up	http://amigo.geneontology.org/amigo/term/GO:0006811
bounding membrane of organelle	Cellular Component	GO:0098588	2	2339	38	18190	0.0526316	0.128587	0.96477	0.976179	ALG10,84920:up|DYLX2,9856:up	http://amigo.geneontology.org/amigo/term/GO:0098588
organelle membrane	Cellular Component	GO:0031090	3	3073	38	18190	0.0789474	0.168939	0.966768	0.977559	SNX22,79856:down|ALG10,84920:up|DYLX2,9856:up	http://amigo.geneontology.org/amigo/term/GO:0031090
endomembrane system	Cellular Component	GO:0012505	4	3772	38	18190	0.105263	0.207367	0.969421	0.979598	POU2F1,5451:down|LEFTY2,7044:down|ALG10,84920:up|DYLX2,9856:up	http://amigo.geneontology.org/amigo/term/GO:0012505
purine ribonucleoside triphosphate binding	Molecular Function	GO:0035639	1	1778	38	18190	0.0263158	0.097746	0.980016	0.987197	ENTPD1,953:up	http://amigo.geneontology.org/amigo/term/GO:0035639
purine ribonucleoside binding	Molecular Function	GO:0032550	1	1788	38	18190	0.0263158	0.0982958	0.980474	0.987197	ENTPD1,953:up	http://amigo.geneontology.org/amigo/term/GO:0032550
ribonucleoside binding	Molecular Function	GO:0032549	1	1791	38	18190	0.0263158	0.0984607	0.98061	0.987197	ENTPD1,953:up	http://amigo.geneontology.org/amigo/term/GO:0032549
purine nucleoside binding	Molecular Function	GO:0001883	1	1791	38	18190	0.0263158	0.0984607	0.98061	0.987197	ENTPD1,953:up	http://amigo.geneontology.org/amigo/term/GO:0001883
nucleoside binding	Molecular Function	GO:0001882	1	1798	38	18190	0.0263158	0.0988455	0.980922	0.987197	ENTPD1,953:up	http://amigo.geneontology.org/amigo/term/GO:0001882
purine ribonucleotide binding	Molecular Function	GO:0032555	1	1820	38	18190	0.0263158	0.100055	0.981872	0.987197	ENTPD1,953:up	http://amigo.geneontology.org/amigo/term/GO:0032555
purine nucleotide binding	Molecular Function	GO:0017076	1	1833	38	18190	0.0263158	0.10077	0.982412	0.987197	ENTPD1,953:up	http://amigo.geneontology.org/amigo/term/GO:0017076
ribonucleotide binding	Molecular Function	GO:0032553	1	1835	38	18190	0.0263158	0.10088	0.982494	0.987197	ENTPD1,953:up	http://amigo.geneontology.org/amigo/term/GO:0032553
membrane part	Cellular Component	GO:0044425	8	6465	38	18190	0.210526	0.355415	0.98271	0.987197	ENTPD1,953:up|MPZL1,9019:down|GJB2,2706:up|DYLX2,9856:up|TNFSF15,9966:down|EVA1B,55194:down|LINGO1,84894:up|ALG10,84920:up	http://amigo.geneontology.org/amigo/term/GO:0044425
membrane	Cellular Component	GO:0016020	12	8774	38	18190	0.315789	0.482353	0.987695	0.991165	ENTPD1,953:up|MPZL1,9019:down|GJB2,2706:up|DYLX2,9856:up|SNX22,79856:down|TNFSF15,9966:down|PAWR,5074:up|MARCKS,4082:down|EVA1B,55194:down|TBC1D3I,102724862:down|LINGO1,84894:up|ALG10,84920:up	http://amigo.geneontology.org/amigo/term/GO:0016020
whole membrane	Cellular Component	GO:0098805	1	2009	38	18190	0.0263158	0.110445	0.988346	0.991165	DYLX2,9856:up	http://amigo.geneontology.org/amigo/term/GO:0098805
cellular catabolic process	Biological Process	GO:0044248	1	2018	38	18190	0.0263158	0.11094	0.98859	0.991165	EVA1B,55194:down	http://amigo.geneontology.org/amigo/term/GO:0044248
organonitrogen compound metabolic process	Biological Process	GO:1901564	1	2215	38	18190	0.0263158	0.12177	0.992842	0.99477	ADNP,23394:down	http://amigo.geneontology.org/amigo/term/GO:1901564
transferase activity	Molecular Function	GO:0016740	1	2254	38	18190	0.0263158	0.123914	0.993478	0.99477	ALG10,84920:up	http://amigo.geneontology.org/amigo/term/GO:0016740
catabolic process	Biological Process	GO:0009056	1	2361	38	18190	0.0263158	0.129797	0.994952	0.995599	EVA1B,55194:down	http://amigo.geneontology.org/amigo/term/GO:0009056
catalytic activity	Molecular Function	GO:0003824	4	5563	38	18190	0.105263	0.305827	0.99918	0.99918	ENTPD1,953:up|YDJC,150223:up|PDP2,57546:up|ALG10,84920:up	http://amigo.geneontology.org/amigo/term/GO:0003824

## Sheet: Biological Process
#Term	Database	ID	Input number	Background number	All input number	All background number	Input frequency	Background frequency	P-Value	Corrected P-Value	input_gene	Hyperlink_change
regulation of cysteine-type endopeptidase activity	Biological Process	GO:2000116	4	211	38	18190	0.105263	0.0115998	0.000953608	0.183282	TNFSF15,9966:down|PAWR,5074:up|MYC,4609:up|SOX2,6657:down	http://amigo.geneontology.org/amigo/term/GO:2000116
response to gonadotropin	Biological Process	GO:0034698	2	29	38	18190	0.0526316	0.00159428	0.00166499	0.183282	PAWR,5074:up|GJB2,2706:up	http://amigo.geneontology.org/amigo/term/GO:0034698
positive regulation of metanephric cap mesenchymal cell proliferation	Biological Process	GO:0090096	1	1	38	18190	0.0263158	5.49753e-05	0.00208906	0.183282	MYC,4609:up	http://amigo.geneontology.org/amigo/term/GO:0090096
positive regulation of relaxation of smooth muscle	Biological Process	GO:1901082	1	1	38	18190	0.0263158	5.49753e-05	0.00208906	0.183282	PAWR,5074:up	http://amigo.geneontology.org/amigo/term/GO:1901082
respiratory chain complex II assembly	Biological Process	GO:0034552	1	1	38	18190	0.0263158	5.49753e-05	0.00208906	0.183282	SDHAF1,644096:up	http://amigo.geneontology.org/amigo/term/GO:0034552
mitochondrial respiratory chain complex II biogenesis	Biological Process	GO:0097032	1	1	38	18190	0.0263158	5.49753e-05	0.00208906	0.183282	SDHAF1,644096:up	http://amigo.geneontology.org/amigo/term/GO:0097032
mitochondrial respiratory chain complex II assembly	Biological Process	GO:0034553	1	1	38	18190	0.0263158	5.49753e-05	0.00208906	0.183282	SDHAF1,644096:up	http://amigo.geneontology.org/amigo/term/GO:0034553
regulation of metanephric cap mesenchymal cell proliferation	Biological Process	GO:0090095	1	1	38	18190	0.0263158	5.49753e-05	0.00208906	0.183282	MYC,4609:up	http://amigo.geneontology.org/amigo/term/GO:0090095
regulation of relaxation of smooth muscle	Biological Process	GO:1901080	1	1	38	18190	0.0263158	5.49753e-05	0.00208906	0.183282	PAWR,5074:up	http://amigo.geneontology.org/amigo/term/GO:1901080
positive regulation of cysteine-type endopeptidase activity	Biological Process	GO:2001056	3	128	38	18190	0.0789474	0.00703683	0.00239855	0.183282	TNFSF15,9966:down|PAWR,5074:up|MYC,4609:up	http://amigo.geneontology.org/amigo/term/GO:2001056
negative regulation of transcription, DNA-templated	Biological Process	GO:0045892	8	1181	38	18190	0.210526	0.0649258	0.00262199	0.183282	NACC1,112939:down|MYC,4609:up|PURB,5814:down|POU2F1,5451:down|PAWR,5074:up|ZGLP1,100125288:down|HIST1H2AG,8969:down|SOX2,6657:down	http://amigo.geneontology.org/amigo/term/GO:0045892
regulation of glycoprotein biosynthetic process	Biological Process	GO:0010559	2	38	38	18190	0.0526316	0.00208906	0.00284905	0.183282	PAWR,5074:up|ADNP,23394:down	http://amigo.geneontology.org/amigo/term/GO:0010559
positive regulation of endopeptidase activity	Biological Process	GO:0010950	3	142	38	18190	0.0789474	0.00780649	0.00321723	0.183282	TNFSF15,9966:down|PAWR,5074:up|MYC,4609:up	http://amigo.geneontology.org/amigo/term/GO:0010950
negative regulation of nucleic acid-templated transcription	Biological Process	GO:1903507	8	1223	38	18190	0.210526	0.0672347	0.00325648	0.183282	NACC1,112939:down|MYC,4609:up|PURB,5814:down|POU2F1,5451:down|PAWR,5074:up|ZGLP1,100125288:down|HIST1H2AG,8969:down|SOX2,6657:down	http://amigo.geneontology.org/amigo/term/GO:1903507
negative regulation of gene expression	Biological Process	GO:0010629	9	1514	38	18190	0.236842	0.0832325	0.00333026	0.183282	NACC1,112939:down|ADNP,23394:down|MYC,4609:up|PURB,5814:down|POU2F1,5451:down|ZGLP1,100125288:down|PAWR,5074:up|HIST1H2AG,8969:down|SOX2,6657:down	http://amigo.geneontology.org/amigo/term/GO:0010629
negative regulation of RNA biosynthetic process	Biological Process	GO:1902679	8	1238	38	18190	0.210526	0.0680594	0.00351028	0.183282	NACC1,112939:down|MYC,4609:up|PURB,5814:down|POU2F1,5451:down|PAWR,5074:up|ZGLP1,100125288:down|HIST1H2AG,8969:down|SOX2,6657:down	http://amigo.geneontology.org/amigo/term/GO:1902679
regulation of glycoprotein metabolic process	Biological Process	GO:1903018	2	43	38	18190	0.0526316	0.00236394	0.00363562	0.183282	PAWR,5074:up|ADNP,23394:down	http://amigo.geneontology.org/amigo/term/GO:1903018
cell-cell signaling	Biological Process	GO:0007267	9	1537	38	18190	0.236842	0.084497	0.00368557	0.183282	MIDN,90007:down|MPZL1,9019:down|ADNP,23394:down|GJB2,2706:up|MYC,4609:up|MARCKS,4082:down|BLOC1S4,55330:up|SOX2,6657:down|TSKU,25987:down	http://amigo.geneontology.org/amigo/term/GO:0007267
positive regulation of peptidase activity	Biological Process	GO:0010952	3	153	38	18190	0.0789474	0.00841121	0.00396747	0.183282	TNFSF15,9966:down|PAWR,5074:up|MYC,4609:up	http://amigo.geneontology.org/amigo/term/GO:0010952
metanephric cap mesenchymal cell proliferation involved in metanephros development	Biological Process	GO:0090094	1	2	38	18190	0.0263158	0.000109951	0.00417387	0.183282	MYC,4609:up	http://amigo.geneontology.org/amigo/term/GO:0090094
metanephric cap morphogenesis	Biological Process	GO:0072186	1	2	38	18190	0.0263158	0.000109951	0.00417387	0.183282	MYC,4609:up	http://amigo.geneontology.org/amigo/term/GO:0072186
positive regulation of hindgut contraction	Biological Process	GO:0060450	1	2	38	18190	0.0263158	0.000109951	0.00417387	0.183282	PAWR,5074:up	http://amigo.geneontology.org/amigo/term/GO:0060450
metanephric cap development	Biological Process	GO:0072185	1	2	38	18190	0.0263158	0.000109951	0.00417387	0.183282	MYC,4609:up	http://amigo.geneontology.org/amigo/term/GO:0072185
positive regulation of amyloid precursor protein biosynthetic process	Biological Process	GO:0042986	1	2	38	18190	0.0263158	0.000109951	0.00417387	0.183282	PAWR,5074:up	http://amigo.geneontology.org/amigo/term/GO:0042986
negative regulation of RNA metabolic process	Biological Process	GO:0051253	8	1278	38	18190	0.210526	0.0702584	0.00426349	0.183282	NACC1,112939:down|MYC,4609:up|PURB,5814:down|POU2F1,5451:down|PAWR,5074:up|ZGLP1,100125288:down|HIST1H2AG,8969:down|SOX2,6657:down	http://amigo.geneontology.org/amigo/term/GO:0051253
regulation of phosphorus metabolic process	Biological Process	GO:0051174	9	1605	38	18190	0.236842	0.0882353	0.0049155	0.183282	MIDN,90007:down|LEFTY2,7044:down|ADNP,23394:down|MYC,4609:up|PDP2,57546:up|PAWR,5074:up|TNFSF15,9966:down|MARCKS,4082:down|SOX2,6657:down	http://amigo.geneontology.org/amigo/term/GO:0051174
regulation of neuron differentiation	Biological Process	GO:0045664	5	546	38	18190	0.131579	0.0300165	0.00529824	0.183282	MARCKS,4082:down|ADNP,23394:down|SOX2,6657:down|DYLX2,9856:up|LINGO1,84894:up	http://amigo.geneontology.org/amigo/term/GO:0045664
neuron projection development	Biological Process	GO:0031175	6	796	38	18190	0.157895	0.0437603	0.00574231	0.183282	MARCKS,4082:down|ADNP,23394:down|BLOC1S4,55330:up|DYLX2,9856:up|LINGO1,84894:up|TSKU,25987:down	http://amigo.geneontology.org/amigo/term/GO:0031175
positive regulation of relaxation of muscle	Biological Process	GO:1901079	1	3	38	18190	0.0263158	0.000164926	0.00625444	0.183282	PAWR,5074:up	http://amigo.geneontology.org/amigo/term/GO:1901079
hindgut contraction	Biological Process	GO:0043133	1	3	38	18190	0.0263158	0.000164926	0.00625444	0.183282	PAWR,5074:up	http://amigo.geneontology.org/amigo/term/GO:0043133
response to human chorionic gonadotropin	Biological Process	GO:0044752	1	3	38	18190	0.0263158	0.000164926	0.00625444	0.183282	GJB2,2706:up	http://amigo.geneontology.org/amigo/term/GO:0044752
positive regulation of protein kinase C activity	Biological Process	GO:1900020	1	3	38	18190	0.0263158	0.000164926	0.00625444	0.183282	MARCKS,4082:down	http://amigo.geneontology.org/amigo/term/GO:1900020
regulation of protein kinase C activity	Biological Process	GO:1900019	1	3	38	18190	0.0263158	0.000164926	0.00625444	0.183282	MARCKS,4082:down	http://amigo.geneontology.org/amigo/term/GO:1900019
ciliary body morphogenesis	Biological Process	GO:0061073	1	3	38	18190	0.0263158	0.000164926	0.00625444	0.183282	TSKU,25987:down	http://amigo.geneontology.org/amigo/term/GO:0061073
positive regulation of leukocyte tethering or rolling	Biological Process	GO:1903238	1	3	38	18190	0.0263158	0.000164926	0.00625444	0.183282	PAWR,5074:up	http://amigo.geneontology.org/amigo/term/GO:1903238
cellular response to vitamin E	Biological Process	GO:0071306	1	3	38	18190	0.0263158	0.000164926	0.00625444	0.183282	PAWR,5074:up	http://amigo.geneontology.org/amigo/term/GO:0071306
nitric oxide homeostasis	Biological Process	GO:0033484	1	3	38	18190	0.0263158	0.000164926	0.00625444	0.183282	ADNP,23394:down	http://amigo.geneontology.org/amigo/term/GO:0033484
regulation of hindgut contraction	Biological Process	GO:0043134	1	3	38	18190	0.0263158	0.000164926	0.00625444	0.183282	PAWR,5074:up	http://amigo.geneontology.org/amigo/term/GO:0043134
negative regulation of cellular macromolecule biosynthetic process	Biological Process	GO:2000113	8	1364	38	18190	0.210526	0.0749863	0.00630775	0.183282	NACC1,112939:down|MYC,4609:up|PURB,5814:down|POU2F1,5451:down|PAWR,5074:up|ZGLP1,100125288:down|HIST1H2AG,8969:down|SOX2,6657:down	http://amigo.geneontology.org/amigo/term/GO:2000113
regulation of endopeptidase activity	Biological Process	GO:0052548	4	363	38	18190	0.105263	0.019956	0.00674325	0.185933	TNFSF15,9966:down|PAWR,5074:up|MYC,4609:up|SOX2,6657:down	http://amigo.geneontology.org/amigo/term/GO:0052548
negative regulation of neuron differentiation	Biological Process	GO:0045665	3	186	38	18190	0.0789474	0.0102254	0.00682335	0.185933	SOX2,6657:down|DYLX2,9856:up|LINGO1,84894:up	http://amigo.geneontology.org/amigo/term/GO:0045665
negative regulation of nucleobase-containing compound metabolic process	Biological Process	GO:0045934	8	1412	38	18190	0.210526	0.0776251	0.0077378	0.185933	NACC1,112939:down|MYC,4609:up|PURB,5814:down|POU2F1,5451:down|PAWR,5074:up|ZGLP1,100125288:down|HIST1H2AG,8969:down|SOX2,6657:down	http://amigo.geneontology.org/amigo/term/GO:0045934
regulation of cysteine-type endopeptidase activity involved in apoptotic process	Biological Process	GO:0043281	3	198	38	18190	0.0789474	0.0108851	0.00809909	0.185933	TNFSF15,9966:down|MYC,4609:up|SOX2,6657:down	http://amigo.geneontology.org/amigo/term/GO:0043281
regulation of peptidase activity	Biological Process	GO:0052547	4	383	38	18190	0.105263	0.0210555	0.00811937	0.185933	TNFSF15,9966:down|PAWR,5074:up|MYC,4609:up|SOX2,6657:down	http://amigo.geneontology.org/amigo/term/GO:0052547
kidney mesenchyme morphogenesis	Biological Process	GO:0072131	1	4	38	18190	0.0263158	0.000219901	0.00833078	0.185933	MYC,4609:up	http://amigo.geneontology.org/amigo/term/GO:0072131
regulation of neutrophil extravasation	Biological Process	GO:2000389	1	4	38	18190	0.0263158	0.000219901	0.00833078	0.185933	PAWR,5074:up	http://amigo.geneontology.org/amigo/term/GO:2000389
regulation of neuronal action potential	Biological Process	GO:0098908	1	4	38	18190	0.0263158	0.000219901	0.00833078	0.185933	PAWR,5074:up	http://amigo.geneontology.org/amigo/term/GO:0098908
regulation of protein ADP-ribosylation	Biological Process	GO:0010835	1	4	38	18190	0.0263158	0.000219901	0.00833078	0.185933	ADNP,23394:down	http://amigo.geneontology.org/amigo/term/GO:0010835
positive regulation of neutrophil extravasation	Biological Process	GO:2000391	1	4	38	18190	0.0263158	0.000219901	0.00833078	0.185933	PAWR,5074:up	http://amigo.geneontology.org/amigo/term/GO:2000391
calcium ion import into cell	Biological Process	GO:1990035	1	4	38	18190	0.0263158	0.000219901	0.00833078	0.185933	PAWR,5074:up	http://amigo.geneontology.org/amigo/term/GO:1990035
metanephric mesenchyme morphogenesis	Biological Process	GO:0072133	1	4	38	18190	0.0263158	0.000219901	0.00833078	0.185933	MYC,4609:up	http://amigo.geneontology.org/amigo/term/GO:0072133
corpus callosum morphogenesis	Biological Process	GO:0021540	1	4	38	18190	0.0263158	0.000219901	0.00833078	0.185933	TSKU,25987:down	http://amigo.geneontology.org/amigo/term/GO:0021540
negative regulation of macromolecule biosynthetic process	Biological Process	GO:0010558	8	1452	38	18190	0.210526	0.0798241	0.00910861	0.200389	NACC1,112939:down|MYC,4609:up|PURB,5814:down|POU2F1,5451:down|PAWR,5074:up|ZGLP1,100125288:down|HIST1H2AG,8969:down|SOX2,6657:down	http://amigo.geneontology.org/amigo/term/GO:0010558
regulation of neuron projection development	Biological Process	GO:0010975	4	400	38	18190	0.105263	0.0219901	0.00942551	0.204441	MARCKS,4082:down|ADNP,23394:down|DYLX2,9856:up|LINGO1,84894:up	http://amigo.geneontology.org/amigo/term/GO:0010975
anterior commissure morphogenesis	Biological Process	GO:0021960	1	5	38	18190	0.0263158	0.000274876	0.0104029	0.222506	TSKU,25987:down	http://amigo.geneontology.org/amigo/term/GO:0021960
neuron differentiation	Biological Process	GO:0030182	7	1188	38	18190	0.184211	0.0653106	0.0105521	0.222606	MARCKS,4082:down|ADNP,23394:down|BLOC1S4,55330:up|SOX2,6657:down|DYLX2,9856:up|LINGO1,84894:up|TSKU,25987:down	http://amigo.geneontology.org/amigo/term/GO:0030182
regulation of neurogenesis	Biological Process	GO:0050767	5	657	38	18190	0.131579	0.0361187	0.0113371	0.235266	MARCKS,4082:down|ADNP,23394:down|SOX2,6657:down|DYLX2,9856:up|LINGO1,84894:up	http://amigo.geneontology.org/amigo/term/GO:0050767
negative regulation of cellular biosynthetic process	Biological Process	GO:0031327	8	1511	38	18190	0.210526	0.0830676	0.0114577	0.235266	NACC1,112939:down|MYC,4609:up|PURB,5814:down|POU2F1,5451:down|PAWR,5074:up|ZGLP1,100125288:down|HIST1H2AG,8969:down|SOX2,6657:down	http://amigo.geneontology.org/amigo/term/GO:0031327
neuron development	Biological Process	GO:0048666	6	930	38	18190	0.157895	0.051127	0.0119416	0.236258	MARCKS,4082:down|ADNP,23394:down|BLOC1S4,55330:up|DYLX2,9856:up|LINGO1,84894:up|TSKU,25987:down	http://amigo.geneontology.org/amigo/term/GO:0048666
response to iron(II) ion	Biological Process	GO:0010040	1	6	38	18190	0.0263158	0.000329852	0.0124708	0.236258	PAWR,5074:up	http://amigo.geneontology.org/amigo/term/GO:0010040
negative regulation of monocyte differentiation	Biological Process	GO:0045656	1	6	38	18190	0.0263158	0.000329852	0.0124708	0.236258	MYC,4609:up	http://amigo.geneontology.org/amigo/term/GO:0045656
negative regulation of hexokinase activity	Biological Process	GO:1903300	1	6	38	18190	0.0263158	0.000329852	0.0124708	0.236258	MIDN,90007:down	http://amigo.geneontology.org/amigo/term/GO:1903300
negative regulation of glucokinase activity	Biological Process	GO:0033132	1	6	38	18190	0.0263158	0.000329852	0.0124708	0.236258	MIDN,90007:down	http://amigo.geneontology.org/amigo/term/GO:0033132
negative regulation of nitrogen compound metabolic process	Biological Process	GO:0051172	8	1536	38	18190	0.210526	0.084442	0.01258	0.236258	NACC1,112939:down|MYC,4609:up|PURB,5814:down|POU2F1,5451:down|PAWR,5074:up|ZGLP1,100125288:down|HIST1H2AG,8969:down|SOX2,6657:down	http://amigo.geneontology.org/amigo/term/GO:0051172
negative regulation of biosynthetic process	Biological Process	GO:0009890	8	1536	38	18190	0.210526	0.084442	0.01258	0.236258	NACC1,112939:down|MYC,4609:up|PURB,5814:down|POU2F1,5451:down|PAWR,5074:up|ZGLP1,100125288:down|HIST1H2AG,8969:down|SOX2,6657:down	http://amigo.geneontology.org/amigo/term/GO:0009890
negative regulation of neurogenesis	Biological Process	GO:0050768	3	236	38	18190	0.0789474	0.0129742	0.0130227	0.239271	SOX2,6657:down|DYLX2,9856:up|LINGO1,84894:up	http://amigo.geneontology.org/amigo/term/GO:0050768
regulation of cell differentiation	Biological Process	GO:0045595	8	1546	38	18190	0.210526	0.0849918	0.0130512	0.239271	ADNP,23394:down|MYC,4609:up|DYLX2,9856:up|MBNL3,55796:up|PURB,5814:down|MARCKS,4082:down|SOX2,6657:down|LINGO1,84894:up	http://amigo.geneontology.org/amigo/term/GO:0045595
negative regulation of cell differentiation	Biological Process	GO:0045596	5	698	38	18190	0.131579	0.0383727	0.0144364	0.251495	MYC,4609:up|SOX2,6657:down|DYLX2,9856:up|LINGO1,84894:up|MBNL3,55796:up	http://amigo.geneontology.org/amigo/term/GO:0045596
cellular response to follicle-stimulating hormone stimulus	Biological Process	GO:0071372	1	7	38	18190	0.0263158	0.000384827	0.0145345	0.251495	PAWR,5074:up	http://amigo.geneontology.org/amigo/term/GO:0071372
positive regulation of cell proliferation involved in kidney development	Biological Process	GO:1901724	1	7	38	18190	0.0263158	0.000384827	0.0145345	0.251495	MYC,4609:up	http://amigo.geneontology.org/amigo/term/GO:1901724
activation of phospholipase D activity	Biological Process	GO:0031584	1	7	38	18190	0.0263158	0.000384827	0.0145345	0.251495	MARCKS,4082:down	http://amigo.geneontology.org/amigo/term/GO:0031584
regulation of leukocyte tethering or rolling	Biological Process	GO:1903236	1	7	38	18190	0.0263158	0.000384827	0.0145345	0.251495	PAWR,5074:up	http://amigo.geneontology.org/amigo/term/GO:1903236
regulation of phosphate metabolic process	Biological Process	GO:0019220	8	1592	38	18190	0.210526	0.0875206	0.0153901	0.256569	MIDN,90007:down|LEFTY2,7044:down|ADNP,23394:down|MYC,4609:up|PAWR,5074:up|TNFSF15,9966:down|MARCKS,4082:down|SOX2,6657:down	http://amigo.geneontology.org/amigo/term/GO:0019220
negative regulation of nervous system development	Biological Process	GO:0051961	3	257	38	18190	0.0789474	0.0141286	0.0163393	0.256569	SOX2,6657:down|DYLX2,9856:up|LINGO1,84894:up	http://amigo.geneontology.org/amigo/term/GO:0051961
activation of cysteine-type endopeptidase activity	Biological Process	GO:0097202	2	94	38	18190	0.0526316	0.00516767	0.0164615	0.256569	TNFSF15,9966:down|PAWR,5074:up	http://amigo.geneontology.org/amigo/term/GO:0097202
detection of mechanical stimulus involved in sensory perception of pain	Biological Process	GO:0050966	1	8	38	18190	0.0263158	0.000439802	0.016594	0.256569	PAWR,5074:up	http://amigo.geneontology.org/amigo/term/GO:0050966
positive regulation of transmission of nerve impulse	Biological Process	GO:0051971	1	8	38	18190	0.0263158	0.000439802	0.016594	0.256569	PAWR,5074:up	http://amigo.geneontology.org/amigo/term/GO:0051971
relaxation of smooth muscle	Biological Process	GO:0044557	1	8	38	18190	0.0263158	0.000439802	0.016594	0.256569	PAWR,5074:up	http://amigo.geneontology.org/amigo/term/GO:0044557
neutrophil extravasation	Biological Process	GO:0072672	1	8	38	18190	0.0263158	0.000439802	0.016594	0.256569	PAWR,5074:up	http://amigo.geneontology.org/amigo/term/GO:0072672
short-term memory	Biological Process	GO:0007614	1	8	38	18190	0.0263158	0.000439802	0.016594	0.256569	ADNP,23394:down	http://amigo.geneontology.org/amigo/term/GO:0007614
cell development	Biological Process	GO:0048468	9	1949	38	18190	0.236842	0.107147	0.0168122	0.256569	LEFTY2,7044:down|ADNP,23394:down|DYLX2,9856:up|ZGLP1,100125288:down|MARCKS,4082:down|BLOC1S4,55330:up|SOX2,6657:down|TSKU,25987:down|LINGO1,84894:up	http://amigo.geneontology.org/amigo/term/GO:0048468
regulation of metabolic process	Biological Process	GO:0019222	21	6742	38	18190	0.552632	0.370643	0.0168638	0.256569	MIDN,90007:down|LEFTY2,7044:down|ZNF84,7637:up|MBNL3,55796:up|POU2F1,5451:down|PDP2,57546:up|ZGLP1,100125288:down|PAWR,5074:up|HIST1H2AG,8969:down|SOX2,6657:down|TSKU,25987:down|NACC1,112939:down|ADNP,23394:down|POU5F1B,5462:up|MYC,4609:up|PURB,5814:down|TNFSF15,9966:down|MARCKS,4082:down|EVA1B,55194:down|TBC1D3I,102724862:down|SP5,389058:down	http://amigo.geneontology.org/amigo/term/GO:0019222
generation of neurons	Biological Process	GO:0048699	7	1304	38	18190	0.184211	0.0716877	0.0169935	0.256569	MARCKS,4082:down|ADNP,23394:down|BLOC1S4,55330:up|SOX2,6657:down|DYLX2,9856:up|LINGO1,84894:up|TSKU,25987:down	http://amigo.geneontology.org/amigo/term/GO:0048699
regulation of cellular metabolic process	Biological Process	GO:0031323	19	5884	38	18190	0.5	0.323474	0.0177469	0.258738	MIDN,90007:down|LEFTY2,7044:down|ZNF84,7637:up|MBNL3,55796:up|POU2F1,5451:down|PDP2,57546:up|ZGLP1,100125288:down|PAWR,5074:up|HIST1H2AG,8969:down|SOX2,6657:down|NACC1,112939:down|ADNP,23394:down|POU5F1B,5462:up|MYC,4609:up|PURB,5814:down|TNFSF15,9966:down|MARCKS,4082:down|EVA1B,55194:down|SP5,389058:down	http://amigo.geneontology.org/amigo/term/GO:0031323
negative regulation of cellular process	Biological Process	GO:0048523	15	4218	38	18190	0.394737	0.231886	0.0181424	0.258738	MIDN,90007:down|SACS,26278:down|NACC1,112939:down|ADNP,23394:down|MYC,4609:up|DYLX2,9856:up|MBNL3,55796:up|POU2F1,5451:down|PURB,5814:down|ZGLP1,100125288:down|PAWR,5074:up|HIST1H2AG,8969:down|SOX2,6657:down|TSKU,25987:down|LINGO1,84894:up	http://amigo.geneontology.org/amigo/term/GO:0048523
negative regulation of transcription from RNA polymerase II promoter	Biological Process	GO:0000122	5	740	38	18190	0.131579	0.0406817	0.0181623	0.258738	PURB,5814:down|ZGLP1,100125288:down|PAWR,5074:up|MYC,4609:up|SOX2,6657:down	http://amigo.geneontology.org/amigo/term/GO:0000122
regulation of nervous system development	Biological Process	GO:0051960	5	743	38	18190	0.131579	0.0408466	0.0184508	0.258738	MARCKS,4082:down|ADNP,23394:down|SOX2,6657:down|DYLX2,9856:up|LINGO1,84894:up	http://amigo.geneontology.org/amigo/term/GO:0051960
amyloid precursor protein biosynthetic process	Biological Process	GO:0042983	1	9	38	18190	0.0263158	0.000494777	0.0186493	0.258738	PAWR,5074:up	http://amigo.geneontology.org/amigo/term/GO:0042983
gas homeostasis	Biological Process	GO:0033483	1	9	38	18190	0.0263158	0.000494777	0.0186493	0.258738	ADNP,23394:down	http://amigo.geneontology.org/amigo/term/GO:0033483
regulation of amyloid precursor protein biosynthetic process	Biological Process	GO:0042984	1	9	38	18190	0.0263158	0.000494777	0.0186493	0.258738	PAWR,5074:up	http://amigo.geneontology.org/amigo/term/GO:0042984
endodermal cell fate specification	Biological Process	GO:0001714	1	9	38	18190	0.0263158	0.000494777	0.0186493	0.258738	SOX2,6657:down	http://amigo.geneontology.org/amigo/term/GO:0001714
cell morphogenesis involved in neuron differentiation	Biological Process	GO:0048667	4	493	38	18190	0.105263	0.0271028	0.0190052	0.2613	MARCKS,4082:down|ADNP,23394:down|LINGO1,84894:up|TSKU,25987:down	http://amigo.geneontology.org/amigo/term/GO:0048667
positive regulation of phosphate metabolic process	Biological Process	GO:0045937	6	1037	38	18190	0.157895	0.0570093	0.0195334	0.2613	TNFSF15,9966:down|PAWR,5074:up|MARCKS,4082:down|LEFTY2,7044:down|ADNP,23394:down|SOX2,6657:down	http://amigo.geneontology.org/amigo/term/GO:0045937
positive regulation of phosphorus metabolic process	Biological Process	GO:0010562	6	1037	38	18190	0.157895	0.0570093	0.0195334	0.2613	TNFSF15,9966:down|PAWR,5074:up|MARCKS,4082:down|LEFTY2,7044:down|ADNP,23394:down|SOX2,6657:down	http://amigo.geneontology.org/amigo/term/GO:0010562
cytokine metabolic process	Biological Process	GO:0042107	2	106	38	18190	0.0526316	0.00582738	0.0206328	0.2613	TNFSF15,9966:down|PAWR,5074:up	http://amigo.geneontology.org/amigo/term/GO:0042107
regulation of glucokinase activity	Biological Process	GO:0033131	1	10	38	18190	0.0263158	0.000549753	0.0207004	0.2613	MIDN,90007:down	http://amigo.geneontology.org/amigo/term/GO:0033131
negative regulation of inclusion body assembly	Biological Process	GO:0090084	1	10	38	18190	0.0263158	0.000549753	0.0207004	0.2613	SACS,26278:down	http://amigo.geneontology.org/amigo/term/GO:0090084
regulation of relaxation of muscle	Biological Process	GO:1901077	1	10	38	18190	0.0263158	0.000549753	0.0207004	0.2613	PAWR,5074:up	http://amigo.geneontology.org/amigo/term/GO:1901077
cell proliferation involved in metanephros development	Biological Process	GO:0072203	1	10	38	18190	0.0263158	0.000549753	0.0207004	0.2613	MYC,4609:up	http://amigo.geneontology.org/amigo/term/GO:0072203
regulation of phosphorylation	Biological Process	GO:0042325	7	1363	38	18190	0.184211	0.0749313	0.0211804	0.265186	MIDN,90007:down|TNFSF15,9966:down|MARCKS,4082:down|LEFTY2,7044:down|ADNP,23394:down|MYC,4609:up|SOX2,6657:down	http://amigo.geneontology.org/amigo/term/GO:0042325
regulation of hexokinase activity	Biological Process	GO:1903299	1	11	38	18190	0.0263158	0.000604728	0.0227473	0.267767	MIDN,90007:down	http://amigo.geneontology.org/amigo/term/GO:1903299
response to follicle-stimulating hormone	Biological Process	GO:0032354	1	11	38	18190	0.0263158	0.000604728	0.0227473	0.267767	PAWR,5074:up	http://amigo.geneontology.org/amigo/term/GO:0032354
lateral ventricle development	Biological Process	GO:0021670	1	11	38	18190	0.0263158	0.000604728	0.0227473	0.267767	TSKU,25987:down	http://amigo.geneontology.org/amigo/term/GO:0021670
positive regulation of action potential	Biological Process	GO:0045760	1	11	38	18190	0.0263158	0.000604728	0.0227473	0.267767	PAWR,5074:up	http://amigo.geneontology.org/amigo/term/GO:0045760
corpus callosum development	Biological Process	GO:0022038	1	11	38	18190	0.0263158	0.000604728	0.0227473	0.267767	TSKU,25987:down	http://amigo.geneontology.org/amigo/term/GO:0022038
neurogenesis	Biological Process	GO:0022008	7	1389	38	18190	0.184211	0.0763606	0.0232398	0.267767	MARCKS,4082:down|ADNP,23394:down|BLOC1S4,55330:up|SOX2,6657:down|DYLX2,9856:up|LINGO1,84894:up|TSKU,25987:down	http://amigo.geneontology.org/amigo/term/GO:0022008
positive regulation of cellular protein metabolic process	Biological Process	GO:0032270	7	1396	38	18190	0.184211	0.0767455	0.0238175	0.267767	TNFSF15,9966:down|PAWR,5074:up|MARCKS,4082:down|LEFTY2,7044:down|ADNP,23394:down|MYC,4609:up|SOX2,6657:down	http://amigo.geneontology.org/amigo/term/GO:0032270
regulation of cell projection organization	Biological Process	GO:0031344	4	529	38	18190	0.105263	0.0290819	0.023909	0.267767	MARCKS,4082:down|ADNP,23394:down|DYLX2,9856:up|LINGO1,84894:up	http://amigo.geneontology.org/amigo/term/GO:0031344
negative regulation of cell development	Biological Process	GO:0010721	3	298	38	18190	0.0789474	0.0163826	0.0240703	0.267767	SOX2,6657:down|DYLX2,9856:up|LINGO1,84894:up	http://amigo.geneontology.org/amigo/term/GO:0010721
positive regulation of cellular extravasation	Biological Process	GO:0002693	1	12	38	18190	0.0263158	0.000659703	0.0247901	0.267767	PAWR,5074:up	http://amigo.geneontology.org/amigo/term/GO:0002693
gap junction assembly	Biological Process	GO:0016264	1	12	38	18190	0.0263158	0.000659703	0.0247901	0.267767	GJB2,2706:up	http://amigo.geneontology.org/amigo/term/GO:0016264
regulation of cell proliferation involved in kidney development	Biological Process	GO:1901722	1	12	38	18190	0.0263158	0.000659703	0.0247901	0.267767	MYC,4609:up	http://amigo.geneontology.org/amigo/term/GO:1901722
positive regulation of digestive system process	Biological Process	GO:0060456	1	12	38	18190	0.0263158	0.000659703	0.0247901	0.267767	PAWR,5074:up	http://amigo.geneontology.org/amigo/term/GO:0060456
positive regulation of glucose import in response to insulin stimulus	Biological Process	GO:2001275	1	12	38	18190	0.0263158	0.000659703	0.0247901	0.267767	MARCKS,4082:down	http://amigo.geneontology.org/amigo/term/GO:2001275
regulation of acetyl-CoA biosynthetic process from pyruvate	Biological Process	GO:0010510	1	12	38	18190	0.0263158	0.000659703	0.0247901	0.267767	PDP2,57546:up	http://amigo.geneontology.org/amigo/term/GO:0010510
regulation of dendrite development	Biological Process	GO:0050773	2	117	38	18190	0.0526316	0.00643211	0.024802	0.267767	MARCKS,4082:down|DYLX2,9856:up	http://amigo.geneontology.org/amigo/term/GO:0050773
regulation of primary metabolic process	Biological Process	GO:0080090	18	5634	38	18190	0.473684	0.309731	0.0248145	0.267767	MIDN,90007:down|LEFTY2,7044:down|ZNF84,7637:up|MBNL3,55796:up|POU2F1,5451:down|PDP2,57546:up|ZGLP1,100125288:down|PAWR,5074:up|HIST1H2AG,8969:down|SOX2,6657:down|NACC1,112939:down|ADNP,23394:down|POU5F1B,5462:up|MYC,4609:up|PURB,5814:down|TNFSF15,9966:down|MARCKS,4082:down|SP5,389058:down	http://amigo.geneontology.org/amigo/term/GO:0080090
cellular carbohydrate metabolic process	Biological Process	GO:0044262	3	302	38	18190	0.0789474	0.0166025	0.0249142	0.267767	MIDN,90007:down|ADNP,23394:down|ALG10,84920:up	http://amigo.geneontology.org/amigo/term/GO:0044262
neuron projection morphogenesis	Biological Process	GO:0048812	4	536	38	18190	0.105263	0.0294667	0.0249444	0.267767	MARCKS,4082:down|ADNP,23394:down|LINGO1,84894:up|TSKU,25987:down	http://amigo.geneontology.org/amigo/term/GO:0048812
positive regulation of cysteine-type endopeptidase activity involved in apoptotic process	Biological Process	GO:0043280	2	118	38	18190	0.0526316	0.00648708	0.0251968	0.267767	TNFSF15,9966:down|MYC,4609:up	http://amigo.geneontology.org/amigo/term/GO:0043280
negative regulation of neuron projection development	Biological Process	GO:0010977	2	119	38	18190	0.0526316	0.00654206	0.0255942	0.267767	DYLX2,9856:up|LINGO1,84894:up	http://amigo.geneontology.org/amigo/term/GO:0010977
zymogen activation	Biological Process	GO:0031638	2	119	38	18190	0.0526316	0.00654206	0.0255942	0.267767	TNFSF15,9966:down|PAWR,5074:up	http://amigo.geneontology.org/amigo/term/GO:0031638
regulation of acyl-CoA biosynthetic process	Biological Process	GO:0050812	1	13	38	18190	0.0263158	0.000714678	0.0268287	0.267767	PDP2,57546:up	http://amigo.geneontology.org/amigo/term/GO:0050812
detection of temperature stimulus involved in sensory perception of pain	Biological Process	GO:0050965	1	13	38	18190	0.0263158	0.000714678	0.0268287	0.267767	PAWR,5074:up	http://amigo.geneontology.org/amigo/term/GO:0050965
glial cell fate commitment	Biological Process	GO:0021781	1	13	38	18190	0.0263158	0.000714678	0.0268287	0.267767	SOX2,6657:down	http://amigo.geneontology.org/amigo/term/GO:0021781
detection of temperature stimulus involved in sensory perception	Biological Process	GO:0050961	1	13	38	18190	0.0263158	0.000714678	0.0268287	0.267767	PAWR,5074:up	http://amigo.geneontology.org/amigo/term/GO:0050961
positive regulation of protein modification process	Biological Process	GO:0031401	6	1123	38	18190	0.157895	0.0617372	0.027668	0.267767	TNFSF15,9966:down|PAWR,5074:up|MARCKS,4082:down|LEFTY2,7044:down|ADNP,23394:down|SOX2,6657:down	http://amigo.geneontology.org/amigo/term/GO:0031401
regulation of RNA metabolic process	Biological Process	GO:0051252	13	3623	38	18190	0.342105	0.199175	0.0277691	0.267767	ZNF84,7637:up|NACC1,112939:down|POU5F1B,5462:up|ADNP,23394:down|MYC,4609:up|MBNL3,55796:up|PURB,5814:down|POU2F1,5451:down|ZGLP1,100125288:down|PAWR,5074:up|HIST1H2AG,8969:down|SP5,389058:down|SOX2,6657:down	http://amigo.geneontology.org/amigo/term/GO:0051252
regulation of cell development	Biological Process	GO:0060284	5	828	38	18190	0.131579	0.0455195	0.0279363	0.267767	MARCKS,4082:down|ADNP,23394:down|SOX2,6657:down|DYLX2,9856:up|LINGO1,84894:up	http://amigo.geneontology.org/amigo/term/GO:0060284
inorganic cation import into cell	Biological Process	GO:0098659	1	14	38	18190	0.0263158	0.000769654	0.0288632	0.267767	PAWR,5074:up	http://amigo.geneontology.org/amigo/term/GO:0098659
oxygen transport	Biological Process	GO:0015671	1	14	38	18190	0.0263158	0.000769654	0.0288632	0.267767	MYC,4609:up	http://amigo.geneontology.org/amigo/term/GO:0015671
negative regulation of B cell proliferation	Biological Process	GO:0030889	1	14	38	18190	0.0263158	0.000769654	0.0288632	0.267767	PAWR,5074:up	http://amigo.geneontology.org/amigo/term/GO:0030889
regulation of protein glycosylation	Biological Process	GO:0060049	1	14	38	18190	0.0263158	0.000769654	0.0288632	0.267767	ADNP,23394:down	http://amigo.geneontology.org/amigo/term/GO:0060049
adenohypophysis development	Biological Process	GO:0021984	1	14	38	18190	0.0263158	0.000769654	0.0288632	0.267767	SOX2,6657:down	http://amigo.geneontology.org/amigo/term/GO:0021984
regulation of transmission of nerve impulse	Biological Process	GO:0051969	1	14	38	18190	0.0263158	0.000769654	0.0288632	0.267767	PAWR,5074:up	http://amigo.geneontology.org/amigo/term/GO:0051969
positive regulation of dendritic spine morphogenesis	Biological Process	GO:0061003	1	14	38	18190	0.0263158	0.000769654	0.0288632	0.267767	MARCKS,4082:down	http://amigo.geneontology.org/amigo/term/GO:0061003
positive regulation of metanephros development	Biological Process	GO:0072216	1	14	38	18190	0.0263158	0.000769654	0.0288632	0.267767	MYC,4609:up	http://amigo.geneontology.org/amigo/term/GO:0072216
regulation of monocyte differentiation	Biological Process	GO:0045655	1	14	38	18190	0.0263158	0.000769654	0.0288632	0.267767	MYC,4609:up	http://amigo.geneontology.org/amigo/term/GO:0045655
inorganic ion import into cell	Biological Process	GO:0099587	1	14	38	18190	0.0263158	0.000769654	0.0288632	0.267767	PAWR,5074:up	http://amigo.geneontology.org/amigo/term/GO:0099587
acetyl-CoA biosynthetic process from pyruvate	Biological Process	GO:0006086	1	15	38	18190	0.0263158	0.000824629	0.0308935	0.273859	PDP2,57546:up	http://amigo.geneontology.org/amigo/term/GO:0006086
cellular response to gonadotropin stimulus	Biological Process	GO:0071371	1	15	38	18190	0.0263158	0.000824629	0.0308935	0.273859	PAWR,5074:up	http://amigo.geneontology.org/amigo/term/GO:0071371
metanephric mesenchyme development	Biological Process	GO:0072075	1	15	38	18190	0.0263158	0.000824629	0.0308935	0.273859	MYC,4609:up	http://amigo.geneontology.org/amigo/term/GO:0072075
response to vitamin E	Biological Process	GO:0033197	1	15	38	18190	0.0263158	0.000824629	0.0308935	0.273859	PAWR,5074:up	http://amigo.geneontology.org/amigo/term/GO:0033197
regulation of cell morphogenesis involved in differentiation	Biological Process	GO:0010769	3	330	38	18190	0.0789474	0.0181418	0.0312682	0.273859	MARCKS,4082:down|ADNP,23394:down|LINGO1,84894:up	http://amigo.geneontology.org/amigo/term/GO:0010769
positive regulation of protein metabolic process	Biological Process	GO:0051247	7	1488	38	18190	0.184211	0.0818032	0.0323724	0.273859	TNFSF15,9966:down|PAWR,5074:up|MARCKS,4082:down|LEFTY2,7044:down|ADNP,23394:down|MYC,4609:up|SOX2,6657:down	http://amigo.geneontology.org/amigo/term/GO:0051247
anterograde synaptic vesicle transport	Biological Process	GO:0048490	1	16	38	18190	0.0263158	0.000879604	0.0329197	0.273859	BLOC1S4,55330:up	http://amigo.geneontology.org/amigo/term/GO:0048490
positive regulation of phosphoprotein phosphatase activity	Biological Process	GO:0032516	1	16	38	18190	0.0263158	0.000879604	0.0329197	0.273859	PAWR,5074:up	http://amigo.geneontology.org/amigo/term/GO:0032516
endodermal cell fate commitment	Biological Process	GO:0001711	1	16	38	18190	0.0263158	0.000879604	0.0329197	0.273859	SOX2,6657:down	http://amigo.geneontology.org/amigo/term/GO:0001711
glycoprotein biosynthetic process	Biological Process	GO:0009101	3	337	38	18190	0.0789474	0.0185267	0.0329784	0.273859	PAWR,5074:up|ADNP,23394:down|ALG10,84920:up	http://amigo.geneontology.org/amigo/term/GO:0009101
negative regulation of cell projection organization	Biological Process	GO:0031345	2	140	38	18190	0.0526316	0.00769654	0.0345152	0.273859	DYLX2,9856:up|LINGO1,84894:up	http://amigo.geneontology.org/amigo/term/GO:0031345
negative regulation of biological process	Biological Process	GO:0048519	15	4546	38	18190	0.394737	0.249918	0.034583	0.273859	MIDN,90007:down|SACS,26278:down|NACC1,112939:down|ADNP,23394:down|MYC,4609:up|DYLX2,9856:up|MBNL3,55796:up|POU2F1,5451:down|PURB,5814:down|ZGLP1,100125288:down|PAWR,5074:up|HIST1H2AG,8969:down|SOX2,6657:down|TSKU,25987:down|LINGO1,84894:up	http://amigo.geneontology.org/amigo/term/GO:0048519
positive regulation of protein phosphorylation	Biological Process	GO:0001934	5	877	38	18190	0.131579	0.0482133	0.0346147	0.273859	TNFSF15,9966:down|MARCKS,4082:down|LEFTY2,7044:down|ADNP,23394:down|SOX2,6657:down	http://amigo.geneontology.org/amigo/term/GO:0001934
fibroblast apoptotic process	Biological Process	GO:0044346	1	17	38	18190	0.0263158	0.000934579	0.0349418	0.273859	MYC,4609:up	http://amigo.geneontology.org/amigo/term/GO:0044346
regulation of glucose import in response to insulin stimulus	Biological Process	GO:2001273	1	17	38	18190	0.0263158	0.000934579	0.0349418	0.273859	MARCKS,4082:down	http://amigo.geneontology.org/amigo/term/GO:2001273
glucose import in response to insulin stimulus	Biological Process	GO:0044381	1	17	38	18190	0.0263158	0.000934579	0.0349418	0.273859	MARCKS,4082:down	http://amigo.geneontology.org/amigo/term/GO:0044381
regulation of inclusion body assembly	Biological Process	GO:0090083	1	17	38	18190	0.0263158	0.000934579	0.0349418	0.273859	SACS,26278:down	http://amigo.geneontology.org/amigo/term/GO:0090083
negative regulation of T cell receptor signaling pathway	Biological Process	GO:0050860	1	17	38	18190	0.0263158	0.000934579	0.0349418	0.273859	PAWR,5074:up	http://amigo.geneontology.org/amigo/term/GO:0050860
detection of temperature stimulus	Biological Process	GO:0016048	1	17	38	18190	0.0263158	0.000934579	0.0349418	0.273859	PAWR,5074:up	http://amigo.geneontology.org/amigo/term/GO:0016048
activation of NF-kappaB-inducing kinase activity	Biological Process	GO:0007250	1	17	38	18190	0.0263158	0.000934579	0.0349418	0.273859	TNFSF15,9966:down	http://amigo.geneontology.org/amigo/term/GO:0007250
negative regulation of signaling	Biological Process	GO:0023057	6	1193	38	18190	0.157895	0.0655855	0.0357756	0.273859	MIDN,90007:down|PAWR,5074:up|ADNP,23394:down|MYC,4609:up|SOX2,6657:down|TSKU,25987:down	http://amigo.geneontology.org/amigo/term/GO:0023057
negative regulation of developmental process	Biological Process	GO:0051093	5	889	38	18190	0.131579	0.048873	0.036391	0.273859	MYC,4609:up|SOX2,6657:down|DYLX2,9856:up|LINGO1,84894:up|MBNL3,55796:up	http://amigo.geneontology.org/amigo/term/GO:0051093
post-anal tail morphogenesis	Biological Process	GO:0036342	1	18	38	18190	0.0263158	0.000989555	0.0369597	0.273859	SP5,389058:down	http://amigo.geneontology.org/amigo/term/GO:0036342
gas transport	Biological Process	GO:0015669	1	18	38	18190	0.0263158	0.000989555	0.0369597	0.273859	MYC,4609:up	http://amigo.geneontology.org/amigo/term/GO:0015669
positive regulation of glycoprotein biosynthetic process	Biological Process	GO:0010560	1	18	38	18190	0.0263158	0.000989555	0.0369597	0.273859	PAWR,5074:up	http://amigo.geneontology.org/amigo/term/GO:0010560
protein targeting to Golgi	Biological Process	GO:0000042	1	18	38	18190	0.0263158	0.000989555	0.0369597	0.273859	RGPD4,285190:up	http://amigo.geneontology.org/amigo/term/GO:0000042
negative regulation of cell communication	Biological Process	GO:0010648	6	1205	38	18190	0.157895	0.0662452	0.0373066	0.273859	MIDN,90007:down|PAWR,5074:up|ADNP,23394:down|MYC,4609:up|SOX2,6657:down|TSKU,25987:down	http://amigo.geneontology.org/amigo/term/GO:0010648
positive regulation of hydrolase activity	Biological Process	GO:0051345	5	897	38	18190	0.131579	0.0493128	0.0376064	0.273859	TNFSF15,9966:down|PAWR,5074:up|MARCKS,4082:down|TBC1D3I,102724862:down|MYC,4609:up	http://amigo.geneontology.org/amigo/term/GO:0051345
cell projection organization	Biological Process	GO:0030030	6	1211	38	18190	0.157895	0.066575	0.038088	0.273859	MARCKS,4082:down|ADNP,23394:down|BLOC1S4,55330:up|DYLX2,9856:up|LINGO1,84894:up|TSKU,25987:down	http://amigo.geneontology.org/amigo/term/GO:0030030
response to estradiol	Biological Process	GO:0032355	2	148	38	18190	0.0526316	0.00813634	0.0381894	0.273859	PAWR,5074:up|GJB2,2706:up	http://amigo.geneontology.org/amigo/term/GO:0032355
positive regulation of proteolysis	Biological Process	GO:0045862	3	359	38	18190	0.0789474	0.0197361	0.038668	0.273859	TNFSF15,9966:down|PAWR,5074:up|MYC,4609:up	http://amigo.geneontology.org/amigo/term/GO:0045862
cell proliferation involved in kidney development	Biological Process	GO:0072111	1	19	38	18190	0.0263158	0.00104453	0.0389736	0.273859	MYC,4609:up	http://amigo.geneontology.org/amigo/term/GO:0072111
kidney mesenchyme development	Biological Process	GO:0072074	1	19	38	18190	0.0263158	0.00104453	0.0389736	0.273859	MYC,4609:up	http://amigo.geneontology.org/amigo/term/GO:0072074
liver regeneration	Biological Process	GO:0097421	1	19	38	18190	0.0263158	0.00104453	0.0389736	0.273859	POU2F1,5451:down	http://amigo.geneontology.org/amigo/term/GO:0097421
neuronal stem cell maintenance	Biological Process	GO:0097150	1	19	38	18190	0.0263158	0.00104453	0.0389736	0.273859	SOX2,6657:down	http://amigo.geneontology.org/amigo/term/GO:0097150
leukocyte tethering or rolling	Biological Process	GO:0050901	1	19	38	18190	0.0263158	0.00104453	0.0389736	0.273859	PAWR,5074:up	http://amigo.geneontology.org/amigo/term/GO:0050901
positive regulation of cGMP biosynthetic process	Biological Process	GO:0030828	1	19	38	18190	0.0263158	0.00104453	0.0389736	0.273859	ADNP,23394:down	http://amigo.geneontology.org/amigo/term/GO:0030828
acetyl-CoA biosynthetic process	Biological Process	GO:0006085	1	19	38	18190	0.0263158	0.00104453	0.0389736	0.273859	PDP2,57546:up	http://amigo.geneontology.org/amigo/term/GO:0006085
regulation of gene expression	Biological Process	GO:0010468	14	4210	38	18190	0.368421	0.231446	0.0398526	0.273859	ZNF84,7637:up|NACC1,112939:down|POU5F1B,5462:up|ADNP,23394:down|MYC,4609:up|MBNL3,55796:up|POU2F1,5451:down|PURB,5814:down|ZGLP1,100125288:down|PAWR,5074:up|HIST1H2AG,8969:down|SP5,389058:down|SOX2,6657:down|TSKU,25987:down	http://amigo.geneontology.org/amigo/term/GO:0010468
negative regulation of metabolic process	Biological Process	GO:0009892	10	2644	38	18190	0.263158	0.145355	0.040923	0.273859	MIDN,90007:down|NACC1,112939:down|ADNP,23394:down|MYC,4609:up|PURB,5814:down|POU2F1,5451:down|ZGLP1,100125288:down|PAWR,5074:up|HIST1H2AG,8969:down|SOX2,6657:down	http://amigo.geneontology.org/amigo/term/GO:0009892
establishment of protein localization to Golgi	Biological Process	GO:0072600	1	20	38	18190	0.0263158	0.00109951	0.0409833	0.273859	RGPD4,285190:up	http://amigo.geneontology.org/amigo/term/GO:0072600
positive regulation of glycoprotein metabolic process	Biological Process	GO:1903020	1	20	38	18190	0.0263158	0.00109951	0.0409833	0.273859	PAWR,5074:up	http://amigo.geneontology.org/amigo/term/GO:1903020
oligosaccharide-lipid intermediate biosynthetic process	Biological Process	GO:0006490	1	20	38	18190	0.0263158	0.00109951	0.0409833	0.273859	ALG10,84920:up	http://amigo.geneontology.org/amigo/term/GO:0006490
regulation of sulfur metabolic process	Biological Process	GO:0042762	1	20	38	18190	0.0263158	0.00109951	0.0409833	0.273859	PDP2,57546:up	http://amigo.geneontology.org/amigo/term/GO:0042762
dolichol-linked oligosaccharide biosynthetic process	Biological Process	GO:0006488	1	20	38	18190	0.0263158	0.00109951	0.0409833	0.273859	ALG10,84920:up	http://amigo.geneontology.org/amigo/term/GO:0006488
estrous cycle	Biological Process	GO:0044849	1	20	38	18190	0.0263158	0.00109951	0.0409833	0.273859	ADNP,23394:down	http://amigo.geneontology.org/amigo/term/GO:0044849
interleukin-2 biosynthetic process	Biological Process	GO:0042094	1	20	38	18190	0.0263158	0.00109951	0.0409833	0.273859	PAWR,5074:up	http://amigo.geneontology.org/amigo/term/GO:0042094
cellular oligosaccharide metabolic process	Biological Process	GO:0051691	1	20	38	18190	0.0263158	0.00109951	0.0409833	0.273859	ALG10,84920:up	http://amigo.geneontology.org/amigo/term/GO:0051691
positive regulation of phosphorylation	Biological Process	GO:0042327	5	919	38	18190	0.131579	0.0505223	0.0410788	0.273859	TNFSF15,9966:down|MARCKS,4082:down|LEFTY2,7044:down|ADNP,23394:down|SOX2,6657:down	http://amigo.geneontology.org/amigo/term/GO:0042327
sensory perception of mechanical stimulus	Biological Process	GO:0050954	2	155	38	18190	0.0526316	0.00852117	0.0415221	0.275621	PAWR,5074:up|GJB2,2706:up	http://amigo.geneontology.org/amigo/term/GO:0050954
protein ADP-ribosylation	Biological Process	GO:0006471	1	21	38	18190	0.0263158	0.00115448	0.0429889	0.275846	ADNP,23394:down	http://amigo.geneontology.org/amigo/term/GO:0006471
positive regulation of cGMP metabolic process	Biological Process	GO:0030825	1	21	38	18190	0.0263158	0.00115448	0.0429889	0.275846	ADNP,23394:down	http://amigo.geneontology.org/amigo/term/GO:0030825
male genitalia development	Biological Process	GO:0030539	1	21	38	18190	0.0263158	0.00115448	0.0429889	0.275846	GJB2,2706:up	http://amigo.geneontology.org/amigo/term/GO:0030539
decidualization	Biological Process	GO:0046697	1	21	38	18190	0.0263158	0.00115448	0.0429889	0.275846	GJB2,2706:up	http://amigo.geneontology.org/amigo/term/GO:0046697
regulation of cellular extravasation	Biological Process	GO:0002691	1	21	38	18190	0.0263158	0.00115448	0.0429889	0.275846	PAWR,5074:up	http://amigo.geneontology.org/amigo/term/GO:0002691
sensory perception of temperature stimulus	Biological Process	GO:0050951	1	21	38	18190	0.0263158	0.00115448	0.0429889	0.275846	PAWR,5074:up	http://amigo.geneontology.org/amigo/term/GO:0050951
negative regulation of antigen receptor-mediated signaling pathway	Biological Process	GO:0050858	1	21	38	18190	0.0263158	0.00115448	0.0429889	0.275846	PAWR,5074:up	http://amigo.geneontology.org/amigo/term/GO:0050858
positive regulation of cell morphogenesis involved in differentiation	Biological Process	GO:0010770	2	160	38	18190	0.0526316	0.00879604	0.0439678	0.280471	MARCKS,4082:down|ADNP,23394:down	http://amigo.geneontology.org/amigo/term/GO:0010770
glycoprotein metabolic process	Biological Process	GO:0009100	3	381	38	18190	0.0789474	0.0209456	0.0448296	0.280471	PAWR,5074:up|ADNP,23394:down|ALG10,84920:up	http://amigo.geneontology.org/amigo/term/GO:0009100
regulation of axonogenesis	Biological Process	GO:0050770	2	162	38	18190	0.0526316	0.00890599	0.0449609	0.280471	ADNP,23394:down|LINGO1,84894:up	http://amigo.geneontology.org/amigo/term/GO:0050770
regulation of cGMP biosynthetic process	Biological Process	GO:0030826	1	22	38	18190	0.0263158	0.00120946	0.0449905	0.280471	ADNP,23394:down	http://amigo.geneontology.org/amigo/term/GO:0030826
inclusion body assembly	Biological Process	GO:0070841	1	22	38	18190	0.0263158	0.00120946	0.0449905	0.280471	SACS,26278:down	http://amigo.geneontology.org/amigo/term/GO:0070841
central nervous system projection neuron axonogenesis	Biological Process	GO:0021952	1	22	38	18190	0.0263158	0.00120946	0.0449905	0.280471	TSKU,25987:down	http://amigo.geneontology.org/amigo/term/GO:0021952
regulation of cellular carbohydrate metabolic process	Biological Process	GO:0010675	2	164	38	18190	0.0526316	0.00901594	0.0459624	0.280471	MIDN,90007:down|ADNP,23394:down	http://amigo.geneontology.org/amigo/term/GO:0010675
regulation of transcription, DNA-templated	Biological Process	GO:0006355	12	3478	38	18190	0.315789	0.191204	0.0461477	0.280471	ZNF84,7637:up|NACC1,112939:down|POU5F1B,5462:up|ADNP,23394:down|MYC,4609:up|PURB,5814:down|POU2F1,5451:down|ZGLP1,100125288:down|PAWR,5074:up|HIST1H2AG,8969:down|SP5,389058:down|SOX2,6657:down	http://amigo.geneontology.org/amigo/term/GO:0006355
negative regulation of macromolecule metabolic process	Biological Process	GO:0010605	9	2326	38	18190	0.236842	0.127872	0.0465202	0.280471	NACC1,112939:down|ADNP,23394:down|MYC,4609:up|PURB,5814:down|POU2F1,5451:down|ZGLP1,100125288:down|PAWR,5074:up|HIST1H2AG,8969:down|SOX2,6657:down	http://amigo.geneontology.org/amigo/term/GO:0010605
regulation of protein phosphorylation	Biological Process	GO:0001932	6	1273	38	18190	0.157895	0.0699835	0.0467914	0.280471	TNFSF15,9966:down|MARCKS,4082:down|LEFTY2,7044:down|ADNP,23394:down|MYC,4609:up|SOX2,6657:down	http://amigo.geneontology.org/amigo/term/GO:0001932
C21-steroid hormone biosynthetic process	Biological Process	GO:0006700	1	23	38	18190	0.0263158	0.00126443	0.046988	0.280471	FDX1L,112812:down	http://amigo.geneontology.org/amigo/term/GO:0006700
positive regulation of neurological system process	Biological Process	GO:0031646	1	23	38	18190	0.0263158	0.00126443	0.046988	0.280471	PAWR,5074:up	http://amigo.geneontology.org/amigo/term/GO:0031646
regulation of metanephros development	Biological Process	GO:0072215	1	23	38	18190	0.0263158	0.00126443	0.046988	0.280471	MYC,4609:up	http://amigo.geneontology.org/amigo/term/GO:0072215
positive regulation of cellular response to insulin stimulus	Biological Process	GO:1900078	1	23	38	18190	0.0263158	0.00126443	0.046988	0.280471	MARCKS,4082:down	http://amigo.geneontology.org/amigo/term/GO:1900078
retrograde transport, vesicle recycling within Golgi	Biological Process	GO:0000301	1	23	38	18190	0.0263158	0.00126443	0.046988	0.280471	RGPD4,285190:up	http://amigo.geneontology.org/amigo/term/GO:0000301
regulation of nucleic acid-templated transcription	Biological Process	GO:1903506	12	3497	38	18190	0.315789	0.192248	0.0478693	0.284629	ZNF84,7637:up|NACC1,112939:down|POU5F1B,5462:up|ADNP,23394:down|MYC,4609:up|PURB,5814:down|POU2F1,5451:down|ZGLP1,100125288:down|PAWR,5074:up|HIST1H2AG,8969:down|SP5,389058:down|SOX2,6657:down	http://amigo.geneontology.org/amigo/term/GO:1903506
negative regulation of myoblast differentiation	Biological Process	GO:0045662	1	24	38	18190	0.0263158	0.00131941	0.0489814	0.28811	MBNL3,55796:up	http://amigo.geneontology.org/amigo/term/GO:0045662
melanosome organization	Biological Process	GO:0032438	1	24	38	18190	0.0263158	0.00131941	0.0489814	0.28811	BLOC1S4,55330:up	http://amigo.geneontology.org/amigo/term/GO:0032438
regulation of insulin secretion	Biological Process	GO:0050796	2	170	38	18190	0.0526316	0.00934579	0.0490162	0.28811	MIDN,90007:down|MARCKS,4082:down	http://amigo.geneontology.org/amigo/term/GO:0050796
regulation of RNA biosynthetic process	Biological Process	GO:2001141	12	3514	38	18190	0.315789	0.193183	0.0494485	0.289547	ZNF84,7637:up|NACC1,112939:down|POU5F1B,5462:up|ADNP,23394:down|MYC,4609:up|PURB,5814:down|POU2F1,5451:down|ZGLP1,100125288:down|PAWR,5074:up|HIST1H2AG,8969:down|SP5,389058:down|SOX2,6657:down	http://amigo.geneontology.org/amigo/term/GO:2001141
multicellular organismal development	Biological Process	GO:0007275	15	4755	38	18190	0.394737	0.261407	0.0498543	0.290817	LEFTY2,7044:down|ADNP,23394:down|GJB2,2706:up|MYC,4609:up|DYLX2,9856:up|MBNL3,55796:up|PURB,5814:down|POU2F1,5451:down|ZGLP1,100125288:down|MARCKS,4082:down|BLOC1S4,55330:up|SP5,389058:down|SOX2,6657:down|TSKU,25987:down|LINGO1,84894:up	http://amigo.geneontology.org/amigo/term/GO:0007275
ventricular system development	Biological Process	GO:0021591	1	25	38	18190	0.0263158	0.00137438	0.0509708	0.29359	TSKU,25987:down	http://amigo.geneontology.org/amigo/term/GO:0021591
negative regulation of calcium ion import	Biological Process	GO:0090281	1	25	38	18190	0.0263158	0.00137438	0.0509708	0.29359	PAWR,5074:up	http://amigo.geneontology.org/amigo/term/GO:0090281
pigment granule organization	Biological Process	GO:0048753	1	25	38	18190	0.0263158	0.00137438	0.0509708	0.29359	BLOC1S4,55330:up	http://amigo.geneontology.org/amigo/term/GO:0048753
regulation of carbohydrate metabolic process	Biological Process	GO:0006109	2	174	38	18190	0.0526316	0.0095657	0.0510924	0.29359	MIDN,90007:down|ADNP,23394:down	http://amigo.geneontology.org/amigo/term/GO:0006109
regulation of protein modification process	Biological Process	GO:0031399	7	1646	38	18190	0.184211	0.0904893	0.0515776	0.294581	TNFSF15,9966:down|PAWR,5074:up|MARCKS,4082:down|LEFTY2,7044:down|ADNP,23394:down|MYC,4609:up|SOX2,6657:down	http://amigo.geneontology.org/amigo/term/GO:0031399
axonogenesis	Biological Process	GO:0007409	3	405	38	18190	0.0789474	0.022265	0.0520796	0.294581	ADNP,23394:down|LINGO1,84894:up|TSKU,25987:down	http://amigo.geneontology.org/amigo/term/GO:0007409
regulation of macromolecule metabolic process	Biological Process	GO:0060255	17	5643	38	18190	0.447368	0.310225	0.0521023	0.294581	LEFTY2,7044:down|ZNF84,7637:up|MBNL3,55796:up|POU2F1,5451:down|ZGLP1,100125288:down|PAWR,5074:up|HIST1H2AG,8969:down|SOX2,6657:down|TSKU,25987:down|NACC1,112939:down|ADNP,23394:down|POU5F1B,5462:up|MYC,4609:up|PURB,5814:down|TNFSF15,9966:down|MARCKS,4082:down|SP5,389058:down	http://amigo.geneontology.org/amigo/term/GO:0060255
negative regulation of cellular metabolic process	Biological Process	GO:0031324	9	2376	38	18190	0.236842	0.130621	0.0521865	0.294581	MIDN,90007:down|NACC1,112939:down|MYC,4609:up|PURB,5814:down|POU2F1,5451:down|ZGLP1,100125288:down|PAWR,5074:up|HIST1H2AG,8969:down|SOX2,6657:down	http://amigo.geneontology.org/amigo/term/GO:0031324
regulation of hydrolase activity	Biological Process	GO:0051336	6	1308	38	18190	0.157895	0.0719076	0.0522212	0.294581	TNFSF15,9966:down|PAWR,5074:up|MARCKS,4082:down|TBC1D3I,102724862:down|MYC,4609:up|SOX2,6657:down	http://amigo.geneontology.org/amigo/term/GO:0051336
regulation of nucleobase-containing compound metabolic process	Biological Process	GO:0019219	13	3956	38	18190	0.342105	0.217482	0.0528912	0.294786	ZNF84,7637:up|NACC1,112939:down|POU5F1B,5462:up|ADNP,23394:down|MYC,4609:up|MBNL3,55796:up|PURB,5814:down|POU2F1,5451:down|ZGLP1,100125288:down|PAWR,5074:up|HIST1H2AG,8969:down|SP5,389058:down|SOX2,6657:down	http://amigo.geneontology.org/amigo/term/GO:0019219
detection of mechanical stimulus involved in sensory perception	Biological Process	GO:0050974	1	26	38	18190	0.0263158	0.00142936	0.0529561	0.294786	PAWR,5074:up	http://amigo.geneontology.org/amigo/term/GO:0050974
cell differentiation	Biological Process	GO:0030154	12	3552	38	18190	0.315789	0.195272	0.0531128	0.294786	LEFTY2,7044:down|ADNP,23394:down|MYC,4609:up|DYLX2,9856:up|MBNL3,55796:up|PURB,5814:down|ZGLP1,100125288:down|MARCKS,4082:down|BLOC1S4,55330:up|SOX2,6657:down|TSKU,25987:down|LINGO1,84894:up	http://amigo.geneontology.org/amigo/term/GO:0030154
gene expression	Biological Process	GO:0010467	16	5223	38	18190	0.421053	0.287136	0.053283	0.294786	ZNF84,7637:up|MBNL3,55796:up|POU2F1,5451:down|ZGLP1,100125288:down|PAWR,5074:up|HIST1H2AG,8969:down|SOX2,6657:down|TSKU,25987:down|RAVER1,125950:down|NACC1,112939:down|ADNP,23394:down|POU5F1B,5462:up|MYC,4609:up|PURB,5814:down|TNFSF15,9966:down|SP5,389058:down	http://amigo.geneontology.org/amigo/term/GO:0010467
regulation of multicellular organismal development	Biological Process	GO:2000026	7	1663	38	18190	0.184211	0.0914239	0.0540062	0.294786	PURB,5814:down|MARCKS,4082:down|ADNP,23394:down|MYC,4609:up|SOX2,6657:down|DYLX2,9856:up|LINGO1,84894:up	http://amigo.geneontology.org/amigo/term/GO:2000026
regulation of myeloid cell differentiation	Biological Process	GO:0045637	2	181	38	18190	0.0526316	0.00995052	0.0548011	0.294786	PURB,5814:down|MYC,4609:up	http://amigo.geneontology.org/amigo/term/GO:0045637
positive regulation of mesenchymal cell proliferation	Biological Process	GO:0002053	1	27	38	18190	0.0263158	0.00148433	0.0549373	0.294786	MYC,4609:up	http://amigo.geneontology.org/amigo/term/GO:0002053
negative regulation of dendrite development	Biological Process	GO:2000171	1	27	38	18190	0.0263158	0.00148433	0.0549373	0.294786	DYLX2,9856:up	http://amigo.geneontology.org/amigo/term/GO:2000171
anterograde axon cargo transport	Biological Process	GO:0008089	1	27	38	18190	0.0263158	0.00148433	0.0549373	0.294786	BLOC1S4,55330:up	http://amigo.geneontology.org/amigo/term/GO:0008089
relaxation of muscle	Biological Process	GO:0090075	1	27	38	18190	0.0263158	0.00148433	0.0549373	0.294786	PAWR,5074:up	http://amigo.geneontology.org/amigo/term/GO:0090075
central nervous system neuron axonogenesis	Biological Process	GO:0021955	1	27	38	18190	0.0263158	0.00148433	0.0549373	0.294786	TSKU,25987:down	http://amigo.geneontology.org/amigo/term/GO:0021955
positive regulation of neutrophil migration	Biological Process	GO:1902624	1	27	38	18190	0.0263158	0.00148433	0.0549373	0.294786	PAWR,5074:up	http://amigo.geneontology.org/amigo/term/GO:1902624
regeneration	Biological Process	GO:0031099	2	182	38	18190	0.0526316	0.0100055	0.0553386	0.295908	POU2F1,5451:down|SOX2,6657:down	http://amigo.geneontology.org/amigo/term/GO:0031099
positive regulation of phosphatase activity	Biological Process	GO:0010922	1	28	38	18190	0.0263158	0.00153931	0.0569146	0.30145	PAWR,5074:up	http://amigo.geneontology.org/amigo/term/GO:0010922
negative regulation of fibroblast proliferation	Biological Process	GO:0048147	1	28	38	18190	0.0263158	0.00153931	0.0569146	0.30145	MYC,4609:up	http://amigo.geneontology.org/amigo/term/GO:0048147
dendrite development	Biological Process	GO:0016358	2	185	38	18190	0.0526316	0.0101704	0.0569623	0.30145	MARCKS,4082:down|DYLX2,9856:up	http://amigo.geneontology.org/amigo/term/GO:0016358
regulation of proteolysis	Biological Process	GO:0030162	4	703	38	18190	0.105263	0.0386476	0.0578814	0.304319	TNFSF15,9966:down|PAWR,5074:up|MYC,4609:up|SOX2,6657:down	http://amigo.geneontology.org/amigo/term/GO:0030162
positive regulation of NIK/NF-kappaB signaling	Biological Process	GO:1901224	1	29	38	18190	0.0263158	0.00159428	0.0588878	0.304319	TNFSF15,9966:down	http://amigo.geneontology.org/amigo/term/GO:1901224
regulation of T cell receptor signaling pathway	Biological Process	GO:0050856	1	29	38	18190	0.0263158	0.00159428	0.0588878	0.304319	PAWR,5074:up	http://amigo.geneontology.org/amigo/term/GO:0050856
regulation of cGMP metabolic process	Biological Process	GO:0030823	1	29	38	18190	0.0263158	0.00159428	0.0588878	0.304319	ADNP,23394:down	http://amigo.geneontology.org/amigo/term/GO:0030823
negative regulation of B cell activation	Biological Process	GO:0050869	1	29	38	18190	0.0263158	0.00159428	0.0588878	0.304319	PAWR,5074:up	http://amigo.geneontology.org/amigo/term/GO:0050869
monocyte differentiation	Biological Process	GO:0030224	1	29	38	18190	0.0263158	0.00159428	0.0588878	0.304319	MYC,4609:up	http://amigo.geneontology.org/amigo/term/GO:0030224
regulation of neuron apoptotic process	Biological Process	GO:0043523	2	192	38	18190	0.0526316	0.0105553	0.0608158	0.30792	PAWR,5074:up|ADNP,23394:down	http://amigo.geneontology.org/amigo/term/GO:0043523
regulation of dendritic spine morphogenesis	Biological Process	GO:0061001	1	30	38	18190	0.0263158	0.00164926	0.060857	0.30792	MARCKS,4082:down	http://amigo.geneontology.org/amigo/term/GO:0061001
cell-type specific apoptotic process	Biological Process	GO:0097285	3	433	38	18190	0.0789474	0.0238043	0.0612167	0.30792	PAWR,5074:up|ADNP,23394:down|MYC,4609:up	http://amigo.geneontology.org/amigo/term/GO:0097285
cell morphogenesis involved in differentiation	Biological Process	GO:0000904	4	717	38	18190	0.105263	0.0394173	0.0613691	0.30792	MARCKS,4082:down|ADNP,23394:down|LINGO1,84894:up|TSKU,25987:down	http://amigo.geneontology.org/amigo/term/GO:0000904
transcription, DNA-templated	Biological Process	GO:0006351	12	3636	38	18190	0.315789	0.19989	0.0618893	0.30792	ZNF84,7637:up|NACC1,112939:down|POU5F1B,5462:up|ADNP,23394:down|MYC,4609:up|PURB,5814:down|POU2F1,5451:down|ZGLP1,100125288:down|PAWR,5074:up|HIST1H2AG,8969:down|SP5,389058:down|SOX2,6657:down	http://amigo.geneontology.org/amigo/term/GO:0006351
negative regulation of Wnt signaling pathway	Biological Process	GO:0030178	2	195	38	18190	0.0526316	0.0107202	0.0624943	0.30792	SOX2,6657:down|TSKU,25987:down	http://amigo.geneontology.org/amigo/term/GO:0030178
cellular response to estradiol stimulus	Biological Process	GO:0071392	1	31	38	18190	0.0263158	0.00170423	0.0628221	0.30792	PAWR,5074:up	http://amigo.geneontology.org/amigo/term/GO:0071392
positive regulation of dendrite morphogenesis	Biological Process	GO:0050775	1	31	38	18190	0.0263158	0.00170423	0.0628221	0.30792	MARCKS,4082:down	http://amigo.geneontology.org/amigo/term/GO:0050775
positive regulation of smooth muscle contraction	Biological Process	GO:0045987	1	31	38	18190	0.0263158	0.00170423	0.0628221	0.30792	PAWR,5074:up	http://amigo.geneontology.org/amigo/term/GO:0045987
amyloid precursor protein metabolic process	Biological Process	GO:0042982	1	31	38	18190	0.0263158	0.00170423	0.0628221	0.30792	PAWR,5074:up	http://amigo.geneontology.org/amigo/term/GO:0042982
maternal placenta development	Biological Process	GO:0001893	1	31	38	18190	0.0263158	0.00170423	0.0628221	0.30792	GJB2,2706:up	http://amigo.geneontology.org/amigo/term/GO:0001893
regulation of neutrophil migration	Biological Process	GO:1902622	1	31	38	18190	0.0263158	0.00170423	0.0628221	0.30792	PAWR,5074:up	http://amigo.geneontology.org/amigo/term/GO:1902622
RNA metabolic process	Biological Process	GO:0016070	14	4475	38	18190	0.368421	0.246014	0.0630241	0.30792	RAVER1,125950:down|ZNF84,7637:up|NACC1,112939:down|POU5F1B,5462:up|ADNP,23394:down|MYC,4609:up|MBNL3,55796:up|PURB,5814:down|POU2F1,5451:down|ZGLP1,100125288:down|PAWR,5074:up|HIST1H2AG,8969:down|SP5,389058:down|SOX2,6657:down	http://amigo.geneontology.org/amigo/term/GO:0016070
nucleic acid-templated transcription	Biological Process	GO:0097659	12	3650	38	18190	0.315789	0.20066	0.0634448	0.30792	ZNF84,7637:up|NACC1,112939:down|POU5F1B,5462:up|ADNP,23394:down|MYC,4609:up|PURB,5814:down|POU2F1,5451:down|ZGLP1,100125288:down|PAWR,5074:up|HIST1H2AG,8969:down|SP5,389058:down|SOX2,6657:down	http://amigo.geneontology.org/amigo/term/GO:0097659
axon development	Biological Process	GO:0061564	3	440	38	18190	0.0789474	0.0241891	0.0636124	0.30792	ADNP,23394:down|LINGO1,84894:up|TSKU,25987:down	http://amigo.geneontology.org/amigo/term/GO:0061564
regulation of apoptotic process	Biological Process	GO:0042981	6	1376	38	18190	0.157895	0.075646	0.0638603	0.30792	TNFSF15,9966:down|PAWR,5074:up|LEFTY2,7044:down|ADNP,23394:down|MYC,4609:up|SOX2,6657:down	http://amigo.geneontology.org/amigo/term/GO:0042981
cGMP biosynthetic process	Biological Process	GO:0006182	1	32	38	18190	0.0263158	0.00175921	0.0647833	0.30792	ADNP,23394:down	http://amigo.geneontology.org/amigo/term/GO:0006182
cellular response to vitamin	Biological Process	GO:0071295	1	32	38	18190	0.0263158	0.00175921	0.0647833	0.30792	PAWR,5074:up	http://amigo.geneontology.org/amigo/term/GO:0071295
neuronal action potential	Biological Process	GO:0019228	1	32	38	18190	0.0263158	0.00175921	0.0647833	0.30792	PAWR,5074:up	http://amigo.geneontology.org/amigo/term/GO:0019228
chromatin organization	Biological Process	GO:0006325	4	734	38	18190	0.105263	0.0403518	0.0657539	0.309579	HIST3H2BB,128312:up|HIST1H2AG,8969:down|MYC,4609:up|SOX2,6657:down	http://amigo.geneontology.org/amigo/term/GO:0006325
regulation of peptide hormone secretion	Biological Process	GO:0090276	2	201	38	18190	0.0526316	0.01105	0.0658988	0.309579	MIDN,90007:down|MARCKS,4082:down	http://amigo.geneontology.org/amigo/term/GO:0090276
insulin secretion	Biological Process	GO:0030073	2	201	38	18190	0.0526316	0.01105	0.0658988	0.309579	MIDN,90007:down|MARCKS,4082:down	http://amigo.geneontology.org/amigo/term/GO:0030073
regulation of programmed cell death	Biological Process	GO:0043067	6	1388	38	18190	0.157895	0.0763057	0.0660652	0.309579	TNFSF15,9966:down|PAWR,5074:up|LEFTY2,7044:down|ADNP,23394:down|MYC,4609:up|SOX2,6657:down	http://amigo.geneontology.org/amigo/term/GO:0043067
acetyl-CoA metabolic process	Biological Process	GO:0006084	1	33	38	18190	0.0263158	0.00181418	0.0667404	0.309579	PDP2,57546:up	http://amigo.geneontology.org/amigo/term/GO:0006084
protein localization to Golgi apparatus	Biological Process	GO:0034067	1	33	38	18190	0.0263158	0.00181418	0.0667404	0.309579	RGPD4,285190:up	http://amigo.geneontology.org/amigo/term/GO:0034067
C21-steroid hormone metabolic process	Biological Process	GO:0008207	1	33	38	18190	0.0263158	0.00181418	0.0667404	0.309579	FDX1L,112812:down	http://amigo.geneontology.org/amigo/term/GO:0008207
positive regulation of protein dephosphorylation	Biological Process	GO:0035307	1	34	38	18190	0.0263158	0.00186916	0.0686936	0.31339	PAWR,5074:up	http://amigo.geneontology.org/amigo/term/GO:0035307
positive regulation of dendritic spine development	Biological Process	GO:0060999	1	34	38	18190	0.0263158	0.00186916	0.0686936	0.31339	MARCKS,4082:down	http://amigo.geneontology.org/amigo/term/GO:0060999
regulation of digestive system process	Biological Process	GO:0044058	1	34	38	18190	0.0263158	0.00186916	0.0686936	0.31339	PAWR,5074:up	http://amigo.geneontology.org/amigo/term/GO:0044058
regulation of mesenchymal cell proliferation	Biological Process	GO:0010464	1	34	38	18190	0.0263158	0.00186916	0.0686936	0.31339	MYC,4609:up	http://amigo.geneontology.org/amigo/term/GO:0010464
regulation of peptide secretion	Biological Process	GO:0002791	2	206	38	18190	0.0526316	0.0113249	0.068783	0.31339	MIDN,90007:down|MARCKS,4082:down	http://amigo.geneontology.org/amigo/term/GO:0002791
positive regulation of protein kinase activity	Biological Process	GO:0045860	3	457	38	18190	0.0789474	0.0251237	0.0696114	0.314374	TNFSF15,9966:down|MARCKS,4082:down|ADNP,23394:down	http://amigo.geneontology.org/amigo/term/GO:0045860
response to iron ion	Biological Process	GO:0010039	1	35	38	18190	0.0263158	0.00192413	0.0706428	0.317172	PAWR,5074:up	http://amigo.geneontology.org/amigo/term/GO:0010039
cell fate commitment involved in formation of primary germ layer	Biological Process	GO:0060795	1	35	38	18190	0.0263158	0.00192413	0.0706428	0.317172	SOX2,6657:down	http://amigo.geneontology.org/amigo/term/GO:0060795
positive regulation of axon extension	Biological Process	GO:0045773	1	36	38	18190	0.0263158	0.00197911	0.072588	0.321637	ADNP,23394:down	http://amigo.geneontology.org/amigo/term/GO:0045773
vesicle transport along microtubule	Biological Process	GO:0047496	1	36	38	18190	0.0263158	0.00197911	0.072588	0.321637	BLOC1S4,55330:up	http://amigo.geneontology.org/amigo/term/GO:0047496
biological regulation	Biological Process	GO:0065007	28	11095	38	18190	0.736842	0.609951	0.0726165	0.321637	MIDN,90007:down|LEFTY2,7044:down|ZNF84,7637:up|MPZL1,9019:down|MBNL3,55796:up|POU2F1,5451:down|PDP2,57546:up|ZGLP1,100125288:down|PAWR,5074:up|HIST1H2AG,8969:down|BLOC1S4,55330:up|SOX2,6657:down|LINGO1,84894:up|TSKU,25987:down|ENTPD1,953:up|SACS,26278:down|NACC1,112939:down|FDX1L,112812:down|ADNP,23394:down|POU5F1B,5462:up|MYC,4609:up|DYLX2,9856:up|PURB,5814:down|TNFSF15,9966:down|MARCKS,4082:dow…	http://amigo.geneontology.org/amigo/term/GO:0065007
Wnt signaling pathway	Biological Process	GO:0016055	3	466	38	18190	0.0789474	0.0256185	0.0728895	0.321637	MYC,4609:up|SOX2,6657:down|TSKU,25987:down	http://amigo.geneontology.org/amigo/term/GO:0016055
neuron apoptotic process	Biological Process	GO:0051402	2	213	38	18190	0.0526316	0.0117097	0.0728905	0.321637	PAWR,5074:up|ADNP,23394:down	http://amigo.geneontology.org/amigo/term/GO:0051402
[truncated: 953 more rows]

## Sheet: Cellular Component
#Term	Database	ID	Input number	Background number	All input number	All background number	Input frequency	Background frequency	P-Value	Corrected P-Value	input_gene	Hyperlink_change
[truncated: 161 more rows]

[truncated: 1 more sheets: Molecular Function]
