# Supplementary material for: F-box protein FBXO30 mediates retinoic acid receptor γ ubiquitination and regulates BMP signaling in neural tube defects
Source: Cell Death Dis. 2019 Jul 18;10(8):551. doi: 10.1038/s41419-019-1783-y (PMC6639381; doi:10.1038/s41419-019-1783-y)
Supplement: Supplementary file 8 — Supp Table 6 [file 41419_2019_1783_MOESM8_ESM.xlsx]

## Sheet: KEGG PATHWAY
#Term	Database	ID	Input number	Background number	All input number	All background number	Input frequency	Background frequency	P-Value	Corrected P-Value	input_gene	Hyperlink_change
Signaling pathways regulating pluripotency of stem cells	KEGG PATHWAY	hsa04550	4	141	45	25612	0.0888889	0.00550523	0.000173536	0.0299705	SOX2,6657:down|LEFTY2,7044:down|POU5F1B,5462:up|MYC,4609:up	http://www.genome.jp/kegg-bin/show_pathway?hsa04550/hsa:4609%09red/hsa:6657%09blue/hsa:7044%09blue/hsa:5462%09red
TGF-beta signaling pathway	KEGG PATHWAY	hsa04350	2	84	45	25612	0.0444444	0.00327971	0.0119173	0.0795981	LEFTY2,7044:down|MYC,4609:up	http://www.genome.jp/kegg-bin/show_pathway?hsa04350/hsa:4609%09red/hsa:7044%09blue
Systemic lupus erythematosus	KEGG PATHWAY	hsa05322	2	133	45	25612	0.0444444	0.00519288	0.0277923	0.100912	HIST3H2BB,128312:up|HIST1H2AG,8969:down	http://www.genome.jp/kegg-bin/show_pathway?hsa05322/hsa:8969%09blue/hsa:128312%09red
Hippo signaling pathway	KEGG PATHWAY	hsa04390	2	153	45	25612	0.0444444	0.00597376	0.0357985	0.119984	SOX2,6657:down|MYC,4609:up	http://www.genome.jp/kegg-bin/show_pathway?hsa04390/hsa:4609%09red/hsa:6657%09blue
MicroRNAs in cancer	KEGG PATHWAY	hsa05206	2	177	45	25612	0.0444444	0.00691082	0.0464254	0.141609	MARCKS,4082:down|MYC,4609:up	http://www.genome.jp/kegg-bin/show_pathway?hsa05206/hsa:4609%09red/hsa:4082%09blue
Alcoholism	KEGG PATHWAY	hsa05034	2	179	45	25612	0.0444444	0.00698891	0.0473578	0.141609	HIST3H2BB,128312:up|HIST1H2AG,8969:down	http://www.genome.jp/kegg-bin/show_pathway?hsa05034/hsa:8969%09blue/hsa:128312%09red
Thyroid cancer	KEGG PATHWAY	hsa05216	1	29	45	25612	0.0222222	0.00113228	0.0560804	0.155496	MYC,4609:up	http://www.genome.jp/kegg-bin/show_pathway?hsa05216/hsa:4609%09red
Epstein-Barr virus infection	KEGG PATHWAY	hsa05169	2	199	45	25612	0.0444444	0.0077698	0.0570505	0.15676	ENTPD1,953:up|MYC,4609:up	http://www.genome.jp/kegg-bin/show_pathway?hsa05169/hsa:4609%09red/hsa:953%09red
Bladder cancer	KEGG PATHWAY	hsa05219	1	41	45	25612	0.0222222	0.00160081	0.0776398	0.181503	MYC,4609:up	http://www.genome.jp/kegg-bin/show_pathway?hsa05219/hsa:4609%09red
N-Glycan biosynthesis	KEGG PATHWAY	hsa00510	1	49	45	25612	0.0222222	0.00191317	0.0917441	0.195309	ALG10,84920:up	http://www.genome.jp/kegg-bin/show_pathway?hsa00510/hsa:84920%09red
Endometrial cancer	KEGG PATHWAY	hsa05213	1	52	45	25612	0.0222222	0.0020303	0.0969785	0.19719	MYC,4609:up	http://www.genome.jp/kegg-bin/show_pathway?hsa05213/hsa:4609%09red
Acute myeloid leukemia	KEGG PATHWAY	hsa05221	1	56	45	25612	0.0222222	0.00218648	0.103912	0.200589	MYC,4609:up	http://www.genome.jp/kegg-bin/show_pathway?hsa05221/hsa:4609%09red
Colorectal cancer	KEGG PATHWAY	hsa05210	1	62	45	25612	0.0222222	0.00242074	0.114214	0.21909	MYC,4609:up	http://www.genome.jp/kegg-bin/show_pathway?hsa05210/hsa:4609%09red
Central carbon metabolism in cancer	KEGG PATHWAY	hsa05230	1	67	45	25612	0.0222222	0.00261596	0.122711	0.22526	MYC,4609:up	http://www.genome.jp/kegg-bin/show_pathway?hsa05230/hsa:4609%09red
Chronic myeloid leukemia	KEGG PATHWAY	hsa05220	1	72	45	25612	0.0222222	0.00281118	0.131128	0.228537	MYC,4609:up	http://www.genome.jp/kegg-bin/show_pathway?hsa05220/hsa:4609%09red
Small cell lung cancer	KEGG PATHWAY	hsa05222	1	86	45	25612	0.0222222	0.0033578	0.154277	0.245075	MYC,4609:up	http://www.genome.jp/kegg-bin/show_pathway?hsa05222/hsa:4609%09red
ErbB signaling pathway	KEGG PATHWAY	hsa04012	1	88	45	25612	0.0222222	0.00343589	0.157534	0.245142	MYC,4609:up	http://www.genome.jp/kegg-bin/show_pathway?hsa04012/hsa:4609%09red
Fc gamma R-mediated phagocytosis	KEGG PATHWAY	hsa04666	1	93	45	25612	0.0222222	0.00363111	0.165624	0.247623	MARCKS,4082:down	http://www.genome.jp/kegg-bin/show_pathway?hsa04666/hsa:4082%09blue
Pyrimidine metabolism	KEGG PATHWAY	hsa00240	1	104	45	25612	0.0222222	0.0040606	0.183154	0.262262	ENTPD1,953:up	http://www.genome.jp/kegg-bin/show_pathway?hsa00240/hsa:953%09red
Thyroid hormone signaling pathway	KEGG PATHWAY	hsa04919	1	118	45	25612	0.0222222	0.00460722	0.204944	0.275365	MYC,4609:up	http://www.genome.jp/kegg-bin/show_pathway?hsa04919/hsa:4609%09red
Cell cycle	KEGG PATHWAY	hsa04110	1	124	45	25612	0.0222222	0.00484148	0.214108	0.28027	MYC,4609:up	http://www.genome.jp/kegg-bin/show_pathway?hsa04110/hsa:4609%09red
Cell adhesion molecules (CAMs)	KEGG PATHWAY	hsa04514	1	141	45	25612	0.0222222	0.00550523	0.239513	0.295179	MPZL1,9019:down	http://www.genome.jp/kegg-bin/show_pathway?hsa04514/hsa:9019%09blue
Wnt signaling pathway	KEGG PATHWAY	hsa04310	1	142	45	25612	0.0222222	0.00554428	0.240982	0.295179	MYC,4609:up	http://www.genome.jp/kegg-bin/show_pathway?hsa04310/hsa:4609%09red
Hepatitis B	KEGG PATHWAY	hsa05161	1	146	45	25612	0.0222222	0.00570045	0.246831	0.299934	MYC,4609:up	http://www.genome.jp/kegg-bin/show_pathway?hsa05161/hsa:4609%09red
Jak-STAT signaling pathway	KEGG PATHWAY	hsa04630	1	158	45	25612	0.0222222	0.00616898	0.264114	0.318398	MYC,4609:up	http://www.genome.jp/kegg-bin/show_pathway?hsa04630/hsa:4609%09red
RNA transport	KEGG PATHWAY	hsa03013	1	171	45	25612	0.0222222	0.00667656	0.282399	0.333843	RGPD4,285190:up	http://www.genome.jp/kegg-bin/show_pathway?hsa03013/hsa:285190%09red
Purine metabolism	KEGG PATHWAY	hsa00230	1	175	45	25612	0.0222222	0.00683273	0.287935	0.337769	ENTPD1,953:up	http://www.genome.jp/kegg-bin/show_pathway?hsa00230/hsa:953%09red
Transcriptional misregulation in cancer	KEGG PATHWAY	hsa05202	1	179	45	25612	0.0222222	0.00698891	0.293429	0.342896	MYC,4609:up	http://www.genome.jp/kegg-bin/show_pathway?hsa05202/hsa:4609%09red
Proteoglycans in cancer	KEGG PATHWAY	hsa05205	1	202	45	25612	0.0222222	0.00788693	0.324224	0.366253	MYC,4609:up	http://www.genome.jp/kegg-bin/show_pathway?hsa05205/hsa:4609%09red
Viral carcinogenesis	KEGG PATHWAY	hsa05203	1	204	45	25612	0.0222222	0.00796502	0.326839	0.366931	HIST3H2BB,128312:up	http://www.genome.jp/kegg-bin/show_pathway?hsa05203/hsa:128312%09red
MAPK signaling pathway	KEGG PATHWAY	hsa04010	1	255	45	25612	0.0222222	0.00995627	0.390271	0.429721	MYC,4609:up	http://www.genome.jp/kegg-bin/show_pathway?hsa04010/hsa:4609%09red
HTLV-I infection	KEGG PATHWAY	hsa05166	1	255	45	25612	0.0222222	0.00995627	0.390271	0.429721	MYC,4609:up	http://www.genome.jp/kegg-bin/show_pathway?hsa05166/hsa:4609%09red
Cytokine-cytokine receptor interaction	KEGG PATHWAY	hsa04060	1	263	45	25612	0.0222222	0.0102686	0.399675	0.438492	TNFSF15,9966:down	http://www.genome.jp/kegg-bin/show_pathway?hsa04060/hsa:9966%09blue
PI3K-Akt signaling pathway	KEGG PATHWAY	hsa04151	1	339	45	25612	0.0222222	0.013236	0.482215	0.508912	MYC,4609:up	http://www.genome.jp/kegg-bin/show_pathway?hsa04151/hsa:4609%09red
Pathways in cancer	KEGG PATHWAY	hsa05200	1	394	45	25612	0.0222222	0.0153834	0.534908	0.556816	MYC,4609:up	http://www.genome.jp/kegg-bin/show_pathway?hsa05200/hsa:4609%09red
Metabolic pathways	KEGG PATHWAY	hsa01100	1	1239	45	25612	0.0222222	0.0483758	0.913303	0.916307	ALG10,84920:up	http://www.genome.jp/kegg-bin/show_pathway?hsa01100/hsa:84920%09red
