# Supplementary material for: F-box protein FBXO30 mediates retinoic acid receptor γ ubiquitination and regulates BMP signaling in neural tube defects
Source: Cell Death Dis. 2019 Jul 18;10(8):551. doi: 10.1038/s41419-019-1783-y (PMC6639381; doi:10.1038/s41419-019-1783-y)
Supplement: Supplementary file 9 — Supp Table 7 [file 41419_2019_1783_MOESM9_ESM.xlsx]

## Sheet: proteinGroups
Protein IDs	Majority protein IDs	Peptide counts (all)	Peptide counts (razor+unique)	Peptide counts (unique)	Fasta headers	Number of proteins	Peptides	Razor + unique peptides	Unique peptides	Peptides CON-IGG	Peptides CON-IP	Peptides RA-IGG	Peptides RA-IP	Razor + unique peptides CON-IGG	Razor + unique peptides CON-IP	Razor + unique peptides RA-IGG	Razor + unique peptides RA-IP	Unique peptides CON-IGG	Unique peptides CON-IP	Unique peptides RA-IGG	Unique peptides RA-IP	Sequence coverage [%]	Unique + razor sequence coverage [%]	Unique sequence coverage [%]	Mol. weight [kDa]	Sequence length	Sequence lengths	Fraction average	Fraction 1	Q-value	Score	Sequence coverage CON-IGG [%]	Sequence coverage CON-IP [%]	Sequence coverage RA-IGG [%]	Sequence coverage RA-IP [%]	Intensity	Intensity CON-IGG	Intensity CON-IP	Intensity RA-IGG	Intensity RA-IP		LFQ intensity CON-IP	LFQ intensity RA-IGG	LFQ intensity RA-IP	MS/MS Count CON-IGG	MS/MS Count CON-IP	MS/MS Count RA-IGG	MS/MS Count RA-IP	MS/MS Count
sp|Q61897|KT33B_MOUSE;CON__Q14525;sp|Q61765|K1H1_MOUSE;CON__Q9UE12;CON__Q15323;CON__A2A5Y0;CON__REFSEQ:XP_986630;sp|Q9D646|KRT34_MOUSE;CON__Q9D646;sp|Q8K0Y2|KT33A_MOUSE;CON__Q6NTB9;CON__O76009;sp|Q497I4|KRT35_MOUSE;CON__Q497I4;CON__O76014;CON__O76011;CON__Q8IUT8	sp|Q61897|KT33B_MOUSE;CON__Q14525;sp|Q61765|K1H1_MOUSE;CON__Q9UE12;CON__Q15323;CON__A2A5Y0;CON__REFSEQ:XP_986630;sp|Q9D646|KRT34_MOUSE;CON__Q9D646;sp|Q8K0Y2|KT33A_MOUSE;CON__Q6NTB9;CON__O76009;sp|Q497I4|KRT35_MOUSE;CON__Q497I4;CON__O76014	3;3;3;3;3;3;3;2;2;2;2;2;2;2;2;1;1	2;2;2;2;2;2;2;2;2;2;2;2;1;1;1;1;1	2;2;2;2;2;2;2;2;2;2;2;2;1;1;1;1;1	>sp|Q61897|KT33B_MOUSE Keratin, type I cuticular Ha3-II OS=Mus musculus GN=Krt33b PE=1 SV=2;>Q14525 SWISS-PROT:Q14525 Keratin, type I cuticular HA3-II (Hair keratin, type I HA3-II);>sp|Q61765|K1H1_MOUSE Keratin, type I cuticular Ha1 OS=Mus musculus GN=Krt3	17	3	2	2	1	1	1	2	0	0	1	1	0	0	1	1	5.9	4.2	4.2	45.863	404	404;404;416;416;416;416;476;392;392;404;404;404;455;455;471;394;436	1	2	0	12.429	1.7	1.7	2.2	3.7	1136500	0	0	79336	1057100	0	0	232490	0	0	0	1	1	2
tr|E9Q1Y9|E9Q1Y9_MOUSE;CON__Q61726;sp|Q9ERE2|KRT81_MOUSE;tr|B2RTB6|B2RTB6_MOUSE;sp|P97861|KRT86_MOUSE;CON__O43790;CON__Q6NT21;CON__P78385;CON__Q14533;tr|Q61726|Q61726_MOUSE;sp|Q6IMF0|KRT87_MOUSE;sp|Q9Z2T6|KRT85_MOUSE;CON__P78386	tr|E9Q1Y9|E9Q1Y9_MOUSE;CON__Q61726;sp|Q9ERE2|KRT81_MOUSE;tr|B2RTB6|B2RTB6_MOUSE;sp|P97861|KRT86_MOUSE;CON__O43790;CON__Q6NT21;CON__P78385;CON__Q14533;tr|Q61726|Q61726_MOUSE;sp|Q6IMF0|KRT87_MOUSE;sp|Q9Z2T6|KRT85_MOUSE;CON__P78386	2;2;2;2;2;2;2;2;2;1;1;1;1	2;2;2;2;2;2;2;2;2;1;1;1;1	2;2;2;2;2;2;2;2;2;1;1;1;1	>tr|E9Q1Y9|E9Q1Y9_MOUSE Keratin, type II cuticular Hb3 OS=Mus musculus GN=Krt83 PE=1 SV=1;>Q61726 TREMBL:Q61726 Tax_Id=10090 Gene_Symbol=5430421N21Rik Keratin type II;>sp|Q9ERE2|KRT81_MOUSE Keratin, type II cuticular Hb1 OS=Mus musculus GN=Krt81 PE=2 SV=2;	13	2	2	2	0	0	0	2	0	0	0	2	0	0	0	2	4	4	4	52.809	479	479;479;481;486;486;486;493;493;505;495;495;507;507	1	2	0	13.519	0	0	0	4	448760	0	0	0	448760	0	0	0	911540	0	0	0	2	2
tr|Q3TBQ1|Q3TBQ1_MOUSE;sp|Q0VBK2|K2C80_MOUSE;CON__Q6KB66-1;CON__Q0VBK2	tr|Q3TBQ1|Q3TBQ1_MOUSE;sp|Q0VBK2|K2C80_MOUSE;CON__Q6KB66-1;CON__Q0VBK2	1;1;1;1	1;1;1;1	1;1;1;1	>tr|Q3TBQ1|Q3TBQ1_MOUSE Putative uncharacterized protein OS=Mus musculus GN=Krt80 PE=2 SV=1;>sp|Q0VBK2|K2C80_MOUSE Keratin, type II cytoskeletal 80 OS=Mus musculus GN=Krt80 PE=1 SV=1;>Q6KB66-1 SWISS-PROT:Q6KB66-1 Tax_Id=9606 Gene_Symbol=KRT80 Isoform 1 of	4	1	1	1	0	0	0	1	0	0	0	1	0	0	0	1	4.5	4.5	4.5	24.668	221	221;452;452;452	1	1	0	7.2882	0	0	0	4.5	176310	0	0	0	176310	0	0	0	358120	0	0	0	1	1
sp|A2AI08|TPRN_MOUSE	sp|A2AI08|TPRN_MOUSE	1	1	1	>sp|A2AI08|TPRN_MOUSE Taperin OS=Mus musculus GN=Tprn PE=1 SV=1	1	1	1	1	0	1	0	0	0	1	0	0	0	1	0	0	2.1	2.1	2.1	80.088	749	749	1	1	0.0037244	6.4797	0	2.1	0	0	119430	0	119430	0	0	0	119430	0	0	0	1	0	0	1
sp|A2ARZ3|FSIP2_MOUSE	sp|A2ARZ3|FSIP2_MOUSE	1	1	1	>sp|A2ARZ3|FSIP2_MOUSE Fibrous sheath-interacting protein 2 OS=Mus musculus GN=Fsip2 PE=1 SV=3	1	1	1	1	0	1	0	0	0	1	0	0	0	1	0	0	0.2	0.2	0.2	784.85	6995	6995	1	1	0.0037453	6.4948	0	0.2	0	0	0	0	0	0	0	0	0	0	0	0	1	0	0	1
sp|D3Z3K2|CIP1_MOUSE	sp|D3Z3K2|CIP1_MOUSE	1	1	1	>sp|D3Z3K2|CIP1_MOUSE E3 ubiquitin-protein ligase CCNB1IP1 OS=Mus musculus GN=Ccnb1ip1 PE=1 SV=1	1	1	1	1	0	1	0	1	0	1	0	1	0	1	0	1	6.9	6.9	6.9	31.386	276	276	1	2	1	-2	0	6.9	0	6.9	14896000	0	9013900	0	5881900	0	0	0	11948000	0	0	0	1	1
sp|E9Q557|DESP_MOUSE;tr|E9PZW0|E9PZW0_MOUSE;tr|Q9CV95|Q9CV95_MOUSE	sp|E9Q557|DESP_MOUSE;tr|E9PZW0|E9PZW0_MOUSE	3;2;1	3;2;1	3;2;1	>sp|E9Q557|DESP_MOUSE Desmoplakin OS=Mus musculus GN=Dsp PE=1 SV=1;>tr|E9PZW0|E9PZW0_MOUSE Desmoplakin OS=Mus musculus GN=Dsp PE=1 SV=1	3	3	3	3	0	0	0	3	0	0	0	3	0	0	0	3	0.9	0.9	0.9	332.91	2883	2883;2284;474	1	3	0	16.566	0	0	0	0.9	249450	0	0	0	249450	0	0	0	506700	0	0	0	3	3
sp|E9Q634|MYO1E_MOUSE;tr|Q8C123|Q8C123_MOUSE;tr|Q3TLJ4|Q3TLJ4_MOUSE;tr|G3V011|G3V011_MOUSE;tr|Q8CG29|Q8CG29_MOUSE;tr|Q811E7|Q811E7_MOUSE;sp|P70248|MYO1F_MOUSE;tr|Q6KAL9|Q6KAL9_MOUSE	sp|E9Q634|MYO1E_MOUSE	28;12;11;2;2;2;2;1	28;12;11;2;2;2;2;1	28;12;11;2;2;2;2;1	>sp|E9Q634|MYO1E_MOUSE Unconventional myosin-Ie OS=Mus musculus GN=Myo1e PE=1 SV=1	8	28	28	28	20	25	14	11	20	25	14	11	20	25	14	11	22	22	22	126.82	1107	1107;639;293;785;1098;1098;1099;711	1	83	0	191.33	16.2	20.8	11.7	10.4	63796000	24246000	25851000	5883600	7815800	26254000	27364000	17700000	14461000	29	31	14	11	85
sp|O08583|THOC4_MOUSE;tr|Q4KL64|Q4KL64_MOUSE;tr|G3X9I4|G3X9I4_MOUSE;tr|D9J342|D9J342_MOUSE;sp|Q9JJW6|ALRF2_MOUSE	sp|O08583|THOC4_MOUSE;tr|Q4KL64|Q4KL64_MOUSE;tr|G3X9I4|G3X9I4_MOUSE;tr|D9J342|D9J342_MOUSE;sp|Q9JJW6|ALRF2_MOUSE	3;2;2;2;2	3;2;2;2;2	3;2;2;2;2	>sp|O08583|THOC4_MOUSE THO complex subunit 4 OS=Mus musculus GN=Alyref PE=1 SV=3;>tr|Q4KL64|Q4KL64_MOUSE RNA and export factor binding protein 2 OS=Mus musculus GN=Alyref2 PE=2 SV=1;>tr|G3X9I4|G3X9I4_MOUSE Aly/REF export factor 2 OS=Mus musculus GN=Alyref2	5	3	3	3	3	2	2	2	3	2	2	2	3	2	2	2	16.5	16.5	16.5	26.94	255	255;218;218;218;218	1	22	0	61.202	16.5	12.2	12.2	12.2	4989800	1522600	1784300	464450	1218400	1105100	1592000	1163500	1627500	4	4	4	4	16
sp|O08784|TCOF_MOUSE;tr|H3BL37|H3BL37_MOUSE;tr|Q05BH6|Q05BH6_MOUSE;tr|Q7TPZ2|Q7TPZ2_MOUSE;tr|F6R3V4|F6R3V4_MOUSE;tr|H3BIX0|H3BIX0_MOUSE;tr|Q6PFZ6|Q6PFZ6_MOUSE;tr|Q3TBZ3|Q3TBZ3_MOUSE;tr|Q3TAB2|Q3TAB2_MOUSE;tr|H3BK88|H3BK88_MOUSE	sp|O08784|TCOF_MOUSE;tr|H3BL37|H3BL37_MOUSE;tr|Q05BH6|Q05BH6_MOUSE;tr|Q7TPZ2|Q7TPZ2_MOUSE;tr|F6R3V4|F6R3V4_MOUSE;tr|H3BIX0|H3BIX0_MOUSE;tr|Q6PFZ6|Q6PFZ6_MOUSE	14;14;13;12;11;11;10;4;4;2	14;14;13;12;11;11;10;4;4;2	14;14;13;12;11;11;10;4;4;2	>sp|O08784|TCOF_MOUSE Treacle protein OS=Mus musculus GN=Tcof1 PE=1 SV=1;>tr|H3BL37|H3BL37_MOUSE Treacle protein OS=Mus musculus GN=Tcof1 PE=1 SV=1;>tr|Q05BH6|Q05BH6_MOUSE Tcof1 protein (Fragment) OS=Mus musculus GN=Tcof1 PE=2 SV=1;>tr|Q7TPZ2|Q7TPZ2_MOUSE	10	14	14	14	4	11	8	7	4	11	8	7	4	11	8	7	17.9	17.9	17.9	135	1320	1320;1356;1237;1320;1013;1056;942;650;696;167	1	39	0	116.13	4.3	13.7	10.6	10.3	9459200	1262400	5017000	1921900	1258000	2285700	3496200	4972900	4041200	6	12	9	9	36
tr|B1AZS9|B1AZS9_MOUSE;sp|O08807|PRDX4_MOUSE	tr|B1AZS9|B1AZS9_MOUSE;sp|O08807|PRDX4_MOUSE	1;1	1;1	1;1	>tr|B1AZS9|B1AZS9_MOUSE Peroxiredoxin-4 (Fragment) OS=Mus musculus GN=Prdx4 PE=1 SV=1;>sp|O08807|PRDX4_MOUSE Peroxiredoxin-4 OS=Mus musculus GN=Prdx4 PE=1 SV=1	2	1	1	1	0	1	0	0	0	1	0	0	0	1	0	0	4.8	4.8	4.8	26.391	229	229;274	1	1	0	7.822	0	4.8	0	0	2557200	0	2557200	0	0	0	2557200	0	0	0	2	0	0	2
tr|Q6RI64|Q6RI64_MOUSE;sp|O09061|PSB1_MOUSE	tr|Q6RI64|Q6RI64_MOUSE;sp|O09061|PSB1_MOUSE	1;1	1;1	1;1	>tr|Q6RI64|Q6RI64_MOUSE Proteasome subunit beta type OS=Mus musculus GN=Psmb1 PE=1 SV=1;>sp|O09061|PSB1_MOUSE Proteasome subunit beta type-1 OS=Mus musculus GN=Psmb1 PE=1 SV=1	2	1	1	1	0	1	0	0	0	1	0	0	0	1	0	0	8.3	8.3	8.3	26.372	240	240;240	1	1	0	8.3281	0	8.3	0	0	43525	0	43525	0	0	0	43525	0	0	0	1	0	0	1
tr|Q9CQM8|Q9CQM8_MOUSE;sp|O09167|RL21_MOUSE;tr|Q4VA28|Q4VA28_MOUSE;tr|A0A140T8K5|A0A140T8K5_MOUSE	tr|Q9CQM8|Q9CQM8_MOUSE;sp|O09167|RL21_MOUSE;tr|Q4VA28|Q4VA28_MOUSE	4;4;2;1	4;4;2;1	4;4;2;1	>tr|Q9CQM8|Q9CQM8_MOUSE 60S ribosomal protein L21 OS=Mus musculus GN=Rpl21 PE=1 SV=1;>sp|O09167|RL21_MOUSE 60S ribosomal protein L21 OS=Mus musculus GN=Rpl21 PE=1 SV=3;>tr|Q4VA28|Q4VA28_MOUSE Ribosomal protein L21 OS=Mus musculus GN=Rpl21 PE=2 SV=1	4	4	4	4	3	1	1	0	3	1	1	0	3	1	1	0	26.2	26.2	26.2	18.579	160	160;160;160;146	1	5	0	25.169	26.2	11.2	4.4	0	988690	411490	237060	340140	0	557610	0	0	0	3	1	1	0	5
tr|Q3V235|Q3V235_MOUSE;sp|O35129|PHB2_MOUSE;tr|F6QPR1|F6QPR1_MOUSE;tr|Q3V2V2|Q3V2V2_MOUSE;tr|F6Q8V7|F6Q8V7_MOUSE	tr|Q3V235|Q3V235_MOUSE;sp|O35129|PHB2_MOUSE;tr|F6QPR1|F6QPR1_MOUSE	9;9;5;4;3	9;9;5;4;3	9;9;5;4;3	>tr|Q3V235|Q3V235_MOUSE Prohibitin 2 OS=Mus musculus GN=Phb2 PE=1 SV=1;>sp|O35129|PHB2_MOUSE Prohibitin-2 OS=Mus musculus GN=Phb2 PE=1 SV=1;>tr|F6QPR1|F6QPR1_MOUSE Prohibitin-2 (Fragment) OS=Mus musculus GN=Phb2 PE=1 SV=1	5	9	9	9	7	6	3	4	7	6	3	4	7	6	3	4	31.4	31.4	31.4	33.296	299	299;299;157;180;104	1	20	0	58.626	26.1	19.7	10	13	6292400	2019100	2420800	734880	1117600	2287100	2625400	2583500	2084500	6	5	3	4	18
tr|Q9CSU2|Q9CSU2_MOUSE;tr|Q3UD26|Q3UD26_MOUSE;sp|O35593|PSDE_MOUSE	tr|Q9CSU2|Q9CSU2_MOUSE;tr|Q3UD26|Q3UD26_MOUSE;sp|O35593|PSDE_MOUSE	1;1;1	1;1;1	1;1;1	>tr|Q9CSU2|Q9CSU2_MOUSE Putative uncharacterized protein (Fragment) OS=Mus musculus GN=Psmd14 PE=2 SV=1;>tr|Q3UD26|Q3UD26_MOUSE Putative uncharacterized protein OS=Mus musculus GN=Psmd14 PE=2 SV=1;>sp|O35593|PSDE_MOUSE 26S proteasome non-ATPase regulatory	3	1	1	1	1	1	0	0	1	1	0	0	1	1	0	0	5	5	5	28.772	259	259;310;310	1	2	0	8.8847	5	5	0	0	1571900	559290	1012600	0	0	0	1012600	0	0	1	1	0	0	2
sp|O35598|ADA10_MOUSE	sp|O35598|ADA10_MOUSE	1	1	1	>sp|O35598|ADA10_MOUSE Disintegrin and metalloproteinase domain-containing protein 10 OS=Mus musculus GN=Adam10 PE=1 SV=2	1	1	1	1	0	0	1	0	0	0	1	0	0	0	1	0	1.2	1.2	1.2	83.967	749	749	1	1	1	-2	0	0	1.2	0	137220	0	0	137220	0	0	0	402110	0	0	0	1	0	1
sp|O35685|NUDC_MOUSE	sp|O35685|NUDC_MOUSE	2	2	2	>sp|O35685|NUDC_MOUSE Nuclear migration protein nudC OS=Mus musculus GN=Nudc PE=1 SV=1	1	2	2	2	1	1	1	2	1	1	1	2	1	1	1	2	6	6	6	38.358	332	332	1	5	0	12.481	3.3	3.3	2.7	6	802470	244130	305700	42275	210370	0	0	0	427300	1	1	1	2	5
tr|Q811L7|Q811L7_MOUSE;sp|O35737|HNRH1_MOUSE;tr|Q8C2Q7|Q8C2Q7_MOUSE;tr|Q3UR26|Q3UR26_MOUSE;tr|Q3TNG9|Q3TNG9_MOUSE;sp|P70333|HNRH2_MOUSE	tr|Q811L7|Q811L7_MOUSE;sp|O35737|HNRH1_MOUSE;tr|Q8C2Q7|Q8C2Q7_MOUSE;tr|Q3UR26|Q3UR26_MOUSE;tr|Q3TNG9|Q3TNG9_MOUSE;sp|P70333|HNRH2_MOUSE	2;2;2;1;1;1	2;2;2;1;1;1	2;2;2;1;1;1	>tr|Q811L7|Q811L7_MOUSE Heterogeneous nuclear ribonucleoprotein H1 OS=Mus musculus GN=Hnrnph1 PE=1 SV=2;>sp|O35737|HNRH1_MOUSE Heterogeneous nuclear ribonucleoprotein H OS=Mus musculus GN=Hnrnph1 PE=1 SV=3;>tr|Q8C2Q7|Q8C2Q7_MOUSE Heterogeneous nuclear ribo	6	2	2	2	0	1	1	0	0	1	1	0	0	1	1	0	8.2	8.2	8.2	49.199	449	449;449;472;171;272;449	1	2	0	12.258	0	3.6	4.7	0	109940	0	57240	52699	0	0	57240	0	0	0	1	1	0	2
tr|Q3UG68|Q3UG68_MOUSE;tr|Q3UC51|Q3UC51_MOUSE;sp|O54734|OST48_MOUSE	tr|Q3UG68|Q3UG68_MOUSE;tr|Q3UC51|Q3UC51_MOUSE;sp|O54734|OST48_MOUSE	1;1;1	1;1;1	1;1;1	>tr|Q3UG68|Q3UG68_MOUSE Dolichyl-diphosphooligosaccharide--protein glycosyltransferase 48 kDa subunit OS=Mus musculus GN=Ddost PE=2 SV=1;>tr|Q3UC51|Q3UC51_MOUSE Dolichyl-diphosphooligosaccharide--protein glycosyltransferase 48 kDa subunit OS=Mus musculus G	3	1	1	1	1	0	0	0	1	0	0	0	1	0	0	0	2.5	2.5	2.5	48.985	441	441;441;441	1	1	0.0037383	6.4901	2.5	0	0	0	42506	42506	0	0	0	57599	0	0	0	1	0	0	0	1
tr|Q05A21|Q05A21_MOUSE;sp|O54784|DAPK3_MOUSE	tr|Q05A21|Q05A21_MOUSE;sp|O54784|DAPK3_MOUSE	1;1	1;1	1;1	>tr|Q05A21|Q05A21_MOUSE Death-associated kinase 3, isoform CRA_a OS=Mus musculus GN=Dapk3 PE=2 SV=1;>sp|O54784|DAPK3_MOUSE Death-associated protein kinase 3 OS=Mus musculus GN=Dapk3 PE=1 SV=1	2	1	1	1	1	1	0	0	1	1	0	0	1	1	0	0	2.9	2.9	2.9	51.421	448	448;448	1	2	0.0037807	6.5612	2.9	2.9	0	0	170340	61131	109210	0	0	0	109210	0	0	1	0	0	0	1
tr|D3Z2E3|D3Z2E3_MOUSE;tr|E9Q632|E9Q632_MOUSE;sp|O54916|REPS1_MOUSE;tr|F6R6F1|F6R6F1_MOUSE;tr|F6YT69|F6YT69_MOUSE;tr|D6RIN6|D6RIN6_MOUSE;tr|F7AB82|F7AB82_MOUSE	tr|D3Z2E3|D3Z2E3_MOUSE;tr|E9Q632|E9Q632_MOUSE;sp|O54916|REPS1_MOUSE;tr|F6R6F1|F6R6F1_MOUSE	7;7;7;6;3;2;1	7;7;7;6;3;2;1	7;7;7;6;3;2;1	>tr|D3Z2E3|D3Z2E3_MOUSE RalBP1-associated Eps domain-containing protein 1 OS=Mus musculus GN=Reps1 PE=1 SV=1;>tr|E9Q632|E9Q632_MOUSE RalBP1-associated Eps domain-containing protein 1 OS=Mus musculus GN=Reps1 PE=1 SV=1;>sp|O54916|REPS1_MOUSE RalBP1-associat	7	7	7	7	3	1	6	5	3	1	6	5	3	1	6	5	10.5	10.5	10.5	76.826	705	705;768;795;755;210;220;240	1	15	0	61.99	5.5	1.7	8.2	8.8	4032100	107380	95057	1747800	2081800	1791900	0	3030900	4673200	3	1	5	5	14
tr|Q8C9L6|Q8C9L6_MOUSE;tr|Q99L95|Q99L95_MOUSE;tr|Q69ZV5|Q69ZV5_MOUSE;sp|O54931|AKAP2_MOUSE;tr|A2API8|A2API8_MOUSE;tr|F7AA26|F7AA26_MOUSE	tr|Q8C9L6|Q8C9L6_MOUSE;tr|Q99L95|Q99L95_MOUSE;tr|Q69ZV5|Q69ZV5_MOUSE;sp|O54931|AKAP2_MOUSE;tr|A2API8|A2API8_MOUSE;tr|F7AA26|F7AA26_MOUSE	3;3;3;3;3;3	3;3;3;3;3;3	3;3;3;3;3;3	>tr|Q8C9L6|Q8C9L6_MOUSE Putative uncharacterized protein OS=Mus musculus PE=2 SV=1;>tr|Q99L95|Q99L95_MOUSE Akap2 protein OS=Mus musculus PE=2 SV=1;>tr|Q69ZV5|Q69ZV5_MOUSE MKIAA0920 protein (Fragment) OS=Mus musculus GN=mKIAA0920 PE=2 SV=1;>sp|O54931|AKAP2_	6	3	3	3	2	3	0	0	2	3	0	0	2	3	0	0	6.2	6.2	6.2	87.183	795	795;799;827;893;921;1137	1	5	0	17.761	5.2	6.2	0	0	1363800	403680	960130	0	0	0	960130	0	0	1	2	0	0	3
tr|Q5SVF7|Q5SVF7_MOUSE;sp|O55125|NIPS1_MOUSE	tr|Q5SVF7|Q5SVF7_MOUSE;sp|O55125|NIPS1_MOUSE	1;1	1;1	1;1	>tr|Q5SVF7|Q5SVF7_MOUSE 4-nitrophenylphosphatase domain and non-neuronal SNAP25-like protein homolog 1 (C. elegans), isoform CRA_f OS=Mus musculus GN=Nipsnap1 PE=1 SV=1;>sp|O55125|NIPS1_MOUSE Protein NipSnap homolog 1 OS=Mus musculus GN=Nipsnap1 PE=1 SV=1	2	1	1	1	1	1	1	0	1	1	1	0	1	1	1	0	3.2	3.2	3.2	33.363	284	284;284	1	3	0.0036496	6.3695	3.2	3.2	3.2	0	893530	618720	0	274810	0	0	0	805310	0	1	1	1	0	3
sp|O55234|PSB5_MOUSE	sp|O55234|PSB5_MOUSE	1	1	1	>sp|O55234|PSB5_MOUSE Proteasome subunit beta type-5 OS=Mus musculus GN=Psmb5 PE=1 SV=3	1	1	1	1	0	1	0	0	0	1	0	0	0	1	0	0	4.9	4.9	4.9	28.532	264	264	1	1	0	7.2577	0	4.9	0	0	157380	0	157380	0	0	0	157380	0	0	0	1	0	0	1
tr|Q05BR6|Q05BR6_MOUSE;tr|A0A0R4J2C3|A0A0R4J2C3_MOUSE;tr|Q3UR42|Q3UR42_MOUSE;sp|O70133|DHX9_MOUSE;tr|A0A087WPL5|A0A087WPL5_MOUSE;tr|E9QNN1|E9QNN1_MOUSE	tr|Q05BR6|Q05BR6_MOUSE;tr|A0A0R4J2C3|A0A0R4J2C3_MOUSE;tr|Q3UR42|Q3UR42_MOUSE;sp|O70133|DHX9_MOUSE;tr|A0A087WPL5|A0A087WPL5_MOUSE;tr|E9QNN1|E9QNN1_MOUSE	1;1;1;1;1;1	1;1;1;1;1;1	1;1;1;1;1;1	>tr|Q05BR6|Q05BR6_MOUSE Dhx9 protein (Fragment) OS=Mus musculus GN=Dhx9 PE=2 SV=1;>tr|A0A0R4J2C3|A0A0R4J2C3_MOUSE ATP-dependent RNA helicase A OS=Mus musculus GN=Dhx9 PE=1 SV=1;>tr|Q3UR42|Q3UR42_MOUSE ATP-dependent RNA helicase A (Fragment) OS=Mus musculus	6	1	1	1	1	0	0	0	1	0	0	0	1	0	0	0	15.7	15.7	15.7	21.77	198	198;459;735;1380;1383;1384	1	1	0	7.0197	15.7	0	0	0	87001	87001	0	0	0	117890	0	0	0	1	0	0	0	1
tr|A0A087WS46|A0A087WS46_MOUSE;sp|O70251|EF1B_MOUSE	tr|A0A087WS46|A0A087WS46_MOUSE;sp|O70251|EF1B_MOUSE	1;1	1;1	1;1	>tr|A0A087WS46|A0A087WS46_MOUSE Elongation factor 1-beta OS=Mus musculus GN=Eef1b2 PE=1 SV=1;>sp|O70251|EF1B_MOUSE Elongation factor 1-beta OS=Mus musculus GN=Eef1b PE=1 SV=5	2	1	1	1	1	1	1	0	1	1	1	0	1	1	1	0	7.1	7.1	7.1	20.136	184	184;225	1	3	0	7.4679	7.1	7.1	7.1	0	766600	276360	418380	71860	0	0	0	210580	0	1	1	1	0	3
tr|F7B6X4|F7B6X4_MOUSE;tr|F6V8M6|F6V8M6_MOUSE;tr|Q3UX51|Q3UX51_MOUSE;tr|F6U2C2|F6U2C2_MOUSE;tr|Q3UX07|Q3UX07_MOUSE;sp|O70305|ATX2_MOUSE;tr|E9QM77|E9QM77_MOUSE	tr|F7B6X4|F7B6X4_MOUSE;tr|F6V8M6|F6V8M6_MOUSE;tr|Q3UX51|Q3UX51_MOUSE;tr|F6U2C2|F6U2C2_MOUSE;tr|Q3UX07|Q3UX07_MOUSE;sp|O70305|ATX2_MOUSE;tr|E9QM77|E9QM77_MOUSE	2;2;2;2;2;2;2	2;2;2;2;2;2;2	2;2;2;2;2;2;2	>tr|F7B6X4|F7B6X4_MOUSE Ataxin-2 (Fragment) OS=Mus musculus GN=Atxn2 PE=1 SV=1;>tr|F6V8M6|F6V8M6_MOUSE Ataxin-2 (Fragment) OS=Mus musculus GN=Atxn2 PE=1 SV=2;>tr|Q3UX51|Q3UX51_MOUSE Putative uncharacterized protein (Fragment) OS=Mus musculus GN=Atxn2 PE=2	7	2	2	2	0	2	0	0	0	2	0	0	0	2	0	0	18.5	18.5	18.5	35.381	330	330;662;664;929;947;1285;1286	1	2	0	17.89	0	18.5	0	0	195860	0	195860	0	0	0	195860	0	0	0	2	0	0	2
tr|Q3UJC3|Q3UJC3_MOUSE;sp|O70310|NMT1_MOUSE	tr|Q3UJC3|Q3UJC3_MOUSE;sp|O70310|NMT1_MOUSE	2;2	2;2	2;2	>tr|Q3UJC3|Q3UJC3_MOUSE Putative uncharacterized protein OS=Mus musculus GN=Nmt1 PE=1 SV=1;>sp|O70310|NMT1_MOUSE Glycylpeptide N-tetradecanoyltransferase 1 OS=Mus musculus GN=Nmt1 PE=1 SV=1	2	2	2	2	2	2	0	0	2	2	0	0	2	2	0	0	5	5	5	56.888	496	496;496	1	4	0	16.709	5	5	0	0	431300	208520	222780	0	0	282330	223010	0	0	2	2	0	0	4
tr|S4R1E5|S4R1E5_MOUSE;tr|Q3TI34|Q3TI34_MOUSE;tr|Q5XJZ8|Q5XJZ8_MOUSE;tr|Q3TIF2|Q3TIF2_MOUSE;sp|O70325|GPX41_MOUSE;tr|Q76LV0|Q76LV0_MOUSE;tr|F7A8H6|F7A8H6_MOUSE	tr|S4R1E5|S4R1E5_MOUSE;tr|Q3TI34|Q3TI34_MOUSE;tr|Q5XJZ8|Q5XJZ8_MOUSE;tr|Q3TIF2|Q3TIF2_MOUSE;sp|O70325|GPX41_MOUSE;tr|Q76LV0|Q76LV0_MOUSE;tr|F7A8H6|F7A8H6_MOUSE	1;1;1;1;1;1;1	1;1;1;1;1;1;1	1;1;1;1;1;1;1	>tr|S4R1E5|S4R1E5_MOUSE Glutathione peroxidase OS=Mus musculus GN=Gpx4 PE=1 SV=1;>tr|Q3TI34|Q3TI34_MOUSE Glutathione peroxidase OS=Mus musculus GN=Gpx4 PE=2 SV=2;>tr|Q5XJZ8|Q5XJZ8_MOUSE Glutathione peroxidase (Fragment) OS=Mus musculus GN=Gpx4 PE=2 SV=3;>t	7	1	1	1	1	1	1	1	1	1	1	1	1	1	1	1	7.6	7.6	7.6	17.937	157	157;170;174;182;197;253;253	1	4	0	7.0644	7.6	7.6	7.6	7.6	324210	70176	118240	43027	92767	0	0	0	188430	1	1	1	1	4
tr|M0QWY0|M0QWY0_MOUSE;tr|M0QWP2|M0QWP2_MOUSE;tr|Q8C988|Q8C988_MOUSE;tr|Q3TTC9|Q3TTC9_MOUSE;tr|Q3TPU5|Q3TPU5_MOUSE;sp|O70378|EMC8_MOUSE	tr|M0QWY0|M0QWY0_MOUSE;tr|M0QWP2|M0QWP2_MOUSE;tr|Q8C988|Q8C988_MOUSE;tr|Q3TTC9|Q3TTC9_MOUSE;tr|Q3TPU5|Q3TPU5_MOUSE;sp|O70378|EMC8_MOUSE	1;1;1;1;1;1	1;1;1;1;1;1	1;1;1;1;1;1	>tr|M0QWY0|M0QWY0_MOUSE ER membrane protein complex subunit 8 (Fragment) OS=Mus musculus GN=Emc8 PE=1 SV=1;>tr|M0QWP2|M0QWP2_MOUSE ER membrane protein complex subunit 8 (Fragment) OS=Mus musculus GN=Emc8 PE=1 SV=1;>tr|Q8C988|Q8C988_MOUSE Putative uncharact	6	1	1	1	1	1	1	1	1	1	1	1	1	1	1	1	7	7	7	14.376	128	128;143;207;207;207;207	1	4	0	7.0278	7	7	7	7	397240	134230	139770	52963	70272	0	0	0	142740	1	1	1	1	4
tr|Q8CFA3|Q8CFA3_MOUSE;tr|Q3TPN0|Q3TPN0_MOUSE;sp|O88322|NID2_MOUSE;tr|Q8C6Z2|Q8C6Z2_MOUSE;tr|Q8R5G0|Q8R5G0_MOUSE;tr|Q3US45|Q3US45_MOUSE	tr|Q8CFA3|Q8CFA3_MOUSE;tr|Q3TPN0|Q3TPN0_MOUSE;sp|O88322|NID2_MOUSE;tr|Q8C6Z2|Q8C6Z2_MOUSE;tr|Q8R5G0|Q8R5G0_MOUSE;tr|Q3US45|Q3US45_MOUSE	7;7;7;6;6;6	7;7;7;6;6;6	7;7;7;6;6;6	>tr|Q8CFA3|Q8CFA3_MOUSE Nidogen-2 OS=Mus musculus GN=NID-2 PE=4 SV=1;>tr|Q3TPN0|Q3TPN0_MOUSE Putative uncharacterized protein OS=Mus musculus GN=Nid2 PE=2 SV=1;>sp|O88322|NID2_MOUSE Nidogen-2 OS=Mus musculus GN=Nid2 PE=1 SV=2;>tr|Q8C6Z2|Q8C6Z2_MOUSE Putati	6	7	7	7	1	2	4	3	1	2	4	3	1	2	4	3	6.7	6.7	6.7	153.91	1403	1403;1403;1403;1294;1403;1403	1	10	0	51.957	0.7	2.2	3.6	3.3	772790	65409	223960	192130	291290	0	0	563020	0	1	2	4	3	10
tr|Q3TE06|Q3TE06_MOUSE;tr|Q9DC08|Q9DC08_MOUSE;tr|Q9DBM8|Q9DBM8_MOUSE;tr|Q3TNK2|Q3TNK2_MOUSE;tr|Q3TJY2|Q3TJY2_MOUSE;sp|O88342|WDR1_MOUSE;tr|Q3U136|Q3U136_MOUSE;tr|Q80ZI9|Q80ZI9_MOUSE;tr|A0A0J9YU05|A0A0J9YU05_MOUSE	tr|Q3TE06|Q3TE06_MOUSE;tr|Q9DC08|Q9DC08_MOUSE;tr|Q9DBM8|Q9DBM8_MOUSE;tr|Q3TNK2|Q3TNK2_MOUSE;tr|Q3TJY2|Q3TJY2_MOUSE;sp|O88342|WDR1_MOUSE;tr|Q3U136|Q3U136_MOUSE;tr|Q80ZI9|Q80ZI9_MOUSE	4;4;4;4;4;4;4;4;1	4;4;4;4;4;4;4;4;1	4;4;4;4;4;4;4;4;1	>tr|Q3TE06|Q3TE06_MOUSE Putative uncharacterized protein (Fragment) OS=Mus musculus GN=Wdr1 PE=2 SV=1;>tr|Q9DC08|Q9DC08_MOUSE Putative uncharacterized protein OS=Mus musculus GN=Wdr1 PE=2 SV=1;>tr|Q9DBM8|Q9DBM8_MOUSE Putative uncharacterized protein OS=Mus	9	4	4	4	1	4	0	0	1	4	0	0	1	4	0	0	6.9	6.9	6.9	63.42	580	580;606;606;606;606;606;639;658;333	1	5	0	22.471	2.8	6.9	0	0	2836300	256570	2579700	0	0	0	2579700	0	0	1	4	0	0	5
sp|O88477|IF2B1_MOUSE;tr|A0A0H3XWX3|A0A0H3XWX3_MOUSE	sp|O88477|IF2B1_MOUSE;tr|A0A0H3XWX3|A0A0H3XWX3_MOUSE	11;8	11;8	11;8	>sp|O88477|IF2B1_MOUSE Insulin-like growth factor 2 mRNA-binding protein 1 OS=Mus musculus GN=Igf2bp1 PE=1 SV=1;>tr|A0A0H3XWX3|A0A0H3XWX3_MOUSE Insulin-like growth factor 2 mRNA binding protein 1 dN CRDBP-2 OS=Mus musculus GN=Igf2bp1 PE=2 SV=1	2	11	11	11	7	9	7	7	7	9	7	7	7	9	7	7	22.9	22.9	22.9	63.45	577	577;441	1	42	0	123.04	17	20.1	17	16.6	32679000	6771500	14330000	5469900	6108300	10629000	13713000	11725000	12695000	10	12	10	10	42
tr|D3Z036|D3Z036_MOUSE;tr|Q8BX58|Q8BX58_MOUSE;tr|Q3UQL2|Q3UQL2_MOUSE;sp|O88543|CSN3_MOUSE	tr|D3Z036|D3Z036_MOUSE;tr|Q8BX58|Q8BX58_MOUSE;tr|Q3UQL2|Q3UQL2_MOUSE;sp|O88543|CSN3_MOUSE	1;1;1;1	1;1;1;1	1;1;1;1	>tr|D3Z036|D3Z036_MOUSE COP9 signalosome complex subunit 3 (Fragment) OS=Mus musculus GN=Cops3 PE=1 SV=1;>tr|Q8BX58|Q8BX58_MOUSE Putative uncharacterized protein OS=Mus musculus GN=Cops3 PE=2 SV=1;>tr|Q3UQL2|Q3UQL2_MOUSE Putative uncharacterized protein OS	4	1	1	1	0	1	0	0	0	1	0	0	0	1	0	0	11.3	11.3	11.3	11.465	106	106;313;423;423	1	1	0.0038314	6.7132	0	11.3	0	0	22834	0	22834	0	0	0	22834	0	0	0	0	0	0	0
sp|O88569|ROA2_MOUSE;tr|B7ZP22|B7ZP22_MOUSE;tr|A0A0N4SUM2|A0A0N4SUM2_MOUSE	sp|O88569|ROA2_MOUSE;tr|B7ZP22|B7ZP22_MOUSE	12;11;4	12;11;4	12;11;4	>sp|O88569|ROA2_MOUSE Heterogeneous nuclear ribonucleoproteins A2/B1 OS=Mus musculus GN=Hnrnpa2b1 PE=1 SV=2;>tr|B7ZP22|B7ZP22_MOUSE Heterogeneous nuclear ribonucleoprotein A2/B1 OS=Mus musculus GN=Hnrnpa2b1 PE=2 SV=1	3	12	12	12	9	5	8	2	9	5	8	2	9	5	8	2	38	38	38	37.402	353	353;341;155	1	38	0	127.27	29.5	16.7	31.2	11.3	19858000	7526600	5547800	4033800	2749400	6808200	8575900	7890600	5802500	12	8	11	5	36
tr|Q561M4|Q561M4_MOUSE;sp|O88746|TOM1_MOUSE;tr|Q3UDC3|Q3UDC3_MOUSE	tr|Q561M4|Q561M4_MOUSE;sp|O88746|TOM1_MOUSE;tr|Q3UDC3|Q3UDC3_MOUSE	3;3;3	3;3;3	3;3;3	>tr|Q561M4|Q561M4_MOUSE Target of myb1 homolog (Chicken) OS=Mus musculus GN=Tom1 PE=2 SV=1;>sp|O88746|TOM1_MOUSE Target of Myb protein 1 OS=Mus musculus GN=Tom1 PE=1 SV=1;>tr|Q3UDC3|Q3UDC3_MOUSE Target of Myb protein 1 OS=Mus musculus GN=Tom1 PE=1 SV=1	3	3	3	3	2	3	2	1	2	3	2	1	2	3	2	1	11	11	11	54.325	492	492;492;516	1	8	0	22.662	4.7	11	4.7	2	1278600	388610	386240	348530	155200	519490	0	1028500	0	2	2	2	1	7
tr|Q0QER9|Q0QER9_MOUSE;tr|Q5HZJ8|Q5HZJ8_MOUSE;tr|Q3TJ51|Q3TJ51_MOUSE;sp|O88844|IDHC_MOUSE;tr|Q8C338|Q8C338_MOUSE	tr|Q0QER9|Q0QER9_MOUSE;tr|Q5HZJ8|Q5HZJ8_MOUSE;tr|Q3TJ51|Q3TJ51_MOUSE;sp|O88844|IDHC_MOUSE;tr|Q8C338|Q8C338_MOUSE	1;1;1;1;1	1;1;1;1;1	1;1;1;1;1	>tr|Q0QER9|Q0QER9_MOUSE Isocitrate dehydrogenase 1 (Fragment) OS=Mus musculus GN=Idh1 PE=2 SV=1;>tr|Q5HZJ8|Q5HZJ8_MOUSE Isocitrate dehydrogenase [NADP] OS=Mus musculus GN=Idh1 PE=2 SV=1;>tr|Q3TJ51|Q3TJ51_MOUSE Isocitrate dehydrogenase [NADP] OS=Mus musculu	5	1	1	1	0	0	1	0	0	0	1	0	0	0	1	0	2.9	2.9	2.9	42.59	378	378;414;414;414;422	1	1	1	-2	0	0	2.9	0	1010900	0	0	1010900	0	0	0	2962400	0	0	0	1	0	1
sp|O88967|YMEL1_MOUSE	sp|O88967|YMEL1_MOUSE	1	1	1	>sp|O88967|YMEL1_MOUSE ATP-dependent zinc metalloprotease YME1L1 OS=Mus musculus GN=Yme1l1 PE=1 SV=1	1	1	1	1	0	1	0	0	0	1	0	0	0	1	0	0	1.8	1.8	1.8	80.027	715	715	1	1	0	8.9704	0	1.8	0	0	99348	0	99348	0	0	0	99348	0	0	0	1	0	0	1
tr|D3Z315|D3Z315_MOUSE;tr|F6YFR7|F6YFR7_MOUSE;tr|Q9D1J2|Q9D1J2_MOUSE;sp|O89079|COPE_MOUSE	tr|D3Z315|D3Z315_MOUSE;tr|F6YFR7|F6YFR7_MOUSE;tr|Q9D1J2|Q9D1J2_MOUSE;sp|O89079|COPE_MOUSE	1;1;1;1	1;1;1;1	1;1;1;1	>tr|D3Z315|D3Z315_MOUSE Coatomer subunit epsilon (Fragment) OS=Mus musculus GN=Cope PE=1 SV=1;>tr|F6YFR7|F6YFR7_MOUSE Coatomer subunit epsilon (Fragment) OS=Mus musculus GN=Cope PE=1 SV=1;>tr|Q9D1J2|Q9D1J2_MOUSE Putative uncharacterized protein OS=Mus musc	4	1	1	1	0	1	0	0	0	1	0	0	0	1	0	0	5.3	5.3	5.3	25.37	227	227;234;308;308	1	1	0	7.0569	0	5.3	0	0	58437	0	58437	0	0	0	58437	0	0	0	1	0	0	1
sp|P02469|LAMB1_MOUSE;tr|Q3UHL7|Q3UHL7_MOUSE;tr|E9QN70|E9QN70_MOUSE;tr|B9EKB0|B9EKB0_MOUSE;tr|Q3TNZ8|Q3TNZ8_MOUSE;tr|Q0V927|Q0V927_MOUSE;tr|E9PYT5|E9PYT5_MOUSE;tr|Q9CRX6|Q9CRX6_MOUSE;tr|Q8K271|Q8K271_MOUSE	sp|P02469|LAMB1_MOUSE;tr|Q3UHL7|Q3UHL7_MOUSE;tr|E9QN70|E9QN70_MOUSE;tr|B9EKB0|B9EKB0_MOUSE;tr|Q3TNZ8|Q3TNZ8_MOUSE;tr|Q0V927|Q0V927_MOUSE;tr|E9PYT5|E9PYT5_MOUSE;tr|Q9CRX6|Q9CRX6_MOUSE;tr|Q8K271|Q8K271_MOUSE	2;2;2;2;1;1;1;1;1	2;2;2;2;1;1;1;1;1	2;2;2;2;1;1;1;1;1	>sp|P02469|LAMB1_MOUSE Laminin subunit beta-1 OS=Mus musculus GN=Lamb1 PE=1 SV=3;>tr|Q3UHL7|Q3UHL7_MOUSE Putative uncharacterized protein OS=Mus musculus GN=Lamb1 PE=2 SV=1;>tr|E9QN70|E9QN70_MOUSE Laminin subunit beta-1 OS=Mus musculus GN=Lamb1 PE=1 SV=1;>	9	2	2	2	0	2	0	0	0	2	0	0	0	2	0	0	1.6	1.6	1.6	197.09	1786	1786;1834;1834;1834;332;563;564;911;984	1	2	0	13.434	0	1.6	0	0	113680	0	113680	0	0	0	113680	0	0	0	2	0	0	2
tr|Q6NY00|Q6NY00_MOUSE;tr|Q5FWB7|Q5FWB7_MOUSE;sp|P05064|ALDOA_MOUSE;tr|A6ZI44|A6ZI44_MOUSE;tr|A0A0U1RPN8|A0A0U1RPN8_MOUSE;tr|D3YV98|D3YV98_MOUSE;tr|A0A0U1RPT5|A0A0U1RPT5_MOUSE;tr|D3YWI1|D3YWI1_MOUSE;tr|D3Z510|D3Z510_MOUSE;tr|Q9CPQ9|Q9CPQ9_MOUSE;tr|A6ZI46|A6ZI46_MOUSE;tr|A6ZI47|A6ZI47_MOUSE	tr|Q6NY00|Q6NY00_MOUSE;tr|Q5FWB7|Q5FWB7_MOUSE;sp|P05064|ALDOA_MOUSE;tr|A6ZI44|A6ZI44_MOUSE;tr|A0A0U1RPN8|A0A0U1RPN8_MOUSE;tr|D3YV98|D3YV98_MOUSE;tr|A0A0U1RPT5|A0A0U1RPT5_MOUSE;tr|D3YWI1|D3YWI1_MOUSE;tr|D3Z510|D3Z510_MOUSE;tr|Q9CPQ9|Q9CPQ9_MOUSE;tr|A6ZI46|A6ZI46_MOUSE;tr|A6ZI47|A6ZI47_MOUSE	8;8;8;8;7;7;7;7;6;5;5;4	8;8;8;8;7;7;7;7;6;5;5;4	8;8;8;8;7;7;7;7;6;5;5;4	>tr|Q6NY00|Q6NY00_MOUSE Fructose-bisphosphate aldolase OS=Mus musculus GN=Aldoa PE=2 SV=1;>tr|Q5FWB7|Q5FWB7_MOUSE Fructose-bisphosphate aldolase OS=Mus musculus GN=Aldoa PE=1 SV=1;>sp|P05064|ALDOA_MOUSE Fructose-bisphosphate aldolase A OS=Mus musculus GN=A	12	8	8	8	7	6	5	1	7	6	5	1	7	6	5	1	23.9	23.9	23.9	39.311	364	364;364;364;418;190;193;209;236;131;364;419;364	1	20	0	62.916	17.6	19.2	15.1	3.8	8755200	3689000	3585000	1202200	279060	3947600	4490100	3669000	0	6	7	4	1	18
tr|Q52L87|Q52L87_MOUSE;tr|Q3TIZ0|Q3TIZ0_MOUSE;sp|P68373|TBA1C_MOUSE;sp|P05213|TBA1B_MOUSE;sp|P68369|TBA1A_MOUSE;tr|Q99KA2|Q99KA2_MOUSE;tr|Q5FW91|Q5FW91_MOUSE;sp|P05214|TBA3_MOUSE;tr|Q9D9Y2|Q9D9Y2_MOUSE;sp|Q9JJZ2|TBA8_MOUSE;tr|O89052|O89052_MOUSE	tr|Q52L87|Q52L87_MOUSE;tr|Q3TIZ0|Q3TIZ0_MOUSE;sp|P68373|TBA1C_MOUSE;sp|P05213|TBA1B_MOUSE;sp|P68369|TBA1A_MOUSE;tr|Q99KA2|Q99KA2_MOUSE;tr|Q5FW91|Q5FW91_MOUSE;sp|P05214|TBA3_MOUSE	7;7;7;7;6;5;5;5;3;3;2	7;7;7;7;6;5;5;5;3;3;2	3;3;3;3;3;1;2;2;1;0;2	>tr|Q52L87|Q52L87_MOUSE Tubulin alpha chain OS=Mus musculus GN=Tuba1c PE=1 SV=1;>tr|Q3TIZ0|Q3TIZ0_MOUSE Tubulin alpha chain OS=Mus musculus GN=Tuba1c PE=2 SV=1;>sp|P68373|TBA1C_MOUSE Tubulin alpha-1C chain OS=Mus musculus GN=Tuba1c PE=1 SV=1;>sp|P05213|TBA	11	7	7	3	7	5	6	4	7	5	6	4	3	3	3	2	23.4	23.4	10	49.909	449	449;449;449;451;451;347;450;450;395;449;99	1	31	0	84.007	23.4	15.8	21.6	12.5	18008000	5608800	8905400	1427600	2066500	6588000	7959700	5126000	5213100	11	10	8	6	35
tr|Q99K20|Q99K20_MOUSE;tr|A0A1B0GSR9|A0A1B0GSR9_MOUSE;tr|Q3UDU4|Q3UDU4_MOUSE;tr|Q564E2|Q564E2_MOUSE;tr|Q3TI99|Q3TI99_MOUSE;tr|Q3THB4|Q3THB4_MOUSE;tr|Q3TCI7|Q3TCI7_MOUSE;sp|P06151|LDHA_MOUSE;tr|A0A1B0GSX0|A0A1B0GSX0_MOUSE;tr|Q3UIC3|Q3UIC3_MOUSE;tr|Q6NXW3|Q6NXW3_MOUSE;tr|A0A1B0GSL7|A0A1B0GSL7_MOUSE;tr|A0A1B0GSR2|A0A1B0GSR2_MOUSE;tr|A0A1B0GT41|A0A1B0GT41_MOUSE;tr|A0A1B0GQX5|A0A1B0GQX5_MOUSE;tr|D3YVR…	tr|Q99K20|Q99K20_MOUSE;tr|A0A1B0GSR9|A0A1B0GSR9_MOUSE;tr|Q3UDU4|Q3UDU4_MOUSE;tr|Q564E2|Q564E2_MOUSE;tr|Q3TI99|Q3TI99_MOUSE;tr|Q3THB4|Q3THB4_MOUSE;tr|Q3TCI7|Q3TCI7_MOUSE;sp|P06151|LDHA_MOUSE;tr|A0A1B0GSX0|A0A1B0GSX0_MOUSE;tr|Q3UIC3|Q3UIC3_MOUSE	3;3;3;3;3;3;3;3;3;2;1;1;1;1;1;1;1;1;1;1;1;1	3;3;3;3;3;3;3;3;3;2;1;1;1;1;1;1;1;1;1;1;1;1	3;3;3;3;3;3;3;3;3;2;1;1;1;1;1;1;1;1;1;1;1;1	>tr|Q99K20|Q99K20_MOUSE L-lactate dehydrogenase (Fragment) OS=Mus musculus GN=Ldha PE=2 SV=1;>tr|A0A1B0GSR9|A0A1B0GSR9_MOUSE L-lactate dehydrogenase A chain OS=Mus musculus GN=Ldha PE=1 SV=1;>tr|Q3UDU4|Q3UDU4_MOUSE L-lactate dehydrogenase OS=Mus musculus G	22	3	3	3	1	3	1	2	1	3	1	2	1	3	1	2	9.2	9.2	9.2	34.503	315	315;315;330;332;332;332;332;332;361;169;104;128;171;176;201;235;236;237;274;332;332;332	1	7	0	20.257	3.2	9.2	3.2	6	2578600	339180	1781200	108680	349510	0	1672600	0	818600	1	2	1	2	6
tr|Q3TKB9|Q3TKB9_MOUSE;tr|Q3TKG0|Q3TKG0_MOUSE;tr|A0PJ91|A0PJ91_MOUSE;tr|Q80Y52|Q80Y52_MOUSE;tr|Q3UIF3|Q3UIF3_MOUSE;tr|Q3TKA2|Q3TKA2_MOUSE;sp|P07901|HS90A_MOUSE;tr|Q8C5U3|Q8C5U3_MOUSE;tr|Q3TJU7|Q3TJU7_MOUSE;tr|B7ZC50|B7ZC50_MOUSE;tr|Q8C2A9|Q8C2A9_MOUSE;tr|Q80YC2|Q80YC2_MOUSE;tr|Q811H6|Q811H6_MOUSE	tr|Q3TKB9|Q3TKB9_MOUSE;tr|Q3TKG0|Q3TKG0_MOUSE;tr|A0PJ91|A0PJ91_MOUSE;tr|Q80Y52|Q80Y52_MOUSE;tr|Q3UIF3|Q3UIF3_MOUSE;tr|Q3TKA2|Q3TKA2_MOUSE;sp|P07901|HS90A_MOUSE;tr|Q8C5U3|Q8C5U3_MOUSE;tr|Q3TJU7|Q3TJU7_MOUSE	6;6;6;6;6;6;6;5;4;2;2;1;1	2;2;2;2;2;2;2;2;2;0;0;0;0	2;2;2;2;2;2;2;2;2;0;0;0;0	>tr|Q3TKB9|Q3TKB9_MOUSE Putative uncharacterized protein (Fragment) OS=Mus musculus GN=Hsp90aa1 PE=2 SV=1;>tr|Q3TKG0|Q3TKG0_MOUSE Putative uncharacterized protein (Fragment) OS=Mus musculus GN=Hsp90aa1 PE=2 SV=1;>tr|A0PJ91|A0PJ91_MOUSE Hsp90aa1 protein (Fr	13	6	2	2	6	5	4	5	2	2	1	2	2	2	1	2	14.6	4.7	4.7	64.737	556	556;557;565;733;733;733;733;557;556;201;274;363;378	1	7	0	30.711	14.6	11	8.3	11	1232800	308910	504580	97347	322000	423550	491020	0	662660	2	2	1	2	7
sp|P08249|MDHM_MOUSE;tr|A0A0G2JF23|A0A0G2JF23_MOUSE	sp|P08249|MDHM_MOUSE	5;1	5;1	5;1	>sp|P08249|MDHM_MOUSE Malate dehydrogenase, mitochondrial OS=Mus musculus GN=Mdh2 PE=1 SV=3	2	5	5	5	3	5	3	3	3	5	3	3	3	5	3	3	15.4	15.4	15.4	35.611	338	338;199	1	16	0	39.054	10.4	15.4	10.4	10.4	4291800	941090	2517900	363830	468990	1457100	1748600	1268900	1064600	4	5	3	3	15
sp|P09411|PGK1_MOUSE;sp|P09041|PGK2_MOUSE	sp|P09411|PGK1_MOUSE;sp|P09041|PGK2_MOUSE	1;1	1;1	1;1	>sp|P09411|PGK1_MOUSE Phosphoglycerate kinase 1 OS=Mus musculus GN=Pgk1 PE=1 SV=4;>sp|P09041|PGK2_MOUSE Phosphoglycerate kinase 2 OS=Mus musculus GN=Pgk2 PE=1 SV=4	2	1	1	1	1	0	0	0	1	0	0	0	1	0	0	0	4.3	4.3	4.3	44.55	417	417;417	1	1	0	10.851	4.3	0	0	0	153930	153930	0	0	0	208590	0	0	0	1	0	0	0	1
tr|Q3TT76|Q3TT76_MOUSE;tr|Q3UDR2|Q3UDR2_MOUSE;tr|Q3URP6|Q3URP6_MOUSE;tr|Q3UJA8|Q3UJA8_MOUSE;tr|Q3UBY9|Q3UBY9_MOUSE;tr|Q3UA23|Q3UA23_MOUSE;tr|Q3U738|Q3U738_MOUSE;tr|Q3TWE3|Q3TWE3_MOUSE;tr|Q3TIM0|Q3TIM0_MOUSE;tr|Q3THC3|Q3THC3_MOUSE;tr|Q3TGS0|Q3TGS0_MOUSE;tr|Q3TF72|Q3TF72_MOUSE;sp|P09103|PDIA1_MOUSE	tr|Q3TT76|Q3TT76_MOUSE;tr|Q3UDR2|Q3UDR2_MOUSE;tr|Q3URP6|Q3URP6_MOUSE;tr|Q3UJA8|Q3UJA8_MOUSE;tr|Q3UBY9|Q3UBY9_MOUSE;tr|Q3UA23|Q3UA23_MOUSE;tr|Q3U738|Q3U738_MOUSE;tr|Q3TWE3|Q3TWE3_MOUSE;tr|Q3TIM0|Q3TIM0_MOUSE;tr|Q3THC3|Q3THC3_MOUSE;tr|Q3TGS0|Q3TGS0_MOUSE;tr|Q3TF72|Q3TF72_MOUSE;sp|P09103|PDIA1_MOUSE	1;1;1;1;1;1;1;1;1;1;1;1;1	1;1;1;1;1;1;1;1;1;1;1;1;1	1;1;1;1;1;1;1;1;1;1;1;1;1	>tr|Q3TT76|Q3TT76_MOUSE Protein disulfide-isomerase (Fragment) OS=Mus musculus GN=P4hb PE=2 SV=1;>tr|Q3UDR2|Q3UDR2_MOUSE Protein disulfide-isomerase (Fragment) OS=Mus musculus GN=P4hb PE=2 SV=1;>tr|Q3URP6|Q3URP6_MOUSE Protein disulfide-isomerase OS=Mus mus	13	1	1	1	0	0	0	1	0	0	0	1	0	0	0	1	4.2	4.2	4.2	43.031	385	385;505;509;509;509;509;509;509;509;509;509;509;509	1	1	0	7.0874	0	0	0	4.2	68863	0	0	0	68863	0	0	0	139880	0	0	0	1	1
tr|Q8CE30|Q8CE30_MOUSE;tr|Q8CD23|Q8CD23_MOUSE;tr|Q3TL52|Q3TL52_MOUSE;tr|Q3TGR3|Q3TGR3_MOUSE;sp|P09405|NUCL_MOUSE;tr|Q3TT41|Q3TT41_MOUSE;tr|Q9CT46|Q9CT46_MOUSE;tr|A0A087WRM5|A0A087WRM5_MOUSE	tr|Q8CE30|Q8CE30_MOUSE;tr|Q8CD23|Q8CD23_MOUSE;tr|Q3TL52|Q3TL52_MOUSE;tr|Q3TGR3|Q3TGR3_MOUSE;sp|P09405|NUCL_MOUSE;tr|Q3TT41|Q3TT41_MOUSE	24;24;24;24;24;23;10;2	24;24;24;24;24;23;10;2	24;24;24;24;24;23;10;2	>tr|Q8CE30|Q8CE30_MOUSE Putative uncharacterized protein OS=Mus musculus GN=Ncl PE=2 SV=1;>tr|Q8CD23|Q8CD23_MOUSE Putative uncharacterized protein OS=Mus musculus GN=Ncl PE=2 SV=1;>tr|Q3TL52|Q3TL52_MOUSE Putative uncharacterized protein OS=Mus musculus GN=	8	24	24	24	14	16	9	14	14	16	9	14	14	16	9	14	30.6	30.6	30.6	76.711	707	707;707;707;707;707;707;444;76	1	58	0	176.14	17.8	23.5	12	19	61105000	19890000	24218000	7350500	9647100	23996000	23960000	24538000	19813000	15	20	8	13	56
tr|A0A0G2JDM3|A0A0G2JDM3_MOUSE;tr|A0A0G2JDW2|A0A0G2JDW2_MOUSE;sp|P09542|MYL3_MOUSE;tr|Q61935|Q61935_MOUSE;tr|A0A087WRZ7|A0A087WRZ7_MOUSE;tr|Q545G5|Q545G5_MOUSE;tr|E9PWG4|E9PWG4_MOUSE;tr|Q6PCW9|Q6PCW9_MOUSE;tr|Q545T7|Q545T7_MOUSE;sp|P05977|MYL1_MOUSE	tr|A0A0G2JDM3|A0A0G2JDM3_MOUSE;tr|A0A0G2JDW2|A0A0G2JDW2_MOUSE;sp|P09542|MYL3_MOUSE;tr|Q61935|Q61935_MOUSE;tr|A0A087WRZ7|A0A087WRZ7_MOUSE;tr|Q545G5|Q545G5_MOUSE;tr|E9PWG4|E9PWG4_MOUSE;tr|Q6PCW9|Q6PCW9_MOUSE;tr|Q545T7|Q545T7_MOUSE;sp|P05977|MYL1_MOUSE	2;2;2;1;1;1;1;1;1;1	2;2;2;1;1;1;1;1;1;1	2;2;2;1;1;1;1;1;1;1	>tr|A0A0G2JDM3|A0A0G2JDM3_MOUSE Myosin light chain 3 OS=Mus musculus GN=Myl3 PE=1 SV=1;>tr|A0A0G2JDW2|A0A0G2JDW2_MOUSE Myosin light chain 3 (Fragment) OS=Mus musculus GN=Myl3 PE=1 SV=1;>sp|P09542|MYL3_MOUSE Myosin light chain 3 OS=Mus musculus GN=Myl3 PE=1	10	2	2	2	1	1	1	2	1	1	1	2	1	1	1	2	22.8	22.8	22.8	14.227	127	127;184;204;59;92;150;161;170;188;188	1	10	0	19.902	12.6	12.6	12.6	22.8	3646500	2419500	878720	54149	294160	2162200	856260	0	0	4	3	1	2	10
tr|Q4FJX9|Q4FJX9_MOUSE;tr|Q3U8W4|Q3U8W4_MOUSE;sp|P09671|SODM_MOUSE	tr|Q4FJX9|Q4FJX9_MOUSE;tr|Q3U8W4|Q3U8W4_MOUSE;sp|P09671|SODM_MOUSE	1;1;1	1;1;1	1;1;1	>tr|Q4FJX9|Q4FJX9_MOUSE Superoxide dismutase OS=Mus musculus GN=Sod2 PE=1 SV=1;>tr|Q3U8W4|Q3U8W4_MOUSE Superoxide dismutase OS=Mus musculus GN=Sod2 PE=2 SV=1;>sp|P09671|SODM_MOUSE Superoxide dismutase [Mn], mitochondrial OS=Mus musculus GN=Sod2 PE=1 SV=3	3	1	1	1	1	1	1	1	1	1	1	1	1	1	1	1	6.3	6.3	6.3	24.603	222	222;222;222	1	4	0	8.4478	6.3	6.3	6.3	6.3	535090	143750	289190	35860	66296	0	0	0	134660	1	1	1	1	4
tr|Q5F222|Q5F222_MOUSE;sp|P0C6F1|DYH2_MOUSE;tr|D3Z667|D3Z667_MOUSE	tr|Q5F222|Q5F222_MOUSE;sp|P0C6F1|DYH2_MOUSE;tr|D3Z667|D3Z667_MOUSE	2;2;2	2;2;2	2;2;2	>tr|Q5F222|Q5F222_MOUSE Dynein, axonemal, heavy chain 2 OS=Mus musculus GN=RP23-56I20.8-001 PE=4 SV=1;>sp|P0C6F1|DYH2_MOUSE Dynein heavy chain 2, axonemal OS=Mus musculus GN=Dnah2 PE=1 SV=1;>tr|D3Z667|D3Z667_MOUSE Dynein heavy chain 2, axonemal OS=Mus musc	3	2	2	2	0	1	1	1	0	1	1	1	0	1	1	1	0.4	0.4	0.4	511.56	4456	4456;4456;4462	1	3	0	11.132	0	0.2	0.2	0.2	673200	0	581920	91285	0	0	0	267500	0	0	1	1	1	3
sp|P0CG14|CTF8A_MOUSE	sp|P0CG14|CTF8A_MOUSE	2	2	2	>sp|P0CG14|CTF8A_MOUSE Chromosome transmission fidelity protein 8 homolog isoform 2 OS=Mus musculus GN=Chtf8 PE=1 SV=1	1	2	2	2	1	0	2	0	1	0	2	0	1	0	2	0	4.3	4.3	4.3	52.244	533	533	1	3	0	13.851	2.1	0	4.3	0	216560	65161	0	151400	0	0	0	443670	0	1	0	2	0	3
tr|A5JUZ1|A5JUZ1_MOUSE;tr|A0A0A6YW67|A0A0A6YW67_MOUSE;tr|E9Q9J0|E9Q9J0_MOUSE;tr|Q5M9K3|Q5M9K3_MOUSE;tr|J3QK04|J3QK04_MOUSE;sp|P62984|RL40_MOUSE;tr|Q8C2K3|Q8C2K3_MOUSE;tr|Q642L7|Q642L7_MOUSE;sp|P62983|RS27A_MOUSE;tr|E9Q4P0|E9Q4P0_MOUSE;tr|E9Q5F6|E9Q5F6_MOUSE;tr|Q922B0|Q922B0_MOUSE;tr|E9QNP0|E9QNP0_MOUSE;tr|Q5SX22|Q5SX22_MOUSE;tr|Q3TH47|Q3TH47_MOUSE;tr|Q78XY9|Q78XY9_MOUSE;sp|P0CG49|UBB_MOUSE;tr|Q8R…	tr|A5JUZ1|A5JUZ1_MOUSE;tr|A0A0A6YW67|A0A0A6YW67_MOUSE;tr|E9Q9J0|E9Q9J0_MOUSE;tr|Q5M9K3|Q5M9K3_MOUSE;tr|J3QK04|J3QK04_MOUSE;sp|P62984|RL40_MOUSE;tr|Q8C2K3|Q8C2K3_MOUSE;tr|Q642L7|Q642L7_MOUSE;sp|P62983|RS27A_MOUSE;tr|E9Q4P0|E9Q4P0_MOUSE;tr|E9Q5F6|E9Q5F6_MOUSE;tr|Q922B0|Q922B0_MOUSE;tr|E9QNP0|E9QNP0_MOUSE;tr|Q5SX22|Q5SX22_MOUSE;tr|Q3TH47|Q3TH47_MOUSE;tr|Q78XY9|Q78XY9_MOUSE;sp|P0CG49|UBB_MOUSE;tr|Q8R…	1;1;1;1;1;1;1;1;1;1;1;1;1;1;1;1;1;1;1;1;1	1;1;1;1;1;1;1;1;1;1;1;1;1;1;1;1;1;1;1;1;1	1;1;1;1;1;1;1;1;1;1;1;1;1;1;1;1;1;1;1;1;1	>tr|A5JUZ1|A5JUZ1_MOUSE Ubiqutin subunit 1 (Fragment) OS=Mus musculus GN=Ubc PE=2 SV=1;>tr|A0A0A6YW67|A0A0A6YW67_MOUSE MCG23377, isoform CRA_b OS=Mus musculus GN=Gm8797 PE=4 SV=1;>tr|E9Q9J0|E9Q9J0_MOUSE Ubiquitin-60S ribosomal protein L40 (Fragment) OS=Mus	21	1	1	1	1	1	1	1	1	1	1	1	1	1	1	1	21.1	21.1	21.1	8.5647	76	76;77;96;128;128;128;153;156;156;193;201;202;232;236;278;305;305;354;582;658;734	1	4	0	29.582	21.1	21.1	21.1	21.1	1713000	455980	828160	73818	355010	0	0	0	721110	1	1	1	1	4
tr|Q58E64|Q58E64_MOUSE;tr|Q3UA81|Q3UA81_MOUSE;tr|Q3TII3|Q3TII3_MOUSE;sp|P10126|EF1A1_MOUSE;tr|Q3UZQ3|Q3UZQ3_MOUSE;tr|D3Z3I8|D3Z3I8_MOUSE;tr|D3YZ68|D3YZ68_MOUSE;sp|P62631|EF1A2_MOUSE;tr|Q4FZE5|Q4FZE5_MOUSE	tr|Q58E64|Q58E64_MOUSE;tr|Q3UA81|Q3UA81_MOUSE;tr|Q3TII3|Q3TII3_MOUSE;sp|P10126|EF1A1_MOUSE;tr|Q3UZQ3|Q3UZQ3_MOUSE;tr|D3Z3I8|D3Z3I8_MOUSE;tr|D3YZ68|D3YZ68_MOUSE;sp|P62631|EF1A2_MOUSE	14;14;14;14;13;9;9;9;2	14;14;14;14;13;9;9;9;2	14;14;14;14;13;9;9;9;2	>tr|Q58E64|Q58E64_MOUSE Elongation factor 1-alpha OS=Mus musculus GN=Eef1a1 PE=1 SV=1;>tr|Q3UA81|Q3UA81_MOUSE Elongation factor 1-alpha OS=Mus musculus GN=Eef1a1 PE=2 SV=1;>tr|Q3TII3|Q3TII3_MOUSE Elongation factor 1-alpha OS=Mus musculus GN=Eef1a1 PE=2 SV=	9	14	14	14	12	9	10	7	12	9	10	7	12	9	10	7	27.3	27.3	27.3	50.113	462	462;462;462;462;462;186;249;463;108	1	52	0	100.91	24.2	17.5	21	12.6	94258000	29123000	26091000	19585000	19458000	39180000	39582000	41106000	40231000	19	13	13	11	56
sp|P10493|NID1_MOUSE	sp|P10493|NID1_MOUSE	3	3	3	>sp|P10493|NID1_MOUSE Nidogen-1 OS=Mus musculus GN=Nid1 PE=1 SV=2	1	3	3	3	3	1	2	1	3	1	2	1	3	1	2	1	2.8	2.8	2.8	136.54	1245	1245	1	7	0	20.03	2.8	0.9	1.8	0.9	788700	347110	112930	281060	47604	457190	0	836800	0	2	1	2	1	6
tr|Q3U8I0|Q3U8I0_MOUSE;tr|E9Q561|E9Q561_MOUSE;tr|Q8BTU6|Q8BTU6_MOUSE;tr|Q3TLL6|Q3TLL6_MOUSE;tr|Q4FZL1|Q4FZL1_MOUSE;tr|Q5F2A7|Q5F2A7_MOUSE;tr|Q3UXC2|Q3UXC2_MOUSE;tr|Q3TGK7|Q3TGK7_MOUSE;tr|Q3TFG3|Q3TFG3_MOUSE;sp|P60843|IF4A1_MOUSE;tr|Q52KC1|Q52KC1_MOUSE;sp|P10630|IF4A2_MOUSE	tr|Q3U8I0|Q3U8I0_MOUSE;tr|E9Q561|E9Q561_MOUSE;tr|Q8BTU6|Q8BTU6_MOUSE;tr|Q3TLL6|Q3TLL6_MOUSE;tr|Q4FZL1|Q4FZL1_MOUSE;tr|Q5F2A7|Q5F2A7_MOUSE;tr|Q3UXC2|Q3UXC2_MOUSE;tr|Q3TGK7|Q3TGK7_MOUSE;tr|Q3TFG3|Q3TFG3_MOUSE;sp|P60843|IF4A1_MOUSE;tr|Q52KC1|Q52KC1_MOUSE;sp|P10630|IF4A2_MOUSE	1;1;1;1;1;1;1;1;1;1;1;1	1;1;1;1;1;1;1;1;1;1;1;1	1;1;1;1;1;1;1;1;1;1;1;1	>tr|Q3U8I0|Q3U8I0_MOUSE Putative uncharacterized protein OS=Mus musculus GN=Eif4a1 PE=2 SV=1;>tr|E9Q561|E9Q561_MOUSE Eukaryotic initiation factor 4A-II OS=Mus musculus GN=Eif4a2 PE=1 SV=1;>tr|Q8BTU6|Q8BTU6_MOUSE Eukaryotic initiation factor 4A-II OS=Mus mu	12	1	1	1	1	1	0	0	1	1	0	0	1	1	0	0	3.5	3.5	3.5	33.069	286	286;312;362;364;405;406;406;406;406;406;407;407	1	2	0	8.0076	3.5	3.5	0	0	141740	68090	73651	0	0	0	73651	0	0	1	1	0	0	2
tr|A0JLV3|A0JLV3_MOUSE;tr|B2RVD5|B2RVD5_MOUSE;tr|B2RTK3|B2RTK3_MOUSE;sp|Q8CGP2|H2B1P_MOUSE;sp|Q8CGP1|H2B1K_MOUSE;sp|Q6ZWY9|H2B1C_MOUSE;sp|Q64525|H2B2B_MOUSE;sp|Q64478|H2B1H_MOUSE;sp|Q64475|H2B1B_MOUSE;sp|P10854|H2B1M_MOUSE;sp|P10853|H2B1F_MOUSE;tr|Q8CBB6|Q8CBB6_MOUSE;tr|Q921L4|Q921L4_MOUSE;tr|Q8VEE3|Q8VEE3_MOUSE;sp|Q9D2U9|H2B3A_MOUSE;sp|Q8CGP0|H2B3B_MOUSE;sp|Q64524|H2B2E_MOUSE;tr|A0JNS9|A0JNS9_MO…	tr|A0JLV3|A0JLV3_MOUSE;tr|B2RVD5|B2RVD5_MOUSE;tr|B2RTK3|B2RTK3_MOUSE;sp|Q8CGP2|H2B1P_MOUSE;sp|Q8CGP1|H2B1K_MOUSE;sp|Q6ZWY9|H2B1C_MOUSE;sp|Q64525|H2B2B_MOUSE;sp|Q64478|H2B1H_MOUSE;sp|Q64475|H2B1B_MOUSE;sp|P10854|H2B1M_MOUSE;sp|P10853|H2B1F_MOUSE;tr|Q8CBB6|Q8CBB6_MOUSE;tr|Q921L4|Q921L4_MOUSE;tr|Q8VEE3|Q8VEE3_MOUSE;sp|Q9D2U9|H2B3A_MOUSE;sp|Q8CGP0|H2B3B_MOUSE;sp|Q64524|H2B2E_MOUSE;tr|A0JNS9|A0JNS9_MO…	4;4;4;4;4;4;4;4;4;4;4;4;4;3;3;3;3;2;2;1	4;4;4;4;4;4;4;4;4;4;4;4;4;3;3;3;3;2;2;1	4;4;4;4;4;4;4;4;4;4;4;4;4;3;3;3;3;2;2;1	>tr|A0JLV3|A0JLV3_MOUSE Histone H2B (Fragment) OS=Mus musculus GN=Hist1h2bj PE=2 SV=1;>tr|B2RVD5|B2RVD5_MOUSE Histone H2B OS=Mus musculus GN=Hist1h2bk PE=2 SV=1;>tr|B2RTK3|B2RTK3_MOUSE Histone H2B OS=Mus musculus GN=Hist1h2bm PE=1 SV=1;>sp|Q8CGP2|H2B1P_MOU	20	4	4	4	3	2	2	0	3	2	2	0	3	2	2	0	36.6	36.6	36.6	13.579	123	123;126;126;126;126;126;126;126;126;126;126;134;135;120;126;126;126;127;127;145	1	7	0	31.125	27.6	19.5	21.1	0	3480800	1920300	1046200	514330	0	2945100	703300	0	0	2	2	2	0	6
sp|P11031|TCP4_MOUSE	sp|P11031|TCP4_MOUSE	6	6	6	>sp|P11031|TCP4_MOUSE Activated RNA polymerase II transcriptional coactivator p15 OS=Mus musculus GN=Sub1 PE=1 SV=3	1	6	6	6	4	5	4	4	4	5	4	4	4	5	4	4	45.7	45.7	45.7	14.427	127	127	1	22	0	53.748	30.7	35.4	30.7	30.7	4188000	989760	1129400	1103100	965810	1435600	1225200	2594000	1897500	5	6	5	6	22
tr|Q61786|Q61786_MOUSE;tr|Q61784|Q61784_MOUSE;tr|Q60712|Q60712_MOUSE;sp|P11260|LORF1_MOUSE;tr|Q6LCX0|Q6LCX0_MOUSE;tr|Q60731|Q60731_MOUSE;tr|Q60730|Q60730_MOUSE;tr|E9Q9P2|E9Q9P2_MOUSE;tr|Q3TZR4|Q3TZR4_MOUSE;tr|C6EQK1|C6EQK1_MOUSE;tr|Q04365|Q04365_MOUSE;tr|C6EQK5|C6EQK5_MOUSE	tr|Q61786|Q61786_MOUSE;tr|Q61784|Q61784_MOUSE;tr|Q60712|Q60712_MOUSE;sp|P11260|LORF1_MOUSE	3;3;3;3;1;1;1;1;1;1;1;1	3;3;3;3;1;1;1;1;1;1;1;1	3;3;3;3;1;1;1;1;1;1;1;1	>tr|Q61786|Q61786_MOUSE ORF 1 (Fragment) OS=Mus musculus PE=4 SV=1;>tr|Q61784|Q61784_MOUSE ORF1 OS=Mus musculus domesticus PE=4 SV=1;>tr|Q60712|Q60712_MOUSE ORF 1 protein OS=Mus musculus GN=ORF 1 PE=2 SV=1;>sp|P11260|LORF1_MOUSE LINE-1 retrotransposable el	12	3	3	3	2	2	3	2	2	2	3	2	2	2	3	2	12.5	12.5	12.5	32.242	280	280;357;357;357;51;51;51;165;168;178;188;204	1	9	0	21.444	8.6	8.6	12.5	8.6	1548600	347990	497940	363190	339450	562540	602770	854010	703990	2	2	3	2	9
tr|Q3UH17|Q3UH17_MOUSE;tr|A0A087WS56|A0A087WS56_MOUSE;tr|Q3UHL6|Q3UHL6_MOUSE;tr|Q3UGY5|Q3UGY5_MOUSE;tr|A0A087WR50|A0A087WR50_MOUSE;sp|P11276|FINC_MOUSE;tr|Q3TBB4|Q3TBB4_MOUSE;tr|Q3UHR1|Q3UHR1_MOUSE;tr|B7ZNJ1|B7ZNJ1_MOUSE;tr|B9EHT6|B9EHT6_MOUSE;tr|Q3TCF1|Q3TCF1_MOUSE;tr|A0A087WSN6|A0A087WSN6_MOUSE;tr|Q3UZF9|Q3UZF9_MOUSE;tr|Q8R3F3|Q8R3F3_MOUSE;tr|Q3TCL7|Q3TCL7_MOUSE;tr|Q9Z1Z8|Q9Z1Z8_MOUSE;tr|Q4KL80…	tr|Q3UH17|Q3UH17_MOUSE;tr|A0A087WS56|A0A087WS56_MOUSE;tr|Q3UHL6|Q3UHL6_MOUSE;tr|Q3UGY5|Q3UGY5_MOUSE;tr|A0A087WR50|A0A087WR50_MOUSE;sp|P11276|FINC_MOUSE;tr|Q3TBB4|Q3TBB4_MOUSE;tr|Q3UHR1|Q3UHR1_MOUSE;tr|B7ZNJ1|B7ZNJ1_MOUSE;tr|B9EHT6|B9EHT6_MOUSE;tr|Q3TCF1|Q3TCF1_MOUSE;tr|A0A087WSN6|A0A087WSN6_MOUSE;tr|Q3UZF9|Q3UZF9_MOUSE	8;8;8;8;8;8;6;6;6;6;6;6;4;3;3;2;2;1	8;8;8;8;8;8;6;6;6;6;6;6;4;3;3;2;2;1	8;8;8;8;8;8;6;6;6;6;6;6;4;3;3;2;2;1	>tr|Q3UH17|Q3UH17_MOUSE Putative uncharacterized protein OS=Mus musculus GN=Fn1 PE=2 SV=1;>tr|A0A087WS56|A0A087WS56_MOUSE Fibronectin OS=Mus musculus GN=Fn1 PE=1 SV=1;>tr|Q3UHL6|Q3UHL6_MOUSE Fibronectin OS=Mus musculus GN=Fn1 PE=1 SV=1;>tr|Q3UGY5|Q3UGY5_MO	18	8	8	8	4	5	3	3	4	5	3	3	4	5	3	3	4.8	4.8	4.8	249.58	2266	2266;2266;2361;2386;2386;2477;1832;1920;2176;2271;2296;2296;1055;810;1331;190;383;200	1	17	0	57.577	2.5	3.4	1.6	2.1	2064600	587930	954740	200290	321610	717970	884710	0	802020	4	6	2	4	16
tr|Q8R4A4|Q8R4A4_MOUSE;tr|Q99JW7|Q99JW7_MOUSE;sp|P11440|CDK1_MOUSE;tr|D3Z2T9|D3Z2T9_MOUSE	tr|Q8R4A4|Q8R4A4_MOUSE;tr|Q99JW7|Q99JW7_MOUSE;sp|P11440|CDK1_MOUSE;tr|D3Z2T9|D3Z2T9_MOUSE	2;2;2;1	2;2;2;1	2;2;2;1	>tr|Q8R4A4|Q8R4A4_MOUSE Cell cycle p34 CDC2 kinase protein (Fragment) OS=Mus musculus PE=4 SV=1;>tr|Q99JW7|Q99JW7_MOUSE Cdc2a protein (Fragment) OS=Mus musculus GN=Cdk1 PE=2 SV=1;>sp|P11440|CDK1_MOUSE Cyclin-dependent kinase 1 OS=Mus musculus GN=Cdk1 PE=1	4	2	2	2	1	2	1	0	1	2	1	0	1	2	1	0	11.5	11.5	11.5	21.92	191	191;295;297;200	1	4	0	13.458	5.2	11.5	5.2	0	260710	115310	108430	36973	0	0	108430	0	0	1	2	1	0	4
tr|Q71LX8|Q71LX8_MOUSE;sp|P11499|HS90B_MOUSE;tr|E9Q3D6|E9Q3D6_MOUSE	tr|Q71LX8|Q71LX8_MOUSE;sp|P11499|HS90B_MOUSE;tr|E9Q3D6|E9Q3D6_MOUSE	6;6;3	6;6;3	2;2;1	>tr|Q71LX8|Q71LX8_MOUSE Heat shock protein 84b OS=Mus musculus GN=Hsp90ab1 PE=1 SV=1;>sp|P11499|HS90B_MOUSE Heat shock protein HSP 90-beta OS=Mus musculus GN=Hsp90ab1 PE=1 SV=3;>tr|E9Q3D6|E9Q3D6_MOUSE Heat shock protein HSP 90-beta (Fragment) OS=Mus muscul	3	6	6	2	6	5	5	5	6	5	5	5	2	2	2	2	11.5	11.5	3.9	83.28	724	724;724;189	1	26	0	62.624	11.5	8.7	8.7	8.7	7795100	2378700	3295200	808000	1313200	2914800	3301900	1695200	2969000	9	7	5	5	26
sp|P11983|TCPA_MOUSE;tr|F2Z483|F2Z483_MOUSE;tr|W0TYI4|W0TYI4_MOUSE	sp|P11983|TCPA_MOUSE	5;2;1	5;2;1	5;2;1	>sp|P11983|TCPA_MOUSE T-complex protein 1 subunit alpha OS=Mus musculus GN=Tcp1 PE=1 SV=3	3	5	5	5	4	3	4	2	4	3	4	2	4	3	4	2	10.8	10.8	10.8	60.448	556	556;103;235	1	15	0	37.654	9	6.5	8.3	4.5	2091600	443720	1062700	412680	172550	566250	1242800	556990	636950	3	4	4	2	13
sp|P12787|COX5A_MOUSE	sp|P12787|COX5A_MOUSE	2	2	2	>sp|P12787|COX5A_MOUSE Cytochrome c oxidase subunit 5A, mitochondrial OS=Mus musculus GN=Cox5a PE=1 SV=2	1	2	2	2	2	1	0	1	2	1	0	1	2	1	0	1	16.4	16.4	16.4	16.101	146	146	1	4	0	12.866	16.4	10.3	0	10.3	287090	181280	66370	0	39445	245650	0	0	0	2	1	0	0	3
tr|Q6P1A9|Q6P1A9_MOUSE;tr|Q5EBG5|Q5EBG5_MOUSE;tr|Q58ET1|Q58ET1_MOUSE;sp|P12970|RL7A_MOUSE;tr|Q80UT7|Q80UT7_MOUSE;tr|A0A140T8L3|A0A140T8L3_MOUSE;tr|A0A140T8L1|A0A140T8L1_MOUSE;tr|Q8CDE3|Q8CDE3_MOUSE;tr|V9GX35|V9GX35_MOUSE	tr|Q6P1A9|Q6P1A9_MOUSE;tr|Q5EBG5|Q5EBG5_MOUSE;tr|Q58ET1|Q58ET1_MOUSE;sp|P12970|RL7A_MOUSE;tr|Q80UT7|Q80UT7_MOUSE;tr|A0A140T8L3|A0A140T8L3_MOUSE;tr|A0A140T8L1|A0A140T8L1_MOUSE	3;3;3;3;3;2;2;1;1	3;3;3;3;3;2;2;1;1	3;3;3;3;3;2;2;1;1	>tr|Q6P1A9|Q6P1A9_MOUSE Ribosomal protein L7A OS=Mus musculus GN=Rpl7a PE=2 SV=1;>tr|Q5EBG5|Q5EBG5_MOUSE Ribosomal protein L7A OS=Mus musculus GN=Rpl7a PE=2 SV=1;>tr|Q58ET1|Q58ET1_MOUSE MCG11348 OS=Mus musculus GN=Rpl7a PE=1 SV=1;>sp|P12970|RL7A_MOUSE 60S	9	3	3	3	3	2	1	0	3	2	1	0	3	2	1	0	12.4	12.4	12.4	30.024	266	266;266;266;266;270;268;270;206;225	1	6	0	43.66	12.4	9	4.1	0	2045200	1156600	794850	93798	0	1567300	0	0	0	0	0	1	0	1
tr|Q6PAC1|Q6PAC1_MOUSE;tr|Q3U9Q8|Q3U9Q8_MOUSE;tr|Q3TGJ9|Q3TGJ9_MOUSE;sp|P13020|GELS_MOUSE;tr|Q3UCW8|Q3UCW8_MOUSE;tr|A0A0J9YUQ8|A0A0J9YUQ8_MOUSE;CON__Q3SX14;tr|A6PWS5|A6PWS5_MOUSE;tr|A0A0J9YUJ8|A0A0J9YUJ8_MOUSE	tr|Q6PAC1|Q6PAC1_MOUSE;tr|Q3U9Q8|Q3U9Q8_MOUSE;tr|Q3TGJ9|Q3TGJ9_MOUSE;sp|P13020|GELS_MOUSE;tr|Q3UCW8|Q3UCW8_MOUSE;tr|A0A0J9YUQ8|A0A0J9YUQ8_MOUSE;CON__Q3SX14	11;11;11;11;10;8;8;2;1	11;11;11;11;10;8;8;2;1	11;11;11;11;10;8;8;2;1	>tr|Q6PAC1|Q6PAC1_MOUSE Gelsolin, isoform CRA_c OS=Mus musculus GN=Gsn PE=2 SV=1;>tr|Q3U9Q8|Q3U9Q8_MOUSE Putative uncharacterized protein OS=Mus musculus GN=Gsn PE=2 SV=1;>tr|Q3TGJ9|Q3TGJ9_MOUSE Putative uncharacterized protein OS=Mus musculus GN=Gsn PE=2	9	11	11	11	9	6	8	2	9	6	8	2	9	6	8	2	18.3	18.3	18.3	80.762	731	731;731;731;780;731;568;781;251;166	1	30	0	87.377	15.7	8.1	14.2	3.8	19920000	6323700	6424100	4732500	2439800	11658000	8141100	10863000	3155500	9	6	9	2	26
sp|P14115|RL27A_MOUSE	sp|P14115|RL27A_MOUSE	2	2	2	>sp|P14115|RL27A_MOUSE 60S ribosomal protein L27a OS=Mus musculus GN=Rpl27a PE=1 SV=5	1	2	2	2	2	0	0	0	2	0	0	0	2	0	0	0	8.8	8.8	8.8	16.605	148	148	1	2	0	12.669	8.8	0	0	0	1127600	1127600	0	0	0	1528100	0	0	0	2	0	0	0	2
tr|A4FUS1|A4FUS1_MOUSE;sp|P14131|RS16_MOUSE;tr|Q641N3|Q641N3_MOUSE;tr|Q5CZY9|Q5CZY9_MOUSE	tr|A4FUS1|A4FUS1_MOUSE;sp|P14131|RS16_MOUSE;tr|Q641N3|Q641N3_MOUSE;tr|Q5CZY9|Q5CZY9_MOUSE	4;4;4;4	4;4;4;4	4;4;4;4	>tr|A4FUS1|A4FUS1_MOUSE MCG123443 OS=Mus musculus GN=Rps16 PE=1 SV=1;>sp|P14131|RS16_MOUSE 40S ribosomal protein S16 OS=Mus musculus GN=Rps16 PE=1 SV=4;>tr|Q641N3|Q641N3_MOUSE Rps16 protein (Fragment) OS=Mus musculus GN=Rps16 PE=2 SV=1;>tr|Q5CZY9|Q5CZY9_MO	4	4	4	4	2	3	2	2	2	3	2	2	2	3	2	2	24.7	24.7	24.7	16.445	146	146;146;157;172	1	9	0	24.045	12.3	19.9	10.3	12.3	4490300	1511000	1871100	620330	487870	2131700	1786900	0	0	2	3	2	2	9
tr|B1ATQ3|B1ATQ3_MOUSE;sp|P14152|MDHC_MOUSE	tr|B1ATQ3|B1ATQ3_MOUSE;sp|P14152|MDHC_MOUSE	1;1	1;1	1;1	>tr|B1ATQ3|B1ATQ3_MOUSE Malate dehydrogenase, cytoplasmic (Fragment) OS=Mus musculus GN=Mdh1 PE=1 SV=8;>sp|P14152|MDHC_MOUSE Malate dehydrogenase, cytoplasmic OS=Mus musculus GN=Mdh1 PE=1 SV=3	2	1	1	1	1	0	0	0	1	0	0	0	1	0	0	0	16.8	16.8	16.8	16.652	155	155;334	1	1	0	18.118	16.8	0	0	0	335830	335830	0	0	0	455080	0	0	0	1	0	0	0	1
tr|B2CY77|B2CY77_MOUSE;sp|P14206|RSSA_MOUSE	tr|B2CY77|B2CY77_MOUSE;sp|P14206|RSSA_MOUSE	5;5	5;5	5;5	>tr|B2CY77|B2CY77_MOUSE Laminin receptor (Fragment) OS=Mus musculus GN=Rpsa PE=2 SV=1;>sp|P14206|RSSA_MOUSE 40S ribosomal protein SA OS=Mus musculus GN=Rpsa PE=1 SV=4	2	5	5	5	2	4	2	2	2	4	2	2	2	4	2	2	20	20	20	32.85	295	295;295	1	13	0	35.466	6.4	16.3	8.5	10.2	10073000	1711700	5534100	967480	1860000	0	5397300	2855500	3894500	2	4	3	3	12
tr|Q545F4|Q545F4_MOUSE;sp|P14602|HSPB1_MOUSE;tr|D3YZ06|D3YZ06_MOUSE;tr|Q9Z2L2|Q9Z2L2_MOUSE;tr|Q9Z2L3|Q9Z2L3_MOUSE	tr|Q545F4|Q545F4_MOUSE;sp|P14602|HSPB1_MOUSE;tr|D3YZ06|D3YZ06_MOUSE	13;13;9;4;1	13;13;9;4;1	13;13;9;4;1	>tr|Q545F4|Q545F4_MOUSE Hspb1 protein OS=Mus musculus GN=Hspb1 PE=2 SV=1;>sp|P14602|HSPB1_MOUSE Heat shock protein beta-1 OS=Mus musculus GN=Hspb1 PE=1 SV=3;>tr|D3YZ06|D3YZ06_MOUSE Heat shock protein beta-1 OS=Mus musculus GN=Hspb1 PE=1 SV=1	5	13	13	13	2	12	2	9	2	12	2	9	2	12	2	9	65.6	65.6	65.6	23.014	209	209;209;147;82;40	1	32	0	102.08	12.9	60.8	12.9	56.5	84472000	519330	32500000	349810	51103000	828570	39912000	1014600	96275000	2	17	2	14	35
tr|Q5M8R8|Q5M8R8_MOUSE;tr|Q5FWB6|Q5FWB6_MOUSE;sp|P14869|RLA0_MOUSE;tr|D3YVM5|D3YVM5_MOUSE	tr|Q5M8R8|Q5M8R8_MOUSE;tr|Q5FWB6|Q5FWB6_MOUSE;sp|P14869|RLA0_MOUSE;tr|D3YVM5|D3YVM5_MOUSE	2;2;2;1	2;2;2;1	2;2;2;1	>tr|Q5M8R8|Q5M8R8_MOUSE 60S acidic ribosomal protein P0 OS=Mus musculus GN=Rplp0 PE=2 SV=1;>tr|Q5FWB6|Q5FWB6_MOUSE 60S acidic ribosomal protein P0 OS=Mus musculus GN=Rplp0 PE=2 SV=1;>sp|P14869|RLA0_MOUSE 60S acidic ribosomal protein P0 OS=Mus musculus GN=R	4	2	2	2	2	2	0	0	2	2	0	0	2	2	0	0	12.9	12.9	12.9	34.216	317	317;317;317;145	1	5	0	18.597	12.9	12.9	0	0	1852400	557110	1295300	0	0	884130	1166100	0	0	2	3	0	0	5
tr|Q5NC80|Q5NC80_MOUSE;tr|B0LAA8|B0LAA8_MOUSE;tr|Q5NC82|Q5NC82_MOUSE;tr|Q5NC81|Q5NC81_MOUSE;sp|Q01768|NDKB_MOUSE;sp|P15532|NDKA_MOUSE;tr|E9PZF0|E9PZF0_MOUSE;tr|Q8R4B4|Q8R4B4_MOUSE;tr|Q5NC79|Q5NC79_MOUSE	tr|Q5NC80|Q5NC80_MOUSE;tr|B0LAA8|B0LAA8_MOUSE;tr|Q5NC82|Q5NC82_MOUSE;tr|Q5NC81|Q5NC81_MOUSE;sp|Q01768|NDKB_MOUSE;sp|P15532|NDKA_MOUSE;tr|E9PZF0|E9PZF0_MOUSE;tr|Q8R4B4|Q8R4B4_MOUSE;tr|Q5NC79|Q5NC79_MOUSE	2;2;2;2;2;2;2;2;1	2;2;2;2;2;2;2;2;1	2;2;2;2;2;2;2;2;1	>tr|Q5NC80|Q5NC80_MOUSE Nucleoside diphosphate kinase (Fragment) OS=Mus musculus GN=Nme1 PE=1 SV=1;>tr|B0LAA8|B0LAA8_MOUSE Nucleoside diphosphate kinase (Fragment) OS=Mus musculus GN=Nme2 PE=2 SV=1;>tr|Q5NC82|Q5NC82_MOUSE Nucleoside diphosphate kinase OS=M	9	2	2	2	1	2	0	0	1	2	0	0	1	2	0	0	22.8	22.8	22.8	14.092	127	127;144;152;152;152;152;267;365;117	1	4	0	12.589	9.4	22.8	0	0	1688500	421380	1267100	0	0	0	1267100	0	0	1	3	0	0	4
tr|Q5SZA3|Q5SZA3_MOUSE;sp|P15864|H12_MOUSE	tr|Q5SZA3|Q5SZA3_MOUSE;sp|P15864|H12_MOUSE	10;10	10;10	3;3	>tr|Q5SZA3|Q5SZA3_MOUSE Histone cluster 1, H1c OS=Mus musculus GN=Hist1h1c PE=1 SV=1;>sp|P15864|H12_MOUSE Histone H1.2 OS=Mus musculus GN=Hist1h1c PE=1 SV=2	2	10	10	3	9	9	9	7	9	9	9	7	3	2	3	2	33.5	33.5	9.9	21.266	212	212;212	1	42	0	74.435	33.5	33	33.5	33	28985000	8488700	12023000	5277400	3195300	11461000	10738000	14454000	8828400	13	15	13	9	50
sp|P16546|SPTN1_MOUSE	sp|P16546|SPTN1_MOUSE	47	1	1	>sp|P16546|SPTN1_MOUSE Spectrin alpha chain, non-erythrocytic 1 OS=Mus musculus GN=Sptan1 PE=1 SV=4	1	47	1	1	33	45	14	12	1	1	1	1	1	1	1	1	22.1	0.7	0.7	284.59	2472	2472	1	6	0	27.414	16.2	21.6	6.6	5.7	7553000	1173900	5741500	216580	421090	1581100	5751000	0	0	2	2	1	1	6
tr|B2CSK2|B2CSK2_MOUSE;tr|A1L347|A1L347_MOUSE;sp|P16627|HS71L_MOUSE;tr|Q3TU85|Q3TU85_MOUSE;tr|Q3TAI8|Q3TAI8_MOUSE;sp|Q61696|HS71A_MOUSE;sp|P17879|HS71B_MOUSE;tr|Q9QWU1|Q9QWU1_MOUSE;tr|Q91ZU5|Q91ZU5_MOUSE;tr|Q91ZU4|Q91ZU4_MOUSE	tr|B2CSK2|B2CSK2_MOUSE;tr|A1L347|A1L347_MOUSE;sp|P16627|HS71L_MOUSE;tr|Q3TU85|Q3TU85_MOUSE;tr|Q3TAI8|Q3TAI8_MOUSE;sp|Q61696|HS71A_MOUSE;sp|P17879|HS71B_MOUSE;tr|Q9QWU1|Q9QWU1_MOUSE	5;5;5;4;4;4;4;3;2;2	1;1;1;1;1;1;1;1;1;1	1;1;1;1;1;1;1;1;1;1	>tr|B2CSK2|B2CSK2_MOUSE Heat shock protein 1-like protein OS=Mus musculus PE=3 SV=1;>tr|A1L347|A1L347_MOUSE Heat shock protein 1-like OS=Mus musculus GN=Hspa1l PE=1 SV=1;>sp|P16627|HS71L_MOUSE Heat shock 70 kDa protein 1-like OS=Mus musculus GN=Hspa1l PE=1	10	5	1	1	4	4	5	3	1	0	1	0	1	0	1	0	11.2	3.6	3.6	70.606	641	641;641;641;641;641;641;642;552;282;461	1	2	0	24.151	9.8	7.6	11.2	6.2	458360	355910	0	102450	0	0	0	300210	0	1	0	1	0	2
tr|S4R1W1|S4R1W1_MOUSE;tr|D2KHZ9|D2KHZ9_MOUSE;sp|P16858|G3P_MOUSE;tr|A0A0A0MQF6|A0A0A0MQF6_MOUSE;tr|Q3TUZ9|Q3TUZ9_MOUSE;tr|D3YYI5|D3YYI5_MOUSE;tr|Q4VBD1|Q4VBD1_MOUSE;tr|S4R257|S4R257_MOUSE;tr|Q2VWQ4|Q2VWQ4_MOUSE;tr|S4R1N5|S4R1N5_MOUSE;tr|V9GX06|V9GX06_MOUSE;tr|W8QM43|W8QM43_MOUSE;tr|Q8CEV2|Q8CEV2_MOUSE;tr|Q3V2I5|Q3V2I5_MOUSE;tr|A0A0R4J0X7|A0A0R4J0X7_MOUSE;tr|S4R2G5|S4R2G5_MOUSE;sp|Q64467|G3PT_MOU…	tr|S4R1W1|S4R1W1_MOUSE;tr|D2KHZ9|D2KHZ9_MOUSE;sp|P16858|G3P_MOUSE;tr|A0A0A0MQF6|A0A0A0MQF6_MOUSE;tr|Q3TUZ9|Q3TUZ9_MOUSE;tr|D3YYI5|D3YYI5_MOUSE;tr|Q4VBD1|Q4VBD1_MOUSE;tr|S4R257|S4R257_MOUSE	8;8;8;7;6;6;5;4;2;2;2;1;1;1;1;1;1	8;8;8;7;6;6;5;4;2;2;2;1;1;1;1;1;1	8;8;8;7;6;6;5;4;2;2;2;1;1;1;1;1;1	>tr|S4R1W1|S4R1W1_MOUSE Glyceraldehyde-3-phosphate dehydrogenase OS=Mus musculus GN=Gm3839 PE=1 SV=1;>tr|D2KHZ9|D2KHZ9_MOUSE Glyceraldehyde-3-phosphate dehydrogenase OS=Mus musculus GN=GAPDH PE=2 SV=1;>sp|P16858|G3P_MOUSE Glyceraldehyde-3-phosphate dehydro	17	8	8	8	7	7	5	5	7	7	5	5	7	7	5	5	18.3	18.3	18.3	35.812	333	333;333;333;359;144;336;136;280;30;57;183;77;156;236;438;440;440	1	33	0	60.668	14.1	18.3	12	13.5	52666000	15070000	14893000	11137000	11565000	16745000	14161000	31207000	22302000	8	12	6	7	33
tr|Q5FW97|Q5FW97_MOUSE;sp|P17182|ENOA_MOUSE;tr|Q8CF78|Q8CF78_MOUSE;tr|B1ARR7|B1ARR7_MOUSE;tr|B0QZL1|B0QZL1_MOUSE;tr|Q6PHC1|Q6PHC1_MOUSE;tr|A0A0N4SUI6|A0A0N4SUI6_MOUSE;tr|B1ARR6|B1ARR6_MOUSE;tr|D3YVD3|D3YVD3_MOUSE;tr|D3Z2S4|D3Z2S4_MOUSE;tr|D3Z6E4|D3Z6E4_MOUSE;tr|Q922A0|Q922A0_MOUSE;tr|A0A0N4SUX5|A0A0N4SUX5_MOUSE;tr|Q545V3|Q545V3_MOUSE;tr|Q3UJ20|Q3UJ20_MOUSE;sp|P17183|ENOG_MOUSE;tr|A0A0N4SUW8|A0A0N…	tr|Q5FW97|Q5FW97_MOUSE;sp|P17182|ENOA_MOUSE;tr|Q8CF78|Q8CF78_MOUSE;tr|B1ARR7|B1ARR7_MOUSE;tr|B0QZL1|B0QZL1_MOUSE;tr|Q6PHC1|Q6PHC1_MOUSE	8;8;5;4;4;4;2;2;2;2;2;2;2;2;2;2;1;1;1;1;1;1	8;8;5;4;4;4;2;2;2;2;2;2;2;2;2;2;1;1;1;1;1;1	8;8;5;4;4;4;2;2;2;2;2;2;2;2;2;2;1;1;1;1;1;1	>tr|Q5FW97|Q5FW97_MOUSE Enolase 1, alpha non-neuron OS=Mus musculus GN=EG433182 PE=1 SV=1;>sp|P17182|ENOA_MOUSE Alpha-enolase OS=Mus musculus GN=Eno1 PE=1 SV=3;>tr|Q8CF78|Q8CF78_MOUSE Putative uncharacterized protein OS=Mus musculus PE=2 SV=1;>tr|B1ARR7|B1	22	8	8	8	7	4	4	4	7	4	4	4	7	4	4	4	24.9	24.9	24.9	47.14	434	434;434;321;119;221;366;58;67;121;162;315;338;391;434;434;434;37;70;80;196;434;434	1	23	0	80.589	22.8	12	12.2	9.4	7085600	2446000	1949300	1106000	1584300	2712300	3893900	2208000	2908800	12	5	8	4	29
sp|P17426|AP2A1_MOUSE	sp|P17426|AP2A1_MOUSE	5	4	4	>sp|P17426|AP2A1_MOUSE AP-2 complex subunit alpha-1 OS=Mus musculus GN=Ap2a1 PE=1 SV=1	1	5	4	4	4	5	5	3	3	4	4	2	3	4	4	2	7.3	6.3	6.3	107.66	977	977	1	13	0	36.375	6.1	7.3	7.3	4.9	1974300	351830	701580	392490	528350	573880	610890	999130	1217800	3	4	4	2	13
tr|Q6PEE6|Q6PEE6_MOUSE;tr|Q3U7X9|Q3U7X9_MOUSE;sp|P17427|AP2A2_MOUSE;tr|Q69ZW4|Q69ZW4_MOUSE	tr|Q6PEE6|Q6PEE6_MOUSE;tr|Q3U7X9|Q3U7X9_MOUSE;sp|P17427|AP2A2_MOUSE;tr|Q69ZW4|Q69ZW4_MOUSE	5;5;5;5	5;5;5;5	4;4;4;4	>tr|Q6PEE6|Q6PEE6_MOUSE Adaptor protein complex AP-2, alpha 2 subunit OS=Mus musculus GN=Ap2a2 PE=2 SV=1;>tr|Q3U7X9|Q3U7X9_MOUSE Putative uncharacterized protein OS=Mus musculus GN=Ap2a2 PE=2 SV=1;>sp|P17427|AP2A2_MOUSE AP-2 complex subunit alpha-2 OS=Mus	4	5	5	4	2	3	4	3	2	3	4	3	1	2	3	2	5.9	5.9	4.9	104	938	938;938;938;967	1	12	0	35.693	2.2	3.7	4.4	3.5	4846500	955130	249360	2078500	1563600	1500200	0	5039100	4021800	1	3	4	3	11
tr|Q5SVY2|Q5SVY2_MOUSE;tr|Q3UAJ1|Q3UAJ1_MOUSE;tr|Q3TE63|Q3TE63_MOUSE;sp|P17742|PPIA_MOUSE;tr|Q9CZK9|Q9CZK9_MOUSE;tr|F8VPN3|F8VPN3_MOUSE	tr|Q5SVY2|Q5SVY2_MOUSE;tr|Q3UAJ1|Q3UAJ1_MOUSE;tr|Q3TE63|Q3TE63_MOUSE;sp|P17742|PPIA_MOUSE;tr|Q9CZK9|Q9CZK9_MOUSE;tr|F8VPN3|F8VPN3_MOUSE	4;4;4;4;4;2	4;4;4;4;4;2	4;4;4;4;4;2	>tr|Q5SVY2|Q5SVY2_MOUSE Peptidyl-prolyl cis-trans isomerase OS=Mus musculus GN=Ppia PE=1 SV=1;>tr|Q3UAJ1|Q3UAJ1_MOUSE Peptidyl-prolyl cis-trans isomerase OS=Mus musculus GN=Ppia PE=2 SV=1;>tr|Q3TE63|Q3TE63_MOUSE Peptidyl-prolyl cis-trans isomerase OS=Mus m	6	4	4	4	3	3	4	2	3	3	4	2	3	3	4	2	20.7	20.7	20.7	17.971	164	164;164;164;164;167;147	1	25	0	27.714	15.2	15.2	20.7	7.9	5243300	1367300	2046400	993670	835940	1230400	1383200	2201500	1535300	5	7	9	6	27
tr|H7BXC3|H7BXC3_MOUSE;sp|P17751|TPIS_MOUSE	tr|H7BXC3|H7BXC3_MOUSE;sp|P17751|TPIS_MOUSE	4;4	4;4	4;4	>tr|H7BXC3|H7BXC3_MOUSE Triosephosphate isomerase OS=Mus musculus GN=Tpi1 PE=1 SV=1;>sp|P17751|TPIS_MOUSE Triosephosphate isomerase OS=Mus musculus GN=Tpi1 PE=1 SV=4	2	4	4	4	3	2	1	1	3	2	1	1	3	2	1	1	40.7	40.7	40.7	17.997	167	167;299	1	7	0	25.328	31.7	15.6	7.8	7.8	1803200	1042000	339730	148680	272750	1412100	0	0	0	2	1	1	1	5
tr|A0A077S9N1|A0A077S9N1_MOUSE;sp|P17897|LYZ1_MOUSE	tr|A0A077S9N1|A0A077S9N1_MOUSE;sp|P17897|LYZ1_MOUSE	1;1	1;1	1;1	>tr|A0A077S9N1|A0A077S9N1_MOUSE Lysozyme f3 OS=Mus musculus GN=Lyz1 PE=3 SV=1;>sp|P17897|LYZ1_MOUSE Lysozyme C-1 OS=Mus musculus GN=Lyz1 PE=1 SV=1	2	1	1	1	0	1	0	0	0	1	0	0	0	1	0	0	8.1	8.1	8.1	16.794	148	148;148	1	1	0	8.1075	0	8.1	0	0	138960	0	138960	0	0	0	138960	0	0	0	1	0	0	1
tr|Q542J9|Q542J9_MOUSE;tr|A0A140T8V5|A0A140T8V5_MOUSE;sp|P17918|PCNA_MOUSE;tr|Q91ZH2|Q91ZH2_MOUSE;tr|Q9CZD6|Q9CZD6_MOUSE	tr|Q542J9|Q542J9_MOUSE;tr|A0A140T8V5|A0A140T8V5_MOUSE;sp|P17918|PCNA_MOUSE;tr|Q91ZH2|Q91ZH2_MOUSE;tr|Q9CZD6|Q9CZD6_MOUSE	2;2;2;1;1	2;2;2;1;1	2;2;2;1;1	>tr|Q542J9|Q542J9_MOUSE Proliferating cell nuclear antigen OS=Mus musculus GN=Pcna PE=1 SV=1;>tr|A0A140T8V5|A0A140T8V5_MOUSE Proliferating cell nuclear antigen OS=Mus musculus GN=Pcna-ps2 PE=3 SV=1;>sp|P17918|PCNA_MOUSE Proliferating cell nuclear antigen O	5	2	2	2	2	0	1	1	2	0	1	1	2	0	1	1	10	10	10	28.785	261	261;261;261;261;262	1	4	0	15.707	10	0	5	5	389770	235090	0	76883	77806	318560	0	0	0	2	0	1	1	4
tr|Q544Y7|Q544Y7_MOUSE;sp|P18760|COF1_MOUSE;tr|F8WGL3|F8WGL3_MOUSE;tr|Q9CX22|Q9CX22_MOUSE	tr|Q544Y7|Q544Y7_MOUSE;sp|P18760|COF1_MOUSE;tr|F8WGL3|F8WGL3_MOUSE;tr|Q9CX22|Q9CX22_MOUSE	7;7;6;6	7;7;6;6	3;3;2;2	>tr|Q544Y7|Q544Y7_MOUSE Cofilin 1, non-muscle OS=Mus musculus GN=Cfl1 PE=2 SV=1;>sp|P18760|COF1_MOUSE Cofilin-1 OS=Mus musculus GN=Cfl1 PE=1 SV=3;>tr|F8WGL3|F8WGL3_MOUSE Cofilin-1 OS=Mus musculus GN=Cfl1 PE=1 SV=1;>tr|Q9CX22|Q9CX22_MOUSE Putative uncharact	4	7	7	3	7	6	4	2	7	6	4	2	3	3	2	1	33.7	33.7	19.3	18.559	166	166;166;227;229	1	27	0	53.8	33.7	33.7	28.9	13.9	30163000	11763000	12471000	2180700	3749000	15083000	12238000	6391700	8111400	11	10	5	2	28
tr|F8VQ40|F8VQ40_MOUSE;sp|P19137|LAMA1_MOUSE	tr|F8VQ40|F8VQ40_MOUSE;sp|P19137|LAMA1_MOUSE	1;1	1;1	1;1	>tr|F8VQ40|F8VQ40_MOUSE Laminin subunit alpha-1 OS=Mus musculus GN=Lama1 PE=1 SV=1;>sp|P19137|LAMA1_MOUSE Laminin subunit alpha-1 OS=Mus musculus GN=Lama1 PE=1 SV=1	2	1	1	1	0	0	1	1	0	0	1	1	0	0	1	1	0.4	0.4	0.4	338.14	3083	3083;3084	1	2	0	7.3498	0	0	0.4	0.4	359420	0	0	219910	139510	0	0	0	283370	0	0	1	0	1
sp|P19157|GSTP1_MOUSE;tr|K9JA74|K9JA74_MOUSE;tr|K9JA48|K9JA48_MUSSP;sp|P46425|GSTP2_MOUSE	sp|P19157|GSTP1_MOUSE;tr|K9JA74|K9JA74_MOUSE;tr|K9JA48|K9JA48_MUSSP;sp|P46425|GSTP2_MOUSE	3;2;2;2	3;2;2;2	3;2;2;2	>sp|P19157|GSTP1_MOUSE Glutathione S-transferase P 1 OS=Mus musculus GN=Gstp1 PE=1 SV=2;>tr|K9JA74|K9JA74_MOUSE Glutathione S-transferase pi 2 (Fragment) OS=Mus musculus GN=Gstp2 PE=2 SV=1;>tr|K9JA48|K9JA48_MUSSP Glutathione S-transferase pi 2 (Fragment) O	4	3	3	3	2	0	1	0	2	0	1	0	2	0	1	0	17.6	17.6	17.6	23.609	210	210;188;188;210	1	3	0	20.799	12.9	0	4.8	0	274730	217680	0	57047	0	294980	0	0	0	2	0	1	0	3
tr|Q3TDS9|Q3TDS9_MOUSE;tr|Q5M9M0|Q5M9M0_MOUSE;tr|A0A140T8K2|A0A140T8K2_MOUSE;sp|P19253|RL13A_MOUSE;tr|A0A1B0GQW6|A0A1B0GQW6_MOUSE;tr|A0A1B0GSC2|A0A1B0GSC2_MOUSE;tr|A0A1B0GSF0|A0A1B0GSF0_MOUSE;tr|A0A1B0GSQ6|A0A1B0GSQ6_MOUSE;tr|A0A1B0GTA1|A0A1B0GTA1_MOUSE;tr|A0A1B0GS68|A0A1B0GS68_MOUSE;tr|A0A1B0GSL5|A0A1B0GSL5_MOUSE;tr|A0A1B0GRH1|A0A1B0GRH1_MOUSE;tr|A0A1B0GSB2|A0A1B0GSB2_MOUSE	tr|Q3TDS9|Q3TDS9_MOUSE;tr|Q5M9M0|Q5M9M0_MOUSE;tr|A0A140T8K2|A0A140T8K2_MOUSE;sp|P19253|RL13A_MOUSE;tr|A0A1B0GQW6|A0A1B0GQW6_MOUSE;tr|A0A1B0GSC2|A0A1B0GSC2_MOUSE;tr|A0A1B0GSF0|A0A1B0GSF0_MOUSE;tr|A0A1B0GSQ6|A0A1B0GSQ6_MOUSE;tr|A0A1B0GTA1|A0A1B0GTA1_MOUSE;tr|A0A1B0GS68|A0A1B0GS68_MOUSE	3;3;3;3;2;2;2;2;2;2;1;1;1	3;3;3;3;2;2;2;2;2;2;1;1;1	3;3;3;3;2;2;2;2;2;2;1;1;1	>tr|Q3TDS9|Q3TDS9_MOUSE Putative uncharacterized protein OS=Mus musculus GN=Rpl13a PE=2 SV=1;>tr|Q5M9M0|Q5M9M0_MOUSE MCG23455, isoform CRA_e OS=Mus musculus GN=Rpl13a PE=1 SV=1;>tr|A0A140T8K2|A0A140T8K2_MOUSE Protein Rpl13a-ps1 OS=Mus musculus GN=Rpl13a-ps	13	3	3	3	2	1	0	0	2	1	0	0	2	1	0	0	17.3	17.3	17.3	20.052	173	173;203;203;203;70;122;131;167;177;446;110;128;148	1	3	0	17.973	11	6.4	0	0	766850	447650	319200	0	0	606610	0	0	0	1	1	0	0	2
tr|Q3U9G2|Q3U9G2_MOUSE;tr|Q3TWF2|Q3TWF2_MOUSE;sp|P20029|GRP78_MOUSE;tr|Q3TKF8|Q3TKF8_MOUSE;tr|Q3TI47|Q3TI47_MOUSE;tr|Q3U7T8|Q3U7T8_MOUSE;tr|Q9DC41|Q9DC41_MOUSE;tr|Q3U6V3|Q3U6V3_MOUSE;tr|Q3UEM8|Q3UEM8_MOUSE;tr|Q3TUS2|Q3TUS2_MOUSE	tr|Q3U9G2|Q3U9G2_MOUSE;tr|Q3TWF2|Q3TWF2_MOUSE;sp|P20029|GRP78_MOUSE;tr|Q3TKF8|Q3TKF8_MOUSE;tr|Q3TI47|Q3TI47_MOUSE;tr|Q3U7T8|Q3U7T8_MOUSE;tr|Q9DC41|Q9DC41_MOUSE;tr|Q3U6V3|Q3U6V3_MOUSE;tr|Q3UEM8|Q3UEM8_MOUSE	23;23;23;22;22;21;20;20;18;7	23;23;23;22;22;21;20;20;18;7	21;21;21;20;20;19;18;18;16;7	>tr|Q3U9G2|Q3U9G2_MOUSE Putative uncharacterized protein OS=Mus musculus GN=Hspa5 PE=2 SV=1;>tr|Q3TWF2|Q3TWF2_MOUSE Putative uncharacterized protein OS=Mus musculus GN=Hspa5 PE=2 SV=1;>sp|P20029|GRP78_MOUSE 78 kDa glucose-regulated protein OS=Mus musculus	10	23	23	21	14	19	12	15	14	19	12	15	12	17	10	13	36.8	36.8	35.1	72.405	655	655;655;655;655;655;619;655;655;520;236	1	74	0	225.74	27.3	32.4	24.3	25.2	45247000	9489200	20293000	5594400	9870500	13250000	19294000	15282000	20085000	15	26	14	20	75
tr|A0A0A6YWC8|A0A0A6YWC8_MOUSE;tr|Q5FWJ3|Q5FWJ3_MOUSE;tr|Q3V2S4|Q3V2S4_MOUSE;tr|Q3UAX1|Q3UAX1_MOUSE;tr|Q3U6S1|Q3U6S1_MOUSE;tr|Q3TWV0|Q3TWV0_MOUSE;tr|Q3TFD9|Q3TFD9_MOUSE;sp|P20152|VIME_MOUSE;tr|A2AKJ2|A2AKJ2_MOUSE;tr|A4IF59|A4IF59_MOUSE;tr|Q3UD36|Q3UD36_MOUSE;tr|G5E846|G5E846_MOUSE;sp|P15331|PERI_MOUSE;tr|G3X981|G3X981_MOUSE	tr|A0A0A6YWC8|A0A0A6YWC8_MOUSE;tr|Q5FWJ3|Q5FWJ3_MOUSE;tr|Q3V2S4|Q3V2S4_MOUSE;tr|Q3UAX1|Q3UAX1_MOUSE;tr|Q3U6S1|Q3U6S1_MOUSE;tr|Q3TWV0|Q3TWV0_MOUSE;tr|Q3TFD9|Q3TFD9_MOUSE;sp|P20152|VIME_MOUSE;tr|A2AKJ2|A2AKJ2_MOUSE;tr|A4IF59|A4IF59_MOUSE;tr|Q3UD36|Q3UD36_MOUSE	3;3;3;3;3;3;3;3;2;2;2;1;1;1	3;3;3;3;3;3;3;3;2;2;2;1;1;1	3;3;3;3;3;3;3;3;2;2;2;1;1;1	>tr|A0A0A6YWC8|A0A0A6YWC8_MOUSE Vimentin OS=Mus musculus GN=Vim PE=1 SV=1;>tr|Q5FWJ3|Q5FWJ3_MOUSE Vimentin OS=Mus musculus GN=Vim PE=1 SV=1;>tr|Q3V2S4|Q3V2S4_MOUSE Putative uncharacterized protein OS=Mus musculus GN=Vim PE=2 SV=1;>tr|Q3UAX1|Q3UAX1_MOUSE Pu	14	3	3	3	3	1	1	0	3	1	1	0	3	1	1	0	10.3	10.3	10.3	49.192	427	427;466;466;466;466;466;466;466;134;218;405;475;475;507	1	5	0	20.972	10.3	3.3	4.4	0	669810	372030	148590	149190	0	504140	0	0	0	2	1	1	0	4
sp|P21981|TGM2_MOUSE	sp|P21981|TGM2_MOUSE	2	2	2	>sp|P21981|TGM2_MOUSE Protein-glutamine gamma-glutamyltransferase 2 OS=Mus musculus GN=Tgm2 PE=1 SV=4	1	2	2	2	1	2	1	1	1	2	1	1	1	2	1	1	3.6	3.6	3.6	77.06	686	686	1	5	0	12.567	2.2	3.6	2.2	2.2	922580	193590	312450	198880	217670	0	312450	0	0	1	1	1	0	3
tr|Q91W09|Q91W09_MOUSE;tr|Q4QRK2|Q4QRK2_MOUSE;tr|Q8C3V7|Q8C3V7_MOUSE;sp|P22315|HEMH_MOUSE;tr|Q544X6|Q544X6_MOUSE;tr|Q3UC49|Q3UC49_MOUSE	tr|Q91W09|Q91W09_MOUSE;tr|Q4QRK2|Q4QRK2_MOUSE;tr|Q8C3V7|Q8C3V7_MOUSE;sp|P22315|HEMH_MOUSE;tr|Q544X6|Q544X6_MOUSE;tr|Q3UC49|Q3UC49_MOUSE	1;1;1;1;1;1	1;1;1;1;1;1	1;1;1;1;1;1	>tr|Q91W09|Q91W09_MOUSE Ferrochelatase OS=Mus musculus GN=Fech PE=2 SV=1;>tr|Q4QRK2|Q4QRK2_MOUSE Fech protein (Fragment) OS=Mus musculus GN=Fech PE=2 SV=1;>tr|Q8C3V7|Q8C3V7_MOUSE Ferrochelatase OS=Mus musculus GN=Fech PE=2 SV=1;>sp|P22315|HEMH_MOUSE Ferroc	6	1	1	1	0	1	1	0	0	1	1	0	0	1	1	0	3	3	3	44.59	395	395;399;415;420;422;422	1	2	0	7.464	0	3	3	0	131430	0	84114	47316	0	0	0	138650	0	0	1	1	0	2
tr|F8WIX8|F8WIX8_MOUSE;tr|A0A0N4SV66|A0A0N4SV66_MOUSE;tr|A0AUV1|A0AUV1_MOUSE;tr|A3KPD0|A3KPD0_MOUSE;sp|Q8CGP6|H2A1H_MOUSE;tr|Q8CGP4|Q8CGP4_MOUSE;tr|Q149V4|Q149V4_MOUSE;sp|Q8R1M2|H2AJ_MOUSE;sp|Q64523|H2A2C_MOUSE;tr|B2RWH3|B2RWH3_MOUSE;tr|B2RVF0|B2RVF0_MOUSE;tr|A2AB79|A2AB79_MOUSE;sp|Q8CGP7|H2A1K_MOUSE;sp|Q8CGP5|H2A1F_MOUSE;sp|Q8BFU2|H2A3_MOUSE;sp|Q6GSS7|H2A2A_MOUSE;sp|P22752|H2A1_MOUSE;tr|Q64426|Q…	tr|F8WIX8|F8WIX8_MOUSE;tr|A0A0N4SV66|A0A0N4SV66_MOUSE;tr|A0AUV1|A0AUV1_MOUSE;tr|A3KPD0|A3KPD0_MOUSE;sp|Q8CGP6|H2A1H_MOUSE;tr|Q8CGP4|Q8CGP4_MOUSE;tr|Q149V4|Q149V4_MOUSE;sp|Q8R1M2|H2AJ_MOUSE;sp|Q64523|H2A2C_MOUSE;tr|B2RWH3|B2RWH3_MOUSE;tr|B2RVF0|B2RVF0_MOUSE;tr|A2AB79|A2AB79_MOUSE;sp|Q8CGP7|H2A1K_MOUSE;sp|Q8CGP5|H2A1F_MOUSE;sp|Q8BFU2|H2A3_MOUSE;sp|Q6GSS7|H2A2A_MOUSE;sp|P22752|H2A1_MOUSE;tr|Q64426|Q…	2;2;2;2;2;2;2;2;2;2;2;2;2;2;2;2;2;2;1;1;1;1;1;1;1;1	2;2;2;2;2;2;2;2;2;2;2;2;2;2;2;2;2;2;1;1;1;1;1;1;1;1	2;2;2;2;2;2;2;2;2;2;2;2;2;2;2;2;2;2;1;1;1;1;1;1;1;1	>tr|F8WIX8|F8WIX8_MOUSE Histone H2A OS=Mus musculus GN=Hist1h2al PE=3 SV=1;>tr|A0A0N4SV66|A0A0N4SV66_MOUSE Histone H2A OS=Mus musculus GN=H2afj PE=1 SV=1;>tr|A0AUV1|A0AUV1_MOUSE Histone H2A (Fragment) OS=Mus musculus GN=Hist1h2ah PE=2 SV=1;>tr|A3KPD0|A3KPD	26	2	2	2	2	1	2	1	2	1	2	1	2	1	2	1	22.4	22.4	22.4	13.607	125	125;126;127;128;128;129;129;129;129;130;130;130;130;130;130;130;130;137;37;87;105;128;128;128;130;143	1	7	0	22.393	22.4	7.2	22.4	7.2	4452500	2259000	874700	809050	509750	3025500	0	2188400	0	3	1	2	1	7
tr|F6V9F1|F6V9F1_MOUSE;tr|Q8BPI6|Q8BPI6_MOUSE;tr|Q545L9|Q545L9_MOUSE;sp|P23506|PIMT_MOUSE;tr|F7D432|F7D432_MOUSE;tr|E9PWE0|E9PWE0_MOUSE;tr|E0CYV0|E0CYV0_MOUSE	tr|F6V9F1|F6V9F1_MOUSE;tr|Q8BPI6|Q8BPI6_MOUSE;tr|Q545L9|Q545L9_MOUSE;sp|P23506|PIMT_MOUSE;tr|F7D432|F7D432_MOUSE;tr|E9PWE0|E9PWE0_MOUSE;tr|E0CYV0|E0CYV0_MOUSE	2;2;2;2;2;2;2	2;2;2;2;2;2;2	2;2;2;2;2;2;2	>tr|F6V9F1|F6V9F1_MOUSE Protein-L-isoaspartate(D-aspartate) O-methyltransferase (Fragment) OS=Mus musculus GN=Pcmt1 PE=1 SV=1;>tr|Q8BPI6|Q8BPI6_MOUSE Protein-L-isoaspartate O-methyltransferase (Fragment) OS=Mus musculus GN=Pcmt1 PE=2 SV=1;>tr|Q545L9|Q545L9	7	2	2	2	1	0	1	1	1	0	1	1	1	0	1	1	6.2	6.2	6.2	18.823	177	177;207;227;227;271;285;286	1	3	0	10.788	6.2	0	5.6	5.6	178170	44869	0	55085	78213	0	0	0	158870	0	0	1	1	2
tr|Q9DCY1|Q9DCY1_MOUSE;sp|P24369|PPIB_MOUSE;tr|Q6ZQM2|Q6ZQM2_MOUSE	tr|Q9DCY1|Q9DCY1_MOUSE;sp|P24369|PPIB_MOUSE	3;3;1	3;3;1	3;3;1	>tr|Q9DCY1|Q9DCY1_MOUSE Peptidyl-prolyl cis-trans isomerase OS=Mus musculus GN=Ppib PE=1 SV=1;>sp|P24369|PPIB_MOUSE Peptidyl-prolyl cis-trans isomerase B OS=Mus musculus GN=Ppib PE=1 SV=2	3	3	3	3	3	2	0	1	3	2	0	1	3	2	0	1	16.2	16.2	16.2	23.713	216	216;216;142	1	6	0	24.665	16.2	12	0	6	674210	327930	294560	0	51721	0	294560	0	0	3	2	0	0	5
tr|Q3UPJ2|Q3UPJ2_MOUSE;tr|Q3UAT9|Q3UAT9_MOUSE;tr|Q3U9N8|Q3U9N8_MOUSE;sp|P24547|IMDH2_MOUSE;tr|A0A0A6YY72|A0A0A6YY72_MOUSE;tr|O89058|O89058_MOUSE;tr|A0A0A6YXS4|A0A0A6YXS4_MOUSE	tr|Q3UPJ2|Q3UPJ2_MOUSE;tr|Q3UAT9|Q3UAT9_MOUSE;tr|Q3U9N8|Q3U9N8_MOUSE;sp|P24547|IMDH2_MOUSE;tr|A0A0A6YY72|A0A0A6YY72_MOUSE	3;3;3;3;2;1;1	3;3;3;3;2;1;1	3;3;3;3;2;1;1	>tr|Q3UPJ2|Q3UPJ2_MOUSE Inosine-5-monophosphate dehydrogenase OS=Mus musculus GN=Impdh2 PE=2 SV=1;>tr|Q3UAT9|Q3UAT9_MOUSE Inosine-5-monophosphate dehydrogenase OS=Mus musculus GN=Impdh2 PE=1 SV=1;>tr|Q3U9N8|Q3U9N8_MOUSE Inosine-5-monophosphate dehydroge	7	3	3	3	2	3	1	0	2	3	1	0	2	3	1	0	6	6	6	55.863	514	514;514;514;514;320;82;248	1	6	0	19.752	4.5	6	2.3	0	2625800	645310	1801300	179220	0	1088000	1587800	0	0	2	3	1	0	6
tr|Q3UZH2|Q3UZH2_MOUSE;tr|Q3ULD6|Q3ULD6_MOUSE;tr|Q3UI57|Q3UI57_MOUSE;sp|P25206|MCM3_MOUSE	tr|Q3UZH2|Q3UZH2_MOUSE;tr|Q3ULD6|Q3ULD6_MOUSE;tr|Q3UI57|Q3UI57_MOUSE;sp|P25206|MCM3_MOUSE	1;1;1;1	1;1;1;1	1;1;1;1	>tr|Q3UZH2|Q3UZH2_MOUSE DNA helicase OS=Mus musculus GN=Mcm3 PE=2 SV=1;>tr|Q3ULD6|Q3ULD6_MOUSE DNA helicase OS=Mus musculus GN=Mcm3 PE=2 SV=1;>tr|Q3UI57|Q3UI57_MOUSE DNA helicase OS=Mus musculus GN=Mcm3 PE=1 SV=1;>sp|P25206|MCM3_MOUSE DNA replication licen	4	1	1	1	0	1	0	0	0	1	0	0	0	1	0	0	1.6	1.6	1.6	91.544	812	812;812;812;812	1	1	0.0052083	6.0087	0	1.6	0	0	209280	0	209280	0	0	0	209280	0	0	0	1	0	0	1
tr|Q9DC49|Q9DC49_MOUSE;tr|D3YVC1|D3YVC1_MOUSE;tr|E9Q1N8|E9Q1N8_MOUSE;tr|F6YTZ4|F6YTZ4_MOUSE;tr|D3Z536|D3Z536_MOUSE;tr|Q58EU3|Q58EU3_MOUSE;tr|Q3TXS9|Q3TXS9_MOUSE;tr|Q3TLE5|Q3TLE5_MOUSE;tr|Q3TL20|Q3TL20_MOUSE;tr|Q3TI78|Q3TI78_MOUSE;tr|J3QMG5|J3QMG5_MOUSE;sp|P25444|RS2_MOUSE;tr|Q3UB36|Q3UB36_MOUSE;tr|D3YWJ3|D3YWJ3_MOUSE;tr|O89072|O89072_MOUSE;tr|Q3TXR5|Q3TXR5_MOUSE;tr|A0A140T8L5|A0A140T8L5_MOUSE	tr|Q9DC49|Q9DC49_MOUSE;tr|D3YVC1|D3YVC1_MOUSE;tr|E9Q1N8|E9Q1N8_MOUSE;tr|F6YTZ4|F6YTZ4_MOUSE;tr|D3Z536|D3Z536_MOUSE;tr|Q58EU3|Q58EU3_MOUSE;tr|Q3TXS9|Q3TXS9_MOUSE;tr|Q3TLE5|Q3TLE5_MOUSE;tr|Q3TL20|Q3TL20_MOUSE;tr|Q3TI78|Q3TI78_MOUSE;tr|J3QMG5|J3QMG5_MOUSE;sp|P25444|RS2_MOUSE;tr|Q3UB36|Q3UB36_MOUSE;tr|D3YWJ3|D3YWJ3_MOUSE;tr|O89072|O89072_MOUSE;tr|Q3TXR5|Q3TXR5_MOUSE;tr|A0A140T8L5|A0A140T8L5_MOUSE	2;2;2;2;2;2;2;2;2;2;2;2;2;2;1;1;1	2;2;2;2;2;2;2;2;2;2;2;2;2;2;1;1;1	2;2;2;2;2;2;2;2;2;2;2;2;2;2;1;1;1	>tr|Q9DC49|Q9DC49_MOUSE Putative uncharacterized protein OS=Mus musculus GN=Rps2 PE=2 SV=1;>tr|D3YVC1|D3YVC1_MOUSE 40S ribosomal protein S2 (Fragment) OS=Mus musculus GN=Rps2 PE=1 SV=1;>tr|E9Q1N8|E9Q1N8_MOUSE Protein Gm18025 OS=Mus musculus GN=Gm18025 PE=3	17	2	2	2	1	2	0	1	1	2	0	1	1	2	0	1	9.4	9.4	9.4	25.104	235	235;269;272;274;292;293;293;293;293;293;293;293;297;302;179;221;221	1	4	0	12.652	4.7	9.4	0	4.7	879710	149400	574090	0	156210	0	574090	0	0	1	2	0	1	4
tr|A2AWT6|A2AWT6_MOUSE;tr|Q9DBH1|Q9DBH1_MOUSE;tr|A2AWT7|A2AWT7_MOUSE;tr|A2AWT5|A2AWT5_MOUSE;sp|P25976|UBF1_MOUSE	tr|A2AWT6|A2AWT6_MOUSE;tr|Q9DBH1|Q9DBH1_MOUSE;tr|A2AWT7|A2AWT7_MOUSE;tr|A2AWT5|A2AWT5_MOUSE;sp|P25976|UBF1_MOUSE	1;1;1;1;1	1;1;1;1;1	1;1;1;1;1	>tr|A2AWT6|A2AWT6_MOUSE Nucleolar transcription factor 1 OS=Mus musculus GN=Ubtf PE=1 SV=1;>tr|Q9DBH1|Q9DBH1_MOUSE Putative uncharacterized protein OS=Mus musculus GN=Ubtf PE=2 SV=1;>tr|A2AWT7|A2AWT7_MOUSE Nucleolar transcription factor 1 OS=Mus musculus G	5	1	1	1	1	0	0	0	1	0	0	0	1	0	0	0	1.7	1.7	1.7	85.009	727	727;752;752;764;765	1	1	0.0037037	6.4535	1.7	0	0	0	58542	58542	0	0	0	79329	0	0	0	1	0	0	0	1
tr|Q6NV50|Q6NV50_MOUSE;tr|Q545R0|Q545R0_MOUSE;tr|Q3TGQ3|Q3TGQ3_MOUSE;sp|P26231|CTNA1_MOUSE;tr|A4GE65|A4GE65_MOUSE;tr|Q14DP5|Q14DP5_MOUSE;tr|A4GE64|A4GE64_MOUSE;sp|Q65CL1|CTNA3_MOUSE;sp|Q61301|CTNA2_MOUSE;tr|E0CXB9|E0CXB9_MOUSE	tr|Q6NV50|Q6NV50_MOUSE;tr|Q545R0|Q545R0_MOUSE;tr|Q3TGQ3|Q3TGQ3_MOUSE;sp|P26231|CTNA1_MOUSE	6;6;6;6;1;1;1;1;1;1	6;6;6;6;1;1;1;1;1;1	6;6;6;6;1;1;1;1;1;1	>tr|Q6NV50|Q6NV50_MOUSE Catenin (Cadherin associated protein), alpha 1 OS=Mus musculus GN=Ctnna1 PE=2 SV=1;>tr|Q545R0|Q545R0_MOUSE Catenin (Cadherin associated protein), alpha 1 OS=Mus musculus GN=Ctnna1 PE=1 SV=1;>tr|Q3TGQ3|Q3TGQ3_MOUSE Putative uncharact	10	6	6	6	3	6	2	2	3	6	2	2	3	6	2	2	8.8	8.8	8.8	100.11	906	906;906;906;906;628;895;895;895;953;966	1	18	0	56.245	4.5	8.8	2.6	3.1	5154100	1533200	2540600	667910	412330	1508100	1617600	1940600	1557300	5	7	3	2	17
tr|A0A087WP98|A0A087WP98_MOUSE;tr|A0A087WPN6|A0A087WPN6_MOUSE;tr|Q3U6E4|Q3U6E4_MOUSE;tr|Q0VGU2|Q0VGU2_MOUSE;sp|P26350|PTMA_MOUSE;tr|A0A087WQN2|A0A087WQN2_MOUSE	tr|A0A087WP98|A0A087WP98_MOUSE;tr|A0A087WPN6|A0A087WPN6_MOUSE;tr|Q3U6E4|Q3U6E4_MOUSE;tr|Q0VGU2|Q0VGU2_MOUSE;sp|P26350|PTMA_MOUSE;tr|A0A087WQN2|A0A087WQN2_MOUSE	1;1;1;1;1;1	1;1;1;1;1;1	1;1;1;1;1;1	>tr|A0A087WP98|A0A087WP98_MOUSE Prothymosin alpha OS=Mus musculus GN=Ptma PE=1 SV=1;>tr|A0A087WPN6|A0A087WPN6_MOUSE Prothymosin alpha OS=Mus musculus GN=Ptma PE=1 SV=1;>tr|Q3U6E4|Q3U6E4_MOUSE Putative uncharacterized protein OS=Mus musculus GN=Ptma PE=2 SV	6	1	1	1	1	0	0	0	1	0	0	0	1	0	0	0	24.1	24.1	24.1	6.4913	58	58;98;111;111;111;145	1	1	0	7.393	24.1	0	0	0	130810	130810	0	0	0	177260	0	0	0	1	0	0	0	1
sp|P27048|RSMB_MOUSE	sp|P27048|RSMB_MOUSE	1	1	1	>sp|P27048|RSMB_MOUSE Small nuclear ribonucleoprotein-associated protein B OS=Mus musculus GN=Snrpb PE=1 SV=1	1	1	1	1	1	0	1	1	1	0	1	1	1	0	1	1	6.1	6.1	6.1	23.656	231	231	1	3	0	7.1056	6.1	0	6.1	6.1	1048100	368260	0	390670	289130	0	0	0	587280	1	0	1	1	3
tr|A0A0G2JFT4|A0A0G2JFT4_MOUSE;tr|A0A0G2JG35|A0A0G2JG35_MOUSE;tr|A0A140T8T5|A0A140T8T5_MOUSE;tr|A0A0G2JDN7|A0A0G2JDN7_MOUSE;tr|E9PZ43|E9PZ43_MOUSE;sp|P27546|MAP4_MOUSE;tr|A0A0G2JFH2|A0A0G2JFH2_MOUSE;tr|A0A0G2JFK3|A0A0G2JFK3_MOUSE;tr|A0A0G2JDY5|A0A0G2JDY5_MOUSE	tr|A0A0G2JFT4|A0A0G2JFT4_MOUSE;tr|A0A0G2JG35|A0A0G2JG35_MOUSE;tr|A0A140T8T5|A0A140T8T5_MOUSE;tr|A0A0G2JDN7|A0A0G2JDN7_MOUSE;tr|E9PZ43|E9PZ43_MOUSE;sp|P27546|MAP4_MOUSE;tr|A0A0G2JFH2|A0A0G2JFH2_MOUSE;tr|A0A0G2JFK3|A0A0G2JFK3_MOUSE;tr|A0A0G2JDY5|A0A0G2JDY5_MOUSE	2;2;2;2;2;2;2;1;1	2;2;2;2;2;2;2;1;1	2;2;2;2;2;2;2;1;1	>tr|A0A0G2JFT4|A0A0G2JFT4_MOUSE Microtubule-associated protein (Fragment) OS=Mus musculus GN=Map4 PE=1 SV=1;>tr|A0A0G2JG35|A0A0G2JG35_MOUSE Microtubule-associated protein (Fragment) OS=Mus musculus GN=Map4 PE=1 SV=1;>tr|A0A140T8T5|A0A140T8T5_MOUSE Microtub	9	2	2	2	1	2	2	2	1	2	2	2	1	2	2	2	9.4	9.4	9.4	27.872	276	276;290;414;902;933;1125;1441;207;220	1	7	0	13.61	4	9.4	9.4	9.4	1029800	140920	403600	247450	237860	0	403600	719000	489270	1	2	2	2	7
tr|Q3UB90|Q3UB90_MOUSE;tr|Q3UB67|Q3UB67_MOUSE;tr|Q3UB15|Q3UB15_MOUSE;tr|Q3U9L3|Q3U9L3_MOUSE;tr|Q3T9U9|Q3T9U9_MOUSE;sp|P27659|RL3_MOUSE;tr|Q99N25|Q99N25_MOUSE	tr|Q3UB90|Q3UB90_MOUSE;tr|Q3UB67|Q3UB67_MOUSE;tr|Q3UB15|Q3UB15_MOUSE;tr|Q3U9L3|Q3U9L3_MOUSE;tr|Q3T9U9|Q3T9U9_MOUSE;sp|P27659|RL3_MOUSE;tr|Q99N25|Q99N25_MOUSE	3;3;3;3;3;3;2	3;3;3;3;3;3;2	3;3;3;3;3;3;2	>tr|Q3UB90|Q3UB90_MOUSE Putative uncharacterized protein OS=Mus musculus GN=Rpl3 PE=2 SV=1;>tr|Q3UB67|Q3UB67_MOUSE Putative uncharacterized protein OS=Mus musculus GN=Rpl3 PE=2 SV=1;>tr|Q3UB15|Q3UB15_MOUSE Putative uncharacterized protein OS=Mus musculus G	7	3	3	3	3	1	0	0	3	1	0	0	3	1	0	0	6.5	6.5	6.5	46.079	403	403;403;403;403;403;403;67	1	4	0	17.581	6.5	1.7	0	0	868110	658630	209480	0	0	892510	0	0	0	2	1	0	0	3
tr|Q3TF41|Q3TF41_MOUSE;tr|Q8BSH9|Q8BSH9_MOUSE;sp|P28656|NP1L1_MOUSE;tr|E9PW66|E9PW66_MOUSE;tr|A0A140LJB5|A0A140LJB5_MOUSE;tr|A2RSB1|A2RSB1_MOUSE;sp|Q78ZA7|NP1L4_MOUSE;tr|B7ZNL2|B7ZNL2_MOUSE;tr|Q8C1W9|Q8C1W9_MOUSE	tr|Q3TF41|Q3TF41_MOUSE;tr|Q8BSH9|Q8BSH9_MOUSE;sp|P28656|NP1L1_MOUSE;tr|E9PW66|E9PW66_MOUSE;tr|A0A140LJB5|A0A140LJB5_MOUSE;tr|A2RSB1|A2RSB1_MOUSE;sp|Q78ZA7|NP1L4_MOUSE;tr|B7ZNL2|B7ZNL2_MOUSE;tr|Q8C1W9|Q8C1W9_MOUSE	2;2;2;2;1;1;1;1;1	2;2;2;2;1;1;1;1;1	2;2;2;2;1;1;1;1;1	>tr|Q3TF41|Q3TF41_MOUSE Nucleosome assembly protein 1-like 1, isoform CRA_d OS=Mus musculus GN=Nap1l1 PE=2 SV=1;>tr|Q8BSH9|Q8BSH9_MOUSE Nucleosome assembly protein 1-like 1, isoform CRA_b OS=Mus musculus GN=Nap1l1 PE=2 SV=1;>sp|P28656|NP1L1_MOUSE Nucleosom	9	2	2	2	1	1	0	0	1	1	0	0	1	1	0	0	7.3	7.3	7.3	42.732	368	368;383;391;418;219;375;375;386;422	1	2	0	23.908	2.7	4.6	0	0	56873	56873	0	0	0	77068	0	0	0	1	1	0	0	2
sp|P28667|MRP_MOUSE	sp|P28667|MRP_MOUSE	1	1	1	>sp|P28667|MRP_MOUSE MARCKS-related protein OS=Mus musculus GN=Marcksl1 PE=1 SV=2	1	1	1	1	0	0	1	1	0	0	1	1	0	0	1	1	6.5	6.5	6.5	20.165	200	200	1	2	0.0038168	6.644	0	0	6.5	6.5	244260	0	0	98531	145730	0	0	0	296000	0	0	1	1	2
tr|F6XYI9|F6XYI9_MOUSE;tr|F8WJ67|F8WJ67_MOUSE;tr|Q91YM5|Q91YM5_MOUSE;tr|Q6RI65|Q6RI65_MOUSE;sp|P29037|TBP_MOUSE;tr|Z4YMT0|Z4YMT0_MOUSE;tr|B7ZMZ6|B7ZMZ6_MOUSE;sp|Q6SJ95|TBPL2_MOUSE	tr|F6XYI9|F6XYI9_MOUSE;tr|F8WJ67|F8WJ67_MOUSE;tr|Q91YM5|Q91YM5_MOUSE;tr|Q6RI65|Q6RI65_MOUSE;sp|P29037|TBP_MOUSE;tr|Z4YMT0|Z4YMT0_MOUSE;tr|B7ZMZ6|B7ZMZ6_MOUSE;sp|Q6SJ95|TBPL2_MOUSE	1;1;1;1;1;1;1;1	1;1;1;1;1;1;1;1	1;1;1;1;1;1;1;1	>tr|F6XYI9|F6XYI9_MOUSE TATA-box-binding protein (Fragment) OS=Mus musculus GN=Tbp PE=1 SV=1;>tr|F8WJ67|F8WJ67_MOUSE TATA-box-binding protein (Fragment) OS=Mus musculus GN=Tbp PE=4 SV=1;>tr|Q91YM5|Q91YM5_MOUSE TATA box binding protein OS=Mus musculus GN=Tb	8	1	1	1	0	1	0	0	0	1	0	0	0	1	0	0	4.8	4.8	4.8	23.456	208	208;250;260;316;316;348;349;350	1	1	0.0053004	6.1699	0	4.8	0	0	102860	0	102860	0	0	0	102860	0	0	0	1	0	0	1
tr|Q8BN32|Q8BN32_MOUSE;tr|Q3U8U8|Q3U8U8_MOUSE;sp|P29341|PABP1_MOUSE;tr|Q99KL3|Q99KL3_MOUSE;tr|Q9D4E6|Q9D4E6_MOUSE;tr|Q9DBE3|Q9DBE3_MOUSE;tr|F6ZAX1|F6ZAX1_MOUSE;tr|Q05DT1|Q05DT1_MOUSE;tr|Q921B8|Q921B8_MOUSE;tr|Q8C7D3|Q8C7D3_MOUSE;tr|B2RXY9|B2RXY9_MOUSE;tr|A2A5N3|A2A5N3_MOUSE	tr|Q8BN32|Q8BN32_MOUSE;tr|Q3U8U8|Q3U8U8_MOUSE;sp|P29341|PABP1_MOUSE;tr|Q99KL3|Q99KL3_MOUSE	23;23;23;17;11;7;3;2;2;2;1;1	23;23;23;17;11;7;3;2;2;2;1;1	13;13;13;10;5;3;3;1;2;2;1;1	>tr|Q8BN32|Q8BN32_MOUSE Polyadenylate-binding protein OS=Mus musculus GN=Pabpc1 PE=2 SV=1;>tr|Q3U8U8|Q3U8U8_MOUSE Polyadenylate-binding protein OS=Mus musculus GN=Pabpc1 PE=2 SV=1;>sp|P29341|PABP1_MOUSE Polyadenylate-binding protein 1 OS=Mus musculus GN=Pa	12	23	23	13	17	20	17	15	17	20	17	15	10	11	9	9	34.7	34.7	20.3	70.669	636	636;636;636;527;643;168;118;77;119;381;607;607	1	95	0	229.98	27.7	32.5	27.8	26.6	95754000	25130000	40997000	12817000	16810000	30135000	37085000	34778000	30176000	25	27	24	23	99
tr|Q3UAZ7|Q3UAZ7_MOUSE;tr|Q9CT19|Q9CT19_MOUSE;tr|Q3U566|Q3U566_MOUSE;sp|P30681|HMGB2_MOUSE;tr|A0A1B0GQX9|A0A1B0GQX9_MOUSE;tr|Q8C7C4|Q8C7C4_MOUSE;tr|Q8BNM0|Q8BNM0_MOUSE;tr|A0A0J9YUZ4|A0A0J9YUZ4_MOUSE;tr|Q8BQ02|Q8BQ02_MOUSE;tr|Q6P202|Q6P202_MOUSE;tr|Q58EV5|Q58EV5_MOUSE;tr|Q497Z6|Q497Z6_MOUSE;tr|Q3UJK0|Q3UJK0_MOUSE;tr|Q3UBK2|Q3UBK2_MOUSE;sp|P63158|HMGB1_MOUSE	tr|Q3UAZ7|Q3UAZ7_MOUSE;tr|Q9CT19|Q9CT19_MOUSE;tr|Q3U566|Q3U566_MOUSE;sp|P30681|HMGB2_MOUSE;tr|A0A1B0GQX9|A0A1B0GQX9_MOUSE;tr|Q8C7C4|Q8C7C4_MOUSE;tr|Q8BNM0|Q8BNM0_MOUSE;tr|A0A0J9YUZ4|A0A0J9YUZ4_MOUSE;tr|Q8BQ02|Q8BQ02_MOUSE;tr|Q6P202|Q6P202_MOUSE;tr|Q58EV5|Q58EV5_MOUSE;tr|Q497Z6|Q497Z6_MOUSE;tr|Q3UJK0|Q3UJK0_MOUSE;tr|Q3UBK2|Q3UBK2_MOUSE;sp|P63158|HMGB1_MOUSE	2;2;2;2;1;1;1;1;1;1;1;1;1;1;1	2;2;2;2;1;1;1;1;1;1;1;1;1;1;1	2;2;2;2;1;1;1;1;1;1;1;1;1;1;1	>tr|Q3UAZ7|Q3UAZ7_MOUSE Putative uncharacterized protein (Fragment) OS=Mus musculus GN=Hmgb2 PE=2 SV=1;>tr|Q9CT19|Q9CT19_MOUSE Putative uncharacterized protein (Fragment) OS=Mus musculus GN=Hmgb2 PE=2 SV=3;>tr|Q3U566|Q3U566_MOUSE MCG4647 OS=Mus musculus GN	15	2	2	2	1	0	0	1	1	0	0	1	1	0	0	1	9.4	9.4	9.4	20.533	181	181;191;210;210;99;178;181;211;215;215;215;215;215;215;215	1	2	0	10.953	5	0	0	4.4	426360	159880	0	0	266480	0	0	0	541280	1	0	0	1	2
tr|Q8CHR8|Q8CHR8_MOUSE;tr|Q8BNS0|Q8BNS0_MOUSE;tr|Q5NBZ3|Q5NBZ3_MOUSE;sp|P32233|DRG1_MOUSE	tr|Q8CHR8|Q8CHR8_MOUSE;tr|Q8BNS0|Q8BNS0_MOUSE;tr|Q5NBZ3|Q5NBZ3_MOUSE;sp|P32233|DRG1_MOUSE	4;4;4;4	4;4;4;4	4;4;4;4	>tr|Q8CHR8|Q8CHR8_MOUSE Developmentally regulated GTP binding protein 1 OS=Mus musculus GN=Drg1 PE=2 SV=1;>tr|Q8BNS0|Q8BNS0_MOUSE Putative uncharacterized protein OS=Mus musculus GN=Drg1 PE=2 SV=1;>tr|Q5NBZ3|Q5NBZ3_MOUSE Putative uncharacterized protein OS	4	4	4	4	3	4	2	2	3	4	2	2	3	4	2	2	13.1	13.1	13.1	40.54	367	367;367;367;367	1	11	0	27.028	9.8	13.1	6.8	6.8	1476500	418800	661440	213280	182940	432010	490910	822810	479840	3	4	2	2	11
tr|Q545F0|Q545F0_MOUSE;sp|P34884|MIF_MOUSE	tr|Q545F0|Q545F0_MOUSE;sp|P34884|MIF_MOUSE	1;1	1;1	1;1	>tr|Q545F0|Q545F0_MOUSE MCG3124, isoform CRA_b OS=Mus musculus GN=Mif PE=1 SV=1;>sp|P34884|MIF_MOUSE Macrophage migration inhibitory factor OS=Mus musculus GN=Mif PE=1 SV=2	2	1	1	1	1	1	1	1	1	1	1	1	1	1	1	1	9.6	9.6	9.6	12.504	115	115;115	1	8	0	8.5342	9.6	9.6	9.6	9.6	3416600	1237500	1136300	498140	544680	0	0	0	724580	3	3	2	1	9
sp|P35700|PRDX1_MOUSE;tr|B1AXW5|B1AXW5_MOUSE;tr|B1AXW6|B1AXW6_MOUSE;tr|Q3U9J9|Q3U9J9_MOUSE;tr|B1AXW4|B1AXW4_MOUSE	sp|P35700|PRDX1_MOUSE;tr|B1AXW5|B1AXW5_MOUSE;tr|B1AXW6|B1AXW6_MOUSE;tr|Q3U9J9|Q3U9J9_MOUSE	7;6;6;6;3	7;6;6;6;3	7;6;6;6;3	>sp|P35700|PRDX1_MOUSE Peroxiredoxin-1 OS=Mus musculus GN=Prdx1 PE=1 SV=1;>tr|B1AXW5|B1AXW5_MOUSE Peroxiredoxin-1 (Fragment) OS=Mus musculus GN=Prdx1 PE=1 SV=8;>tr|B1AXW6|B1AXW6_MOUSE Peroxiredoxin-1 (Fragment) OS=Mus musculus GN=Prdx1 PE=1 SV=1;>tr|Q3U9J9	5	7	7	7	3	5	3	4	3	5	3	4	3	5	3	4	34.2	34.2	34.2	22.176	199	199;169;176;199;123	1	18	0	46.336	15.1	26.1	15.1	18.6	8992000	2996200	2576800	1328100	2090900	3352400	4116300	2720500	2572600	4	6	3	6	19
tr|Q8C2K0|Q8C2K0_MOUSE;tr|Q5BLK0|Q5BLK0_MOUSE;tr|Q3TIQ2|Q3TIQ2_MOUSE;sp|P35979|RL12_MOUSE;tr|Q6DI58|Q6DI58_MOUSE;tr|F8VQK7|F8VQK7_MOUSE	tr|Q8C2K0|Q8C2K0_MOUSE;tr|Q5BLK0|Q5BLK0_MOUSE;tr|Q3TIQ2|Q3TIQ2_MOUSE;sp|P35979|RL12_MOUSE;tr|Q6DI58|Q6DI58_MOUSE	4;4;4;4;4;1	4;4;4;4;4;1	4;4;4;4;4;1	>tr|Q8C2K0|Q8C2K0_MOUSE Putative uncharacterized protein OS=Mus musculus GN=Rpl12 PE=2 SV=1;>tr|Q5BLK0|Q5BLK0_MOUSE MCG18564, isoform CRA_a OS=Mus musculus GN=Rpl12 PE=1 SV=1;>tr|Q3TIQ2|Q3TIQ2_MOUSE Putative uncharacterized protein OS=Mus musculus GN=Rpl12	6	4	4	4	4	4	4	3	4	4	4	3	4	4	4	3	25	25	25	17.806	164	164;165;165;165;218;162	1	18	0	33.757	25	25	25	24.4	48642000	13171000	17666000	7919000	9886300	19133000	15067000	25158000	19443000	5	6	6	4	21
sp|P38647|GRP75_MOUSE	sp|P38647|GRP75_MOUSE	25	25	25	>sp|P38647|GRP75_MOUSE Stress-70 protein, mitochondrial OS=Mus musculus GN=Hspa9 PE=1 SV=3	1	25	25	25	20	22	18	16	20	22	18	16	20	22	18	16	36.8	36.8	36.8	73.46	679	679	1	110	0	257.19	28.9	35.6	26.7	24.2	155830000	45745000	61455000	21877000	26756000	57160000	59454000	52635000	67074000	30	38	21	22	111
tr|E9QPX1|E9QPX1_MOUSE;sp|P39061|COIA1_MOUSE	tr|E9QPX1|E9QPX1_MOUSE;sp|P39061|COIA1_MOUSE	3;3	3;3	3;3	>tr|E9QPX1|E9QPX1_MOUSE Collagen alpha-1(XVIII) chain OS=Mus musculus GN=Col18a1 PE=1 SV=1;>sp|P39061|COIA1_MOUSE Collagen alpha-1(XVIII) chain OS=Mus musculus GN=Col18a1 PE=1 SV=4	2	3	3	3	3	3	1	1	3	3	1	1	3	3	1	1	2	2	2	182.29	1774	1774;1774	1	8	0	19.88	2	2	1	1	1825900	530640	759040	206420	329840	0	759040	0	0	2	2	0	0	4
sp|P40142|TKT_MOUSE;tr|E0CY51|E0CY51_MOUSE	sp|P40142|TKT_MOUSE	8;1	8;1	8;1	>sp|P40142|TKT_MOUSE Transketolase OS=Mus musculus GN=Tkt PE=1 SV=1	2	8	8	8	6	6	6	5	6	6	6	5	6	6	6	5	14.9	14.9	14.9	67.63	623	623;42	1	31	0	61.098	12	12.2	11.9	10.1	11309000	2687900	5104600	1348600	2167700	3314300	5103100	3377800	4478600	8	10	8	6	32
tr|Q5M9N5|Q5M9N5_MOUSE;tr|Q5M9J8|Q5M9J8_MOUSE;sp|P41105|RL28_MOUSE;tr|F6Z0X0|F6Z0X0_MOUSE	tr|Q5M9N5|Q5M9N5_MOUSE;tr|Q5M9J8|Q5M9J8_MOUSE;sp|P41105|RL28_MOUSE	10;10;10;4	10;10;10;4	10;10;10;4	>tr|Q5M9N5|Q5M9N5_MOUSE Ribosomal protein L28 OS=Mus musculus GN=Rpl28 PE=2 SV=1;>tr|Q5M9J8|Q5M9J8_MOUSE MCG13936 OS=Mus musculus GN=Rpl28 PE=1 SV=1;>sp|P41105|RL28_MOUSE 60S ribosomal protein L28 OS=Mus musculus GN=Rpl28 PE=1 SV=2	4	10	10	10	8	8	5	4	8	8	5	4	8	8	5	4	47.4	47.4	47.4	15.709	137	137;137;137;85	1	29	0	78.027	41.6	40.9	29.9	22.6	34582000	11949000	13519000	4449100	4665400	12103000	11398000	17030000	11527000	9	8	5	5	27
tr|E9Q3V6|E9Q3V6_MOUSE;sp|P42208|SEPT2_MOUSE	tr|E9Q3V6|E9Q3V6_MOUSE;sp|P42208|SEPT2_MOUSE	1;1	1;1	1;1	>tr|E9Q3V6|E9Q3V6_MOUSE Septin-2 OS=Mus musculus GN=Sept2 PE=1 SV=1;>sp|P42208|SEPT2_MOUSE Septin-2 OS=Mus musculus GN=Sept2 PE=1 SV=2	2	1	1	1	0	1	0	0	0	1	0	0	0	1	0	0	5.3	5.3	5.3	36.978	321	321;361	1	1	0.0038023	6.5807	0	5.3	0	0	48714	0	48714	0	0	0	48714	0	0	0	1	0	0	1
tr|F6W2Q5|F6W2Q5_MOUSE;tr|Q5JC28|Q5JC28_MOUSE;tr|Q80ZL3|Q80ZL3_MOUSE;sp|P42567|EPS15_MOUSE;tr|H3BK65|H3BK65_MOUSE;tr|H3BJB8|H3BJB8_MOUSE;tr|A0A0R4J0A0|A0A0R4J0A0_MOUSE	tr|F6W2Q5|F6W2Q5_MOUSE;tr|Q5JC28|Q5JC28_MOUSE;tr|Q80ZL3|Q80ZL3_MOUSE;sp|P42567|EPS15_MOUSE;tr|H3BK65|H3BK65_MOUSE;tr|H3BJB8|H3BJB8_MOUSE;tr|A0A0R4J0A0|A0A0R4J0A0_MOUSE	2;2;2;2;2;1;1	2;2;2;2;2;1;1	2;2;2;2;2;1;1	>tr|F6W2Q5|F6W2Q5_MOUSE Epidermal growth factor receptor substrate 15 OS=Mus musculus GN=Eps15 PE=1 SV=1;>tr|Q5JC28|Q5JC28_MOUSE Epidermal growth factor receptor pathway substrate 15 isoform B OS=Mus musculus GN=Eps15 PE=1 SV=1;>tr|Q80ZL3|Q80ZL3_MOUSE Epid	7	2	2	2	0	1	0	1	0	1	0	1	0	1	0	1	5.8	5.8	5.8	83.593	764	764;793;897;897;933;103;583	1	3	0	29.242	0	2.6	0	3.1	364090	0	364090	0	0	0	364090	0	0	0	2	0	1	3
tr|Q9CS06|Q9CS06_MOUSE;tr|Q9WVS5|Q9WVS5_MOUSE;tr|Q3UL22|Q3UL22_MOUSE;tr|Q3UKQ2|Q3UKQ2_MOUSE;sp|P42932|TCPQ_MOUSE;tr|Q6A0F1|Q6A0F1_MOUSE;tr|H3BL49|H3BL49_MOUSE;tr|Q8BVY8|Q8BVY8_MOUSE;tr|H3BJB6|H3BJB6_MOUSE;tr|Q9CRW7|Q9CRW7_MOUSE;tr|H3BLL1|H3BLL1_MOUSE;tr|H3BKG2|H3BKG2_MOUSE	tr|Q9CS06|Q9CS06_MOUSE;tr|Q9WVS5|Q9WVS5_MOUSE;tr|Q3UL22|Q3UL22_MOUSE;tr|Q3UKQ2|Q3UKQ2_MOUSE;sp|P42932|TCPQ_MOUSE;tr|Q6A0F1|Q6A0F1_MOUSE;tr|H3BL49|H3BL49_MOUSE;tr|Q8BVY8|Q8BVY8_MOUSE;tr|H3BJB6|H3BJB6_MOUSE;tr|Q9CRW7|Q9CRW7_MOUSE	7;7;7;7;7;7;6;6;5;4;2;2	7;7;7;7;7;7;6;6;5;4;2;2	7;7;7;7;7;7;6;6;5;4;2;2	>tr|Q9CS06|Q9CS06_MOUSE Putative uncharacterized protein (Fragment) OS=Mus musculus GN=Cct8 PE=2 SV=1;>tr|Q9WVS5|Q9WVS5_MOUSE Chaperonin containing TCP-1 theta subunit OS=Mus musculus GN=Cctq PE=3 SV=1;>tr|Q3UL22|Q3UL22_MOUSE Chaperonin subunit 8 (Theta),	12	7	7	7	5	7	3	4	5	7	3	4	5	7	3	4	18.1	18.1	18.1	49.886	458	458;547;548;548;548;555;489;548;239;263;132;158	1	19	0	51.51	12.4	18.1	6.6	9.8	7201400	1615200	4557900	337660	690740	2222600	3084800	2332100	1499700	5	7	3	4	19
sp|P43274|H14_MOUSE	sp|P43274|H14_MOUSE	10	4	4	>sp|P43274|H14_MOUSE Histone H1.4 OS=Mus musculus GN=Hist1h1e PE=1 SV=2	1	10	4	4	8	8	9	8	2	3	3	3	2	3	3	3	37.4	15.1	15.1	21.977	219	219	1	11	0	26.397	37	32	37	32	2568600	562880	993890	630420	381450	887330	852310	1864400	0	2	3	3	3	11
sp|P43275|H11_MOUSE	sp|P43275|H11_MOUSE	8	6	6	>sp|P43275|H11_MOUSE Histone H1.1 OS=Mus musculus GN=Hist1h1a PE=1 SV=2	1	8	6	6	8	8	8	6	6	6	6	5	6	6	6	5	33.3	28.6	28.6	21.785	213	213	1	25	0	75.873	33.3	33.3	33.3	33.3	14786000	2197400	4215700	4502500	3870000	7914500	7329500	8006600	4998000	6	6	6	4	22
tr|Q1WWK3|Q1WWK3_MOUSE;sp|P43276|H15_MOUSE	tr|Q1WWK3|Q1WWK3_MOUSE;sp|P43276|H15_MOUSE	9;9	7;7	7;7	>tr|Q1WWK3|Q1WWK3_MOUSE Hist1h1b protein (Fragment) OS=Mus musculus GN=Hist1h1b PE=2 SV=1;>sp|P43276|H15_MOUSE Histone H1.5 OS=Mus musculus GN=Hist1h1b PE=1 SV=2	2	9	7	7	7	7	8	7	5	6	6	5	5	6	6	5	32.9	22.1	22.1	22.445	222	222;223	1	26	0	61.827	32.4	27	32.9	32.4	7986300	1737400	2276400	2489000	1483400	2785100	2341000	6310000	3501800	6	8	7	6	27
tr|Q149Z9|Q149Z9_MOUSE;sp|P43277|H13_MOUSE;tr|Q3U292|Q3U292_MOUSE;sp|Q07133|H1T_MOUSE;tr|I7HFT9|I7HFT9_MOUSE;tr|Q3UXH2|Q3UXH2_MOUSE	tr|Q149Z9|Q149Z9_MOUSE;sp|P43277|H13_MOUSE;tr|Q3U292|Q3U292_MOUSE	10;10;9;2;2;1	3;3;2;0;0;0	2;2;2;0;0;0	>tr|Q149Z9|Q149Z9_MOUSE Histone cluster 1, H1d OS=Mus musculus GN=Hist1h1d PE=1 SV=1;>sp|P43277|H13_MOUSE Histone H1.3 OS=Mus musculus GN=Hist1h1d PE=1 SV=2;>tr|Q3U292|Q3U292_MOUSE Putative uncharacterized protein OS=Mus musculus GN=Hist1h1d PE=2 SV=1	6	10	3	2	7	9	7	7	1	2	1	2	0	2	0	1	37.6	14.9	9.5	22.099	221	221;221;221;208;209;136	1	6	0	23.769	28.1	32.1	28.1	37.1	2080900	258920	1211000	161520	449390	0	0	0	912810	1	2	1	2	6
tr|Q3UHW9|Q3UHW9_MOUSE;sp|P45591|COF2_MOUSE;tr|Q4FK36|Q4FK36_MOUSE;sp|Q9R0P5|DEST_MOUSE	tr|Q3UHW9|Q3UHW9_MOUSE;sp|P45591|COF2_MOUSE	5;5;2;2	1;1;0;0	1;1;0;0	>tr|Q3UHW9|Q3UHW9_MOUSE Putative uncharacterized protein OS=Mus musculus GN=Cfl2 PE=1 SV=1;>sp|P45591|COF2_MOUSE Cofilin-2 OS=Mus musculus GN=Cfl2 PE=1 SV=1	4	5	1	1	5	3	2	2	1	0	0	1	1	0	0	1	25.3	7.2	7.2	18.709	166	166;166;165;165	1	2	0	7.825	25.3	18.1	13.3	13.9	362820	273150	0	0	89672	0	0	0	182140	1	0	0	1	2
tr|E9QNH6|E9QNH6_MOUSE;tr|E9Q580|E9Q580_MOUSE;sp|P46735|MYO1B_MOUSE;tr|Q7TQD7|Q7TQD7_MOUSE;tr|Q3TTZ3|Q3TTZ3_MOUSE;tr|Q3UEQ4|Q3UEQ4_MOUSE;tr|D3YV80|D3YV80_MOUSE;tr|Q3TEP4|Q3TEP4_MOUSE;tr|Q91ZI6|Q91ZI6_MOUSE;tr|Q8VHZ3|Q8VHZ3_MOUSE;sp|Q9D6A1|MYO1H_MOUSE;tr|A0A0J9YUC4|A0A0J9YUC4_MOUSE;tr|E9PWM9|E9PWM9_MOUSE;tr|F6VXK7|F6VXK7_MOUSE;sp|Q99MZ6|MYO7B_MOUSE;tr|A0A0U1RPX7|A0A0U1RPX7_MOUSE;tr|A0A0R4J113|A0A0…	tr|E9QNH6|E9QNH6_MOUSE;tr|E9Q580|E9Q580_MOUSE;sp|P46735|MYO1B_MOUSE;tr|Q7TQD7|Q7TQD7_MOUSE;tr|Q3TTZ3|Q3TTZ3_MOUSE;tr|Q3UEQ4|Q3UEQ4_MOUSE	24;24;24;24;21;15;6;5;4;1;1;1;1;1;1;1;1;1;1;1	23;23;23;23;20;14;5;5;4;0;0;0;0;0;0;0;0;0;0;0	22;22;22;22;19;13;5;5;4;0;0;0;0;0;0;0;0;0;0;0	>tr|E9QNH6|E9QNH6_MOUSE Unconventional myosin-Ib OS=Mus musculus GN=Myo1b PE=1 SV=1;>tr|E9Q580|E9Q580_MOUSE Unconventional myosin-Ib OS=Mus musculus GN=Myo1b PE=1 SV=1;>sp|P46735|MYO1B_MOUSE Unconventional myosin-Ib OS=Mus musculus GN=Myo1b PE=1 SV=3;>tr|Q	20	24	23	22	20	18	14	11	19	17	13	10	18	16	13	10	20.1	19.3	18.5	125.03	1078	1078;1084;1107;1136;916;854;299;216;119;211;958;1022;1038;1784;2113;2164;2166;2172;2215;3511	1	72	0	169.33	17.1	15.5	12.1	9.5	70049000	26123000	30355000	6874400	6695700	29498000	29960000	16653000	14747000	23	23	13	10	69
sp|P47753|CAZA1_MOUSE;tr|Q3TLJ0|Q3TLJ0_MOUSE;tr|Q5RKN9|Q5RKN9_MOUSE;tr|Q3UAS2|Q3UAS2_MOUSE;tr|Q3UJV2|Q3UJV2_MOUSE;tr|Q99L12|Q99L12_MOUSE;tr|A0A0G2JE27|A0A0G2JE27_MOUSE	sp|P47753|CAZA1_MOUSE;tr|Q3TLJ0|Q3TLJ0_MOUSE;tr|Q5RKN9|Q5RKN9_MOUSE;tr|Q3UAS2|Q3UAS2_MOUSE;tr|Q3UJV2|Q3UJV2_MOUSE	7;6;6;6;4;3;2	5;4;4;4;3;2;1	5;4;4;4;3;2;1	>sp|P47753|CAZA1_MOUSE F-actin-capping protein subunit alpha-1 OS=Mus musculus GN=Capza1 PE=1 SV=4;>tr|Q3TLJ0|Q3TLJ0_MOUSE Putative uncharacterized protein OS=Mus musculus GN=Capza1 PE=2 SV=1;>tr|Q5RKN9|Q5RKN9_MOUSE Capping protein (Actin filament) muscle	7	7	5	5	5	7	5	4	4	5	3	3	4	5	3	3	36.4	30.1	30.1	32.939	286	286;286;286;286;290;92;112	1	17	0	58.827	28	36.4	21.7	18.9	3618100	845090	1745200	532240	495530	1851400	1643000	1039500	922760	4	6	4	3	17
tr|Q5DQJ3|Q5DQJ3_MOUSE;tr|Q3UBZ3|Q3UBZ3_MOUSE;sp|P47754|CAZA2_MOUSE;tr|Q3U7G3|Q3U7G3_MOUSE;tr|Q3UCD2|Q3UCD2_MOUSE;tr|A0A0N4SVM0|A0A0N4SVM0_MOUSE;tr|D6RCW7|D6RCW7_MOUSE	tr|Q5DQJ3|Q5DQJ3_MOUSE;tr|Q3UBZ3|Q3UBZ3_MOUSE;sp|P47754|CAZA2_MOUSE;tr|Q3U7G3|Q3U7G3_MOUSE;tr|Q3UCD2|Q3UCD2_MOUSE	7;7;7;5;5;3;3	7;7;7;5;5;3;3	5;5;5;4;3;2;2	>tr|Q5DQJ3|Q5DQJ3_MOUSE Capping protein (Actin filament) muscle Z-line, alpha 2, isoform CRA_c OS=Mus musculus GN=Capza2 PE=1 SV=1;>tr|Q3UBZ3|Q3UBZ3_MOUSE Putative uncharacterized protein OS=Mus musculus GN=Capza2 PE=2 SV=1;>sp|P47754|CAZA2_MOUSE F-actin-c	7	7	7	5	5	7	5	3	5	7	5	3	4	5	3	2	33.9	33.9	27.6	32.967	286	286;286;286;225;286;169;174	1	20	0	81.366	28.3	33.9	25.5	14.3	25038000	8292700	12997000	2666900	1081700	14663000	9715800	5327000	4540300	6	7	5	3	21
tr|Q3UFI4|Q3UFI4_MOUSE;tr|Q3UCH0|Q3UCH0_MOUSE;tr|E9PUX4|E9PUX4_MOUSE;sp|P47911|RL6_MOUSE	tr|Q3UFI4|Q3UFI4_MOUSE;tr|Q3UCH0|Q3UCH0_MOUSE;tr|E9PUX4|E9PUX4_MOUSE;sp|P47911|RL6_MOUSE	5;5;5;5	5;5;5;5	5;5;5;5	>tr|Q3UFI4|Q3UFI4_MOUSE 60S ribosomal protein L6 OS=Mus musculus GN=Rpl6 PE=2 SV=1;>tr|Q3UCH0|Q3UCH0_MOUSE 60S ribosomal protein L6 OS=Mus musculus GN=Rpl6 PE=1 SV=1;>tr|E9PUX4|E9PUX4_MOUSE 60S ribosomal protein L6 OS=Mus musculus GN=Rpl6l PE=3 SV=1;>sp|P4	4	5	5	5	4	3	1	0	4	3	1	0	4	3	1	0	15.5	15.5	15.5	33.528	296	296;296;296;296	1	9	0	29.813	12.5	9.5	3	0	3378100	1642700	1616500	118920	0	2313300	1529200	0	0	5	3	1	0	9
tr|F6QL70|F6QL70_MOUSE;tr|Q5M8M8|Q5M8M8_MOUSE;tr|D3Z1N9|D3Z1N9_MOUSE;sp|P47915|RL29_MOUSE;tr|F6YH22|F6YH22_MOUSE;tr|W4VSN7|W4VSN7_MOUSE	tr|F6QL70|F6QL70_MOUSE;tr|Q5M8M8|Q5M8M8_MOUSE;tr|D3Z1N9|D3Z1N9_MOUSE;sp|P47915|RL29_MOUSE;tr|F6YH22|F6YH22_MOUSE;tr|W4VSN7|W4VSN7_MOUSE	4;4;4;4;3;2	4;4;4;4;3;2	4;4;4;4;3;2	>tr|F6QL70|F6QL70_MOUSE Protein Gm17669 OS=Mus musculus GN=Gm17669 PE=4 SV=1;>tr|Q5M8M8|Q5M8M8_MOUSE MCG19505, isoform CRA_a OS=Mus musculus GN=Rpl29 PE=2 SV=1;>tr|D3Z1N9|D3Z1N9_MOUSE MCG9889 OS=Mus musculus GN=Gm10709 PE=4 SV=1;>sp|P47915|RL29_MOUSE 60S r	6	4	4	4	3	1	3	1	3	1	3	1	3	1	3	1	22.1	22.1	22.1	16.966	154	154;160;160;160;154;160	1	9	0	29.387	19.5	5.2	14.9	7.1	11017000	5064700	678060	4219600	1054400	9824800	0	9403700	0	3	1	4	1	9
tr|Q58E35|Q58E35_MOUSE;tr|E9Q3T0|E9Q3T0_MOUSE;sp|P47955|RLA1_MOUSE	tr|Q58E35|Q58E35_MOUSE;tr|E9Q3T0|E9Q3T0_MOUSE;sp|P47955|RLA1_MOUSE	1;1;1	1;1;1	1;1;1	>tr|Q58E35|Q58E35_MOUSE MCG10168 OS=Mus musculus GN=Rplp1 PE=1 SV=1;>tr|E9Q3T0|E9Q3T0_MOUSE Protein Gm10073 OS=Mus musculus GN=Gm10073 PE=1 SV=1;>sp|P47955|RLA1_MOUSE 60S acidic ribosomal protein P1 OS=Mus musculus GN=Rplp1 PE=1 SV=1	3	1	1	1	0	1	1	0	0	1	1	0	0	1	1	0	14.9	14.9	14.9	11.475	114	114;114;114	1	2	0.0052632	6.1087	0	14.9	14.9	0	184290	0	132570	51713	0	0	0	151540	0	0	0	1	0	1
tr|Q3THE1|Q3THE1_MOUSE;tr|Q58EU6|Q58EU6_MOUSE;tr|Q3U850|Q3U850_MOUSE;sp|P47962|RL5_MOUSE;tr|D3YYV8|D3YYV8_MOUSE;tr|Q3TKR5|Q3TKR5_MOUSE	tr|Q3THE1|Q3THE1_MOUSE;tr|Q58EU6|Q58EU6_MOUSE;tr|Q3U850|Q3U850_MOUSE;sp|P47962|RL5_MOUSE;tr|D3YYV8|D3YYV8_MOUSE;tr|Q3TKR5|Q3TKR5_MOUSE	2;2;2;2;1;1	2;2;2;2;1;1	2;2;2;2;1;1	>tr|Q3THE1|Q3THE1_MOUSE Putative uncharacterized protein (Fragment) OS=Mus musculus GN=Rpl5 PE=2 SV=1;>tr|Q58EU6|Q58EU6_MOUSE MCG13589 OS=Mus musculus GN=Rpl5 PE=1 SV=1;>tr|Q3U850|Q3U850_MOUSE Putative uncharacterized protein OS=Mus musculus GN=Rpl5 PE=2 S	6	2	2	2	1	2	1	0	1	2	1	0	1	2	1	0	19.7	19.7	19.7	15.996	137	137;297;297;297;163;296	1	4	0	15.342	10.2	19.7	10.2	0	652660	251560	339880	61212	0	0	339880	0	0	1	2	1	0	4
sp|P47963|RL13_MOUSE;tr|A0A140T8K8|A0A140T8K8_MOUSE;tr|Q5RKP3|Q5RKP3_MOUSE	sp|P47963|RL13_MOUSE;tr|A0A140T8K8|A0A140T8K8_MOUSE;tr|Q5RKP3|Q5RKP3_MOUSE	9;8;7	9;8;7	9;8;7	>sp|P47963|RL13_MOUSE 60S ribosomal protein L13 OS=Mus musculus GN=Rpl13 PE=1 SV=3;>tr|A0A140T8K8|A0A140T8K8_MOUSE 60S ribosomal protein L13 OS=Mus musculus GN=Rpl13-ps3 PE=3 SV=1;>tr|Q5RKP3|Q5RKP3_MOUSE 60S ribosomal protein L13 OS=Mus musculus GN=Rpl13 P	3	9	9	9	7	7	5	5	7	7	5	5	7	7	5	5	38.9	38.9	38.9	24.305	211	211;207;210	1	28	0	81.43	29.4	34.1	24.6	21.3	32193000	12187000	12673000	3437800	3895600	16008000	10620000	10577000	8202700	9	7	5	5	26
tr|Q3U7F3|Q3U7F3_MOUSE;tr|Q3TIK8|Q3TIK8_MOUSE;tr|Q3TFB1|Q3TFB1_MOUSE;sp|P49312|ROA1_MOUSE;tr|Q5EBP8|Q5EBP8_MOUSE;tr|Q3UK83|Q3UK83_MOUSE	tr|Q3U7F3|Q3U7F3_MOUSE;tr|Q3TIK8|Q3TIK8_MOUSE;tr|Q3TFB1|Q3TFB1_MOUSE;sp|P49312|ROA1_MOUSE;tr|Q5EBP8|Q5EBP8_MOUSE;tr|Q3UK83|Q3UK83_MOUSE	5;5;5;5;5;5	5;5;5;5;5;5	5;5;5;5;5;5	>tr|Q3U7F3|Q3U7F3_MOUSE Putative uncharacterized protein OS=Mus musculus GN=Hnrnpa1 PE=2 SV=1;>tr|Q3TIK8|Q3TIK8_MOUSE Putative uncharacterized protein OS=Mus musculus GN=Hnrnpa1 PE=2 SV=1;>tr|Q3TFB1|Q3TFB1_MOUSE Putative uncharacterized protein OS=Mus musc	6	5	5	5	3	4	3	4	3	4	3	4	3	4	3	4	15	15	15	34.238	320	320;320;320;320;373;373	1	18	0	44.8	14.1	15	14.7	14.7	11955000	2970500	3371800	3717800	1894900	6182600	3360100	8589900	4008300	4	6	5	4	19
tr|Q5DTS8|Q5DTS8_MOUSE;tr|Q9D077|Q9D077_MOUSE;tr|Q921D5|Q921D5_MOUSE;tr|Q8C1Z0|Q8C1Z0_MOUSE;tr|Q542F4|Q542F4_MOUSE;tr|Q3UA65|Q3UA65_MOUSE;sp|P49717|MCM4_MOUSE;tr|Q3UXG9|Q3UXG9_MOUSE	tr|Q5DTS8|Q5DTS8_MOUSE;tr|Q9D077|Q9D077_MOUSE;tr|Q921D5|Q921D5_MOUSE;tr|Q8C1Z0|Q8C1Z0_MOUSE;tr|Q542F4|Q542F4_MOUSE;tr|Q3UA65|Q3UA65_MOUSE;sp|P49717|MCM4_MOUSE;tr|Q3UXG9|Q3UXG9_MOUSE	2;2;2;2;2;2;2;1	2;2;2;2;2;2;2;1	2;2;2;2;2;2;2;1	>tr|Q5DTS8|Q5DTS8_MOUSE DNA helicase (Fragment) OS=Mus musculus GN=Mcm4 PE=2 SV=1;>tr|Q9D077|Q9D077_MOUSE DNA helicase OS=Mus musculus GN=Mcm4 PE=2 SV=1;>tr|Q921D5|Q921D5_MOUSE DNA helicase OS=Mus musculus GN=Mcm4 PE=2 SV=1;>tr|Q8C1Z0|Q8C1Z0_MOUSE DNA heli	8	2	2	2	2	1	0	0	2	1	0	0	2	1	0	0	4.4	4.4	4.4	76.886	677	677;862;862;862;862;862;862;165	1	3	0	12.585	4.4	1.9	0	0	188870	85333	103540	0	0	115630	0	0	0	1	1	0	0	2
tr|D3YZX8|D3YZX8_MOUSE;tr|Q5EAT0|Q5EAT0_MOUSE;tr|Q3UIK3|Q3UIK3_MOUSE;sp|P49962|SRP09_MOUSE	tr|D3YZX8|D3YZX8_MOUSE;tr|Q5EAT0|Q5EAT0_MOUSE;tr|Q3UIK3|Q3UIK3_MOUSE;sp|P49962|SRP09_MOUSE	1;1;1;1	1;1;1;1	1;1;1;1	>tr|D3YZX8|D3YZX8_MOUSE Signal recognition particle 9 kDa protein OS=Mus musculus GN=Srp9 PE=1 SV=1;>tr|Q5EAT0|Q5EAT0_MOUSE Signal recognition particle 9 kDa protein OS=Mus musculus GN=Srp9 PE=1 SV=1;>tr|Q3UIK3|Q3UIK3_MOUSE Signal recognition particle 9 kD	4	1	1	1	0	0	1	0	0	0	1	0	0	0	1	0	12.7	12.7	12.7	7.5567	63	63;86;86;86	1	1	1	-2	0	0	12.7	0	0	0	0	0	0	0	0	0	0	0	0	1	0	1
tr|G3UX44|G3UX44_MOUSE;tr|A0A068BEQ2|A0A068BEQ2_MOUSE;sp|P50171|DHB8_MOUSE	tr|G3UX44|G3UX44_MOUSE;tr|A0A068BEQ2|A0A068BEQ2_MOUSE;sp|P50171|DHB8_MOUSE	1;1;1	1;1;1	1;1;1	>tr|G3UX44|G3UX44_MOUSE Estradiol 17-beta-dehydrogenase 8 (Fragment) OS=Mus musculus GN=H2-Ke6 PE=1 SV=1;>tr|A0A068BEQ2|A0A068BEQ2_MOUSE H2-K region expressed gene 6, isoform CRA_a OS=Mus musculus GN=H2-Ke6 PE=2 SV=1;>sp|P50171|DHB8_MOUSE Estradiol 17-beta	3	1	1	1	0	1	1	0	0	1	1	0	0	1	1	0	5.1	5.1	5.1	23.985	234	234;259;259	1	2	0	7.0234	0	5.1	5.1	0	134530	0	90366	44166	0	0	0	129430	0	0	1	1	0	2
tr|Q5M9P0|Q5M9P0_MOUSE;tr|Q3U5U5|Q3U5U5_MOUSE;tr|Q3U4D1|Q3U4D1_MOUSE;tr|Q3TF14|Q3TF14_MOUSE;sp|P50247|SAHH_MOUSE;tr|A2ALT5|A2ALT5_MOUSE;tr|Q8BPI7|Q8BPI7_MOUSE	tr|Q5M9P0|Q5M9P0_MOUSE;tr|Q3U5U5|Q3U5U5_MOUSE;tr|Q3U4D1|Q3U4D1_MOUSE;tr|Q3TF14|Q3TF14_MOUSE;sp|P50247|SAHH_MOUSE;tr|A2ALT5|A2ALT5_MOUSE;tr|Q8BPI7|Q8BPI7_MOUSE	2;2;2;2;2;1;1	2;2;2;2;2;1;1	2;2;2;2;2;1;1	>tr|Q5M9P0|Q5M9P0_MOUSE Adenosylhomocysteinase OS=Mus musculus GN=Ahcy PE=2 SV=1;>tr|Q3U5U5|Q3U5U5_MOUSE Adenosylhomocysteinase OS=Mus musculus PE=2 SV=1;>tr|Q3U4D1|Q3U4D1_MOUSE Adenosylhomocysteinase OS=Mus musculus PE=2 SV=1;>tr|Q3TF14|Q3TF14_MOUSE Adeno	7	2	2	2	1	2	0	1	1	2	0	1	1	2	0	1	6.2	6.2	6.2	47.674	432	432;432;432;432;432;95;324	1	4	0	10.952	3.5	6.2	0	3.5	1605500	393190	919010	0	293350	0	919010	0	0	1	1	0	1	3
sp|P50516|VATA_MOUSE	sp|P50516|VATA_MOUSE	1	1	1	>sp|P50516|VATA_MOUSE V-type proton ATPase catalytic subunit A OS=Mus musculus GN=Atp6v1a PE=1 SV=2	1	1	1	1	0	0	1	1	0	0	1	1	0	0	1	1	2.4	2.4	2.4	68.325	617	617	1	2	0.0036832	6.4242	0	0	2.4	2.4	88025	0	0	39113	48912	0	0	0	99352	0	0	0	0	0
sp|P50518|VATE1_MOUSE	sp|P50518|VATE1_MOUSE	1	1	1	>sp|P50518|VATE1_MOUSE V-type proton ATPase subunit E 1 OS=Mus musculus GN=Atp6v1e1 PE=1 SV=2	1	1	1	1	0	0	1	0	0	0	1	0	0	0	1	0	5.3	5.3	5.3	26.157	226	226	1	1	0.0038835	6.808	0	0	5.3	0	75722	0	0	75722	0	0	0	221900	0	0	0	1	0	1
tr|Q05BN2|Q05BN2_MOUSE;tr|Q3UMW2|Q3UMW2_MOUSE;tr|Q3TGU7|Q3TGU7_MOUSE;sp|P50580|PA2G4_MOUSE;tr|D3YVH7|D3YVH7_MOUSE	tr|Q05BN2|Q05BN2_MOUSE;tr|Q3UMW2|Q3UMW2_MOUSE;tr|Q3TGU7|Q3TGU7_MOUSE;sp|P50580|PA2G4_MOUSE;tr|D3YVH7|D3YVH7_MOUSE	3;3;3;3;2	3;3;3;3;2	3;3;3;3;2	>tr|Q05BN2|Q05BN2_MOUSE Pa2g4 protein (Fragment) OS=Mus musculus GN=Pa2g4 PE=2 SV=1;>tr|Q3UMW2|Q3UMW2_MOUSE Putative uncharacterized protein OS=Mus musculus GN=Pa2g4 PE=2 SV=1;>tr|Q3TGU7|Q3TGU7_MOUSE Proliferation-associated 2G4 OS=Mus musculus GN=Pa2g4 PE	5	3	3	3	1	3	0	0	1	3	0	0	1	3	0	0	9.7	9.7	9.7	41.508	372	372;394;394;394;275	1	4	0	19.256	2.4	9.7	0	0	902320	282130	620190	0	0	0	620190	0	0	1	3	0	0	4
tr|A0A0G2JES3|A0A0G2JES3_MOUSE;tr|Q5EBQ6|Q5EBQ6_MOUSE;tr|A0A140T8T4|A0A140T8T4_MOUSE;sp|P51410|RL9_MOUSE;tr|Q5M9J5|Q5M9J5_MOUSE;tr|D3YZT0|D3YZT0_MOUSE;tr|D3Z629|D3Z629_MOUSE	tr|A0A0G2JES3|A0A0G2JES3_MOUSE;tr|Q5EBQ6|Q5EBQ6_MOUSE;tr|A0A140T8T4|A0A140T8T4_MOUSE;sp|P51410|RL9_MOUSE;tr|Q5M9J5|Q5M9J5_MOUSE	3;3;3;3;2;1;1	3;3;3;3;2;1;1	3;3;3;3;2;1;1	>tr|A0A0G2JES3|A0A0G2JES3_MOUSE 60S ribosomal protein L9 (Fragment) OS=Mus musculus GN=Rpl9 PE=1 SV=1;>tr|Q5EBQ6|Q5EBQ6_MOUSE MCG10266, isoform CRA_a OS=Mus musculus GN=Rpl9 PE=1 SV=1;>tr|A0A140T8T4|A0A140T8T4_MOUSE Protein Rpl9-ps6 OS=Mus musculus GN=Rpl9	7	3	3	3	3	2	1	0	3	2	1	0	3	2	1	0	23.6	23.6	23.6	21.622	191	191;192;192;192;192;108;166	1	6	0	27.342	23.6	19.4	14.1	0	3894400	3043000	751560	99886	0	3996700	878390	0	0	3	2	1	0	6
tr|Q3UHW2|Q3UHW2_MOUSE;tr|Q3TT11|Q3TT11_MOUSE;sp|P51660|DHB4_MOUSE	tr|Q3UHW2|Q3UHW2_MOUSE;tr|Q3TT11|Q3TT11_MOUSE;sp|P51660|DHB4_MOUSE	2;2;2	2;2;2	2;2;2	>tr|Q3UHW2|Q3UHW2_MOUSE Putative uncharacterized protein OS=Mus musculus GN=Hsd17b4 PE=2 SV=1;>tr|Q3TT11|Q3TT11_MOUSE Putative uncharacterized protein OS=Mus musculus GN=Hsd17b4 PE=2 SV=1;>sp|P51660|DHB4_MOUSE Peroxisomal multifunctional enzyme type 2 OS=M	3	2	2	2	2	2	1	1	2	2	1	1	2	2	1	1	3.4	3.4	3.4	79.423	735	735;735;735	1	6	0	16.247	3.4	3.4	1.6	1.8	1361000	380540	726410	168040	86031	505430	736650	0	0	2	1	1	0	4
tr|Q545A2|Q545A2_MOUSE;sp|P51881|ADT2_MOUSE;tr|Q8BVI9|Q8BVI9_MOUSE;sp|P48962|ADT1_MOUSE;tr|B2RTC8|B2RTC8_MOUSE;sp|Q3V132|ADT4_MOUSE	tr|Q545A2|Q545A2_MOUSE;sp|P51881|ADT2_MOUSE	5;5;2;2;1;1	5;5;2;2;1;1	5;5;2;2;1;1	>tr|Q545A2|Q545A2_MOUSE MCG11560 OS=Mus musculus GN=Slc25a5 PE=1 SV=1;>sp|P51881|ADT2_MOUSE ADP/ATP translocase 2 OS=Mus musculus GN=Slc25a5 PE=1 SV=3	6	5	5	5	5	2	1	1	5	2	1	1	5	2	1	1	17.1	17.1	17.1	32.931	298	298;298;298;298;320;320	1	12	0	30.52	17.1	6.4	3	3	3035300	1727900	1113500	116550	77318	1633500	1570200	592830	0	6	4	2	1	13
tr|G3UX92|G3UX92_MOUSE;sp|P52432|RPAC1_MOUSE;tr|G3UXX5|G3UXX5_MOUSE;tr|D3Z7Q8|D3Z7Q8_MOUSE;tr|A1L3C2|A1L3C2_MOUSE	tr|G3UX92|G3UX92_MOUSE;sp|P52432|RPAC1_MOUSE;tr|G3UXX5|G3UXX5_MOUSE;tr|D3Z7Q8|D3Z7Q8_MOUSE;tr|A1L3C2|A1L3C2_MOUSE	2;2;1;1;1	2;2;1;1;1	2;2;1;1;1	>tr|G3UX92|G3UX92_MOUSE DNA-directed RNA polymerases I and III subunit RPAC1 OS=Mus musculus GN=Polr1c PE=1 SV=1;>sp|P52432|RPAC1_MOUSE DNA-directed RNA polymerases I and III subunit RPAC1 OS=Mus musculus GN=Polr1c PE=1 SV=3;>tr|G3UXX5|G3UXX5_MOUSE DNA-dir	5	2	2	2	1	2	0	0	1	2	0	0	1	2	0	0	22.3	22.3	22.3	11.718	103	103;346;170;255;347	1	3	0	12.302	9.7	22.3	0	0	156990	59072	97920	0	0	0	97920	0	0	0	2	0	0	2
sp|P52480|KPYM_MOUSE;tr|Q3UEH4|Q3UEH4_MOUSE;tr|E9Q509|E9Q509_MOUSE;tr|Q3UEI4|Q3UEI4_MOUSE;tr|A7MCU9|A7MCU9_MOUSE;tr|G3X925|G3X925_MOUSE;sp|P53657|KPYR_MOUSE	sp|P52480|KPYM_MOUSE	6;1;1;1;1;1;1	6;1;1;1;1;1;1	6;1;1;1;1;1;1	>sp|P52480|KPYM_MOUSE Pyruvate kinase PKM OS=Mus musculus GN=Pkm PE=1 SV=4	7	6	6	6	5	3	1	1	5	3	1	1	5	3	1	1	14.9	14.9	14.9	57.844	531	531;543;543;546;570;574;574	1	11	0	44.326	12.8	7.2	2.1	2.1	2203200	702680	1057000	249970	193550	695720	1144300	0	0	3	4	1	1	9
tr|Q5XJF6|Q5XJF6_MOUSE;tr|Q3U561|Q3U561_MOUSE;sp|P53026|RL10A_MOUSE;tr|D6RE43|D6RE43_MOUSE;tr|Q99JL6|Q99JL6_MOUSE	tr|Q5XJF6|Q5XJF6_MOUSE;tr|Q3U561|Q3U561_MOUSE;sp|P53026|RL10A_MOUSE;tr|D6RE43|D6RE43_MOUSE;tr|Q99JL6|Q99JL6_MOUSE	2;2;2;1;1	2;2;2;1;1	2;2;2;1;1	>tr|Q5XJF6|Q5XJF6_MOUSE Ribosomal protein OS=Mus musculus GN=Rpl10a PE=1 SV=1;>tr|Q3U561|Q3U561_MOUSE Ribosomal protein OS=Mus musculus GN=Rpl10a PE=2 SV=1;>sp|P53026|RL10A_MOUSE 60S ribosomal protein L10a OS=Mus musculus GN=Rpl10a PE=1 SV=3;>tr|D6RE43|D6R	5	2	2	2	1	1	1	0	1	1	1	0	1	1	1	0	7.4	7.4	7.4	24.831	217	217;217;217;58;133	1	3	0	12.364	3.7	3.7	3.7	0	1135600	341950	698650	95039	0	0	0	278500	0	1	1	1	0	3
sp|P56135|ATPK_MOUSE;tr|F8WHP8|F8WHP8_MOUSE	sp|P56135|ATPK_MOUSE	4;1	4;1	4;1	>sp|P56135|ATPK_MOUSE ATP synthase subunit f, mitochondrial OS=Mus musculus GN=Atp5j2 PE=1 SV=3	2	4	4	4	4	1	1	0	4	1	1	0	4	1	1	0	25	25	25	10.344	88	88;76	1	6	0	22.29	25	13.6	10.2	0	2806500	1765200	87254	954010	0	2392000	0	0	0	4	1	1	0	6
sp|P56480|ATPB_MOUSE	sp|P56480|ATPB_MOUSE	9	9	9	>sp|P56480|ATPB_MOUSE ATP synthase subunit beta, mitochondrial OS=Mus musculus GN=Atp5b PE=1 SV=2	1	9	9	9	6	7	5	7	6	7	5	7	6	7	5	7	25.1	25.1	25.1	56.3	529	529	1	38	0	80.977	15.5	19.5	14.6	19.3	12375000	3119800	5500200	811540	2943500	4123800	4055400	2944300	3667300	12	18	9	9	48
tr|Q9D002|Q9D002_MOUSE;tr|Q9CZE1|Q9CZE1_MOUSE;tr|Q545N1|Q545N1_MOUSE;sp|P56873|SSA27_MOUSE	tr|Q9D002|Q9D002_MOUSE;tr|Q9CZE1|Q9CZE1_MOUSE;tr|Q545N1|Q545N1_MOUSE;sp|P56873|SSA27_MOUSE	1;1;1;1	1;1;1;1	1;1;1;1	>tr|Q9D002|Q9D002_MOUSE Putative uncharacterized protein OS=Mus musculus GN=Sssca1 PE=2 SV=1;>tr|Q9CZE1|Q9CZE1_MOUSE Putative uncharacterized protein OS=Mus musculus GN=Sssca1 PE=2 SV=1;>tr|Q545N1|Q545N1_MOUSE C184S protein OS=Mus musculus GN=Sssca1 PE=1 S	4	1	1	1	1	1	1	1	1	1	1	1	1	1	1	1	13.6	13.6	13.6	21.366	199	199;199;199;199	1	4	0	8.6111	13.6	13.6	13.6	13.6	678520	332050	128800	93812	123850	0	0	0	251560	1	1	1	1	4
tr|G3UXT7|G3UXT7_MOUSE;tr|F6QCI0|F6QCI0_MOUSE;tr|Q8CFQ9|Q8CFQ9_MOUSE;tr|Q564D0|Q564D0_MOUSE;tr|Q3USY4|Q3USY4_MOUSE;tr|Q3UK30|Q3UK30_MOUSE;tr|Q3TLE4|Q3TLE4_MOUSE;sp|P56959|FUS_MOUSE;tr|Q8BQ46|Q8BQ46_MOUSE	tr|G3UXT7|G3UXT7_MOUSE;tr|F6QCI0|F6QCI0_MOUSE;tr|Q8CFQ9|Q8CFQ9_MOUSE;tr|Q564D0|Q564D0_MOUSE;tr|Q3USY4|Q3USY4_MOUSE;tr|Q3UK30|Q3UK30_MOUSE;tr|Q3TLE4|Q3TLE4_MOUSE;sp|P56959|FUS_MOUSE;tr|Q8BQ46|Q8BQ46_MOUSE	1;1;1;1;1;1;1;1;1	1;1;1;1;1;1;1;1;1	1;1;1;1;1;1;1;1;1	>tr|G3UXT7|G3UXT7_MOUSE RNA-binding protein FUS (Fragment) OS=Mus musculus GN=Fus PE=1 SV=1;>tr|F6QCI0|F6QCI0_MOUSE Protein Taf15 (Fragment) OS=Mus musculus GN=Taf15 PE=1 SV=1;>tr|Q8CFQ9|Q8CFQ9_MOUSE Fusion, derived from t(1216) malignant liposarcoma (Huma	9	1	1	1	1	1	1	1	1	1	1	1	1	1	1	1	10.8	10.8	10.8	13.897	130	130;324;517;518;518;518;518;518;557	1	4	0	7.2319	10.8	10.8	10.8	10.8	431870	97726	147550	50601	135990	0	0	0	276230	1	1	1	1	4
tr|Q8R3D5|Q8R3D5_MOUSE;sp|P57016|LAD1_MOUSE	tr|Q8R3D5|Q8R3D5_MOUSE;sp|P57016|LAD1_MOUSE	4;4	4;4	4;4	>tr|Q8R3D5|Q8R3D5_MOUSE Ladinin-1 OS=Mus musculus GN=Lad1 PE=2 SV=1;>sp|P57016|LAD1_MOUSE Ladinin-1 OS=Mus musculus GN=Lad1 PE=1 SV=1	2	4	4	4	2	4	0	0	2	4	0	0	2	4	0	0	7.4	7.4	7.4	58.872	528	528;528	1	6	0	24.539	4.7	7.4	0	0	843100	205050	638050	0	0	0	638050	0	0	2	2	0	0	4
tr|F8WJI4|F8WJI4_MOUSE;tr|F8WIM7|F8WIM7_MOUSE;tr|A8C1V9|A8C1V9_MOUSE;tr|D6RG87|D6RG87_MOUSE;sp|P57759|ERP29_MOUSE	tr|F8WJI4|F8WJI4_MOUSE;tr|F8WIM7|F8WIM7_MOUSE;tr|A8C1V9|A8C1V9_MOUSE;tr|D6RG87|D6RG87_MOUSE;sp|P57759|ERP29_MOUSE	1;1;1;1;1	1;1;1;1;1	1;1;1;1;1	>tr|F8WJI4|F8WJI4_MOUSE Endoplasmic reticulum resident protein 29 OS=Mus musculus GN=Erp29 PE=1 SV=1;>tr|F8WIM7|F8WIM7_MOUSE Endoplasmic reticulum resident protein 29 OS=Mus musculus GN=Erp29 PE=1 SV=1;>tr|A8C1V9|A8C1V9_MOUSE Putative uncharacterized prote	5	1	1	1	1	1	0	1	1	1	0	1	1	1	0	1	21.8	21.8	21.8	5.3973	55	55;57;88;95;262	1	3	0	7.3345	21.8	21.8	0	21.8	628110	157530	349760	0	120820	0	0	0	245420	1	1	0	1	3
tr|E9QN08|E9QN08_MOUSE;tr|Q80T06|Q80T06_MOUSE;sp|P57776|EF1D_MOUSE;tr|D3YUQ9|D3YUQ9_MOUSE;tr|A0A0R4J1L2|A0A0R4J1L2_MOUSE;tr|Q91VK2|Q91VK2_MOUSE;tr|A0A0R4J1E2|A0A0R4J1E2_MOUSE;tr|D3Z7N2|D3Z7N2_MOUSE;tr|D3YY68|D3YY68_MOUSE;tr|D3YZT9|D3YZT9_MOUSE;tr|F6ZFU0|F6ZFU0_MOUSE;tr|Q8BW50|Q8BW50_MOUSE	tr|E9QN08|E9QN08_MOUSE;tr|Q80T06|Q80T06_MOUSE;sp|P57776|EF1D_MOUSE;tr|D3YUQ9|D3YUQ9_MOUSE;tr|A0A0R4J1L2|A0A0R4J1L2_MOUSE;tr|Q91VK2|Q91VK2_MOUSE;tr|A0A0R4J1E2|A0A0R4J1E2_MOUSE;tr|D3Z7N2|D3Z7N2_MOUSE;tr|D3YY68|D3YY68_MOUSE;tr|D3YZT9|D3YZT9_MOUSE;tr|F6ZFU0|F6ZFU0_MOUSE	5;5;5;4;4;4;4;3;3;3;3;2	5;5;5;4;4;4;4;3;3;3;3;2	5;5;5;4;4;4;4;3;3;3;3;2	>tr|E9QN08|E9QN08_MOUSE Elongation factor 1-delta (Fragment) OS=Mus musculus GN=Eef1d PE=1 SV=1;>tr|Q80T06|Q80T06_MOUSE Elongation factor 1-delta OS=Mus musculus GN=Eef1d PE=1 SV=1;>sp|P57776|EF1D_MOUSE Elongation factor 1-delta OS=Mus musculus GN=Eef1d PE	12	5	5	5	3	2	3	1	3	2	3	1	3	2	3	1	27.8	27.8	27.8	27.217	245	245;281;281;193;257;276;660;129;190;210;552;117	1	9	0	47.121	18.4	10.6	12.2	4.9	2625000	1348300	563100	469520	244090	1827000	0	0	0	2	2	2	1	7
tr|Q3ULT2|Q3ULT2_MOUSE;tr|Q3UDJ7|Q3UDJ7_MOUSE;sp|P57780|ACTN4_MOUSE;tr|Q1A602|Q1A602_MOUSE;tr|E9Q2W9|E9Q2W9_MOUSE;tr|Q8BP35|Q8BP35_MOUSE;tr|D3Z0L8|D3Z0L8_MOUSE;tr|Q61064|Q61064_MOUSE;tr|D3Z761|D3Z761_MOUSE;tr|Q61063|Q61063_MOUSE;sp|O88990|ACTN3_MOUSE;tr|Q8K3Q4|Q8K3Q4_MOUSE;tr|Q5FW75|Q5FW75_MOUSE;sp|Q9JI91|ACTN2_MOUSE	tr|Q3ULT2|Q3ULT2_MOUSE;tr|Q3UDJ7|Q3UDJ7_MOUSE;sp|P57780|ACTN4_MOUSE;tr|Q1A602|Q1A602_MOUSE	16;16;16;15;6;5;4;3;3;2;2;1;1;1	16;16;16;15;6;5;4;3;3;2;2;1;1;1	11;11;11;10;2;4;2;3;1;1;0;0;0;0	>tr|Q3ULT2|Q3ULT2_MOUSE Actinin alpha 4 OS=Mus musculus GN=Actn4 PE=1 SV=1;>tr|Q3UDJ7|Q3UDJ7_MOUSE Putative uncharacterized protein OS=Mus musculus GN=Actn4 PE=2 SV=1;>sp|P57780|ACTN4_MOUSE Alpha-actinin-4 OS=Mus musculus GN=Actn4 PE=1 SV=1;>tr|Q1A602|Q1A6	14	16	16	11	11	15	2	2	11	15	2	2	8	11	1	1	22.5	22.5	16.1	104.98	912	912;912;912;911;518;202;206;109;133;72;900;894;894;894	1	41	0	134.83	14.8	21.2	3.2	3.2	12167000	4632000	7230400	134610	169460	5840800	6431100	0	0	16	20	3	2	41
tr|Q3U965|Q3U965_MOUSE;sp|P58137|ACOT8_MOUSE;tr|Q8BZR4|Q8BZR4_MOUSE	tr|Q3U965|Q3U965_MOUSE;sp|P58137|ACOT8_MOUSE;tr|Q8BZR4|Q8BZR4_MOUSE	3;3;2	3;3;2	3;3;2	>tr|Q3U965|Q3U965_MOUSE Acyl-CoA thioesterase 8, isoform CRA_c OS=Mus musculus GN=Acot8 PE=1 SV=1;>sp|P58137|ACOT8_MOUSE Acyl-coenzyme A thioesterase 8 OS=Mus musculus GN=Acot8 PE=1 SV=1;>tr|Q8BZR4|Q8BZR4_MOUSE Acyl-coenzyme A thioesterase 8 OS=Mus musculu	3	3	3	3	2	3	2	2	2	3	2	2	2	3	2	2	11.6	11.6	11.6	35.827	320	320;320;268	1	9	0	21.089	8.4	11.6	6.6	6.6	6575700	1569700	2309900	1516700	1179300	2471500	2917100	4212400	1676000	2	3	1	2	8
tr|Q8C153|Q8C153_MOUSE;tr|Q8BMA8|Q8BMA8_MOUSE;tr|Q3UZ14|Q3UZ14_MOUSE;tr|Q3UMI7|Q3UMI7_MOUSE;tr|Q3UDC8|Q3UDC8_MOUSE;tr|Q3UBL9|Q3UBL9_MOUSE;tr|Q3TX47|Q3TX47_MOUSE;tr|Q3TWX1|Q3TWX1_MOUSE;tr|Q3TW58|Q3TW58_MOUSE;tr|Q3TLB1|Q3TLB1_MOUSE;tr|Q3TK17|Q3TK17_MOUSE;tr|Q3TJZ1|Q3TJZ1_MOUSE;sp|P58252|EF2_MOUSE;tr|Q6P9L9|Q6P9L9_MOUSE;tr|O89070|O89070_MOUSE	tr|Q8C153|Q8C153_MOUSE;tr|Q8BMA8|Q8BMA8_MOUSE;tr|Q3UZ14|Q3UZ14_MOUSE;tr|Q3UMI7|Q3UMI7_MOUSE;tr|Q3UDC8|Q3UDC8_MOUSE;tr|Q3UBL9|Q3UBL9_MOUSE;tr|Q3TX47|Q3TX47_MOUSE;tr|Q3TWX1|Q3TWX1_MOUSE;tr|Q3TW58|Q3TW58_MOUSE;tr|Q3TLB1|Q3TLB1_MOUSE;tr|Q3TK17|Q3TK17_MOUSE;tr|Q3TJZ1|Q3TJZ1_MOUSE;sp|P58252|EF2_MOUSE;tr|Q6P9L9|Q6P9L9_MOUSE	3;3;3;3;3;3;3;3;3;3;3;3;3;2;1	3;3;3;3;3;3;3;3;3;3;3;3;3;2;1	3;3;3;3;3;3;3;3;3;3;3;3;3;2;1	>tr|Q8C153|Q8C153_MOUSE Putative uncharacterized protein OS=Mus musculus GN=Eef2 PE=2 SV=1;>tr|Q8BMA8|Q8BMA8_MOUSE Putative uncharacterized protein OS=Mus musculus GN=Eef2 PE=2 SV=1;>tr|Q3UZ14|Q3UZ14_MOUSE Putative uncharacterized protein OS=Mus musculus G	15	3	3	3	0	2	1	0	0	2	1	0	0	2	1	0	3.6	3.6	3.6	95.257	858	858;858;858;858;858;858;858;858;858;858;858;858;858;843;109	1	3	0	17.747	0	2.6	1	0	448350	0	404790	43564	0	0	404790	0	0	0	2	1	0	3
tr|Q8C660|Q8C660_MOUSE;tr|Q8C2N1|Q8C2N1_MOUSE;sp|P58468|F207A_MOUSE;tr|Q3TVF6|Q3TVF6_MOUSE	tr|Q8C660|Q8C660_MOUSE;tr|Q8C2N1|Q8C2N1_MOUSE;sp|P58468|F207A_MOUSE;tr|Q3TVF6|Q3TVF6_MOUSE	2;2;2;1	2;2;2;1	2;2;2;1	>tr|Q8C660|Q8C660_MOUSE RIKEN cDNA 1810008A18, isoform CRA_a OS=Mus musculus GN=Fam207a PE=2 SV=1;>tr|Q8C2N1|Q8C2N1_MOUSE Putative uncharacterized protein OS=Mus musculus GN=Fam207a PE=2 SV=1;>sp|P58468|F207A_MOUSE Protein FAM207A OS=Mus musculus GN=Fam207	4	2	2	2	2	2	1	2	2	2	1	2	2	2	1	2	11	11	11	24.657	218	218;219;219;200	1	7	0	12.828	11	11	7.3	11	863430	260140	273720	96795	232770	352750	273480	0	0	2	2	1	1	6
sp|P59242|CING_MOUSE;tr|E9QMC1|E9QMC1_MOUSE;tr|D3YUW7|D3YUW7_MOUSE;tr|A0A0G2JEK8|A0A0G2JEK8_MOUSE;tr|Q5PPR0|Q5PPR0_MOUSE;tr|Q32NZ7|Q32NZ7_MOUSE;tr|A0A0G2JFG0|A0A0G2JFG0_MOUSE	sp|P59242|CING_MOUSE;tr|E9QMC1|E9QMC1_MOUSE;tr|D3YUW7|D3YUW7_MOUSE;tr|A0A0G2JEK8|A0A0G2JEK8_MOUSE;tr|Q5PPR0|Q5PPR0_MOUSE;tr|Q32NZ7|Q32NZ7_MOUSE;tr|A0A0G2JFG0|A0A0G2JFG0_MOUSE	12;11;10;7;7;7;6	12;11;10;7;7;7;6	12;11;10;7;7;7;6	>sp|P59242|CING_MOUSE Cingulin OS=Mus musculus GN=Cgn PE=1 SV=1;>tr|E9QMC1|E9QMC1_MOUSE Cingulin OS=Mus musculus GN=Cgn PE=1 SV=1;>tr|D3YUW7|D3YUW7_MOUSE Cingulin OS=Mus musculus GN=Cgn PE=1 SV=1;>tr|A0A0G2JEK8|A0A0G2JEK8_MOUSE Cingulin OS=Mus musculus GN=	7	12	12	12	8	9	4	3	8	9	4	3	8	9	4	3	12.4	12.4	12.4	136.45	1191	1191;1192;1184;449;493;703;404	1	30	0	88.763	8.3	9.8	4.4	3.6	6124200	1982700	2829300	690340	621840	2467000	2626200	2000600	1403300	10	11	4	3	28
sp|P59326|YTHD1_MOUSE;tr|A2AWN8|A2AWN8_MOUSE	sp|P59326|YTHD1_MOUSE;tr|A2AWN8|A2AWN8_MOUSE	1;1	1;1	1;1	>sp|P59326|YTHD1_MOUSE YTH domain-containing family protein 1 OS=Mus musculus GN=Ythdf1 PE=1 SV=1;>tr|A2AWN8|A2AWN8_MOUSE YTH domain family 1, isoform CRA_a OS=Mus musculus GN=Ythdf1 PE=1 SV=1	2	1	1	1	0	1	0	0	0	1	0	0	0	1	0	0	6.4	6.4	6.4	60.878	559	559;586	1	1	0	9.7955	0	6.4	0	0	103980	0	103980	0	0	0	103980	0	0	0	1	0	0	1
tr|Q9D3C4|Q9D3C4_MOUSE;tr|Q7TPD9|Q7TPD9_MOUSE;sp|P59999|ARPC4_MOUSE;tr|Q8BVW6|Q8BVW6_MOUSE;tr|Q3TX55|Q3TX55_MOUSE;tr|E9PWA7|E9PWA7_MOUSE	tr|Q9D3C4|Q9D3C4_MOUSE;tr|Q7TPD9|Q7TPD9_MOUSE;sp|P59999|ARPC4_MOUSE;tr|Q8BVW6|Q8BVW6_MOUSE;tr|Q3TX55|Q3TX55_MOUSE;tr|E9PWA7|E9PWA7_MOUSE	4;4;4;3;2;2	4;4;4;3;2;2	4;4;4;3;2;2	>tr|Q9D3C4|Q9D3C4_MOUSE Actin-related protein 2/3 complex subunit 4 OS=Mus musculus GN=Arpc4 PE=2 SV=1;>tr|Q7TPD9|Q7TPD9_MOUSE Actin-related protein 2/3 complex subunit 4 OS=Mus musculus GN=Arpc4 PE=2 SV=1;>sp|P59999|ARPC4_MOUSE Actin-related protein 2/3 c	6	4	4	4	3	3	0	0	3	3	0	0	3	3	0	0	23.2	23.2	23.2	19.653	168	168;168;168;168;78;91	1	6	0	25.041	18.5	18.5	0	0	1284600	736910	547740	0	0	792280	754040	0	0	3	3	0	0	6
tr|Q3UJN2|Q3UJN2_MOUSE;tr|Q3U1C2|Q3U1C2_MOUSE;sp|P60122|RUVB1_MOUSE;tr|D3YW60|D3YW60_MOUSE	tr|Q3UJN2|Q3UJN2_MOUSE;tr|Q3U1C2|Q3U1C2_MOUSE;sp|P60122|RUVB1_MOUSE	4;4;4;1	4;4;4;1	4;4;4;1	>tr|Q3UJN2|Q3UJN2_MOUSE RuvB-like helicase OS=Mus musculus GN=Ruvbl1 PE=2 SV=1;>tr|Q3U1C2|Q3U1C2_MOUSE RuvB-like helicase OS=Mus musculus GN=Ruvbl1 PE=1 SV=1;>sp|P60122|RUVB1_MOUSE RuvB-like 1 OS=Mus musculus GN=Ruvbl1 PE=1 SV=1	4	4	4	4	2	2	0	1	2	2	0	1	2	2	0	1	10.1	10.1	10.1	50.213	456	456;456;456;134	1	5	0	25.888	5.3	4.8	0	2.4	1366200	183830	832670	0	349740	0	832670	0	0	2	2	0	1	5
sp|P60335|PCBP1_MOUSE	sp|P60335|PCBP1_MOUSE	2	1	1	>sp|P60335|PCBP1_MOUSE Poly(rC)-binding protein 1 OS=Mus musculus GN=Pcbp1 PE=1 SV=1	1	2	1	1	2	2	1	1	1	1	0	0	1	1	0	0	9.3	3.7	3.7	37.497	356	356	1	2	0	7.1962	9.3	9.3	5.6	5.6	146640	57161	89474	0	0	0	89474	0	0	1	1	0	0	2
tr|B2RRX1|B2RRX1_MOUSE;sp|P60710|ACTB_MOUSE;tr|Q3UAF7|Q3UAF7_MOUSE;tr|Q3UAF6|Q3UAF6_MOUSE;tr|Q3UAA9|Q3UAA9_MOUSE;tr|Q3UA89|Q3UA89_MOUSE;tr|Q3U5R4|Q3U5R4_MOUSE;tr|Q61276|Q61276_MOUSE;tr|Q3TIJ9|Q3TIJ9_MOUSE;tr|Q3UGS0|Q3UGS0_MOUSE;tr|E9Q1F2|E9Q1F2_MOUSE;tr|E9Q5F4|E9Q5F4_MOUSE;tr|A1E281|A1E281_MOUSE;tr|E9Q606|E9Q606_MOUSE	tr|B2RRX1|B2RRX1_MOUSE;sp|P60710|ACTB_MOUSE;tr|Q3UAF7|Q3UAF7_MOUSE;tr|Q3UAF6|Q3UAF6_MOUSE;tr|Q3UAA9|Q3UAA9_MOUSE;tr|Q3UA89|Q3UA89_MOUSE;tr|Q3U5R4|Q3U5R4_MOUSE;tr|Q61276|Q61276_MOUSE;tr|Q3TIJ9|Q3TIJ9_MOUSE;tr|Q3UGS0|Q3UGS0_MOUSE;tr|E9Q1F2|E9Q1F2_MOUSE;tr|E9Q5F4|E9Q5F4_MOUSE	28;28;27;27;26;26;26;25;25;24;21;19;9;9	28;28;27;27;26;26;26;25;25;24;21;19;9;9	0;0;0;0;0;0;0;0;0;0;0;0;0;0	>tr|B2RRX1|B2RRX1_MOUSE Actin, beta OS=Mus musculus GN=Actb PE=2 SV=1;>sp|P60710|ACTB_MOUSE Actin, cytoplasmic 1 OS=Mus musculus GN=Actb PE=1 SV=1;>tr|Q3UAF7|Q3UAF7_MOUSE Putative uncharacterized protein OS=Mus musculus GN=Actb PE=2 SV=1;>tr|Q3UAF6|Q3UAF6_	14	28	28	0	26	25	21	16	26	25	21	16	0	0	0	0	62.7	62.7	0	41.736	375	375;375;375;375;375;375;375;375;375;375;295;265;121;150	1	395	0	323.31	58.4	53.3	36.5	37.3	6171900000	2259900000	2552700000	621530000	737780000	2569800000	1689700000	1014700000	921320000	275	233	155	135	798
tr|Q5BLK2|Q5BLK2_MOUSE;sp|P60867|RS20_MOUSE	tr|Q5BLK2|Q5BLK2_MOUSE;sp|P60867|RS20_MOUSE	3;3	3;3	3;3	>tr|Q5BLK2|Q5BLK2_MOUSE MCG3574 OS=Mus musculus GN=Rps20 PE=1 SV=1;>sp|P60867|RS20_MOUSE 40S ribosomal protein S20 OS=Mus musculus GN=Rps20 PE=1 SV=1	2	3	3	3	2	2	2	2	2	2	2	2	2	2	2	2	22.7	22.7	22.7	13.373	119	119;119	1	14	0	57.727	22.7	22.7	12.6	12.6	5910700	1913100	3128400	493150	376000	2113200	2651500	1495700	1669300	4	5	1	2	12
sp|P60882|MEGF8_MOUSE	sp|P60882|MEGF8_MOUSE	1	1	1	>sp|P60882|MEGF8_MOUSE Multiple epidermal growth factor-like domains protein 8 OS=Mus musculus GN=Megf8 PE=1 SV=2	1	1	1	1	0	0	0	1	0	0	0	1	0	0	0	1	0.3	0.3	0.3	297.48	2789	2789	1	1	1	-2	0	0	0	0.3	0	0	0	0	0	0	0	0	0	0	0	0	1	1
tr|D3YV25|D3YV25_MOUSE;tr|E9Q2C2|E9Q2C2_MOUSE;tr|Q14BR4|Q14BR4_MOUSE;sp|P84084|ARF5_MOUSE;sp|P61750|ARF4_MOUSE;tr|Q9DD04|Q9DD04_MOUSE;tr|Q3U344|Q3U344_MOUSE;sp|Q8BSL7|ARF2_MOUSE;sp|P84078|ARF1_MOUSE;sp|P61205|ARF3_MOUSE	tr|D3YV25|D3YV25_MOUSE;tr|E9Q2C2|E9Q2C2_MOUSE;tr|Q14BR4|Q14BR4_MOUSE;sp|P84084|ARF5_MOUSE;sp|P61750|ARF4_MOUSE;tr|Q9DD04|Q9DD04_MOUSE;tr|Q3U344|Q3U344_MOUSE;sp|Q8BSL7|ARF2_MOUSE;sp|P84078|ARF1_MOUSE;sp|P61205|ARF3_MOUSE	1;1;1;1;1;1;1;1;1;1	1;1;1;1;1;1;1;1;1;1	1;1;1;1;1;1;1;1;1;1	>tr|D3YV25|D3YV25_MOUSE ADP-ribosylation factor 3 (Fragment) OS=Mus musculus GN=Arf3 PE=1 SV=1;>tr|E9Q2C2|E9Q2C2_MOUSE ADP-ribosylation factor 4 OS=Mus musculus GN=Arf4 PE=4 SV=1;>tr|Q14BR4|Q14BR4_MOUSE ADP-ribosylation factor 4 OS=Mus musculus GN=Arf4 PE=	10	1	1	1	0	1	0	1	0	1	0	1	0	1	0	1	22.4	22.4	22.4	5.3185	49	49;64;180;180;180;181;181;181;181;181	1	2	0.0052724	6.1088	0	22.4	0	22.4	246040	0	171350	0	74688	0	0	0	151710	0	1	0	1	2
tr|Q6NXX7|Q6NXX7_MOUSE;tr|Q3UHY8|Q3UHY8_MOUSE;tr|Q3TJM9|Q3TJM9_MOUSE;tr|Q3TIU8|Q3TIU8_MOUSE;sp|P61222|ABCE1_MOUSE	tr|Q6NXX7|Q6NXX7_MOUSE;tr|Q3UHY8|Q3UHY8_MOUSE;tr|Q3TJM9|Q3TJM9_MOUSE;tr|Q3TIU8|Q3TIU8_MOUSE;sp|P61222|ABCE1_MOUSE	3;3;3;3;3	3;3;3;3;3	3;3;3;3;3	>tr|Q6NXX7|Q6NXX7_MOUSE Abce1 protein (Fragment) OS=Mus musculus GN=Abce1 PE=2 SV=1;>tr|Q3UHY8|Q3UHY8_MOUSE ATP-binding cassette, sub-family E (OABP), member 1 OS=Mus musculus GN=Abce1 PE=1 SV=1;>tr|Q3TJM9|Q3TJM9_MOUSE Putative uncharacterized protein OS=M	5	3	3	3	3	2	0	0	3	2	0	0	3	2	0	0	5.6	5.6	5.6	64.505	575	575;599;599;599;599	1	5	0	21.484	5.6	3.8	0	0	339490	106420	233070	0	0	0	233070	0	0	2	1	0	0	3
tr|B1ARA3|B1ARA3_MOUSE;tr|Q4FZH2|Q4FZH2_MOUSE;sp|P61255|RL26_MOUSE;tr|Q3U7N1|Q3U7N1_MOUSE;tr|B1ARA5|B1ARA5_MOUSE	tr|B1ARA3|B1ARA3_MOUSE;tr|Q4FZH2|Q4FZH2_MOUSE;sp|P61255|RL26_MOUSE;tr|Q3U7N1|Q3U7N1_MOUSE;tr|B1ARA5|B1ARA5_MOUSE	7;7;7;5;4	7;7;7;5;4	7;7;7;5;4	>tr|B1ARA3|B1ARA3_MOUSE 60S ribosomal protein L26 (Fragment) OS=Mus musculus GN=Rpl26 PE=1 SV=1;>tr|Q4FZH2|Q4FZH2_MOUSE MCG50660, isoform CRA_a OS=Mus musculus GN=Rpl26 PE=1 SV=1;>sp|P61255|RL26_MOUSE 60S ribosomal protein L26 OS=Mus musculus GN=Rpl26 PE=1	5	7	7	7	5	4	3	3	5	4	3	3	5	4	3	3	45.6	45.6	45.6	12.217	103	103;145;145;145;143	1	16	0	43.371	45.6	19.4	26.2	17.5	4691800	1854400	1418500	670010	749010	2529300	1541200	1542500	1722700	7	4	3	3	17
tr|Q5BLJ9|Q5BLJ9_MOUSE;sp|P61358|RL27_MOUSE;tr|Q9CSM4|Q9CSM4_MOUSE;tr|A2A4Q0|A2A4Q0_MOUSE	tr|Q5BLJ9|Q5BLJ9_MOUSE;sp|P61358|RL27_MOUSE;tr|Q9CSM4|Q9CSM4_MOUSE	3;3;2;1	3;3;2;1	3;3;2;1	>tr|Q5BLJ9|Q5BLJ9_MOUSE 60S ribosomal protein L27 OS=Mus musculus GN=Rpl27 PE=1 SV=1;>sp|P61358|RL27_MOUSE 60S ribosomal protein L27 OS=Mus musculus GN=Rpl27 PE=1 SV=2;>tr|Q9CSM4|Q9CSM4_MOUSE 60S ribosomal protein L27 (Fragment) OS=Mus musculus PE=2 SV=1	4	3	3	3	2	3	2	1	2	3	2	1	2	3	2	1	20.6	20.6	20.6	15.798	136	136;136;85;87	1	9	0	19.342	14	20.6	12.5	6.6	6351900	2054800	2357800	775190	1164200	3590500	1534100	2289200	0	3	3	2	1	9
tr|Q5M9N6|Q5M9N6_MOUSE;tr|Q9CYW3|Q9CYW3_MOUSE;tr|Q4VAF2|Q4VAF2_MOUSE;tr|Q3TLC1|Q3TLC1_MOUSE;sp|P61514|RL37A_MOUSE	tr|Q5M9N6|Q5M9N6_MOUSE;tr|Q9CYW3|Q9CYW3_MOUSE;tr|Q4VAF2|Q4VAF2_MOUSE;tr|Q3TLC1|Q3TLC1_MOUSE;sp|P61514|RL37A_MOUSE	2;2;2;2;2	2;2;2;2;2	2;2;2;2;2	>tr|Q5M9N6|Q5M9N6_MOUSE Rpl37a protein OS=Mus musculus GN=Rpl37a PE=2 SV=1;>tr|Q9CYW3|Q9CYW3_MOUSE Putative uncharacterized protein OS=Mus musculus GN=Rpl37a PE=2 SV=1;>tr|Q4VAF2|Q4VAF2_MOUSE MCG112980, isoform CRA_a OS=Mus musculus GN=Rpl37a PE=1 SV=1;>tr	5	2	2	2	1	2	0	0	1	2	0	0	1	2	0	0	11	11	11	8.9946	82	82;92;92;92;92	1	4	0	12.097	11	11	0	0	1633800	969850	663960	0	0	1314200	0	0	0	1	2	0	0	3
tr|Q3UNQ3|Q3UNQ3_MOUSE;sp|P61965|WDR5_MOUSE	tr|Q3UNQ3|Q3UNQ3_MOUSE;sp|P61965|WDR5_MOUSE	1;1	1;1	1;1	>tr|Q3UNQ3|Q3UNQ3_MOUSE Putative uncharacterized protein OS=Mus musculus GN=Wdr5 PE=2 SV=1;>sp|P61965|WDR5_MOUSE WD repeat-containing protein 5 OS=Mus musculus GN=Wdr5 PE=1 SV=1	2	1	1	1	1	1	0	1	1	1	0	1	1	1	0	1	4.2	4.2	4.2	36.574	334	334;334	1	3	0	7.6509	4.2	4.2	0	4.2	301000	81472	162910	0	56617	0	0	0	115000	1	2	0	0	3
tr|B2M1R6|B2M1R6_MOUSE;tr|Q3U9Q3|Q3U9Q3_MOUSE;tr|Q3U6X2|Q3U6X2_MOUSE;tr|Q3TUA1|Q3TUA1_MOUSE;sp|P61979|HNRPK_MOUSE;tr|Q5FWJ5|Q5FWJ5_MOUSE;tr|Q3TL71|Q3TL71_MOUSE;tr|Q3TJ38|Q3TJ38_MOUSE;tr|H3BKD0|H3BKD0_MOUSE;tr|H3BKI8|H3BKI8_MOUSE;tr|H3BK96|H3BK96_MOUSE;tr|Q3TG17|Q3TG17_MOUSE;tr|H3BLL4|H3BLL4_MOUSE;tr|Q8BT23|Q8BT23_MOUSE;tr|H3BJ43|H3BJ43_MOUSE;tr|H3BJS9|H3BJS9_MOUSE;tr|H3BLP7|H3BLP7_MOUSE	tr|B2M1R6|B2M1R6_MOUSE;tr|Q3U9Q3|Q3U9Q3_MOUSE;tr|Q3U6X2|Q3U6X2_MOUSE;tr|Q3TUA1|Q3TUA1_MOUSE;sp|P61979|HNRPK_MOUSE;tr|Q5FWJ5|Q5FWJ5_MOUSE;tr|Q3TL71|Q3TL71_MOUSE;tr|Q3TJ38|Q3TJ38_MOUSE;tr|H3BKD0|H3BKD0_MOUSE;tr|H3BKI8|H3BKI8_MOUSE;tr|H3BK96|H3BK96_MOUSE;tr|Q3TG17|Q3TG17_MOUSE;tr|H3BLL4|H3BLL4_MOUSE	8;8;8;8;8;8;8;7;6;5;5;5;5;3;2;2;2	8;8;8;8;8;8;8;7;6;5;5;5;5;3;2;2;2	8;8;8;8;8;8;8;7;6;5;5;5;5;3;2;2;2	>tr|B2M1R6|B2M1R6_MOUSE Heterogeneous nuclear ribonucleoprotein K OS=Mus musculus GN=Hnrnpk PE=1 SV=1;>tr|Q3U9Q3|Q3U9Q3_MOUSE Putative uncharacterized protein OS=Mus musculus GN=Hnrnpk PE=2 SV=1;>tr|Q3U6X2|Q3U6X2_MOUSE Putative uncharacterized protein OS=M	17	8	8	8	6	4	2	4	6	4	2	4	6	4	2	4	23.6	23.6	23.6	48.562	440	440;450;459;463;463;464;464;463;299;178;256;394;394;97;77;87;210	1	16	0	65.834	19.8	10.9	5.9	10.2	2688600	815870	984830	278640	609220	961610	1234300	959600	988900	7	4	2	3	16
tr|F6SVV1|F6SVV1_MOUSE;tr|Q4FZE6|Q4FZE6_MOUSE;sp|P62082|RS7_MOUSE	tr|F6SVV1|F6SVV1_MOUSE;tr|Q4FZE6|Q4FZE6_MOUSE;sp|P62082|RS7_MOUSE	4;4;4	4;4;4	4;4;4	>tr|F6SVV1|F6SVV1_MOUSE Protein Gm9493 OS=Mus musculus GN=Gm9493 PE=4 SV=1;>tr|Q4FZE6|Q4FZE6_MOUSE Ribosomal protein S7 OS=Mus musculus GN=Rps7 PE=2 SV=1;>sp|P62082|RS7_MOUSE 40S ribosomal protein S7 OS=Mus musculus GN=Rps7 PE=2 SV=1	3	4	4	4	4	2	1	0	4	2	1	0	4	2	1	0	21.4	21.4	21.4	21.882	192	192;194;194	1	9	0	25.043	21.4	10.9	5.2	0	5053200	3677100	1247600	128480	0	3246800	2983700	0	0	4	3	1	0	8
tr|Q3U8W0|Q3U8W0_MOUSE;sp|P62137|PP1A_MOUSE	tr|Q3U8W0|Q3U8W0_MOUSE;sp|P62137|PP1A_MOUSE	2;2	2;2	2;2	>tr|Q3U8W0|Q3U8W0_MOUSE Protein-serine/threonine phosphatase OS=Mus musculus GN=Ppp1ca PE=2 SV=1;>sp|P62137|PP1A_MOUSE Serine/threonine-protein phosphatase PP1-alpha catalytic subunit OS=Mus musculus GN=Ppp1ca PE=1 SV=1	2	2	2	2	2	1	1	0	2	1	1	0	2	1	1	0	7.6	7.6	7.6	37.526	330	330;330	1	4	0	33.544	7.6	4.2	3.3	0	598760	372210	189400	37146	0	504380	0	0	0	2	1	1	0	4
sp|P62141|PP1B_MOUSE;tr|A0A0J9YUG2|A0A0J9YUG2_MOUSE;tr|A0A0J9YUU8|A0A0J9YUU8_MOUSE	sp|P62141|PP1B_MOUSE	3;1;1	3;1;1	3;1;1	>sp|P62141|PP1B_MOUSE Serine/threonine-protein phosphatase PP1-beta catalytic subunit OS=Mus musculus GN=Ppp1cb PE=1 SV=3	3	3	3	3	2	3	2	2	2	3	2	2	2	3	2	2	11.9	11.9	11.9	37.186	327	327;59;100	1	9	0	27.576	8.9	11.9	7	7	3952000	879310	2011900	352490	708290	1403500	1953700	1042700	1275300	2	3	2	2	9
tr|Q542I9|Q542I9_MOUSE;sp|P62192|PRS4_MOUSE	tr|Q542I9|Q542I9_MOUSE;sp|P62192|PRS4_MOUSE	1;1	1;1	1;1	>tr|Q542I9|Q542I9_MOUSE MCG122657 OS=Mus musculus GN=Psmc1 PE=1 SV=1;>sp|P62192|PRS4_MOUSE 26S protease regulatory subunit 4 OS=Mus musculus GN=Psmc1 PE=1 SV=1	2	1	1	1	1	1	1	1	1	1	1	1	1	1	1	1	2.7	2.7	2.7	49.184	440	440;440	1	4	0	7.0218	2.7	2.7	2.7	2.7	359880	104000	157630	48561	49690	0	0	0	100930	1	1	1	1	4
sp|P62204|CALM_MOUSE;tr|Q3UKW2|Q3UKW2_MOUSE;tr|G3UX57|G3UX57_MOUSE;sp|Q9D6P8|CALL3_MOUSE;tr|Q3UZY7|Q3UZY7_MOUSE;sp|P20801|TNNC2_MOUSE	sp|P62204|CALM_MOUSE;tr|Q3UKW2|Q3UKW2_MOUSE	7;6;1;1;1;1	7;6;1;1;1;1	7;6;1;1;1;1	>sp|P62204|CALM_MOUSE Calmodulin OS=Mus musculus GN=Calm1 PE=1 SV=2;>tr|Q3UKW2|Q3UKW2_MOUSE Calmodulin OS=Mus musculus GN=Calm1 PE=1 SV=1	6	7	7	7	3	4	3	6	3	4	3	6	3	4	3	6	50.3	50.3	50.3	16.837	149	149;197;39;149;160;160	1	20	0	91.035	30.9	45.6	19.5	45	21357000	6563800	4047700	1535000	9210500	16823000	5173200	6152400	7908600	4	5	6	6	21
tr|Q5M9L9|Q5M9L9_MOUSE;tr|Q497E9|Q497E9_MOUSE;sp|P62242|RS8_MOUSE;tr|Q9CRJ5|Q9CRJ5_MOUSE;tr|Q3UJU6|Q3UJU6_MOUSE;tr|Q9CQW4|Q9CQW4_MOUSE;tr|Q3UA25|Q3UA25_MOUSE	tr|Q5M9L9|Q5M9L9_MOUSE;tr|Q497E9|Q497E9_MOUSE;sp|P62242|RS8_MOUSE;tr|Q9CRJ5|Q9CRJ5_MOUSE;tr|Q3UJU6|Q3UJU6_MOUSE;tr|Q9CQW4|Q9CQW4_MOUSE;tr|Q3UA25|Q3UA25_MOUSE	2;2;2;1;1;1;1	2;2;2;1;1;1;1	2;2;2;1;1;1;1	>tr|Q5M9L9|Q5M9L9_MOUSE 40S ribosomal protein S8 OS=Mus musculus GN=Rps8 PE=2 SV=1;>tr|Q497E9|Q497E9_MOUSE 40S ribosomal protein S8 OS=Mus musculus GN=Rps8 PE=1 SV=1;>sp|P62242|RS8_MOUSE 40S ribosomal protein S8 OS=Mus musculus GN=Rps8 PE=1 SV=2;>tr|Q9CRJ5	7	2	2	2	0	2	0	0	0	2	0	0	0	2	0	0	13.5	13.5	13.5	24.263	208	208;208;208;136;142;150;152	1	2	0	39.544	0	13.5	0	0	275810	0	275810	0	0	0	275810	0	0	0	2	0	0	2
tr|Q8BPH1|Q8BPH1_MOUSE;tr|Q5SS40|Q5SS40_MOUSE;sp|P62259|1433E_MOUSE;tr|D6REF3|D6REF3_MOUSE	tr|Q8BPH1|Q8BPH1_MOUSE;tr|Q5SS40|Q5SS40_MOUSE;sp|P62259|1433E_MOUSE	3;3;3;1	3;3;3;1	3;3;3;1	>tr|Q8BPH1|Q8BPH1_MOUSE Putative uncharacterized protein OS=Mus musculus GN=Ywhae PE=2 SV=1;>tr|Q5SS40|Q5SS40_MOUSE Tyrosine 3-monooxygenase/tryptophan 5-monooxygenase activation protein, epsilon polypeptide, isoform CRA_c OS=Mus musculus GN=Ywhae PE=1 SV=	4	3	3	3	3	1	2	2	3	1	2	2	3	1	2	2	20.8	20.8	20.8	29.189	255	255;255;255;130	1	9	0	22.752	20.8	4.3	9	9	1658900	598550	281250	345650	433440	603110	0	1135500	687550	3	1	1	2	7
tr|O70569|O70569_MOUSE;sp|P62264|RS14_MOUSE;tr|Q3UJS5|Q3UJS5_MOUSE;tr|D3YVF4|D3YVF4_MOUSE;tr|D3Z7I1|D3Z7I1_MOUSE	tr|O70569|O70569_MOUSE;sp|P62264|RS14_MOUSE;tr|Q3UJS5|Q3UJS5_MOUSE	7;7;6;3;3	7;7;6;3;3	7;7;6;3;3	>tr|O70569|O70569_MOUSE Ribosomal protein S14 OS=Mus musculus GN=rps14 PE=3 SV=1;>sp|P62264|RS14_MOUSE 40S ribosomal protein S14 OS=Mus musculus GN=Rps14 PE=1 SV=3;>tr|Q3UJS5|Q3UJS5_MOUSE Putative uncharacterized protein OS=Mus musculus GN=Rps14 PE=2 SV=1	5	7	7	7	7	5	5	5	7	5	5	5	7	5	5	5	33.8	33.8	33.8	16.301	151	151;151;151;119;138	1	26	0	49.291	33.8	31.8	19.9	19.9	20259000	6333200	5861900	4981100	3082500	7707200	6913300	13735000	6946400	8	7	6	6	27
tr|Q9CWI9|Q9CWI9_MOUSE;tr|Q497E1|Q497E1_MOUSE;sp|P62267|RS23_MOUSE;tr|Q9CZI5|Q9CZI5_MOUSE	tr|Q9CWI9|Q9CWI9_MOUSE;tr|Q497E1|Q497E1_MOUSE;sp|P62267|RS23_MOUSE;tr|Q9CZI5|Q9CZI5_MOUSE	1;1;1;1	1;1;1;1	1;1;1;1	>tr|Q9CWI9|Q9CWI9_MOUSE Putative uncharacterized protein OS=Mus musculus GN=Rps23 PE=2 SV=1;>tr|Q497E1|Q497E1_MOUSE Ribosomal protein S23 OS=Mus musculus GN=Rps23 PE=2 SV=1;>sp|P62267|RS23_MOUSE 40S ribosomal protein S23 OS=Mus musculus GN=Rps23 PE=1 SV=3;	4	1	1	1	1	1	0	0	1	1	0	0	1	1	0	0	7.7	7.7	7.7	15.835	143	143;143;143;145	1	2	0	8.2076	7.7	7.7	0	0	360320	148690	211630	0	0	0	211630	0	0	1	1	0	0	2
tr|Q561N5|Q561N5_MOUSE;tr|Q3TW65|Q3TW65_MOUSE;tr|F6YVP7|F6YVP7_MOUSE;sp|P62270|RS18_MOUSE;tr|S4R1N6|S4R1N6_MOUSE;tr|A0A140T8T3|A0A140T8T3_MOUSE	tr|Q561N5|Q561N5_MOUSE;tr|Q3TW65|Q3TW65_MOUSE;tr|F6YVP7|F6YVP7_MOUSE;sp|P62270|RS18_MOUSE;tr|S4R1N6|S4R1N6_MOUSE;tr|A0A140T8T3|A0A140T8T3_MOUSE	5;5;5;5;4;4	5;5;5;5;4;4	5;5;5;5;4;4	>tr|Q561N5|Q561N5_MOUSE MCG23000, isoform CRA_b OS=Mus musculus GN=Rps18 PE=2 SV=1;>tr|Q3TW65|Q3TW65_MOUSE Putative uncharacterized protein OS=Mus musculus GN=Rps18 PE=2 SV=1;>tr|F6YVP7|F6YVP7_MOUSE Protein Gm10260 OS=Mus musculus GN=Gm10260 PE=3 SV=2;>sp|	6	5	5	5	4	5	4	3	4	5	4	3	4	5	4	3	27.6	27.6	27.6	17.718	152	152;152;152;152;107;143	1	16	0	35.905	27	27.6	27	19.7	9367700	3425800	2646700	2252400	1042800	4606100	2488300	6394500	2518700	4	6	3	3	16
sp|P62274|RS29_MOUSE;tr|D3YYL7|D3YYL7_MOUSE	sp|P62274|RS29_MOUSE;tr|D3YYL7|D3YYL7_MOUSE	2;1	2;1	2;1	>sp|P62274|RS29_MOUSE 40S ribosomal protein S29 OS=Mus musculus GN=Rps29 PE=3 SV=2;>tr|D3YYL7|D3YYL7_MOUSE Protein Gm10126 OS=Mus musculus GN=Gm10126 PE=4 SV=2	2	2	2	2	2	1	1	0	2	1	1	0	2	1	1	0	33.9	33.9	33.9	6.6767	56	56;61	1	4	0	11.419	33.9	14.3	14.3	0	12714000	6285300	4523900	1905000	0	8517200	0	0	0	2	1	2	0	5
tr|A0A1B0GRR3|A0A1B0GRR3_MOUSE;tr|Q3UC02|Q3UC02_MOUSE;sp|P62281|RS11_MOUSE;tr|Q9DB79|Q9DB79_MOUSE;tr|A0A1B0GSE8|A0A1B0GSE8_MOUSE;tr|Q9D0P6|Q9D0P6_MOUSE	tr|A0A1B0GRR3|A0A1B0GRR3_MOUSE;tr|Q3UC02|Q3UC02_MOUSE;sp|P62281|RS11_MOUSE;tr|Q9DB79|Q9DB79_MOUSE;tr|A0A1B0GSE8|A0A1B0GSE8_MOUSE;tr|Q9D0P6|Q9D0P6_MOUSE	7;7;7;7;4;4	7;7;7;7;4;4	7;7;7;7;4;4	>tr|A0A1B0GRR3|A0A1B0GRR3_MOUSE 40S ribosomal protein S11 OS=Mus musculus GN=Rps11 PE=1 SV=1;>tr|Q3UC02|Q3UC02_MOUSE MCG23457 OS=Mus musculus GN=Rps11 PE=1 SV=1;>sp|P62281|RS11_MOUSE 40S ribosomal protein S11 OS=Mus musculus GN=Rps11 PE=1 SV=3;>tr|Q9DB79|Q	6	7	7	7	6	4	4	4	6	4	4	4	6	4	4	4	42.3	42.3	42.3	15.198	130	130;158;158;166;135;151	1	22	0	53.067	42.3	23.1	23.1	29.2	15869000	6203300	4134200	2698800	2832300	5571900	5799400	8583900	6246700	7	5	6	4	22
tr|Q5BLJ7|Q5BLJ7_MOUSE;sp|P62301|RS13_MOUSE;tr|Q921R2|Q921R2_MOUSE;tr|A0A0U1RQ71|A0A0U1RQ71_MOUSE	tr|Q5BLJ7|Q5BLJ7_MOUSE;sp|P62301|RS13_MOUSE;tr|Q921R2|Q921R2_MOUSE;tr|A0A0U1RQ71|A0A0U1RQ71_MOUSE	4;4;3;2	4;4;3;2	4;4;3;2	>tr|Q5BLJ7|Q5BLJ7_MOUSE MCG10205 OS=Mus musculus GN=Rps13 PE=1 SV=1;>sp|P62301|RS13_MOUSE 40S ribosomal protein S13 OS=Mus musculus GN=Rps13 PE=1 SV=2;>tr|Q921R2|Q921R2_MOUSE 40S ribosomal protein S13 OS=Mus musculus GN=Rps13 PE=1 SV=1;>tr|A0A0U1RQ71|A0A0U	4	4	4	4	2	2	1	0	2	2	1	0	2	2	1	0	29.8	29.8	29.8	17.222	151	151;151;140;53	1	5	0	28.61	15.2	14.6	7.3	0	3545700	1398900	1839500	307290	0	0	1839500	0	0	2	2	1	0	5
tr|Q14AF6|Q14AF6_MOUSE;tr|D3Z5N9|D3Z5N9_MOUSE;sp|P62317|SMD2_MOUSE	tr|Q14AF6|Q14AF6_MOUSE;tr|D3Z5N9|D3Z5N9_MOUSE;sp|P62317|SMD2_MOUSE	3;3;3	3;3;3	3;3;3	>tr|Q14AF6|Q14AF6_MOUSE MCG4862 OS=Mus musculus GN=Snrpd2 PE=1 SV=1;>tr|D3Z5N9|D3Z5N9_MOUSE MCG49198 OS=Mus musculus GN=Gm5449 PE=4 SV=1;>sp|P62317|SMD2_MOUSE Small nuclear ribonucleoprotein Sm D2 OS=Mus musculus GN=Snrpd2 PE=1 SV=1	3	3	3	3	1	2	2	2	1	2	2	2	1	2	2	2	22.9	22.9	22.9	13.527	118	118;118;118	1	7	0	18.763	5.9	14.4	16.9	14.4	6407200	2243500	2491600	264290	1407700	0	0	774490	0	1	0	2	2	5
tr|Q91VM2|Q91VM2_MOUSE;sp|P62320|SMD3_MOUSE	tr|Q91VM2|Q91VM2_MOUSE;sp|P62320|SMD3_MOUSE	2;2	2;2	2;2	>tr|Q91VM2|Q91VM2_MOUSE Small nuclear ribonucleoprotein D3 OS=Mus musculus GN=Snrpd3 PE=2 SV=1;>sp|P62320|SMD3_MOUSE Small nuclear ribonucleoprotein Sm D3 OS=Mus musculus GN=Snrpd3 PE=1 SV=1	2	2	2	2	1	0	2	1	1	0	2	1	1	0	2	1	13.5	13.5	13.5	13.985	126	126;126	1	4	0	13.245	7.9	0	13.5	7.9	3091600	1757400	0	577170	756960	0	0	1691400	0	0	0	0	0	0
tr|Q545F8|Q545F8_MOUSE;tr|Q3V1Z5|Q3V1Z5_MOUSE;tr|Q545X8|Q545X8_MOUSE;tr|Q3UXQ6|Q3UXQ6_MOUSE;sp|P62702|RS4X_MOUSE;tr|V9GWY0|V9GWY0_MOUSE	tr|Q545F8|Q545F8_MOUSE;tr|Q3V1Z5|Q3V1Z5_MOUSE;tr|Q545X8|Q545X8_MOUSE;tr|Q3UXQ6|Q3UXQ6_MOUSE;sp|P62702|RS4X_MOUSE;tr|V9GWY0|V9GWY0_MOUSE	5;5;5;5;5;3	5;5;5;5;5;3	5;5;5;5;5;3	>tr|Q545F8|Q545F8_MOUSE 40S ribosomal protein S4 OS=Mus musculus GN=Rps4x PE=2 SV=1;>tr|Q3V1Z5|Q3V1Z5_MOUSE 40S ribosomal protein S4 OS=Mus musculus GN=Rps4l PE=2 SV=1;>tr|Q545X8|Q545X8_MOUSE 40S ribosomal protein S4 OS=Mus musculus GN=Rps4x PE=1 SV=1;>tr|	6	5	5	5	4	2	2	2	4	2	2	2	4	2	2	2	17.6	17.6	17.6	27.504	245	245;262;263;263;263;266	1	10	0	29.372	14.7	6.5	6.5	6.5	9029900	3739300	3309800	1031100	949690	5047200	3329800	0	0	5	2	2	2	11
tr|Q3UJ36|Q3UJ36_MOUSE;sp|P63268|ACTH_MOUSE;tr|Q9CXK3|Q9CXK3_MOUSE;tr|Q497E4|Q497E4_MOUSE;tr|Q3UIJ3|Q3UIJ3_MOUSE;tr|Q3U122|Q3U122_MOUSE;tr|Q3TG92|Q3TG92_MOUSE;sp|P68134|ACTS_MOUSE;sp|P68033|ACTC_MOUSE;sp|P62737|ACTA_MOUSE;tr|Q61275|Q61275_MOUSE;tr|Q61264|Q61264_MOUSE;tr|Q61272|Q61272_MOUSE;tr|Q61852|Q61852_MOUSE;tr|D3YZY0|D3YZY0_MOUSE;tr|D3Z2K3|D3Z2K3_MOUSE;tr|I6L9D2|I6L9D2_MOUSE;tr|Q61274|Q61274…	tr|Q3UJ36|Q3UJ36_MOUSE;sp|P63268|ACTH_MOUSE;tr|Q9CXK3|Q9CXK3_MOUSE;tr|Q497E4|Q497E4_MOUSE;tr|Q3UIJ3|Q3UIJ3_MOUSE;tr|Q3U122|Q3U122_MOUSE;tr|Q3TG92|Q3TG92_MOUSE;sp|P68134|ACTS_MOUSE;sp|P68033|ACTC_MOUSE;sp|P62737|ACTA_MOUSE;tr|Q61275|Q61275_MOUSE;tr|Q61264|Q61264_MOUSE;tr|Q61272|Q61272_MOUSE;tr|Q61852|Q61852_MOUSE;tr|D3YZY0|D3YZY0_MOUSE;tr|D3Z2K3|D3Z2K3_MOUSE;tr|I6L9D2|I6L9D2_MOUSE	20;20;20;20;20;20;20;20;20;20;19;17;17;13;12;11;10;9;9;5;2;2;2;1	1;1;1;1;1;1;1;1;1;1;1;1;1;1;1;1;0;1;1;1;0;0;0;0	1;1;1;1;1;1;1;1;1;1;1;1;1;1;1;1;0;1;1;1;0;0;0;0	>tr|Q3UJ36|Q3UJ36_MOUSE Actin, gamma 2, smooth muscle, enteric, isoform CRA_a OS=Mus musculus GN=Actg2 PE=2 SV=1;>sp|P63268|ACTH_MOUSE Actin, gamma-enteric smooth muscle OS=Mus musculus GN=Actg2 PE=1 SV=1;>tr|Q9CXK3|Q9CXK3_MOUSE Putative uncharacterized pr	24	20	1	1	20	18	15	12	1	0	0	0	1	0	0	0	37.5	4.8	4.8	41.876	376	376;376;377;377;377;377;377;377;377;377;349;336;336;393;221;195;202;151;158;195;43;109;156;36	1	1	1	-2	37.5	30.3	24.5	21.8	91320	91320	0	0	0	123750	0	0	0	1	0	0	0	1
tr|Q91YK6|Q91YK6_MOUSE;tr|Q4V9X9|Q4V9X9_MOUSE;tr|Q5M9M5|Q5M9M5_MOUSE;tr|A0A140T8M7|A0A140T8M7_MOUSE;sp|P62751|RL23A_MOUSE;tr|D3YTY6|D3YTY6_MOUSE	tr|Q91YK6|Q91YK6_MOUSE;tr|Q4V9X9|Q4V9X9_MOUSE;tr|Q5M9M5|Q5M9M5_MOUSE;tr|A0A140T8M7|A0A140T8M7_MOUSE;sp|P62751|RL23A_MOUSE	5;5;5;5;5;1	5;5;5;5;5;1	5;5;5;5;5;1	>tr|Q91YK6|Q91YK6_MOUSE Rpl23a protein (Fragment) OS=Mus musculus GN=Rpl23a PE=2 SV=1;>tr|Q4V9X9|Q4V9X9_MOUSE Rpl23a protein (Fragment) OS=Mus musculus GN=Rpl23a PE=2 SV=1;>tr|Q5M9M5|Q5M9M5_MOUSE MCG10806 OS=Mus musculus GN=Rpl23a PE=1 SV=1;>tr|A0A140T8M7|	6	5	5	5	4	2	4	3	4	2	4	3	4	2	4	3	29.5	29.5	29.5	16.94	149	149;155;156;156;156;151	1	16	0	34.147	22.1	14.1	28.9	21.5	19380000	7322800	4228100	4022100	3806900	9630300	5730400	9533400	8776100	5	3	4	3	15
tr|Q5BLK1|Q5BLK1_MOUSE;tr|Q3TL53|Q3TL53_MOUSE;sp|P62754|RS6_MOUSE;tr|Q8BT09|Q8BT09_MOUSE	tr|Q5BLK1|Q5BLK1_MOUSE;tr|Q3TL53|Q3TL53_MOUSE;sp|P62754|RS6_MOUSE;tr|Q8BT09|Q8BT09_MOUSE	3;3;3;2	3;3;3;2	3;3;3;2	>tr|Q5BLK1|Q5BLK1_MOUSE 40S ribosomal protein S6 OS=Mus musculus GN=Rps6 PE=1 SV=1;>tr|Q3TL53|Q3TL53_MOUSE 40S ribosomal protein S6 OS=Mus musculus PE=2 SV=1;>sp|P62754|RS6_MOUSE 40S ribosomal protein S6 OS=Mus musculus GN=Rps6 PE=1 SV=1;>tr|Q8BT09|Q8BT09_	4	3	3	3	2	1	2	2	2	1	2	2	2	1	2	2	12	12	12	28.68	249	249;249;249;249	1	7	0	17.432	7.2	3.2	7.2	8	1519400	506150	300170	368850	344230	699180	0	1067600	0	2	1	2	2	7
tr|Q61667|Q61667_MOUSE;tr|B2RTM0|B2RTM0_MOUSE;sp|P62806|H4_MOUSE;tr|Q6B822|Q6B822_MOUSE	tr|Q61667|Q61667_MOUSE;tr|B2RTM0|B2RTM0_MOUSE;sp|P62806|H4_MOUSE;tr|Q6B822|Q6B822_MOUSE	2;2;2;1	2;2;2;1	2;2;2;1	>tr|Q61667|Q61667_MOUSE Histone H4 (Fragment) OS=Mus musculus PE=3 SV=1;>tr|B2RTM0|B2RTM0_MOUSE Histone H4 OS=Mus musculus GN=Hist2h4 PE=1 SV=1;>sp|P62806|H4_MOUSE Histone H4 OS=Mus musculus GN=Hist1h4a PE=1 SV=2;>tr|Q6B822|Q6B822_MOUSE Histone H4 (Fragmen	4	2	2	2	2	0	0	0	2	0	0	0	2	0	0	0	36.4	36.4	36.4	6.2351	55	55;103;103;43	1	2	0	13.2	36.4	0	0	0	157320	157320	0	0	0	213180	0	0	0	2	0	0	0	2
sp|P62814|VATB2_MOUSE	sp|P62814|VATB2_MOUSE	1	1	1	>sp|P62814|VATB2_MOUSE V-type proton ATPase subunit B, brain isoform OS=Mus musculus GN=Atp6v1b2 PE=1 SV=1	1	1	1	1	0	1	0	0	0	1	0	0	0	1	0	0	2.9	2.9	2.9	56.55	511	511	1	1	0.0038095	6.5996	0	2.9	0	0	103230	0	103230	0	0	0	103230	0	0	0	1	0	0	1
tr|Q3ULW0|Q3ULW0_MOUSE;sp|P62827|RAN_MOUSE;tr|Q14AA6|Q14AA6_MOUSE;tr|A6H622|A6H622_MOUSE;sp|Q61820|RANT_MOUSE	tr|Q3ULW0|Q3ULW0_MOUSE;sp|P62827|RAN_MOUSE;tr|Q14AA6|Q14AA6_MOUSE	9;9;8;4;4	9;9;8;4;4	9;9;8;4;4	>tr|Q3ULW0|Q3ULW0_MOUSE GTP-binding nuclear protein Ran OS=Mus musculus GN=Ran PE=2 SV=1;>sp|P62827|RAN_MOUSE GTP-binding nuclear protein Ran OS=Mus musculus GN=Ran PE=1 SV=3;>tr|Q14AA6|Q14AA6_MOUSE GTP-binding nuclear protein Ran OS=Mus musculus GN=170000	5	9	9	9	9	7	6	6	9	7	6	6	9	7	6	6	26.9	26.9	26.9	24.351	216	216;216;216;216;216	1	40	0	68.041	26.9	24.5	24.1	24.1	189660000	51809000	55245000	40140000	42468000	83812000	56541000	114030000	74960000	13	11	11	10	45
sp|P62830|RL23_MOUSE;tr|A2A6F8|A2A6F8_MOUSE	sp|P62830|RL23_MOUSE	5;1	5;1	5;1	>sp|P62830|RL23_MOUSE 60S ribosomal protein L23 OS=Mus musculus GN=Rpl23 PE=1 SV=1	2	5	5	5	4	4	0	1	4	4	0	1	4	4	0	1	32.1	32.1	32.1	14.865	140	140;60	1	10	0	30.084	25.7	25	0	10.7	2431400	1486800	840000	0	104650	1695200	1087200	0	0	5	3	0	1	9
tr|Q3UXS6|Q3UXS6_MOUSE;tr|Q3UK70|Q3UK70_MOUSE;sp|P62843|RS15_MOUSE;tr|D3YTQ9|D3YTQ9_MOUSE	tr|Q3UXS6|Q3UXS6_MOUSE;tr|Q3UK70|Q3UK70_MOUSE;sp|P62843|RS15_MOUSE;tr|D3YTQ9|D3YTQ9_MOUSE	3;3;3;2	3;3;3;2	3;3;3;2	>tr|Q3UXS6|Q3UXS6_MOUSE Putative uncharacterized protein OS=Mus musculus GN=Rps15 PE=2 SV=1;>tr|Q3UK70|Q3UK70_MOUSE Putative uncharacterized protein OS=Mus musculus GN=Rps15 PE=2 SV=1;>sp|P62843|RS15_MOUSE 40S ribosomal protein S15 OS=Mus musculus GN=Rps15	4	3	3	3	1	1	0	1	1	1	0	1	1	1	0	1	30.6	30.6	30.6	14.701	124	124;145;145;118	1	3	0	18.967	5.6	15.3	0	9.7	389510	266310	37677	0	85522	0	37677	0	0	1	1	0	1	3
tr|Q9DCA4|Q9DCA4_MOUSE;tr|Q9D7P1|Q9D7P1_MOUSE;tr|Q9CY61|Q9CY61_MOUSE;tr|Q5M9M7|Q5M9M7_MOUSE;tr|Q3TIF8|Q3TIF8_MOUSE;sp|P62849|RS24_MOUSE;tr|Q9CQK2|Q9CQK2_MOUSE	tr|Q9DCA4|Q9DCA4_MOUSE;tr|Q9D7P1|Q9D7P1_MOUSE;tr|Q9CY61|Q9CY61_MOUSE;tr|Q5M9M7|Q5M9M7_MOUSE;tr|Q3TIF8|Q3TIF8_MOUSE;sp|P62849|RS24_MOUSE;tr|Q9CQK2|Q9CQK2_MOUSE	2;2;2;2;2;2;2	2;2;2;2;2;2;2	2;2;2;2;2;2;2	>tr|Q9DCA4|Q9DCA4_MOUSE 40S ribosomal protein S24 OS=Mus musculus GN=Rps24 PE=2 SV=1;>tr|Q9D7P1|Q9D7P1_MOUSE 40S ribosomal protein S24 OS=Mus musculus GN=Rps24 PE=2 SV=1;>tr|Q9CY61|Q9CY61_MOUSE 40S ribosomal protein S24 OS=Mus musculus GN=Rps24 PE=2 SV=1;>	7	2	2	2	1	2	0	0	1	2	0	0	1	2	0	0	19.8	19.8	19.8	15.183	131	131;132;133;133;133;133;134	1	3	0	11.971	8.4	19.8	0	0	306060	127570	178490	0	0	0	178490	0	0	1	2	0	0	3
tr|Q58EA6|Q58EA6_MOUSE;sp|P62852|RS25_MOUSE	tr|Q58EA6|Q58EA6_MOUSE;sp|P62852|RS25_MOUSE	5;5	5;5	5;5	>tr|Q58EA6|Q58EA6_MOUSE MCG10725, isoform CRA_a OS=Mus musculus GN=Rps25 PE=1 SV=1;>sp|P62852|RS25_MOUSE 40S ribosomal protein S25 OS=Mus musculus GN=Rps25 PE=1 SV=1	2	5	5	5	2	4	5	1	2	4	5	1	2	4	5	1	32	32	32	13.742	125	125;125	1	13	0	88.352	15.2	26.4	32	8	15348000	3489500	4300900	5362000	2195800	0	3650300	16364000	0	4	4	5	1	14
sp|P62867|RS30_MUSSI;sp|P62862|RS30_MOUSE;tr|Q642K5|Q642K5_MOUSE;tr|Q3THB2|Q3THB2_MOUSE;tr|Q920W8|Q920W8_MOUSE;tr|Q91V99|Q91V99_MOUSE	sp|P62867|RS30_MUSSI;sp|P62862|RS30_MOUSE;tr|Q642K5|Q642K5_MOUSE;tr|Q3THB2|Q3THB2_MOUSE;tr|Q920W8|Q920W8_MOUSE;tr|Q91V99|Q91V99_MOUSE	2;2;2;2;2;2	2;2;2;2;2;2	2;2;2;2;2;2	>sp|P62867|RS30_MUSSI 40S ribosomal protein S30 OS=Mus spicilegus GN=Fau PE=3 SV=1;>sp|P62862|RS30_MOUSE 40S ribosomal protein S30 OS=Mus musculus GN=Fau PE=1 SV=1;>tr|Q642K5|Q642K5_MOUSE 40S ribosomal protein S30 OS=Mus musculus GN=Fau PE=1 SV=1;>tr|Q3THB	6	2	2	2	2	1	2	1	2	1	2	1	2	1	2	1	18.6	18.6	18.6	6.6478	59	59;59;133;133;137;137	1	6	0	12.538	18.6	16.9	18.6	16.9	5033300	2403900	1242100	594360	792990	0	0	1741700	0	1	1	1	1	4
sp|P62869|ELOB_MOUSE;tr|A6PWE0|A6PWE0_MOUSE	sp|P62869|ELOB_MOUSE;tr|A6PWE0|A6PWE0_MOUSE	1;1	1;1	1;1	>sp|P62869|ELOB_MOUSE Transcription elongation factor B polypeptide 2 OS=Mus musculus GN=Tceb2 PE=1 SV=1;>tr|A6PWE0|A6PWE0_MOUSE Protein Gm15698 OS=Mus musculus GN=Gm15698 PE=4 SV=1	2	1	1	1	0	1	0	0	0	1	0	0	0	1	0	0	6.8	6.8	6.8	13.17	118	118;161	1	1	1	-2	0	6.8	0	0	38900	0	38900	0	0	0	38900	0	0	0	1	0	0	1
tr|Q497D7|Q497D7_MOUSE;tr|Q5PR15|Q5PR15_MOUSE;tr|Q58DZ3|Q58DZ3_MOUSE;sp|P62889|RL30_MOUSE	tr|Q497D7|Q497D7_MOUSE;tr|Q5PR15|Q5PR15_MOUSE;tr|Q58DZ3|Q58DZ3_MOUSE;sp|P62889|RL30_MOUSE	2;2;2;2	2;2;2;2	2;2;2;2	>tr|Q497D7|Q497D7_MOUSE Rpl30 protein OS=Mus musculus GN=Rpl30 PE=2 SV=1;>tr|Q5PR15|Q5PR15_MOUSE Rpl30 protein OS=Mus musculus GN=Rpl30 PE=2 SV=1;>tr|Q58DZ3|Q58DZ3_MOUSE MCG20799 OS=Mus musculus GN=Rpl30 PE=1 SV=1;>sp|P62889|RL30_MOUSE 60S ribosomal protei	4	2	2	2	2	1	1	1	2	1	1	1	2	1	1	1	14.9	14.9	14.9	12.656	114	114;115;115;115	1	5	0	12.046	14.9	7	7	7	3470900	1360300	981770	570580	558310	1843300	0	0	0	2	1	1	1	5
tr|Q9CY93|Q9CY93_MOUSE;tr|Q5M9K9|Q5M9K9_MOUSE;sp|P62900|RL31_MOUSE;tr|A0A0A6YXL3|A0A0A6YXL3_MOUSE;tr|A0A0A6YX26|A0A0A6YX26_MOUSE;tr|Q58DZ1|Q58DZ1_MOUSE	tr|Q9CY93|Q9CY93_MOUSE;tr|Q5M9K9|Q5M9K9_MOUSE;sp|P62900|RL31_MOUSE;tr|A0A0A6YXL3|A0A0A6YXL3_MOUSE;tr|A0A0A6YX26|A0A0A6YX26_MOUSE;tr|Q58DZ1|Q58DZ1_MOUSE	4;4;4;3;3;2	4;4;4;3;3;2	4;4;4;3;3;2	>tr|Q9CY93|Q9CY93_MOUSE Putative uncharacterized protein OS=Mus musculus GN=Rpl31 PE=2 SV=1;>tr|Q5M9K9|Q5M9K9_MOUSE MCG126194, isoform CRA_a OS=Mus musculus GN=Rpl31 PE=1 SV=1;>sp|P62900|RL31_MOUSE 60S ribosomal protein L31 OS=Mus musculus GN=Rpl31 PE=1 SV	6	4	4	4	4	4	3	2	4	4	3	2	4	4	3	2	31.2	31.2	31.2	14.411	125	125;125;125;87;129;72	1	14	0	27.096	31.2	31.2	24.8	15.2	18524000	4650100	7477600	3895100	2501100	8010700	5939400	10681000	5642000	4	4	4	2	14
tr|Q9CZP6|Q9CZP6_MOUSE;tr|Q5YLW3|Q5YLW3_MOUSE;sp|P62908|RS3_MOUSE;tr|Q9D0A2|Q9D0A2_MOUSE;tr|Q3UK56|Q3UK56_MOUSE;tr|Q3UCL7|Q3UCL7_MOUSE;tr|D3YV43|D3YV43_MOUSE;tr|A0A140LI77|A0A140LI77_MOUSE;tr|O89068|O89068_MOUSE	tr|Q9CZP6|Q9CZP6_MOUSE;tr|Q5YLW3|Q5YLW3_MOUSE;sp|P62908|RS3_MOUSE;tr|Q9D0A2|Q9D0A2_MOUSE;tr|Q3UK56|Q3UK56_MOUSE;tr|Q3UCL7|Q3UCL7_MOUSE;tr|D3YV43|D3YV43_MOUSE;tr|A0A140LI77|A0A140LI77_MOUSE	15;15;15;14;14;13;11;10;5	15;15;15;14;14;13;11;10;5	15;15;15;14;14;13;11;10;5	>tr|Q9CZP6|Q9CZP6_MOUSE Putative uncharacterized protein OS=Mus musculus GN=Rps3 PE=2 SV=1;>tr|Q5YLW3|Q5YLW3_MOUSE Ribosomal protein S3 OS=Mus musculus GN=Rps3 PE=1 SV=1;>sp|P62908|RS3_MOUSE 40S ribosomal protein S3 OS=Mus musculus GN=Rps3 PE=1 SV=1;>tr|Q9	9	15	15	15	14	14	10	9	14	14	10	9	14	14	10	9	56.8	56.8	56.8	26.602	243	243;243;243;243;243;243;191;144;123	1	63	0	108.48	51	56	38.7	38.7	62380000	14362000	23316000	11483000	13220000	18323000	21728000	29580000	23746000	20	20	15	13	68
tr|Q3UJS0|Q3UJS0_MOUSE;sp|P62918|RL8_MOUSE;tr|Q3THC7|Q3THC7_MOUSE;tr|Q9Z237|Q9Z237_MOUSE	tr|Q3UJS0|Q3UJS0_MOUSE;sp|P62918|RL8_MOUSE;tr|Q3THC7|Q3THC7_MOUSE	3;3;2;1	3;3;2;1	3;3;2;1	>tr|Q3UJS0|Q3UJS0_MOUSE Putative uncharacterized protein OS=Mus musculus GN=Rpl8 PE=2 SV=1;>sp|P62918|RL8_MOUSE 60S ribosomal protein L8 OS=Mus musculus GN=Rpl8 PE=1 SV=2;>tr|Q3THC7|Q3THC7_MOUSE Putative uncharacterized protein OS=Mus musculus GN=Rpl8 PE=2	4	3	3	3	3	2	1	1	3	2	1	1	3	2	1	1	13.2	13.2	13.2	28.066	257	257;257;257;143	1	7	0	24.958	13.2	10.5	6.2	4.3	2260000	1134300	826280	58029	241360	1549200	814170	0	0	2	2	1	0	5
tr|Q60951|Q60951_MOUSE;tr|Q3UBT1|Q3UBT1_MOUSE;sp|P62960|YBOX1_MOUSE;tr|Q71V06|Q71V06_MOUSE;tr|Q810K5|Q810K5_MOUSE;tr|A2BGG7|A2BGG7_MOUSE;tr|Q60950|Q60950_MOUSE;tr|Q8BRJ5|Q8BRJ5_MOUSE;tr|Q497N3|Q497N3_MOUSE;tr|Q9CTL4|Q9CTL4_MOUSE;tr|A0A0A0MQD2|A0A0A0MQD2_MOUSE;tr|B2RUF0|B2RUF0_MOUSE;sp|Q9Z2C8|YBOX2_MOUSE	tr|Q60951|Q60951_MOUSE;tr|Q3UBT1|Q3UBT1_MOUSE;sp|P62960|YBOX1_MOUSE;tr|Q71V06|Q71V06_MOUSE;tr|Q810K5|Q810K5_MOUSE;tr|A2BGG7|A2BGG7_MOUSE;tr|Q60950|Q60950_MOUSE	5;5;5;4;4;3;3;1;1;1;1;1;1	5;5;5;4;4;3;3;1;1;1;1;1;1	4;4;4;3;3;3;2;1;0;0;0;0;0	>tr|Q60951|Q60951_MOUSE MYB-1b OS=Mus musculus GN=Ybx1 PE=2 SV=1;>tr|Q3UBT1|Q3UBT1_MOUSE Y box protein 1 OS=Mus musculus GN=Ybx1 PE=1 SV=1;>sp|P62960|YBOX1_MOUSE Nuclease-sensitive element-binding protein 1 OS=Mus musculus GN=Ybx1 PE=1 SV=3;>tr|Q71V06|Q71V	13	5	5	4	3	4	4	4	3	4	4	4	2	3	3	4	38.8	38.8	36.3	35.7	322	322;322;322;299;322;214;322;83;171;199;282;359;360	1	16	0	70.248	23.6	32.6	23.6	36.3	5122200	638490	1606500	993000	1884200	1399200	1480000	2837300	3492400	3	4	4	6	17
tr|Q3UBA6|Q3UBA6_MOUSE;tr|Q3TZJ3|Q3TZJ3_MOUSE;tr|Q3TH56|Q3TH56_MOUSE;sp|P63017|HSP7C_MOUSE;tr|Q3UDS0|Q3UDS0_MOUSE;tr|Q3ULM1|Q3ULM1_MOUSE;tr|Q3TQ13|Q3TQ13_MOUSE;tr|Q3TEK2|Q3TEK2_MOUSE;tr|Q3U9L2|Q3U9L2_MOUSE;tr|Q3TF16|Q3TF16_MOUSE;tr|Q504P4|Q504P4_MOUSE;tr|Q3TRH3|Q3TRH3_MOUSE;tr|Q3TB63|Q3TB63_MOUSE;tr|Q3KQJ4|Q3KQJ4_MOUSE;tr|Q3TH04|Q3TH04_MOUSE;tr|D3Z5E2|D3Z5E2_MOUSE;tr|D3YW43|D3YW43_MOUSE;tr|Q3UXU1…	tr|Q3UBA6|Q3UBA6_MOUSE;tr|Q3TZJ3|Q3TZJ3_MOUSE;tr|Q3TH56|Q3TH56_MOUSE;sp|P63017|HSP7C_MOUSE;tr|Q3UDS0|Q3UDS0_MOUSE;tr|Q3ULM1|Q3ULM1_MOUSE;tr|Q3TQ13|Q3TQ13_MOUSE;tr|Q3TEK2|Q3TEK2_MOUSE;tr|Q3U9L2|Q3U9L2_MOUSE;tr|Q3TF16|Q3TF16_MOUSE;tr|Q504P4|Q504P4_MOUSE;tr|Q3TRH3|Q3TRH3_MOUSE;tr|Q3TB63|Q3TB63_MOUSE;tr|Q3KQJ4|Q3KQJ4_MOUSE;tr|Q3TH04|Q3TH04_MOUSE	21;21;21;21;20;20;20;20;20;20;19;19;17;15;12;7;6;6;6;6;4;3;2;1;1;1;1	19;19;19;19;18;19;18;18;18;18;17;18;15;14;11;6;5;6;4;4;4;2;1;0;1;1;1	17;17;17;17;16;17;17;16;17;16;15;16;14;13;10;5;4;5;2;2;3;0;0;0;1;0;0	>tr|Q3UBA6|Q3UBA6_MOUSE Putative uncharacterized protein OS=Mus musculus GN=Hspa8 PE=2 SV=1;>tr|Q3TZJ3|Q3TZJ3_MOUSE Putative uncharacterized protein OS=Mus musculus GN=Hspa8 PE=2 SV=1;>tr|Q3TH56|Q3TH56_MOUSE Putative uncharacterized protein OS=Mus musculus	27	21	19	17	20	20	19	19	18	18	17	17	17	16	15	16	38.2	36.5	33.1	70.898	646	646;646;646;646;553;619;646;646;646;646;627;646;459;565;518;116;158;396;633;633;251;641;111;43;58;143;228	1	148	0	205.92	36.8	37.6	35.3	36.2	235190000	53001000	101980000	27084000	53128000	72088000	90786000	59897000	95510000	42	55	35	47	179
sp|P63038|CH60_MOUSE;tr|D3Z2F2|D3Z2F2_MOUSE;tr|D3Z7J9|D3Z7J9_MOUSE	sp|P63038|CH60_MOUSE;tr|D3Z2F2|D3Z2F2_MOUSE	8;4;3	8;4;3	8;4;3	>sp|P63038|CH60_MOUSE 60 kDa heat shock protein, mitochondrial OS=Mus musculus GN=Hspd1 PE=1 SV=1;>tr|D3Z2F2|D3Z2F2_MOUSE 60 kDa heat shock protein, mitochondrial (Fragment) OS=Mus musculus GN=Hspd1 PE=1 SV=1	3	8	8	8	6	5	4	3	6	5	4	3	6	5	4	3	21.6	21.6	21.6	60.955	573	573;202;142	1	21	0	72.654	18	12.6	9.9	8	6498000	3689900	983330	980170	844590	2483500	1898400	3323400	2512300	9	4	4	3	20
tr|A0A0G2JFB4|A0A0G2JFB4_MOUSE;tr|A0A0G2JH04|A0A0G2JH04_MOUSE;tr|Q8C470|Q8C470_MOUSE;tr|Q3TK95|Q3TK95_MOUSE;sp|P63073|IF4E_MOUSE	tr|A0A0G2JFB4|A0A0G2JFB4_MOUSE;tr|A0A0G2JH04|A0A0G2JH04_MOUSE;tr|Q8C470|Q8C470_MOUSE;tr|Q3TK95|Q3TK95_MOUSE;sp|P63073|IF4E_MOUSE	1;1;1;1;1	1;1;1;1;1	1;1;1;1;1	>tr|A0A0G2JFB4|A0A0G2JFB4_MOUSE Eukaryotic translation initiation factor 4E OS=Mus musculus GN=Eif4e PE=1 SV=1;>tr|A0A0G2JH04|A0A0G2JH04_MOUSE Eukaryotic translation initiation factor 4E OS=Mus musculus GN=Eif4e PE=1 SV=1;>tr|Q8C470|Q8C470_MOUSE Putative u	5	1	1	1	0	1	0	0	0	1	0	0	0	1	0	0	10.6	10.6	10.6	15.057	132	132;185;217;217;217	1	1	0	9.2523	0	10.6	0	0	145200	0	145200	0	0	0	145200	0	0	0	1	0	0	1
tr|O35558|O35558_MOUSE;sp|P63085|MK01_MOUSE;tr|Q3UF82|Q3UF82_MOUSE	tr|O35558|O35558_MOUSE;sp|P63085|MK01_MOUSE;tr|Q3UF82|Q3UF82_MOUSE	2;2;1	2;2;1	2;2;1	>tr|O35558|O35558_MOUSE Mitogen-activated protein kinase OS=Mus musculus GN=Erk2 PE=3 SV=1;>sp|P63085|MK01_MOUSE Mitogen-activated protein kinase 1 OS=Mus musculus GN=Mapk1 PE=1 SV=3;>tr|Q3UF82|Q3UF82_MOUSE Mitogen-activated protein kinase OS=Mus musculus	3	2	2	2	2	2	1	1	2	2	1	1	2	2	1	1	7.2	7.2	7.2	33.601	291	291;358;352	1	10	0	12.972	7.2	7.2	4.1	4.1	3745000	1155900	1375800	712100	501140	1066400	996620	0	0	3	3	2	2	10
tr|A0A0G2JGC1|A0A0G2JGC1_MOUSE;tr|A0A0G2JFF1|A0A0G2JFF1_MOUSE;tr|Q6ZWM8|Q6ZWM8_MOUSE;tr|Q3U7K1|Q3U7K1_MOUSE;sp|P63087|PP1G_MOUSE	tr|A0A0G2JGC1|A0A0G2JGC1_MOUSE;tr|A0A0G2JFF1|A0A0G2JFF1_MOUSE;tr|Q6ZWM8|Q6ZWM8_MOUSE;tr|Q3U7K1|Q3U7K1_MOUSE;sp|P63087|PP1G_MOUSE	1;1;1;1;1	1;1;1;1;1	1;1;1;1;1	>tr|A0A0G2JGC1|A0A0G2JGC1_MOUSE Serine/threonine-protein phosphatase OS=Mus musculus GN=Ppp1cc PE=1 SV=1;>tr|A0A0G2JFF1|A0A0G2JFF1_MOUSE Serine/threonine-protein phosphatase (Fragment) OS=Mus musculus GN=Ppp1cc PE=1 SV=1;>tr|Q6ZWM8|Q6ZWM8_MOUSE Serine/thre	5	1	1	1	1	1	0	1	1	1	0	1	1	1	0	1	3.7	3.7	3.7	31.367	273	273;292;323;323;323	1	3	0	7.7416	3.7	3.7	0	3.7	722150	178590	475150	0	68398	0	0	0	138930	1	1	0	1	3
sp|P63101|1433Z_MOUSE;tr|D3YW45|D3YW45_MOUSE;tr|D3YXF4|D3YXF4_MOUSE;tr|D3YXN6|D3YXN6_MOUSE;tr|Q3UA58|Q3UA58_MOUSE;tr|Q8BWN0|Q8BWN0_MOUSE	sp|P63101|1433Z_MOUSE;tr|D3YW45|D3YW45_MOUSE;tr|D3YXF4|D3YXF4_MOUSE;tr|D3YXN6|D3YXN6_MOUSE;tr|Q3UA58|Q3UA58_MOUSE;tr|Q8BWN0|Q8BWN0_MOUSE	2;1;1;1;1;1	2;1;1;1;1;1	2;1;1;1;1;1	>sp|P63101|1433Z_MOUSE 14-3-3 protein zeta/delta OS=Mus musculus GN=Ywhaz PE=1 SV=1;>tr|D3YW45|D3YW45_MOUSE 14-3-3 protein zeta/delta (Fragment) OS=Mus musculus GN=Ywhaz PE=1 SV=1;>tr|D3YXF4|D3YXF4_MOUSE 14-3-3 protein zeta/delta (Fragment) OS=Mus musculus	6	2	2	2	1	1	1	0	1	1	1	0	1	1	1	0	11	11	11	27.771	245	245;26;44;88;112;117	1	4	0	12.012	7.3	3.7	3.7	0	466390	35940	0	430450	0	0	0	797470	0	0	1	2	0	3
tr|J3QPS8|J3QPS8_MOUSE;tr|A0A0A0MQM0|A0A0A0MQM0_MOUSE;sp|P63242|IF5A1_MOUSE	tr|J3QPS8|J3QPS8_MOUSE;tr|A0A0A0MQM0|A0A0A0MQM0_MOUSE;sp|P63242|IF5A1_MOUSE	1;1;1	1;1;1	1;1;1	>tr|J3QPS8|J3QPS8_MOUSE Eukaryotic translation initiation factor 5A-1 OS=Mus musculus GN=Eif5a PE=1 SV=1;>tr|A0A0A0MQM0|A0A0A0MQM0_MOUSE Eukaryotic translation initiation factor 5A (Fragment) OS=Mus musculus GN=Eif5a PE=1 SV=1;>sp|P63242|IF5A1_MOUSE Eukary	3	1	1	1	1	0	1	0	1	0	1	0	1	0	1	0	30.3	30.3	30.3	8.4395	76	76;149;154	1	2	0	10.682	30.3	0	30.3	0	238880	192860	0	46017	0	0	0	134850	0	1	0	1	0	2
tr|Q4KL81|Q4KL81_MOUSE;sp|P63260|ACTG_MOUSE;tr|Q3U939|Q3U939_MOUSE;tr|Q3TSB7|Q3TSB7_MOUSE;tr|Q3UCF8|Q3UCF8_MOUSE;tr|Q3U804|Q3U804_MOUSE;tr|Q3UD81|Q3UD81_MOUSE;tr|G3UZ07|G3UZ07_MOUSE;tr|B1ATY1|B1ATY1_MOUSE;tr|G3UYG0|G3UYG0_MOUSE;tr|Q99NC5|Q99NC5_MOUSE;tr|F8WGM8|F8WGM8_MOUSE;tr|Q6IWE2|Q6IWE2_MOUSE	tr|Q4KL81|Q4KL81_MOUSE;sp|P63260|ACTG_MOUSE;tr|Q3U939|Q3U939_MOUSE;tr|Q3TSB7|Q3TSB7_MOUSE;tr|Q3UCF8|Q3UCF8_MOUSE;tr|Q3U804|Q3U804_MOUSE;tr|Q3UD81|Q3UD81_MOUSE;tr|G3UZ07|G3UZ07_MOUSE	27;27;25;25;24;21;16;14;12;10;9;6;5	1;1;0;1;0;0;1;0;1;1;0;0;0	0;0;0;0;0;0;0;0;0;0;0;0;0	>tr|Q4KL81|Q4KL81_MOUSE Actin, gamma, cytoplasmic 1 OS=Mus musculus GN=Actg1 PE=2 SV=1;>sp|P63260|ACTG_MOUSE Actin, cytoplasmic 2 OS=Mus musculus GN=Actg1 PE=1 SV=1;>tr|Q3U939|Q3U939_MOUSE Putative uncharacterized protein OS=Mus musculus GN=Actb PE=2 SV=1;	13	27	1	0	26	25	20	16	1	1	1	1	0	0	0	0	62.7	4.5	0	41.792	375	375;375;374;375;374;374;235;268;153;132;134;105;77	1	9	0	60.983	58.4	53.3	36.5	37.3	29061000	8345600	13435000	3753700	3526500	0	6714200	0	0	7	7	4	2	20
tr|Q5M9L7|Q5M9L7_MOUSE;tr|Q3TK12|Q3TK12_MOUSE;sp|P63276|RS17_MOUSE;tr|Q8BT90|Q8BT90_MOUSE	tr|Q5M9L7|Q5M9L7_MOUSE;tr|Q3TK12|Q3TK12_MOUSE;sp|P63276|RS17_MOUSE;tr|Q8BT90|Q8BT90_MOUSE	3;3;3;3	3;3;3;3	3;3;3;3	>tr|Q5M9L7|Q5M9L7_MOUSE MCG15301, isoform CRA_a OS=Mus musculus GN=Rps17 PE=1 SV=1;>tr|Q3TK12|Q3TK12_MOUSE Putative uncharacterized protein OS=Mus musculus GN=Rps17 PE=2 SV=1;>sp|P63276|RS17_MOUSE 40S ribosomal protein S17 OS=Mus musculus GN=Rps17 PE=1 SV=	4	3	3	3	2	3	0	0	2	3	0	0	2	3	0	0	20	20	20	15.524	135	135;135;135;141	1	5	0	18.512	14.1	20	0	0	1554800	527340	1027400	0	0	893790	848230	0	0	2	3	0	0	5
tr|Q6ZWZ6|Q6ZWZ6_MOUSE;sp|P63323|RS12_MOUSE	tr|Q6ZWZ6|Q6ZWZ6_MOUSE;sp|P63323|RS12_MOUSE	1;1	1;1	1;1	>tr|Q6ZWZ6|Q6ZWZ6_MOUSE 40S ribosomal protein S12 OS=Mus musculus GN=Rps12 PE=1 SV=1;>sp|P63323|RS12_MOUSE 40S ribosomal protein S12 OS=Mus musculus GN=Rps12 PE=1 SV=2	2	1	1	1	1	1	1	1	1	1	1	1	1	1	1	1	16.7	16.7	16.7	14.515	132	132;132	1	8	0	71.9	16.7	16.7	16.7	16.7	1929100	1378500	137980	371980	40665	1873700	139710	1082600	0	3	2	2	1	8
tr|Q5M9K7|Q5M9K7_MOUSE;sp|P63325|RS10_MOUSE;tr|Q3U9P0|Q3U9P0_MOUSE;tr|Q3UW83|Q3UW83_MOUSE	tr|Q5M9K7|Q5M9K7_MOUSE;sp|P63325|RS10_MOUSE;tr|Q3U9P0|Q3U9P0_MOUSE	3;3;2;1	3;3;2;1	3;3;2;1	>tr|Q5M9K7|Q5M9K7_MOUSE MCG21688 OS=Mus musculus GN=Rps10 PE=1 SV=1;>sp|P63325|RS10_MOUSE 40S ribosomal protein S10 OS=Mus musculus GN=Rps10 PE=1 SV=1;>tr|Q3U9P0|Q3U9P0_MOUSE Putative uncharacterized protein OS=Mus musculus GN=Rps10 PE=2 SV=1	4	3	3	3	3	2	1	1	3	2	1	1	3	2	1	1	20	20	20	18.916	165	165;165;165;154	1	7	0	18.351	20	14.5	8.5	8.5	1945100	1116900	605550	52038	170640	1078900	1040100	0	0	3	2	1	1	7
tr|Q5SQG5|Q5SQG5_MOUSE;tr|Q3TV00|Q3TV00_MOUSE;sp|P67778|PHB_MOUSE;tr|Q3V2K0|Q3V2K0_MOUSE	tr|Q5SQG5|Q5SQG5_MOUSE;tr|Q3TV00|Q3TV00_MOUSE;sp|P67778|PHB_MOUSE;tr|Q3V2K0|Q3V2K0_MOUSE	5;5;5;3	5;5;5;3	5;5;5;3	>tr|Q5SQG5|Q5SQG5_MOUSE Prohibitin (Fragment) OS=Mus musculus GN=Phb PE=1 SV=1;>tr|Q3TV00|Q3TV00_MOUSE Putative uncharacterized protein (Fragment) OS=Mus musculus GN=Phb PE=2 SV=1;>sp|P67778|PHB_MOUSE Prohibitin OS=Mus musculus GN=Phb PE=1 SV=1;>tr|Q3V2K0|	4	5	5	5	5	2	1	0	5	2	1	0	5	2	1	0	36.7	36.7	36.7	22.999	207	207;217;272;271	1	9	0	42.203	36.7	10.6	11.6	0	2071100	1512400	226160	332460	0	1363100	912560	0	0	6	2	1	0	9
tr|Q4VAG4|Q4VAG4_MOUSE;sp|P67984|RL22_MOUSE	tr|Q4VAG4|Q4VAG4_MOUSE;sp|P67984|RL22_MOUSE	5;5	5;5	5;5	>tr|Q4VAG4|Q4VAG4_MOUSE MCG12304 OS=Mus musculus GN=Rpl22 PE=1 SV=1;>sp|P67984|RL22_MOUSE 60S ribosomal protein L22 OS=Mus musculus GN=Rpl22 PE=1 SV=2	2	5	5	5	5	5	5	5	5	5	5	5	5	5	5	5	40.6	40.6	40.6	14.759	128	128;128	1	23	0	77.49	40.6	40.6	40.6	40.6	27629000	8932300	8925300	4013100	5758400	11649000	10248000	11599000	10991000	6	5	6	5	22
sp|P68040|RACK1_MOUSE	sp|P68040|RACK1_MOUSE	2	2	2	>sp|P68040|RACK1_MOUSE Receptor of activated protein C kinase 1 OS=Mus musculus GN=Rack1 PE=1 SV=3	1	2	2	2	1	1	0	0	1	1	0	0	1	1	0	0	6	6	6	35.076	317	317	1	2	0	12.353	2.2	3.8	0	0	236060	163010	73054	0	0	0	73054	0	0	0	1	0	0	1
tr|A3KML3|A3KML3_MOUSE;sp|P68254|1433T_MOUSE;tr|F6YY69|F6YY69_MOUSE;tr|F6VW30|F6VW30_MOUSE	tr|A3KML3|A3KML3_MOUSE;sp|P68254|1433T_MOUSE;tr|F6YY69|F6YY69_MOUSE;tr|F6VW30|F6VW30_MOUSE	2;2;1;1	2;2;1;1	2;2;1;1	>tr|A3KML3|A3KML3_MOUSE MCG126220 OS=Mus musculus GN=Ywhaq PE=2 SV=1;>sp|P68254|1433T_MOUSE 14-3-3 protein theta OS=Mus musculus GN=Ywhaq PE=1 SV=1;>tr|F6YY69|F6YY69_MOUSE 14-3-3 protein theta (Fragment) OS=Mus musculus GN=Ywhaq PE=1 SV=1;>tr|F6VW30|F6VW30	4	2	2	2	1	2	2	1	1	2	2	1	1	2	2	1	9.4	9.4	9.4	27.778	245	245;245;285;303	1	7	0	16.692	3.7	9.4	9.4	3.7	1712800	565110	706260	273740	167690	0	725160	783270	0	1	2	2	1	6
sp|P68368|TBA4A_MOUSE;tr|A0A0A0MQA5|A0A0A0MQA5_MOUSE	sp|P68368|TBA4A_MOUSE;tr|A0A0A0MQA5|A0A0A0MQA5_MOUSE	5;5	1;1	1;1	>sp|P68368|TBA4A_MOUSE Tubulin alpha-4A chain OS=Mus musculus GN=Tuba4a PE=1 SV=1;>tr|A0A0A0MQA5|A0A0A0MQA5_MOUSE Tubulin alpha chain (Fragment) OS=Mus musculus GN=Tuba4a PE=1 SV=1	2	5	1	1	4	3	4	2	0	1	1	0	0	1	1	0	15.6	2.2	2.2	49.924	448	448;477	1	2	0.005291	6.1674	13.4	8	13.8	5.8	196130	0	162050	34087	0	0	0	99889	0	0	1	1	0	2
sp|P68372|TBB4B_MOUSE;tr|Q9CVR0|Q9CVR0_MOUSE;tr|Q9DCR1|Q9DCR1_MOUSE;sp|Q9D6F9|TBB4A_MOUSE;tr|Q9CUN8|Q9CUN8_MOUSE;tr|Q9CRT0|Q9CRT0_MOUSE;tr|Q3U9U3|Q3U9U3_MOUSE;tr|D5MR34|D5MR34_MOUSE	sp|P68372|TBB4B_MOUSE;tr|Q9CVR0|Q9CVR0_MOUSE;tr|Q9DCR1|Q9DCR1_MOUSE;sp|Q9D6F9|TBB4A_MOUSE	9;6;6;6;3;3;3;1	3;3;1;2;1;1;1;0	2;2;0;1;0;0;0;0	>sp|P68372|TBB4B_MOUSE Tubulin beta-4B chain OS=Mus musculus GN=Tubb4b PE=1 SV=1;>tr|Q9CVR0|Q9CVR0_MOUSE Tubulin beta chain (Fragment) OS=Mus musculus GN=Tubb4b PE=2 SV=2;>tr|Q9DCR1|Q9DCR1_MOUSE Putative uncharacterized protein (Fragment) OS=Mus musculus G	8	9	3	2	9	8	5	5	3	3	1	1	2	2	1	1	27	9.4	6.1	49.83	445	445;291;299;444;211;235;375;133	1	11	0	22.826	27	21.1	11.9	11.9	2868400	1060800	1387600	149940	270090	1236900	1323300	0	0	4	3	2	1	10
tr|Q3TFE8|Q3TFE8_MOUSE;tr|Q7TSZ6|Q7TSZ6_MOUSE;tr|Q3UHW8|Q3UHW8_MOUSE;sp|P70168|IMB1_MOUSE	tr|Q3TFE8|Q3TFE8_MOUSE;tr|Q7TSZ6|Q7TSZ6_MOUSE;tr|Q3UHW8|Q3UHW8_MOUSE;sp|P70168|IMB1_MOUSE	1;1;1;1	1;1;1;1	1;1;1;1	>tr|Q3TFE8|Q3TFE8_MOUSE Putative uncharacterized protein OS=Mus musculus GN=Kpnb1 PE=2 SV=1;>tr|Q7TSZ6|Q7TSZ6_MOUSE Karyopherin (Importin) beta 1 OS=Mus musculus GN=Kpnb1 PE=2 SV=1;>tr|Q3UHW8|Q3UHW8_MOUSE Putative uncharacterized protein OS=Mus musculus GN	4	1	1	1	0	1	0	1	0	1	0	1	0	1	0	1	1	1	1	97.112	875	875;876;876;876	1	3	0.0036697	6.4069	0	1	0	1	86223	0	47372	0	38851	0	0	0	78915	0	1	0	0	1
tr|B0R1E3|B0R1E3_MOUSE;sp|P70349|HINT1_MOUSE	tr|B0R1E3|B0R1E3_MOUSE;sp|P70349|HINT1_MOUSE	1;1	1;1	1;1	>tr|B0R1E3|B0R1E3_MOUSE Histidine triad nucleotide-binding protein 1 OS=Mus musculus GN=Hint1 PE=1 SV=1;>sp|P70349|HINT1_MOUSE Histidine triad nucleotide-binding protein 1 OS=Mus musculus GN=Hint1 PE=1 SV=3	2	1	1	1	1	1	1	1	1	1	1	1	1	1	1	1	11.8	11.8	11.8	13.438	119	119;126	1	4	0	7.018	11.8	11.8	11.8	11.8	815500	218950	224660	136170	235730	0	0	0	478810	1	1	1	1	4
tr|Q8BTQ1|Q8BTQ1_MOUSE;tr|Q8BW03|Q8BW03_MOUSE;tr|Q8BVF8|Q8BVF8_MOUSE;tr|Q8BM84|Q8BM84_MOUSE;tr|Q3UFF9|Q3UFF9_MOUSE;sp|P70372|ELAV1_MOUSE;tr|Q3TT05|Q3TT05_MOUSE	tr|Q8BTQ1|Q8BTQ1_MOUSE;tr|Q8BW03|Q8BW03_MOUSE;tr|Q8BVF8|Q8BVF8_MOUSE;tr|Q8BM84|Q8BM84_MOUSE;tr|Q3UFF9|Q3UFF9_MOUSE;sp|P70372|ELAV1_MOUSE;tr|Q3TT05|Q3TT05_MOUSE	3;3;3;3;3;3;2	3;3;3;3;3;3;2	3;3;3;3;3;3;2	>tr|Q8BTQ1|Q8BTQ1_MOUSE ELAV-like protein (Fragment) OS=Mus musculus GN=Elavl1 PE=2 SV=1;>tr|Q8BW03|Q8BW03_MOUSE ELAV-like protein OS=Mus musculus GN=Elavl1 PE=2 SV=1;>tr|Q8BVF8|Q8BVF8_MOUSE ELAV-like protein OS=Mus musculus GN=Elavl1 PE=2 SV=1;>tr|Q8BM84|	7	3	3	3	3	2	1	2	3	2	1	2	3	2	1	2	10.2	10.2	10.2	33.757	305	305;326;326;326;326;326;308	1	8	0	22.04	10.2	7.9	3.6	7.9	5799200	1731700	1732700	1591500	743300	2116300	1965000	0	1507800	3	2	1	1	7
tr|Q3UK68|Q3UK68_MOUSE;sp|Q60817|NACA_MOUSE;sp|P70670|NACAM_MOUSE	tr|Q3UK68|Q3UK68_MOUSE;sp|Q60817|NACA_MOUSE;sp|P70670|NACAM_MOUSE	3;3;3	3;3;3	3;3;3	>tr|Q3UK68|Q3UK68_MOUSE Putative uncharacterized protein OS=Mus musculus GN=Naca PE=2 SV=1;>sp|Q60817|NACA_MOUSE Nascent polypeptide-associated complex subunit alpha OS=Mus musculus GN=Naca PE=1 SV=1;>sp|P70670|NACAM_MOUSE Nascent polypeptide-associated co	3	3	3	3	3	3	2	2	3	3	2	2	3	3	2	2	20.2	20.2	20.2	22.58	208	208;215;2187	1	10	0	38.167	20.2	20.2	13.9	13.9	4553600	1215800	2049200	518630	770020	1699900	2179400	1298100	1603000	2	3	2	2	9
tr|Q3UDB1|Q3UDB1_MOUSE;tr|A0A0N4SV00|A0A0N4SV00_MOUSE;tr|Q8C5Q5|Q8C5Q5_MOUSE;tr|Q3UIJ0|Q3UIJ0_MOUSE;tr|Q3TIJ7|Q3TIJ7_MOUSE;tr|Q3THH8|Q3THH8_MOUSE;tr|Q3TET0|Q3TET0_MOUSE;sp|P80313|TCPH_MOUSE;tr|Q3TJN2|Q3TJN2_MOUSE;tr|A0A0N4SV22|A0A0N4SV22_MOUSE	tr|Q3UDB1|Q3UDB1_MOUSE;tr|A0A0N4SV00|A0A0N4SV00_MOUSE;tr|Q8C5Q5|Q8C5Q5_MOUSE;tr|Q3UIJ0|Q3UIJ0_MOUSE;tr|Q3TIJ7|Q3TIJ7_MOUSE;tr|Q3THH8|Q3THH8_MOUSE;tr|Q3TET0|Q3TET0_MOUSE;sp|P80313|TCPH_MOUSE;tr|Q3TJN2|Q3TJN2_MOUSE	7;7;7;7;7;7;7;7;6;1	7;7;7;7;7;7;7;7;6;1	7;7;7;7;7;7;7;7;6;1	>tr|Q3UDB1|Q3UDB1_MOUSE Putative uncharacterized protein (Fragment) OS=Mus musculus GN=Cct7 PE=2 SV=1;>tr|A0A0N4SV00|A0A0N4SV00_MOUSE T-complex protein 1 subunit eta OS=Mus musculus GN=Cct7 PE=1 SV=1;>tr|Q8C5Q5|Q8C5Q5_MOUSE Putative uncharacterized protein	10	7	7	7	6	5	3	0	6	5	3	0	6	5	3	0	13.5	13.5	13.5	52.904	481	481;502;544;544;544;544;544;544;544;83	1	18	0	44.446	11	11.6	6.7	0	3235200	1260600	1720500	254030	0	1355900	1480500	916510	0	6	5	2	0	13
tr|Q9JJD8|Q9JJD8_MOUSE;tr|Q542X7|Q542X7_MOUSE;sp|P80314|TCPB_MOUSE	tr|Q9JJD8|Q9JJD8_MOUSE;tr|Q542X7|Q542X7_MOUSE;sp|P80314|TCPB_MOUSE	3;3;3	3;3;3	3;3;3	>tr|Q9JJD8|Q9JJD8_MOUSE Brain cDNA, clone MNCb-1272, similar to Mus musculus chaperonin subunit 2 (beta) (Cct2), mRNA OS=Mus musculus GN=Cct2 PE=2 SV=1;>tr|Q542X7|Q542X7_MOUSE Chaperonin subunit 2 (Beta), isoform CRA_a OS=Mus musculus GN=Cct2 PE=1 SV=1;>sp	3	3	3	3	2	3	0	0	2	3	0	0	2	3	0	0	7.6	7.6	7.6	52.468	488	488;535;535	1	6	0	23.635	5.5	7.6	0	0	2519800	483730	2036000	0	0	659340	1949500	0	0	2	4	0	0	6
tr|G5E839|G5E839_MOUSE;tr|Q564F4|Q564F4_MOUSE;tr|Q3UJZ8|Q3UJZ8_MOUSE;tr|Q3TII0|Q3TII0_MOUSE;sp|P80315|TCPD_MOUSE	tr|G5E839|G5E839_MOUSE;tr|Q564F4|Q564F4_MOUSE;tr|Q3UJZ8|Q3UJZ8_MOUSE;tr|Q3TII0|Q3TII0_MOUSE;sp|P80315|TCPD_MOUSE	1;1;1;1;1	1;1;1;1;1	1;1;1;1;1	>tr|G5E839|G5E839_MOUSE T-complex protein 1 subunit delta OS=Mus musculus GN=Cct4 PE=1 SV=1;>tr|Q564F4|Q564F4_MOUSE T-complex protein 1 subunit delta OS=Mus musculus GN=Cct4 PE=1 SV=1;>tr|Q3UJZ8|Q3UJZ8_MOUSE T-complex protein 1 subunit delta OS=Mus musculu	5	1	1	1	1	1	1	0	1	1	1	0	1	1	1	0	2.6	2.6	2.6	54.861	509	509;539;539;539;539	1	3	0.0036101	6.2765	2.6	2.6	2.6	0	745660	242370	411060	92233	0	0	0	270280	0	0	1	1	0	2
sp|P80316|TCPE_MOUSE;tr|E0CZA1|E0CZA1_MOUSE	sp|P80316|TCPE_MOUSE;tr|E0CZA1|E0CZA1_MOUSE	3;2	3;2	3;2	>sp|P80316|TCPE_MOUSE T-complex protein 1 subunit epsilon OS=Mus musculus GN=Cct5 PE=1 SV=1;>tr|E0CZA1|E0CZA1_MOUSE T-complex protein 1 subunit epsilon (Fragment) OS=Mus musculus GN=Cct5 PE=1 SV=1	2	3	3	3	2	3	0	0	2	3	0	0	2	3	0	0	6.8	6.8	6.8	59.623	541	541;199	1	6	0	23.762	5	6.8	0	0	1233000	206910	1026100	0	0	0	905500	0	0	2	4	0	0	6
tr|Q52KG9|Q52KG9_MOUSE;tr|Q3TW97|Q3TW97_MOUSE;tr|Q3TIX8|Q3TIX8_MOUSE;tr|Q3TI62|Q3TI62_MOUSE;tr|Q3TI05|Q3TI05_MOUSE;sp|P80317|TCPZ_MOUSE;tr|Q8VEI1|Q8VEI1_MOUSE	tr|Q52KG9|Q52KG9_MOUSE;tr|Q3TW97|Q3TW97_MOUSE;tr|Q3TIX8|Q3TIX8_MOUSE;tr|Q3TI62|Q3TI62_MOUSE;tr|Q3TI05|Q3TI05_MOUSE;sp|P80317|TCPZ_MOUSE;tr|Q8VEI1|Q8VEI1_MOUSE	4;4;4;4;4;4;2	4;4;4;4;4;4;2	4;4;4;4;4;4;2	>tr|Q52KG9|Q52KG9_MOUSE Chaperonin containing Tcp1, subunit 6a (Zeta) OS=Mus musculus GN=Cct6a PE=2 SV=1;>tr|Q3TW97|Q3TW97_MOUSE Putative uncharacterized protein OS=Mus musculus GN=Cct6a PE=2 SV=1;>tr|Q3TIX8|Q3TIX8_MOUSE Putative uncharacterized protein OS	7	4	4	4	3	1	2	0	3	1	2	0	3	1	2	0	8.9	8.9	8.9	58.076	531	531;531;531;531;531;531;389	1	6	0	26.985	7.2	1.7	4.9	0	791940	460000	184940	147000	0	623340	0	0	0	3	1	2	0	6
tr|Q3U0I3|Q3U0I3_MOUSE;tr|Q3UJP4|Q3UJP4_MOUSE;tr|Q3U4U6|Q3U4U6_MOUSE;sp|P80318|TCPG_MOUSE;tr|E9Q133|E9Q133_MOUSE;tr|Q3TBM6|Q3TBM6_MOUSE;tr|F6Q609|F6Q609_MOUSE	tr|Q3U0I3|Q3U0I3_MOUSE;tr|Q3UJP4|Q3UJP4_MOUSE;tr|Q3U4U6|Q3U4U6_MOUSE;sp|P80318|TCPG_MOUSE;tr|E9Q133|E9Q133_MOUSE	5;5;5;5;4;2;2	5;5;5;5;4;2;2	5;5;5;5;4;2;2	>tr|Q3U0I3|Q3U0I3_MOUSE T-complex protein 1 subunit gamma OS=Mus musculus GN=Cct3 PE=1 SV=1;>tr|Q3UJP4|Q3UJP4_MOUSE T-complex protein 1 subunit gamma OS=Mus musculus GN=Cct3 PE=2 SV=1;>tr|Q3U4U6|Q3U4U6_MOUSE T-complex protein 1 subunit gamma OS=Mus musculu	7	5	5	5	3	4	1	0	3	4	1	0	3	4	1	0	9.8	9.8	9.8	58.278	521	521;545;545;545;507;277;306	1	8	0	41.254	6.1	7.9	2.1	0	1365200	391410	880770	92986	0	563090	848080	0	0	3	3	1	0	7
tr|Q5M9P1|Q5M9P1_MOUSE;tr|A0A0A6YW33|A0A0A6YW33_MOUSE;sp|P83882|RL36A_MOUSE	tr|Q5M9P1|Q5M9P1_MOUSE;tr|A0A0A6YW33|A0A0A6YW33_MOUSE;sp|P83882|RL36A_MOUSE	1;1;1	1;1;1	1;1;1	>tr|Q5M9P1|Q5M9P1_MOUSE MCG115063, isoform CRA_a OS=Mus musculus GN=Rpl36a PE=1 SV=1;>tr|A0A0A6YW33|A0A0A6YW33_MOUSE MCG18090 OS=Mus musculus GN=Gm6525 PE=4 SV=1;>sp|P83882|RL36A_MOUSE 60S ribosomal protein L36a OS=Mus musculus GN=Rpl36a PE=1 SV=2	3	1	1	1	1	0	0	0	1	0	0	0	1	0	0	0	9.4	9.4	9.4	12.441	106	106;106;106	1	1	0.003643	6.3186	9.4	0	0	0	318070	318070	0	0	0	431010	0	0	0	1	0	0	0	1
tr|Q4FZH7|Q4FZH7_MOUSE;sp|P84089|ERH_MOUSE	tr|Q4FZH7|Q4FZH7_MOUSE;sp|P84089|ERH_MOUSE	1;1	1;1	1;1	>tr|Q4FZH7|Q4FZH7_MOUSE Enhancer of rudimentary homolog OS=Mus musculus GN=Erh PE=1 SV=1;>sp|P84089|ERH_MOUSE Enhancer of rudimentary homolog OS=Mus musculus GN=Erh PE=1 SV=1	2	1	1	1	1	1	1	1	1	1	1	1	1	1	1	1	10.6	10.6	10.6	12.259	104	104;104	1	4	0	8.7738	10.6	10.6	10.6	10.6	415690	171380	140350	42474	61487	0	0	0	124890	1	1	1	0	3
tr|Q3UCW9|Q3UCW9_MOUSE;tr|Q3TWV4|Q3TWV4_MOUSE;tr|Q5FWI9|Q5FWI9_MOUSE;tr|Q3TH69|Q3TH69_MOUSE;sp|P84091|AP2M1_MOUSE;tr|Q6A0C9|Q6A0C9_MOUSE	tr|Q3UCW9|Q3UCW9_MOUSE;tr|Q3TWV4|Q3TWV4_MOUSE;tr|Q5FWI9|Q5FWI9_MOUSE;tr|Q3TH69|Q3TH69_MOUSE;sp|P84091|AP2M1_MOUSE;tr|Q6A0C9|Q6A0C9_MOUSE	3;3;3;3;3;3	3;3;3;3;3;3	3;3;3;3;3;3	>tr|Q3UCW9|Q3UCW9_MOUSE Putative uncharacterized protein (Fragment) OS=Mus musculus GN=Ap2m1 PE=2 SV=1;>tr|Q3TWV4|Q3TWV4_MOUSE AP-2 complex subunit mu OS=Mus musculus GN=Ap2m1 PE=1 SV=1;>tr|Q5FWI9|Q5FWI9_MOUSE Adaptor protein complex AP-2, mu1 OS=Mus muscu	6	3	3	3	3	1	0	2	3	1	0	2	3	1	0	2	8.4	8.4	8.4	36.685	322	322;433;435;435;435;436	1	6	0	18.85	8.4	3.1	0	5.3	3254600	1762600	124500	0	1367500	2283400	0	0	2882700	3	1	0	2	6
tr|A2A547|A2A547_MOUSE;tr|Q5I0T8|Q5I0T8_MOUSE;sp|P84099|RL19_MOUSE	tr|A2A547|A2A547_MOUSE;tr|Q5I0T8|Q5I0T8_MOUSE;sp|P84099|RL19_MOUSE	1;1;1	1;1;1	1;1;1	>tr|A2A547|A2A547_MOUSE Ribosomal protein L19 OS=Mus musculus GN=Rpl19 PE=1 SV=1;>tr|Q5I0T8|Q5I0T8_MOUSE Ribosomal protein L19 OS=Mus musculus GN=Rpl19 PE=1 SV=1;>sp|P84099|RL19_MOUSE 60S ribosomal protein L19 OS=Mus musculus GN=Rpl19 PE=1 SV=1	3	1	1	1	1	1	0	0	1	1	0	0	1	1	0	0	8.8	8.8	8.8	23.247	194	194;196;196	1	2	0	13.716	8.8	8.8	0	0	206500	102150	104350	0	0	0	104350	0	0	1	1	0	0	2
sp|Q9CQS7|DPA5A_MOUSE;sp|P85965|DPA5B_MOUSE	sp|Q9CQS7|DPA5A_MOUSE;sp|P85965|DPA5B_MOUSE	1;1	1;1	1;1	>sp|Q9CQS7|DPA5A_MOUSE Developmental pluripotency-associated protein 5A OS=Mus musculus GN=Dppa5a PE=1 SV=2;>sp|P85965|DPA5B_MOUSE Developmental pluripotency-associated protein 5B/5C OS=Mus musculus GN=Dppa5b PE=3 SV=1	2	1	1	1	1	1	1	0	1	1	1	0	1	1	1	0	7.6	7.6	7.6	13.81	118	118;119	1	3	0.0051813	5.9938	7.6	7.6	7.6	0	394070	189970	143080	61024	0	0	0	178830	0	1	1	1	0	3
tr|Q6QMT3|Q6QMT3_MOUSE;tr|Q9D1M8|Q9D1M8_MOUSE;tr|Q71V27|Q71V27_MOUSE;sp|P97314|CSRP2_MOUSE	tr|Q6QMT3|Q6QMT3_MOUSE;tr|Q9D1M8|Q9D1M8_MOUSE;tr|Q71V27|Q71V27_MOUSE;sp|P97314|CSRP2_MOUSE	3;3;3;3	3;3;3;3	3;3;3;3	>tr|Q6QMT3|Q6QMT3_MOUSE CSRP2 (Fragment) OS=Mus musculus PE=4 SV=1;>tr|Q9D1M8|Q9D1M8_MOUSE Putative uncharacterized protein OS=Mus musculus GN=Csrp2 PE=2 SV=1;>tr|Q71V27|Q71V27_MOUSE Smooth muscle LIM protein OS=Mus musculus GN=Csrp2 PE=2 SV=1;>sp|P97314|C	4	3	3	3	3	2	1	2	3	2	1	2	3	2	1	2	25.8	25.8	25.8	16.734	155	155;193;193;193	1	9	0	24.534	25.8	19.4	9.7	19.4	2374500	1319700	701110	110280	243420	1364500	794850	0	648710	4	2	1	1	8
sp|P97350|PKP1_MOUSE	sp|P97350|PKP1_MOUSE	1	1	1	>sp|P97350|PKP1_MOUSE Plakophilin-1 OS=Mus musculus GN=Pkp1 PE=1 SV=1	1	1	1	1	0	0	0	1	0	0	0	1	0	0	0	1	2.1	2.1	2.1	80.895	728	728	1	1	0	7.0579	0	0	0	2.1	74602	0	0	0	74602	0	0	0	151530	0	0	0	1	1
tr|Q9D1S3|Q9D1S3_MOUSE;tr|Q564F3|Q564F3_MOUSE;tr|Q3UAC2|Q3UAC2_MOUSE;sp|P97351|RS3A_MOUSE;tr|Q3UJU5|Q3UJU5_MOUSE;tr|Q3U5P8|Q3U5P8_MOUSE	tr|Q9D1S3|Q9D1S3_MOUSE;tr|Q564F3|Q564F3_MOUSE;tr|Q3UAC2|Q3UAC2_MOUSE;sp|P97351|RS3A_MOUSE;tr|Q3UJU5|Q3UJU5_MOUSE;tr|Q3U5P8|Q3U5P8_MOUSE	11;11;11;11;10;10	11;11;11;11;10;10	11;11;11;11;10;10	>tr|Q9D1S3|Q9D1S3_MOUSE 40S ribosomal protein S3a OS=Mus musculus GN=Rps3a1 PE=2 SV=1;>tr|Q564F3|Q564F3_MOUSE 40S ribosomal protein S3a OS=Mus musculus GN=Rps3a1 PE=1 SV=1;>tr|Q3UAC2|Q3UAC2_MOUSE 40S ribosomal protein S3a OS=Mus musculus GN=Rps3a1 PE=2 SV=	6	11	11	11	8	7	6	4	8	7	6	4	8	7	6	4	41.7	41.7	41.7	29.885	264	264;264;264;264;264;264	1	27	0	74.921	32.6	25	21.6	15.5	8290100	2719400	3172900	1519800	878030	2783200	2678100	4732800	2446300	9	7	6	4	26
tr|Q78P92|Q78P92_MOUSE;sp|P97376|FRG1_MOUSE;tr|Q3V3M3|Q3V3M3_MOUSE	tr|Q78P92|Q78P92_MOUSE;sp|P97376|FRG1_MOUSE;tr|Q3V3M3|Q3V3M3_MOUSE	3;3;2	3;3;2	3;3;2	>tr|Q78P92|Q78P92_MOUSE FSHD Region Gene 1 protein OS=Mus musculus GN=Frg1 PE=1 SV=1;>sp|P97376|FRG1_MOUSE Protein FRG1 OS=Mus musculus GN=Frg1 PE=1 SV=2;>tr|Q3V3M3|Q3V3M3_MOUSE Putative uncharacterized protein (Fragment) OS=Mus musculus GN=Frg1 PE=2 SV=1	3	3	3	3	2	2	0	1	2	2	0	1	2	2	0	1	12	12	12	29.127	258	258;258;229	1	5	0	17.685	7	9.3	0	2.7	449720	162890	214550	0	72279	0	214550	0	0	2	2	0	1	5
tr|Q3U541|Q3U541_MOUSE;sp|P97379|G3BP2_MOUSE;tr|Q3U931|Q3U931_MOUSE;tr|Q542W3|Q542W3_MOUSE;tr|Q3U6B1|Q3U6B1_MOUSE;tr|A0A0J9YTQ8|A0A0J9YTQ8_MOUSE;tr|A0A0J9YUY8|A0A0J9YUY8_MOUSE;tr|Q5DU21|Q5DU21_MOUSE	tr|Q3U541|Q3U541_MOUSE;sp|P97379|G3BP2_MOUSE;tr|Q3U931|Q3U931_MOUSE;tr|Q542W3|Q542W3_MOUSE;tr|Q3U6B1|Q3U6B1_MOUSE;tr|A0A0J9YTQ8|A0A0J9YTQ8_MOUSE	8;8;7;7;6;4;3;1	6;6;5;5;6;2;1;1	6;6;5;5;6;2;1;1	>tr|Q3U541|Q3U541_MOUSE RIKEN cDNA E430034L04, isoform CRA_b OS=Mus musculus GN=G3bp2 PE=2 SV=1;>sp|P97379|G3BP2_MOUSE Ras GTPase-activating protein-binding protein 2 OS=Mus musculus GN=G3bp2 PE=1 SV=2;>tr|Q3U931|Q3U931_MOUSE Putative uncharacterized prote	8	8	6	6	6	6	4	5	5	4	3	4	5	4	3	4	16.4	13.7	13.7	54.087	482	482;482;448;449;550;133;117;86	1	22	0	43.042	13.9	13.1	10.6	12.7	12420000	2724300	2927600	2921500	3847100	4642000	6418400	5751600	5815900	7	5	4	3	19
tr|F6RND9|F6RND9_MOUSE;sp|P97434|MPRIP_MOUSE;tr|F6S5I0|F6S5I0_MOUSE;tr|Q5SWZ5|Q5SWZ5_MOUSE;tr|Q8C8T6|Q8C8T6_MOUSE;tr|Q8CHC7|Q8CHC7_MOUSE;tr|F6XZM9|F6XZM9_MOUSE;tr|Q8CBS0|Q8CBS0_MOUSE	tr|F6RND9|F6RND9_MOUSE;sp|P97434|MPRIP_MOUSE;tr|F6S5I0|F6S5I0_MOUSE;tr|Q5SWZ5|Q5SWZ5_MOUSE;tr|Q8C8T6|Q8C8T6_MOUSE	11;11;10;10;6;5;4;3	11;11;10;10;6;5;4;3	11;11;10;10;6;5;4;3	>tr|F6RND9|F6RND9_MOUSE Myosin phosphatase Rho-interacting protein (Fragment) OS=Mus musculus GN=Mprip PE=1 SV=1;>sp|P97434|MPRIP_MOUSE Myosin phosphatase Rho-interacting protein OS=Mus musculus GN=Mprip PE=1 SV=2;>tr|F6S5I0|F6S5I0_MOUSE Myosin phosphatase	8	11	11	11	5	10	2	1	5	10	2	1	5	10	2	1	16.2	16.2	16.2	114.1	1010	1010;1024;848;2269;1008;1755;498;577	1	25	0	108.05	9.8	14.9	4.1	2.7	4635800	1143000	2423000	434050	635740	1346700	1927800	0	0	7	12	3	2	24
tr|A2AEX7|A2AEX7_MOUSE;tr|A2AEY1|A2AEY1_MOUSE;sp|P97447|FHL1_MOUSE;tr|A2AEX8|A2AEX8_MOUSE;tr|A2AEX6|A2AEX6_MOUSE;tr|A2AEY2|A2AEY2_MOUSE	tr|A2AEX7|A2AEX7_MOUSE;tr|A2AEY1|A2AEY1_MOUSE;sp|P97447|FHL1_MOUSE;tr|A2AEX8|A2AEX8_MOUSE;tr|A2AEX6|A2AEX6_MOUSE;tr|A2AEY2|A2AEY2_MOUSE	1;1;1;1;1;1	1;1;1;1;1;1	1;1;1;1;1;1	>tr|A2AEX7|A2AEX7_MOUSE Four and a half LIM domains protein 1 OS=Mus musculus GN=Fhl1 PE=1 SV=1;>tr|A2AEY1|A2AEY1_MOUSE Four and a half LIM domains protein 1 (Fragment) OS=Mus musculus GN=Fhl1 PE=1 SV=8;>sp|P97447|FHL1_MOUSE Four and a half LIM domains pro	6	1	1	1	0	0	1	1	0	0	1	1	0	0	1	1	5.7	5.7	5.7	23.686	210	210;234;280;296;309;323	1	2	0	7.7706	0	0	5.7	5.7	372630	0	0	168470	204160	0	0	0	414690	0	0	0	0	0
tr|Q91V55|Q91V55_MOUSE;sp|P97461|RS5_MOUSE;tr|D3YYM6|D3YYM6_MOUSE;tr|D3Z1S8|D3Z1S8_MOUSE	tr|Q91V55|Q91V55_MOUSE;sp|P97461|RS5_MOUSE;tr|D3YYM6|D3YYM6_MOUSE;tr|D3Z1S8|D3Z1S8_MOUSE	7;7;6;6	7;7;6;6	7;7;6;6	>tr|Q91V55|Q91V55_MOUSE 40S ribosomal protein S5 OS=Mus musculus GN=Rps5 PE=1 SV=1;>sp|P97461|RS5_MOUSE 40S ribosomal protein S5 OS=Mus musculus GN=Rps5 PE=1 SV=3;>tr|D3YYM6|D3YYM6_MOUSE 40S ribosomal protein S5 (Fragment) OS=Mus musculus GN=Rps5 PE=1 SV=1	4	7	7	7	5	6	4	2	5	6	4	2	5	6	4	2	27	27	27	22.876	204	204;204;182;189	1	24	0	91.928	23	22.5	21.6	12.7	37547000	11668000	17115000	4967200	3796600	17275000	12894000	13789000	10422000	8	7	5	3	23
tr|Q6PEU2|Q6PEU2_MOUSE;sp|P97481|EPAS1_MOUSE	tr|Q6PEU2|Q6PEU2_MOUSE;sp|P97481|EPAS1_MOUSE	1;1	1;1	1;1	>tr|Q6PEU2|Q6PEU2_MOUSE Endothelial PAS domain protein 1 OS=Mus musculus GN=Epas1 PE=2 SV=1;>sp|P97481|EPAS1_MOUSE Endothelial PAS domain-containing protein 1 OS=Mus musculus GN=Epas1 PE=1 SV=2	2	1	1	1	0	1	0	0	0	1	0	0	0	1	0	0	1.8	1.8	1.8	96.636	874	874;874	1	1	0.0037523	6.5165	0	1.8	0	0	136120	0	136120	0	0	0	136120	0	0	0	0	0	0	0
sp|P97855|G3BP1_MOUSE;tr|Q3UR88|Q3UR88_MOUSE;tr|Q571F9|Q571F9_MOUSE	sp|P97855|G3BP1_MOUSE;tr|Q3UR88|Q3UR88_MOUSE;tr|Q571F9|Q571F9_MOUSE	9;8;7	9;8;7	7;6;7	>sp|P97855|G3BP1_MOUSE Ras GTPase-activating protein-binding protein 1 OS=Mus musculus GN=G3bp1 PE=1 SV=1;>tr|Q3UR88|Q3UR88_MOUSE Putative uncharacterized protein OS=Mus musculus GN=G3bp1 PE=2 SV=1;>tr|Q571F9|Q571F9_MOUSE MKIAA4115 protein (Fragment) OS=Mu	3	9	9	7	8	8	7	6	8	8	7	6	7	6	6	5	25.6	25.6	22.8	51.828	465	465;386;505	1	45	0	76.85	25.4	23.4	23.2	19.8	30633000	7488100	10641000	5530800	6973600	13262000	12211000	12645000	10704000	15	19	8	11	53
tr|E9QL31|E9QL31_MOUSE;tr|A0A0R4J104|A0A0R4J104_MOUSE;sp|P98078|DAB2_MOUSE;tr|Q3TRI2|Q3TRI2_MOUSE;tr|E9PX84|E9PX84_MOUSE;tr|Q3TRE6|Q3TRE6_MOUSE;tr|Q3TMQ2|Q3TMQ2_MOUSE;tr|F6TQN9|F6TQN9_MOUSE;tr|E0CZ53|E0CZ53_MOUSE;tr|Q9DCE6|Q9DCE6_MOUSE;tr|E0CXT5|E0CXT5_MOUSE;tr|Q3TN55|Q3TN55_MOUSE	tr|E9QL31|E9QL31_MOUSE;tr|A0A0R4J104|A0A0R4J104_MOUSE;sp|P98078|DAB2_MOUSE;tr|Q3TRI2|Q3TRI2_MOUSE;tr|E9PX84|E9PX84_MOUSE;tr|Q3TRE6|Q3TRE6_MOUSE;tr|Q3TMQ2|Q3TMQ2_MOUSE;tr|F6TQN9|F6TQN9_MOUSE	3;3;3;2;2;2;2;2;1;1;1;1	3;3;3;2;2;2;2;2;1;1;1;1	3;3;3;2;2;2;2;2;1;1;1;1	>tr|E9QL31|E9QL31_MOUSE Disabled homolog 2 OS=Mus musculus GN=Dab2 PE=1 SV=1;>tr|A0A0R4J104|A0A0R4J104_MOUSE Disabled homolog 2 OS=Mus musculus GN=Dab2 PE=1 SV=1;>sp|P98078|DAB2_MOUSE Disabled homolog 2 OS=Mus musculus GN=Dab2 PE=1 SV=2;>tr|Q3TRI2|Q3TRI2_M	12	3	3	3	0	1	2	3	0	1	2	3	0	1	2	3	7.2	7.2	7.2	79.992	745	745;766;766;527;527;548;548;634;110;235;236;548	1	6	0	17.018	0	3.1	4.6	7.2	378280	0	87285	98839	192160	0	0	348630	331320	0	1	2	3	6
sp|P99024|TBB5_MOUSE;tr|Q80ZV2|Q80ZV2_MOUSE	sp|P99024|TBB5_MOUSE	11;5	11;5	4;2	>sp|P99024|TBB5_MOUSE Tubulin beta-5 chain OS=Mus musculus GN=Tubb5 PE=1 SV=1	2	11	11	4	11	8	7	6	11	8	7	6	4	2	2	1	36.9	36.9	16	49.67	444	444;186	1	53	0	162.39	36.9	21.2	18.5	14.6	20878000	7089900	9590400	1558300	2639800	6126700	8416900	3669000	4860800	20	15	11	7	53
sp|P99027|RLA2_MOUSE	sp|P99027|RLA2_MOUSE	2	2	2	>sp|P99027|RLA2_MOUSE 60S acidic ribosomal protein P2 OS=Mus musculus GN=Rplp2 PE=1 SV=3	1	2	2	2	1	1	2	1	1	1	2	1	1	1	2	1	43.5	43.5	43.5	11.651	115	115	1	7	0	36.53	28.7	28.7	43.5	28.7	2488900	1173800	306100	337670	671350	1613700	0	0	1340500	2	1	2	2	7
sp|Q01853|TERA_MOUSE;tr|Q8BNF8|Q8BNF8_MOUSE	sp|Q01853|TERA_MOUSE;tr|Q8BNF8|Q8BNF8_MOUSE	2;1	2;1	2;1	>sp|Q01853|TERA_MOUSE Transitional endoplasmic reticulum ATPase OS=Mus musculus GN=Vcp PE=1 SV=4;>tr|Q8BNF8|Q8BNF8_MOUSE Putative uncharacterized protein OS=Mus musculus GN=Vcp PE=2 SV=1	2	2	2	2	2	2	1	1	2	2	1	1	2	2	1	1	3.6	3.6	3.6	89.321	806	806;723	1	6	0	18.672	3.6	3.6	2.1	2.1	564890	192160	240010	65709	67014	258490	241910	0	0	1	2	1	1	5
tr|Q3UZT7|Q3UZT7_MOUSE;sp|Q02248|CTNB1_MOUSE;tr|E9Q6A9|E9Q6A9_MOUSE;tr|F6QZ47|F6QZ47_MOUSE;tr|D3YUH4|D3YUH4_MOUSE;tr|Q80VE7|Q80VE7_MOUSE;tr|F7BAC9|F7BAC9_MOUSE;tr|F7CRC6|F7CRC6_MOUSE	tr|Q3UZT7|Q3UZT7_MOUSE;sp|Q02248|CTNB1_MOUSE;tr|E9Q6A9|E9Q6A9_MOUSE;tr|F6QZ47|F6QZ47_MOUSE	7;7;6;4;2;2;1;1	7;7;6;4;2;2;1;1	7;7;6;4;2;2;1;1	>tr|Q3UZT7|Q3UZT7_MOUSE Putative uncharacterized protein OS=Mus musculus GN=Ctnnb1 PE=2 SV=1;>sp|Q02248|CTNB1_MOUSE Catenin beta-1 OS=Mus musculus GN=Ctnnb1 PE=1 SV=1;>tr|E9Q6A9|E9Q6A9_MOUSE Catenin beta-1 OS=Mus musculus GN=Ctnnb1 PE=1 SV=1;>tr|F6QZ47|F6Q	8	7	7	7	5	5	4	2	5	5	4	2	5	5	4	2	10.2	10.2	10.2	85.496	781	781;781;607;145;174;554;169;174	1	16	0	45.044	7.4	7.2	6.3	2.8	3661100	1030700	1752800	429910	447610	1286300	1482300	1305200	1244900	2	4	2	2	10
tr|D3Z6F5|D3Z6F5_MOUSE;sp|Q03265|ATPA_MOUSE;tr|Q3U452|Q3U452_MOUSE;tr|D6RJ16|D6RJ16_MOUSE	tr|D3Z6F5|D3Z6F5_MOUSE;sp|Q03265|ATPA_MOUSE	11;11;2;1	11;11;2;1	11;11;2;1	>tr|D3Z6F5|D3Z6F5_MOUSE ATP synthase subunit alpha OS=Mus musculus GN=Atp5a1 PE=1 SV=1;>sp|Q03265|ATPA_MOUSE ATP synthase subunit alpha, mitochondrial OS=Mus musculus GN=Atp5a1 PE=1 SV=1	4	11	11	11	6	7	7	4	6	7	7	4	6	7	7	4	25.6	25.6	25.6	54.594	503	503;553;509;89	1	24	0	93.181	18.1	17.7	14.7	8.3	9165700	2510700	4235400	1351000	1068500	3677800	4093400	3164800	2831100	6	7	7	4	24
sp|Q04447|KCRB_MOUSE	sp|Q04447|KCRB_MOUSE	2	2	2	>sp|Q04447|KCRB_MOUSE Creatine kinase B-type OS=Mus musculus GN=Ckb PE=1 SV=1	1	2	2	2	2	0	1	0	2	0	1	0	2	0	1	0	10	10	10	42.713	381	381	1	3	0	17.152	10	0	5.5	0	289450	255180	0	34270	0	345790	0	0	0	2	0	1	0	3
tr|F7CRG8|F7CRG8_MOUSE;tr|F7A3Q3|F7A3Q3_MOUSE;tr|F6UY70|F6UY70_MOUSE;tr|F6ZEX4|F6ZEX4_MOUSE;tr|F7CVZ7|F7CVZ7_MOUSE;tr|E9Q9N6|E9Q9N6_MOUSE;tr|E9PYX3|E9PYX3_MOUSE;tr|A0A0R4J227|A0A0R4J227_MOUSE;tr|A0A0R4J0B1|A0A0R4J0B1_MOUSE;tr|Q3U3A1|Q3U3A1_MOUSE;tr|Q3T9A3|Q3T9A3_MOUSE;tr|F6ZS70|F6ZS70_MOUSE;tr|E9QMP6|E9QMP6_MOUSE;sp|Q05512|MARK2_MOUSE;tr|Q571J8|Q571J8_MOUSE	tr|F7CRG8|F7CRG8_MOUSE;tr|F7A3Q3|F7A3Q3_MOUSE;tr|F6UY70|F6UY70_MOUSE;tr|F6ZEX4|F6ZEX4_MOUSE;tr|F7CVZ7|F7CVZ7_MOUSE;tr|E9Q9N6|E9Q9N6_MOUSE;tr|E9PYX3|E9PYX3_MOUSE;tr|A0A0R4J227|A0A0R4J227_MOUSE;tr|A0A0R4J0B1|A0A0R4J0B1_MOUSE;tr|Q3U3A1|Q3U3A1_MOUSE;tr|Q3T9A3|Q3T9A3_MOUSE;tr|F6ZS70|F6ZS70_MOUSE;tr|E9QMP6|E9QMP6_MOUSE;sp|Q05512|MARK2_MOUSE;tr|Q571J8|Q571J8_MOUSE	2;2;2;2;2;2;2;2;2;2;2;2;2;2;2	2;2;2;2;2;2;2;2;2;2;2;2;2;2;2	2;2;2;2;2;2;2;2;2;2;2;2;2;2;2	>tr|F7CRG8|F7CRG8_MOUSE Serine/threonine-protein kinase MARK2 (Fragment) OS=Mus musculus GN=Mark2 PE=1 SV=1;>tr|F7A3Q3|F7A3Q3_MOUSE Serine/threonine-protein kinase MARK2 (Fragment) OS=Mus musculus GN=Mark2 PE=1 SV=1;>tr|F6UY70|F6UY70_MOUSE Serine/threonine	15	2	2	2	2	0	0	0	2	0	0	0	2	0	0	0	23.6	23.6	23.6	18.501	174	174;204;266;303;307;707;716;722;731;743;743;776;776;776;780	1	2	0	13.239	23.6	0	0	0	344940	344940	0	0	0	467420	0	0	0	2	0	0	0	2
tr|Q5EBI8|Q5EBI8_MOUSE;sp|Q06185|ATP5I_MOUSE;tr|Q8BTB6|Q8BTB6_MOUSE	tr|Q5EBI8|Q5EBI8_MOUSE;sp|Q06185|ATP5I_MOUSE;tr|Q8BTB6|Q8BTB6_MOUSE	2;2;1	2;2;1	2;2;1	>tr|Q5EBI8|Q5EBI8_MOUSE ATP synthase, H+ transporting, mitochondrial F1F0 complex, subunit e OS=Mus musculus GN=Atp5k PE=2 SV=1;>sp|Q06185|ATP5I_MOUSE ATP synthase subunit e, mitochondrial OS=Mus musculus GN=Atp5i PE=1 SV=2;>tr|Q8BTB6|Q8BTB6_MOUSE ATP synt	3	2	2	2	1	2	2	2	1	2	2	2	1	2	2	2	32.4	32.4	32.4	8.2364	71	71;71;38	1	7	0	15.173	15.5	32.4	32.4	32.4	1590700	158120	467200	609290	356070	0	543840	1583500	848550	1	2	2	2	7
tr|Q6GQV8|Q6GQV8_MOUSE;sp|Q2KN98|CYTSA_MOUSE;tr|A0A0R4J0J8|A0A0R4J0J8_MOUSE;tr|Q8C714|Q8C714_MOUSE;tr|Q8C9Q9|Q8C9Q9_MOUSE	tr|Q6GQV8|Q6GQV8_MOUSE;sp|Q2KN98|CYTSA_MOUSE;tr|A0A0R4J0J8|A0A0R4J0J8_MOUSE;tr|Q8C714|Q8C714_MOUSE	4;4;4;2;1	4;4;4;2;1	4;4;4;2;1	>tr|Q6GQV8|Q6GQV8_MOUSE Cytospin A OS=Mus musculus GN=Specc1l PE=2 SV=1;>sp|Q2KN98|CYTSA_MOUSE Cytospin-A OS=Mus musculus GN=Specc1l PE=1 SV=1;>tr|A0A0R4J0J8|A0A0R4J0J8_MOUSE Cytospin-A OS=Mus musculus GN=Specc1l PE=1 SV=1;>tr|Q8C714|Q8C714_MOUSE Putative	5	4	4	4	4	1	1	1	4	1	1	1	4	1	1	1	5.7	5.7	5.7	115.7	1028	1028;1118;1135;524;342	1	10	0	32.788	5.7	1.8	1.8	1.8	1277400	566770	580620	26484	103540	519910	762560	0	276490	4	2	1	1	8
tr|Q6ZWQ9|Q6ZWQ9_MOUSE;sp|Q3THE2|ML12B_MOUSE;tr|Q9CXD2|Q9CXD2_MOUSE;tr|Q9D6E6|Q9D6E6_MOUSE;tr|Q922W7|Q922W7_MOUSE;tr|D3YV37|D3YV37_MOUSE;tr|D3Z249|D3Z249_MOUSE	tr|Q6ZWQ9|Q6ZWQ9_MOUSE;sp|Q3THE2|ML12B_MOUSE;tr|Q9CXD2|Q9CXD2_MOUSE;tr|Q9D6E6|Q9D6E6_MOUSE;tr|Q922W7|Q922W7_MOUSE;tr|D3YV37|D3YV37_MOUSE	6;6;5;5;4;3;2	6;6;5;5;4;3;2	2;2;1;2;2;0;0	>tr|Q6ZWQ9|Q6ZWQ9_MOUSE MCG5400 OS=Mus musculus GN=Myl12a PE=1 SV=1;>sp|Q3THE2|ML12B_MOUSE Myosin regulatory light chain 12B OS=Mus musculus GN=Myl12b PE=1 SV=2;>tr|Q9CXD2|Q9CXD2_MOUSE Putative uncharacterized protein OS=Mus musculus GN=Myl12a PE=2 SV=1;>t	7	6	6	2	5	6	5	5	5	6	5	5	2	2	2	2	40.1	40.1	12.2	19.895	172	172;172;172;172;107;107;58	1	24	0	51.053	29.7	40.1	29.7	29.7	46861000	21052000	14901000	4231000	6677300	19368000	15238000	15252000	17066000	7	9	6	6	28
sp|Q3THK3|T2FA_MOUSE;tr|Q8BVJ2|Q8BVJ2_MOUSE	sp|Q3THK3|T2FA_MOUSE	3;1	3;1	3;1	>sp|Q3THK3|T2FA_MOUSE General transcription factor IIF subunit 1 OS=Mus musculus GN=Gtf2f1 PE=1 SV=2	2	3	3	3	2	2	3	2	2	2	3	2	2	2	3	2	9.3	9.3	9.3	57.241	508	508;239	1	12	0	53.424	7.1	7.1	9.3	7.1	3032100	796280	1153500	490190	592120	1027300	1158000	1238100	1448300	3	3	4	2	12
tr|Q6PE05|Q6PE05_MOUSE;tr|Q3TSS0|Q3TSS0_MOUSE;tr|A0A0U1RNT6|A0A0U1RNT6_MOUSE;tr|Q3UZA2|Q3UZA2_MOUSE;tr|A0A0U1RNK6|A0A0U1RNK6_MOUSE;tr|Q3UAP7|Q3UAP7_MOUSE;tr|Q99J57|Q99J57_MOUSE;tr|Q3TED1|Q3TED1_MOUSE;sp|Q3THS6|METK2_MOUSE	tr|Q6PE05|Q6PE05_MOUSE;tr|Q3TSS0|Q3TSS0_MOUSE;tr|A0A0U1RNT6|A0A0U1RNT6_MOUSE;tr|Q3UZA2|Q3UZA2_MOUSE;tr|A0A0U1RNK6|A0A0U1RNK6_MOUSE;tr|Q3UAP7|Q3UAP7_MOUSE;tr|Q99J57|Q99J57_MOUSE;tr|Q3TED1|Q3TED1_MOUSE;sp|Q3THS6|METK2_MOUSE	1;1;1;1;1;1;1;1;1	1;1;1;1;1;1;1;1;1	1;1;1;1;1;1;1;1;1	>tr|Q6PE05|Q6PE05_MOUSE Mat2a protein OS=Mus musculus GN=Mat2a PE=2 SV=1;>tr|Q3TSS0|Q3TSS0_MOUSE Putative uncharacterized protein OS=Mus musculus GN=Mat2a PE=2 SV=1;>tr|A0A0U1RNT6|A0A0U1RNT6_MOUSE S-adenosylmethionine synthase isoform type-2 OS=Mus musculu	9	1	1	1	1	1	0	0	1	1	0	0	1	1	0	0	4.9	4.9	4.9	33.038	304	304;362;362;365;365;382;395;395;395	1	2	0	6.9703	4.9	4.9	0	0	721450	294340	427110	0	0	0	427110	0	0	1	0	0	0	1
tr|S4R2L9|S4R2L9_MOUSE;tr|S4R2J9|S4R2J9_MOUSE;tr|A0A0A0MQ79|A0A0A0MQ79_MOUSE;sp|Q3TLH4|PRC2C_MOUSE;tr|S4R209|S4R209_MOUSE;tr|S4R294|S4R294_MOUSE	tr|S4R2L9|S4R2L9_MOUSE;tr|S4R2J9|S4R2J9_MOUSE;tr|A0A0A0MQ79|A0A0A0MQ79_MOUSE;sp|Q3TLH4|PRC2C_MOUSE;tr|S4R209|S4R209_MOUSE;tr|S4R294|S4R294_MOUSE	8;8;8;8;7;7	8;8;8;8;7;7	8;8;8;8;7;7	>tr|S4R2L9|S4R2L9_MOUSE Protein PRRC2C (Fragment) OS=Mus musculus GN=Prrc2c PE=1 SV=1;>tr|S4R2J9|S4R2J9_MOUSE Protein PRRC2C OS=Mus musculus GN=Prrc2c PE=1 SV=1;>tr|A0A0A0MQ79|A0A0A0MQ79_MOUSE Protein PRRC2C OS=Mus musculus GN=Prrc2c PE=1 SV=1;>sp|Q3TLH4|P	6	8	8	8	0	5	0	6	0	5	0	6	0	5	0	6	6.8	6.8	6.8	133.55	1276	1276;2765;2844;2846;1515;2724	1	11	0	48.712	0	4.5	0	5.1	2296600	0	1135400	0	1161200	0	1357100	0	2137000	0	5	0	6	11
tr|Q8BU34|Q8BU34_MOUSE;tr|Q8CGG2|Q8CGG2_MOUSE;tr|Q05CG9|Q05CG9_MOUSE;sp|Q3TXS7|PSMD1_MOUSE;tr|Q8CGI9|Q8CGI9_MOUSE;tr|Q5HZG6|Q5HZG6_MOUSE	tr|Q8BU34|Q8BU34_MOUSE;tr|Q8CGG2|Q8CGG2_MOUSE;tr|Q05CG9|Q05CG9_MOUSE;sp|Q3TXS7|PSMD1_MOUSE;tr|Q8CGI9|Q8CGI9_MOUSE;tr|Q5HZG6|Q5HZG6_MOUSE	2;2;2;2;1;1	2;2;2;2;1;1	2;2;2;2;1;1	>tr|Q8BU34|Q8BU34_MOUSE Putative uncharacterized protein (Fragment) OS=Mus musculus GN=Psmd1 PE=2 SV=2;>tr|Q8CGG2|Q8CGG2_MOUSE Psmd1 protein (Fragment) OS=Mus musculus GN=Psmd1 PE=2 SV=1;>tr|Q05CG9|Q05CG9_MOUSE Psmd1 protein (Fragment) OS=Mus musculus GN=P	6	2	2	2	1	1	1	0	1	1	1	0	1	1	1	0	4.4	4.4	4.4	92.468	839	839;844;844;953;824;826	1	3	0	20.964	3.1	1.3	1.3	0	303200	94201	176140	32867	0	127650	0	0	0	1	1	1	0	3
tr|B9EK92|B9EK92_MOUSE;sp|Q3U0S6|RAIN_MOUSE	tr|B9EK92|B9EK92_MOUSE;sp|Q3U0S6|RAIN_MOUSE	1;1	1;1	1;1	>tr|B9EK92|B9EK92_MOUSE Ras interacting protein 1 OS=Mus musculus GN=Rasip1 PE=2 SV=1;>sp|Q3U0S6|RAIN_MOUSE Ras-interacting protein 1 OS=Mus musculus GN=Rasip1 PE=1 SV=3	2	1	1	1	0	1	0	0	0	1	0	0	0	1	0	0	1.4	1.4	1.4	103.56	961	961;961	1	1	0.0036298	6.302	0	1.4	0	0	0	0	0	0	0	0	0	0	0	0	1	0	0	1
sp|Q3U0V1|FUBP2_MOUSE	sp|Q3U0V1|FUBP2_MOUSE	2	2	2	>sp|Q3U0V1|FUBP2_MOUSE Far upstream element-binding protein 2 OS=Mus musculus GN=Khsrp PE=1 SV=2	1	2	2	2	1	1	1	1	1	1	1	1	1	1	1	1	3.2	3.2	3.2	76.775	748	748	1	4	0	13.294	1.7	1.5	1.7	1.7	669910	145130	165340	192280	167150	0	0	0	339530	1	1	1	1	4
sp|Q3U1J4|DDB1_MOUSE;tr|Q91YC8|Q91YC8_MOUSE;tr|Q3ULS8|Q3ULS8_MOUSE	sp|Q3U1J4|DDB1_MOUSE;tr|Q91YC8|Q91YC8_MOUSE	4;3;1	4;3;1	4;3;1	>sp|Q3U1J4|DDB1_MOUSE DNA damage-binding protein 1 OS=Mus musculus GN=Ddb1 PE=1 SV=2;>tr|Q91YC8|Q91YC8_MOUSE Damaged-DNA recognition protein 1 OS=Mus musculus GN=Ddb1 PE=2 SV=1	3	4	4	4	2	3	2	1	2	3	2	1	2	3	2	1	3.3	3.3	3.3	126.85	1140	1140;994;599	1	8	0	24.759	1.7	2.6	1.7	1	2690300	667880	680170	954130	388080	914500	0	2786500	0	2	3	1	1	7
sp|Q3UHJ0|AAK1_MOUSE;tr|A0A0N4SVA1|A0A0N4SVA1_MOUSE	sp|Q3UHJ0|AAK1_MOUSE	7;1	7;1	7;1	>sp|Q3UHJ0|AAK1_MOUSE AP2-associated protein kinase 1 OS=Mus musculus GN=Aak1 PE=1 SV=2	2	7	7	7	5	5	7	6	5	5	7	6	5	5	7	6	15.8	15.8	15.8	103.35	959	959;121	1	27	0	74.657	11.3	11.4	15.8	12.9	4585800	664300	1039700	1189200	1692600	1062700	1310500	2965800	3523800	5	6	9	7	27
sp|Q3UV17|K22O_MOUSE	sp|Q3UV17|K22O_MOUSE	4	2	2	>sp|Q3UV17|K22O_MOUSE Keratin, type II cytoskeletal 2 oral OS=Mus musculus GN=Krt76 PE=1 SV=1	1	4	2	2	1	2	1	3	1	1	1	2	1	1	1	2	3.4	1.9	1.9	62.844	594	594	1	6	0	12.7	1.5	3	1.5	3	52216000	2786400	8269300	7699500	33461000	0	0	22563000	0	1	1	2	2	6
sp|Q587J6|LITD1_MOUSE;tr|A0A088QEQ9|A0A088QEQ9_MOUSE;tr|A0A088QCD9|A0A088QCD9_MUSMC;tr|A0A088QCP3|A0A088QCP3_MOUSE;tr|A0A088QCJ8|A0A088QCJ8_MOUSE;tr|A0A088QTB8|A0A088QTB8_MOUSE;tr|A0A088QCC0|A0A088QCC0_MOUSE;tr|A0A088QCK4|A0A088QCK4_MOUSE;tr|G3UYN0|G3UYN0_MOUSE	sp|Q587J6|LITD1_MOUSE;tr|A0A088QEQ9|A0A088QEQ9_MOUSE;tr|A0A088QCD9|A0A088QCD9_MUSMC;tr|A0A088QCP3|A0A088QCP3_MOUSE;tr|A0A088QCJ8|A0A088QCJ8_MOUSE;tr|A0A088QTB8|A0A088QTB8_MOUSE;tr|A0A088QCC0|A0A088QCC0_MOUSE;tr|A0A088QCK4|A0A088QCK4_MOUSE;tr|G3UYN0|G3UYN0_MOUSE	1;1;1;1;1;1;1;1;1	1;1;1;1;1;1;1;1;1	1;1;1;1;1;1;1;1;1	>sp|Q587J6|LITD1_MOUSE LINE-1 type transposase domain-containing protein 1 OS=Mus musculus GN=L1td1 PE=2 SV=1;>tr|A0A088QEQ9|A0A088QEQ9_MOUSE L1TD1 OS=Mus musculus domesticus GN=L1TD1 PE=4 SV=1;>tr|A0A088QCD9|A0A088QCD9_MUSMC L1TD1 OS=Mus musculus castaneu	9	1	1	1	1	0	0	0	1	0	0	0	1	0	0	0	1.3	1.3	1.3	88.188	782	782;810;818;823;829;839;841;846;848	1	1	0.0036036	6.2641	1.3	0	0	0	143950	143950	0	0	0	195060	0	0	0	1	0	0	0	1
sp|Q5F2E7|NUFP2_MOUSE	sp|Q5F2E7|NUFP2_MOUSE	5	5	5	>sp|Q5F2E7|NUFP2_MOUSE Nuclear fragile X mental retardation-interacting protein 2 OS=Mus musculus GN=Nufip2 PE=1 SV=1	1	5	5	5	2	4	3	2	2	4	3	2	2	4	3	2	10.1	10.1	10.1	75.656	692	692	1	14	0	48.074	3.8	8.5	5.3	3.8	2321300	498210	694820	651380	476860	686980	583710	1497300	934030	2	4	4	3	13
tr|G5E8P4|G5E8P4_MOUSE;tr|G3UWY3|G3UWY3_MOUSE;sp|Q5NBX1|COBL_MOUSE;tr|B2RWU4|B2RWU4_MOUSE;tr|G3UZ73|G3UZ73_MOUSE;tr|F6ZEZ1|F6ZEZ1_MOUSE;tr|G3UWP1|G3UWP1_MOUSE;tr|F6RR81|F6RR81_MOUSE	tr|G5E8P4|G5E8P4_MOUSE;tr|G3UWY3|G3UWY3_MOUSE;sp|Q5NBX1|COBL_MOUSE;tr|B2RWU4|B2RWU4_MOUSE	10;10;10;9;2;1;1;1	10;10;10;9;2;1;1;1	10;10;10;9;2;1;1;1	>tr|G5E8P4|G5E8P4_MOUSE Protein cordon-bleu OS=Mus musculus GN=Cobl PE=1 SV=1;>tr|G3UWY3|G3UWY3_MOUSE Protein cordon-bleu OS=Mus musculus GN=Cobl PE=1 SV=1;>sp|Q5NBX1|COBL_MOUSE Protein cordon-bleu OS=Mus musculus GN=Cobl PE=1 SV=1;>tr|B2RWU4|B2RWU4_MOUSE	8	10	10	10	10	9	3	2	10	9	3	2	10	9	3	2	9.7	9.7	9.7	141.47	1312	1312;1330;1337;1337;410;159;208;216	1	24	0	76.391	9.7	9.6	3.3	3	8232200	2885700	4617200	402910	326380	3498900	4707400	1327300	837670	9	10	3	2	24
sp|Q5SFM8|RBM27_MOUSE;tr|B3KY61|B3KY61_HUMAN;tr|E9PUF4|E9PUF4_MOUSE;tr|E9Q640|E9Q640_MOUSE;tr|E9PYZ7|E9PYZ7_MOUSE;sp|Q6NZN0|RBM26_MOUSE	sp|Q5SFM8|RBM27_MOUSE;tr|B3KY61|B3KY61_HUMAN;tr|E9PUF4|E9PUF4_MOUSE;tr|E9Q640|E9Q640_MOUSE;tr|E9PYZ7|E9PYZ7_MOUSE;sp|Q6NZN0|RBM26_MOUSE	2;1;1;1;1;1	2;1;1;1;1;1	2;1;1;1;1;1	>sp|Q5SFM8|RBM27_MOUSE RNA-binding protein 27 OS=Mus musculus GN=Rbm27 PE=1 SV=3;>tr|B3KY61|B3KY61_HUMAN cDNA FLJ16787 fis, clone PLACE6013222, weakly similar to Mus musculus RNA binding motif protein 26 (Rbm26), mRNA (Fragment) OS=Homo sapiens PE=2 SV=1;>	6	2	2	2	0	1	2	1	0	1	2	1	0	1	2	1	2.1	2.1	2.1	118.55	1060	1060;793;983;1001;1009;1012	1	4	0	12.058	0	1.1	2.1	0.9	244940	0	60462	108300	76174	0	0	317370	0	0	1	2	0	3
sp|Q5SUA5|MYO1G_MOUSE	sp|Q5SUA5|MYO1G_MOUSE	2	2	2	>sp|Q5SUA5|MYO1G_MOUSE Unconventional myosin-Ig OS=Mus musculus GN=Myo1g PE=1 SV=1	1	2	2	2	1	1	1	0	1	1	1	0	1	1	1	0	2	2	2	117.23	1024	1024	1	3	0	12.849	0.9	0.9	1.1	0	230050	110370	119680	0	0	0	119680	0	0	1	1	1	0	3
sp|Q5SV80|MYO19_MOUSE	sp|Q5SV80|MYO19_MOUSE	2	2	2	>sp|Q5SV80|MYO19_MOUSE Unconventional myosin-XIX OS=Mus musculus GN=Myo19 PE=2 SV=1	1	2	2	2	1	2	0	0	1	2	0	0	1	2	0	0	3.6	3.6	3.6	108.07	963	963	1	3	0	16.582	1.6	3.6	0	0	439340	145250	294090	0	0	0	294090	0	0	1	2	0	0	3
sp|Q5SYD0|MYO1D_MOUSE;tr|B2RWZ2|B2RWZ2_MOUSE;tr|Q8K063|Q8K063_MOUSE;tr|Q3UG58|Q3UG58_MOUSE	sp|Q5SYD0|MYO1D_MOUSE;tr|B2RWZ2|B2RWZ2_MOUSE	4;3;1;1	3;2;1;1	3;2;1;1	>sp|Q5SYD0|MYO1D_MOUSE Unconventional myosin-Id OS=Mus musculus GN=Myo1d PE=1 SV=1;>tr|B2RWZ2|B2RWZ2_MOUSE Myo1d protein OS=Mus musculus GN=Myo1d PE=2 SV=1	4	4	3	3	4	4	4	3	3	3	3	2	3	3	3	2	3.8	2.9	2.9	116.08	1006	1006;944;410;456	1	11	0	21.054	3.8	3.8	3.8	2.9	3156700	1186900	1115500	589690	264620	1482400	1027000	1525700	954260	3	3	3	2	11
tr|Q921L6|Q921L6_MOUSE;tr|Q8BNA5|Q8BNA5_MOUSE;sp|Q60598|SRC8_MOUSE	tr|Q921L6|Q921L6_MOUSE;tr|Q8BNA5|Q8BNA5_MOUSE;sp|Q60598|SRC8_MOUSE	4;4;4	4;4;4	4;4;4	>tr|Q921L6|Q921L6_MOUSE Cortactin, isoform CRA_a OS=Mus musculus GN=Cttn PE=1 SV=1;>tr|Q8BNA5|Q8BNA5_MOUSE Putative uncharacterized protein OS=Mus musculus GN=Cttn PE=2 SV=1;>sp|Q60598|SRC8_MOUSE Src substrate cortactin OS=Mus musculus GN=Cttn PE=1 SV=2	3	4	4	4	3	3	1	1	3	3	1	1	3	3	1	1	8.8	8.8	8.8	57.086	509	509;509;546	1	8	0	24.571	5.5	7.3	1.6	1.6	1428400	596300	685350	75396	71334	0	685350	0	0	3	3	1	1	8
tr|Q642K0|Q642K0_MOUSE;sp|Q60605|MYL6_MOUSE;tr|Q3TIG9|Q3TIG9_MOUSE;tr|B0LAC7|B0LAC7_MOUSE	tr|Q642K0|Q642K0_MOUSE;sp|Q60605|MYL6_MOUSE;tr|Q3TIG9|Q3TIG9_MOUSE	8;8;5;1	8;8;5;1	7;7;4;1	>tr|Q642K0|Q642K0_MOUSE MCG140959, isoform CRA_a OS=Mus musculus GN=Myl6 PE=2 SV=1;>sp|Q60605|MYL6_MOUSE Myosin light polypeptide 6 OS=Mus musculus GN=Myl6 PE=1 SV=3;>tr|Q3TIG9|Q3TIG9_MOUSE Putative uncharacterized protein OS=Mus musculus GN=Myl6 PE=2 SV=1	4	8	8	7	8	8	7	6	8	8	7	6	7	7	6	5	45.7	45.7	37.1	16.961	151	151;151;105;27	1	41	0	70.707	45.7	45.7	39.7	38.4	154830000	51835000	54129000	27712000	21155000	69586000	49751000	72111000	50317000	15	13	10	8	46
tr|E9Q5B6|E9Q5B6_MOUSE;tr|F6SHF3|F6SHF3_MOUSE;tr|F6ZV59|F6ZV59_MOUSE;tr|G5E8G0|G5E8G0_MOUSE;tr|G3X9W0|G3X9W0_MOUSE;sp|Q60668|HNRPD_MOUSE	tr|E9Q5B6|E9Q5B6_MOUSE;tr|F6SHF3|F6SHF3_MOUSE;tr|F6ZV59|F6ZV59_MOUSE;tr|G5E8G0|G5E8G0_MOUSE;tr|G3X9W0|G3X9W0_MOUSE;sp|Q60668|HNRPD_MOUSE	1;1;1;1;1;1	1;1;1;1;1;1	1;1;1;1;1;1	>tr|E9Q5B6|E9Q5B6_MOUSE Heterogeneous nuclear ribonucleoprotein D0 (Fragment) OS=Mus musculus GN=Hnrnpd PE=1 SV=1;>tr|F6SHF3|F6SHF3_MOUSE Heterogeneous nuclear ribonucleoprotein D0 (Fragment) OS=Mus musculus GN=Hnrnpd PE=1 SV=1;>tr|F6ZV59|F6ZV59_MOUSE Hete	6	1	1	1	1	1	1	1	1	1	1	1	1	1	1	1	13.1	13.1	13.1	12.139	107	107;150;216;287;336;355	1	4	0	9.3128	13.1	13.1	13.1	13.1	4174100	993050	1296500	646160	1238400	0	0	0	2515400	1	2	1	1	5
sp|Q60692|PSB6_MOUSE	sp|Q60692|PSB6_MOUSE	3	3	3	>sp|Q60692|PSB6_MOUSE Proteasome subunit beta type-6 OS=Mus musculus GN=Psmb6 PE=1 SV=3	1	3	3	3	2	2	2	0	2	2	2	0	2	2	2	0	13	13	13	25.378	238	238	1	6	0	23.786	8.4	8.8	8.8	0	1183900	479270	626120	78515	0	0	626120	0	0	2	2	2	0	6
tr|Q3UFZ6|Q3UFZ6_MOUSE;sp|Q60865|CAPR1_MOUSE;tr|A9CYP7|A9CYP7_MOUSE	tr|Q3UFZ6|Q3UFZ6_MOUSE;sp|Q60865|CAPR1_MOUSE	3;3;1	3;3;1	3;3;1	>tr|Q3UFZ6|Q3UFZ6_MOUSE Putative uncharacterized protein (Fragment) OS=Mus musculus GN=Caprin1 PE=2 SV=1;>sp|Q60865|CAPR1_MOUSE Caprin-1 OS=Mus musculus GN=Caprin1 PE=1 SV=2	3	3	3	3	3	3	0	2	3	3	0	2	3	3	0	2	18.7	18.7	18.7	37.582	337	337;707;70	1	13	0	28.057	18.7	18.7	0	15.4	2928700	652800	2098200	0	177690	683920	1914600	0	461420	5	5	0	3	13
tr|B1AXZ0|B1AXZ0_MOUSE;tr|Q91XI8|Q91XI8_MOUSE;tr|Q80UJ0|Q80UJ0_MOUSE;tr|Q91XI9|Q91XI9_MOUSE;tr|Q3UR02|Q3UR02_MOUSE;tr|Q564D8|Q564D8_MOUSE;sp|Q60899|ELAV2_MOUSE;tr|Q80Y51|Q80Y51_MOUSE;tr|B1AXZ6|B1AXZ6_MOUSE;tr|B1AXZ4|B1AXZ4_MOUSE;tr|B1AXZ5|B1AXZ5_MOUSE	tr|B1AXZ0|B1AXZ0_MOUSE;tr|Q91XI8|Q91XI8_MOUSE;tr|Q80UJ0|Q80UJ0_MOUSE;tr|Q91XI9|Q91XI9_MOUSE;tr|Q3UR02|Q3UR02_MOUSE;tr|Q564D8|Q564D8_MOUSE;sp|Q60899|ELAV2_MOUSE;tr|Q80Y51|Q80Y51_MOUSE;tr|B1AXZ6|B1AXZ6_MOUSE;tr|B1AXZ4|B1AXZ4_MOUSE;tr|B1AXZ5|B1AXZ5_MOUSE	1;1;1;1;1;1;1;1;1;1;1	1;1;1;1;1;1;1;1;1;1;1	1;1;1;1;1;1;1;1;1;1;1	>tr|B1AXZ0|B1AXZ0_MOUSE ELAV-like protein OS=Mus musculus GN=Elavl2 PE=1 SV=1;>tr|Q91XI8|Q91XI8_MOUSE ELAV-like protein OS=Mus musculus GN=Elavl2 PE=2 SV=1;>tr|Q80UJ0|Q80UJ0_MOUSE ELAV-like protein OS=Mus musculus GN=Elavl2 PE=1 SV=2;>tr|Q91XI9|Q91XI9_MOUS	11	1	1	1	0	1	0	1	0	1	0	1	0	1	0	1	3.2	3.2	3.2	38.001	346	346;347;347;348;359;360;360;373;376;388;389	1	2	0	7.079	0	3.2	0	3.2	182660	0	126590	0	56074	0	0	0	113900	0	1	0	1	2
sp|Q60902|EP15R_MOUSE	sp|Q60902|EP15R_MOUSE	2	2	2	>sp|Q60902|EP15R_MOUSE Epidermal growth factor receptor substrate 15-like 1 OS=Mus musculus GN=Eps15l1 PE=1 SV=3	1	2	2	2	0	0	1	1	0	0	1	1	0	0	1	1	2.8	2.8	2.8	99.307	907	907	1	2	0	12.86	0	0	1	1.8	190250	0	0	138190	52056	0	0	0	105740	0	0	1	1	2
sp|Q60972|RBBP4_MOUSE;tr|A2AFI9|A2AFI9_MOUSE;tr|Q3UX53|Q3UX53_MOUSE;tr|A2AFJ1|A2AFJ1_MOUSE;tr|Q8C5H3|Q8C5H3_MOUSE;tr|Q3UJI2|Q3UJI2_MOUSE;sp|Q60973|RBBP7_MOUSE;tr|F6U539|F6U539_MOUSE;tr|F6ZLC6|F6ZLC6_MOUSE	sp|Q60972|RBBP4_MOUSE;tr|A2AFI9|A2AFI9_MOUSE;tr|Q3UX53|Q3UX53_MOUSE;tr|A2AFJ1|A2AFJ1_MOUSE;tr|Q8C5H3|Q8C5H3_MOUSE;tr|Q3UJI2|Q3UJI2_MOUSE;sp|Q60973|RBBP7_MOUSE	3;2;2;2;2;2;2;1;1	3;2;2;2;2;2;2;1;1	3;2;2;2;2;2;2;1;1	>sp|Q60972|RBBP4_MOUSE Histone-binding protein RBBP4 OS=Mus musculus GN=Rbbp4 PE=1 SV=5;>tr|A2AFI9|A2AFI9_MOUSE Histone-binding protein RBBP7 OS=Mus musculus GN=Rbbp7 PE=1 SV=1;>tr|Q3UX53|Q3UX53_MOUSE Putative uncharacterized protein OS=Mus musculus GN=Rbb	9	3	3	3	3	2	1	1	3	2	1	1	3	2	1	1	8.2	8.2	8.2	47.655	425	425;386;391;416;425;425;425;76;235	1	8	0	20.245	8.2	6.4	3.3	3.3	1003900	257850	287190	113900	345000	0	287190	0	0	2	1	1	1	5
sp|Q61001|LAMA5_MOUSE;tr|Q6ZQA1|Q6ZQA1_MOUSE;tr|Q3TZ05|Q3TZ05_MOUSE;tr|Q8R3Y7|Q8R3Y7_MOUSE;tr|Q712T9|Q712T9_MOUSE	sp|Q61001|LAMA5_MOUSE;tr|Q6ZQA1|Q6ZQA1_MOUSE;tr|Q3TZ05|Q3TZ05_MOUSE;tr|Q8R3Y7|Q8R3Y7_MOUSE;tr|Q712T9|Q712T9_MOUSE	6;5;4;4;3	6;5;4;4;3	6;5;4;4;3	>sp|Q61001|LAMA5_MOUSE Laminin subunit alpha-5 OS=Mus musculus GN=Lama5 PE=1 SV=4;>tr|Q6ZQA1|Q6ZQA1_MOUSE MKIAA0533 protein (Fragment) OS=Mus musculus GN=mKIAA0533 PE=4 SV=2;>tr|Q3TZ05|Q3TZ05_MOUSE Putative uncharacterized protein (Fragment) OS=Mus musculu	5	6	6	6	1	2	3	3	1	2	3	3	1	2	3	3	1.8	1.8	1.8	404.05	3718	3718;1702;524;794;211	1	9	0	37.49	0.3	0.7	0.8	0.9	746100	53201	110860	264260	317780	0	0	689090	730790	1	1	3	3	8
tr|Q3UKV4|Q3UKV4_MOUSE;sp|Q61103|REQU_MOUSE;tr|D3Z5N6|D3Z5N6_MOUSE	tr|Q3UKV4|Q3UKV4_MOUSE;sp|Q61103|REQU_MOUSE;tr|D3Z5N6|D3Z5N6_MOUSE	1;1;1	1;1;1	1;1;1	>tr|Q3UKV4|Q3UKV4_MOUSE Putative uncharacterized protein OS=Mus musculus GN=Dpf2 PE=2 SV=1;>sp|Q61103|REQU_MOUSE Zinc finger protein ubi-d4 OS=Mus musculus GN=Dpf2 PE=1 SV=1;>tr|D3Z5N6|D3Z5N6_MOUSE Zinc finger protein ubi-d4 OS=Mus musculus GN=Dpf2 PE=1 SV	3	1	1	1	1	1	0	0	1	1	0	0	1	1	0	0	2.3	2.3	2.3	44.328	391	391;391;405	1	2	0.0037594	6.5213	2.3	2.3	0	0	120810	54747	66064	0	0	0	66064	0	0	1	1	0	0	2
tr|Q5M9N9|Q5M9N9_MOUSE;sp|Q61171|PRDX2_MOUSE	tr|Q5M9N9|Q5M9N9_MOUSE;sp|Q61171|PRDX2_MOUSE	1;1	1;1	1;1	>tr|Q5M9N9|Q5M9N9_MOUSE Prdx2 protein OS=Mus musculus GN=Prdx2 PE=2 SV=1;>sp|Q61171|PRDX2_MOUSE Peroxiredoxin-2 OS=Mus musculus GN=Prdx2 PE=1 SV=3	2	1	1	1	0	0	1	0	0	0	1	0	0	0	1	0	5.6	5.6	5.6	21.79	198	198;198	1	1	0	9.3415	0	0	5.6	0	0	0	0	0	0	0	0	0	0	0	0	1	0	1
tr|Q3USQ6|Q3USQ6_MOUSE;sp|Q61191|HCFC1_MOUSE;tr|B1AUX2|B1AUX2_MOUSE	tr|Q3USQ6|Q3USQ6_MOUSE;sp|Q61191|HCFC1_MOUSE;tr|B1AUX2|B1AUX2_MOUSE	1;1;1	1;1;1	1;1;1	>tr|Q3USQ6|Q3USQ6_MOUSE Putative uncharacterized protein (Fragment) OS=Mus musculus GN=Hcfc1 PE=2 SV=1;>sp|Q61191|HCFC1_MOUSE Host cell factor 1 OS=Mus musculus GN=Hcfc1 PE=1 SV=2;>tr|B1AUX2|B1AUX2_MOUSE Host cell factor 1 OS=Mus musculus GN=Hcfc1 PE=1 SV=	3	1	1	1	0	1	0	0	0	1	0	0	0	1	0	0	8.1	8.1	8.1	23.007	209	209;2045;2090	1	2	0	7.1312	0	8.1	0	0	220050	0	220050	0	0	0	220050	0	0	0	1	0	0	1
tr|Q99L75|Q99L75_MOUSE;sp|Q61316|HSP74_MOUSE;tr|Q3U2G2|Q3U2G2_MOUSE;tr|Q571M2|Q571M2_MOUSE;tr|Q8C6R3|Q8C6R3_MOUSE	tr|Q99L75|Q99L75_MOUSE;sp|Q61316|HSP74_MOUSE;tr|Q3U2G2|Q3U2G2_MOUSE;tr|Q571M2|Q571M2_MOUSE;tr|Q8C6R3|Q8C6R3_MOUSE	4;4;4;4;2	4;4;4;4;2	4;4;4;4;2	>tr|Q99L75|Q99L75_MOUSE Heat shock protein 4 OS=Mus musculus GN=Hspa4 PE=2 SV=1;>sp|Q61316|HSP74_MOUSE Heat shock 70 kDa protein 4 OS=Mus musculus GN=Hspa4 PE=1 SV=1;>tr|Q3U2G2|Q3U2G2_MOUSE Heat shock 70 kDa protein 4 OS=Mus musculus GN=Hspa4 PE=1 SV=1;>tr	5	4	4	4	2	4	1	2	2	4	1	2	2	4	1	2	5.8	5.8	5.8	94.08	841	841;841;842;930;245	1	9	0	29.897	2.6	5.8	1.2	2.7	1608300	348700	866680	135140	257740	564630	774720	0	523390	2	4	1	2	9
sp|Q61425|HCDH_MOUSE	sp|Q61425|HCDH_MOUSE	1	1	1	>sp|Q61425|HCDH_MOUSE Hydroxyacyl-coenzyme A dehydrogenase, mitochondrial OS=Mus musculus GN=Hadh PE=1 SV=2	1	1	1	1	1	0	0	0	1	0	0	0	1	0	0	0	11.8	11.8	11.8	34.463	314	314	1	1	0.0036166	6.2798	11.8	0	0	0	67972	67972	0	0	0	92109	0	0	0	1	0	0	0	1
tr|Q9CRS5|Q9CRS5_MOUSE;tr|Q5SUT0|Q5SUT0_MOUSE;tr|Q3UI30|Q3UI30_MOUSE;sp|Q61545|EWS_MOUSE;tr|Q6NVA3|Q6NVA3_MOUSE;tr|Q5SUS9|Q5SUS9_MOUSE	tr|Q9CRS5|Q9CRS5_MOUSE;tr|Q5SUT0|Q5SUT0_MOUSE;tr|Q3UI30|Q3UI30_MOUSE;sp|Q61545|EWS_MOUSE;tr|Q6NVA3|Q6NVA3_MOUSE;tr|Q5SUS9|Q5SUS9_MOUSE	1;1;1;1;1;1	1;1;1;1;1;1	1;1;1;1;1;1	>tr|Q9CRS5|Q9CRS5_MOUSE Putative uncharacterized protein (Fragment) OS=Mus musculus GN=Ewsr1 PE=2 SV=1;>tr|Q5SUT0|Q5SUT0_MOUSE RNA-binding protein EWS OS=Mus musculus GN=Ewsr1 PE=1 SV=1;>tr|Q3UI30|Q3UI30_MOUSE Putative uncharacterized protein OS=Mus muscul	6	1	1	1	0	0	1	1	0	0	1	1	0	0	1	1	4.2	4.2	4.2	34.616	333	333;618;655;655;656;661	1	2	0.0052448	6.0554	0	0	4.2	4.2	236280	0	0	108910	127370	0	0	0	258720	0	0	1	1	2
sp|Q61553|FSCN1_MOUSE;tr|A0A0G2JDU7|A0A0G2JDU7_MOUSE	sp|Q61553|FSCN1_MOUSE	3;1	3;1	3;1	>sp|Q61553|FSCN1_MOUSE Fascin OS=Mus musculus GN=Fscn1 PE=1 SV=4	2	3	3	3	2	2	0	0	2	2	0	0	2	2	0	0	6.3	6.3	6.3	54.507	493	493;332	1	4	0	20.167	3.9	4.5	0	0	5646900	3228400	2418400	0	0	4374800	0	0	0	2	2	0	0	4
tr|Q9CSD9|Q9CSD9_MOUSE;sp|Q61656|DDX5_MOUSE;tr|Q8BTS0|Q8BTS0_MOUSE;tr|A1L333|A1L333_MOUSE;tr|Q5U222|Q5U222_MOUSE;tr|Q3V0Z8|Q3V0Z8_MOUSE;tr|Q3UXW3|Q3UXW3_MOUSE;tr|S4R1I6|S4R1I6_MOUSE;tr|Q3TU25|Q3TU25_MOUSE;sp|Q501J6|DDX17_MOUSE;tr|Q3U741|Q3U741_MOUSE	tr|Q9CSD9|Q9CSD9_MOUSE;sp|Q61656|DDX5_MOUSE;tr|Q8BTS0|Q8BTS0_MOUSE;tr|A1L333|A1L333_MOUSE;tr|Q5U222|Q5U222_MOUSE;tr|Q3V0Z8|Q3V0Z8_MOUSE;tr|Q3UXW3|Q3UXW3_MOUSE	3;3;3;3;3;3;2;1;1;1;1	3;3;3;3;3;3;2;1;1;1;1	3;3;3;3;3;3;2;1;1;1;1	>tr|Q9CSD9|Q9CSD9_MOUSE Putative uncharacterized protein (Fragment) OS=Mus musculus GN=Ddx5 PE=2 SV=1;>sp|Q61656|DDX5_MOUSE Probable ATP-dependent RNA helicase DDX5 OS=Mus musculus GN=Ddx5 PE=1 SV=2;>tr|Q8BTS0|Q8BTS0_MOUSE DEAD (Asp-Glu-Ala-Asp) box polype	11	3	3	3	1	3	1	1	1	3	1	1	1	3	1	1	11.2	11.2	11.2	34.24	304	304;614;615;615;648;690;615;406;418;650;652	1	6	0	18.23	3.9	11.2	3.9	3.9	1906400	681850	934380	117390	172800	0	934380	0	0	0	3	1	1	5
sp|Q61753|SERA_MOUSE;tr|F6ZSB7|F6ZSB7_MOUSE	sp|Q61753|SERA_MOUSE	5;1	5;1	5;1	>sp|Q61753|SERA_MOUSE D-3-phosphoglycerate dehydrogenase OS=Mus musculus GN=Phgdh PE=1 SV=3	2	5	5	5	3	2	2	2	3	2	2	2	3	2	2	2	10.9	10.9	10.9	56.585	533	533;149	1	9	0	32.931	6.4	5.3	4.9	5.3	1207000	236180	351280	287940	331580	0	0	0	673510	2	0	0	0	2
sp|Q61781|K1C14_MOUSE	sp|Q61781|K1C14_MOUSE	9	1	0	>sp|Q61781|K1C14_MOUSE Keratin, type I cytoskeletal 14 OS=Mus musculus GN=Krt14 PE=1 SV=2	1	9	1	0	4	3	4	8	0	0	1	1	0	0	0	0	20	2.5	0	52.866	484	484	1	2	0	8.4091	7.9	5.2	8.9	18.2	464270	0	0	70480	393790	0	0	0	799870	0	0	1	1	2
tr|Q543N3|Q543N3_MOUSE;sp|Q61792|LASP1_MOUSE;tr|A2A6H1|A2A6H1_MOUSE;tr|A2A6G6|A2A6G6_MOUSE;tr|A2A6G7|A2A6G7_MOUSE;tr|A2A6G8|A2A6G8_MOUSE;tr|A2A6G9|A2A6G9_MOUSE;tr|A2A6H0|A2A6H0_MOUSE;tr|A2A6G5|A2A6G5_MOUSE;tr|E9Q0N6|E9Q0N6_MOUSE	tr|Q543N3|Q543N3_MOUSE;sp|Q61792|LASP1_MOUSE;tr|A2A6H1|A2A6H1_MOUSE;tr|A2A6G6|A2A6G6_MOUSE;tr|A2A6G7|A2A6G7_MOUSE;tr|A2A6G8|A2A6G8_MOUSE;tr|A2A6G9|A2A6G9_MOUSE;tr|A2A6H0|A2A6H0_MOUSE	3;3;2;2;2;2;2;2;1;1	3;3;2;2;2;2;2;2;1;1	3;3;2;2;2;2;2;2;1;1	>tr|Q543N3|Q543N3_MOUSE LIM and SH3 protein 1, isoform CRA_b OS=Mus musculus GN=Lasp1 PE=1 SV=1;>sp|Q61792|LASP1_MOUSE LIM and SH3 domain protein 1 OS=Mus musculus GN=Lasp1 PE=1 SV=1;>tr|A2A6H1|A2A6H1_MOUSE LIM and SH3 domain protein 1 (Fragment) OS=Mus mu	10	3	3	3	1	1	1	1	1	1	1	1	1	1	1	1	15.2	15.2	15.2	29.994	263	263;263;56;89;99;103;129;186;69;70	1	4	0	20.398	4.6	4.9	5.7	4.9	184080	62087	47300	36771	37924	0	0	0	77032	1	1	1	1	4
sp|Q61879|MYH10_MOUSE;tr|Q3UH59|Q3UH59_MOUSE;tr|Q5SV64|Q5SV64_MOUSE;tr|Q80T68|Q80T68_MOUSE;tr|Q4KMN4|Q4KMN4_MOUSE;tr|Q6PB65|Q6PB65_MOUSE;tr|Q8BLI1|Q8BLI1_MOUSE;tr|Q8BLI3|Q8BLI3_MOUSE;tr|Q8BWI3|Q8BWI3_MOUSE;tr|Q8BXF2|Q8BXF2_MOUSE	sp|Q61879|MYH10_MOUSE;tr|Q3UH59|Q3UH59_MOUSE;tr|Q5SV64|Q5SV64_MOUSE;tr|Q80T68|Q80T68_MOUSE;tr|Q4KMN4|Q4KMN4_MOUSE;tr|Q6PB65|Q6PB65_MOUSE	132;132;130;120;80;72;56;48;40;13	132;132;130;120;80;72;56;48;40;13	107;107;105;96;72;66;37;31;24;11	>sp|Q61879|MYH10_MOUSE Myosin-10 OS=Mus musculus GN=Myh10 PE=1 SV=2;>tr|Q3UH59|Q3UH59_MOUSE Myosin-10 OS=Mus musculus GN=Myh10 PE=1 SV=1;>tr|Q5SV64|Q5SV64_MOUSE Myosin-10 OS=Mus musculus GN=Myh10 PE=1 SV=1;>tr|Q80T68|Q80T68_MOUSE MKIAA3005 protein (Fragmen	10	132	132	107	105	112	61	70	105	112	61	70	85	91	50	57	55.9	55.9	46.5	228.99	1976	1976;2013;2007;1833;1158;837;998;885;778;231	1	535	0	323.31	43.9	49.9	28.2	33.1	1346900000	414990000	619000000	122270000	190660000	506580000	609710000	373480000	360280000	169	204	87	104	564
tr|Q5U438|Q5U438_MOUSE;tr|Q5SQB7|Q5SQB7_MOUSE;sp|Q61937|NPM_MOUSE;tr|Q5SQB0|Q5SQB0_MOUSE;tr|Q5SQB5|Q5SQB5_MOUSE;tr|E9Q5T3|E9Q5T3_MOUSE;tr|Q3U536|Q3U536_MOUSE;tr|Q8BSZ3|Q8BSZ3_MOUSE;tr|Q3UDA7|Q3UDA7_MOUSE	tr|Q5U438|Q5U438_MOUSE;tr|Q5SQB7|Q5SQB7_MOUSE;sp|Q61937|NPM_MOUSE;tr|Q5SQB0|Q5SQB0_MOUSE;tr|Q5SQB5|Q5SQB5_MOUSE;tr|E9Q5T3|E9Q5T3_MOUSE;tr|Q3U536|Q3U536_MOUSE	9;9;9;8;8;6;6;4;3	9;9;9;8;8;6;6;4;3	1;1;1;1;0;1;1;0;0	>tr|Q5U438|Q5U438_MOUSE Nucleophosmin 1 OS=Mus musculus GN=Npm1 PE=2 SV=1;>tr|Q5SQB7|Q5SQB7_MOUSE MCG68069 OS=Mus musculus GN=Npm1 PE=1 SV=1;>sp|Q61937|NPM_MOUSE Nucleophosmin OS=Mus musculus GN=Npm1 PE=1 SV=1;>tr|Q5SQB0|Q5SQB0_MOUSE Nucleophosmin OS=Mus m	9	9	9	1	7	5	3	4	7	5	3	4	1	1	0	0	26	26	4.5	32.588	292	292;292;292;264;285;272;292;226;200	1	26	0	80.979	23.3	15.4	13.4	10.6	16462000	6969900	5616200	1998200	1877400	8031800	5663800	5802700	5039700	10	7	5	3	25
tr|Q3TT81|Q3TT81_MOUSE;tr|B2M1R7|B2M1R7_MOUSE;sp|Q61990|PCBP2_MOUSE;tr|Q3TF69|Q3TF69_MOUSE;tr|Q3V486|Q3V486_MOUSE;tr|E9Q7D8|E9Q7D8_MOUSE;tr|Q8CFQ6|Q8CFQ6_MOUSE;sp|P57722|PCBP3_MOUSE	tr|Q3TT81|Q3TT81_MOUSE;tr|B2M1R7|B2M1R7_MOUSE;sp|Q61990|PCBP2_MOUSE;tr|Q3TF69|Q3TF69_MOUSE	3;3;3;2;1;1;1;1	3;3;3;2;1;1;1;1	2;2;2;1;1;0;0;0	>tr|Q3TT81|Q3TT81_MOUSE Putative uncharacterized protein OS=Mus musculus GN=Pcbp2 PE=2 SV=1;>tr|B2M1R7|B2M1R7_MOUSE Poly(RC) binding protein 2 OS=Mus musculus GN=Pcbp2 PE=2 SV=1;>sp|Q61990|PCBP2_MOUSE Poly(rC)-binding protein 2 OS=Mus musculus GN=Pcbp2 PE=	8	3	3	2	3	2	2	1	3	2	2	1	2	1	1	0	13.7	13.7	7.5	33.926	322	322;361;362;278;99;226;249;371	1	16	0	24.742	13.7	10.2	9.6	6.2	3242100	900510	1234300	654530	452840	801650	1068700	1404800	1306600	3	4	3	3	13
sp|Q62189|SNRPA_MOUSE;tr|D3Z0S6|D3Z0S6_MOUSE;tr|Q9CXX7|Q9CXX7_MOUSE;tr|D6RI83|D6RI83_MOUSE;tr|F8VQ88|F8VQ88_MOUSE;tr|Q62378|Q62378_MOUSE;tr|Q62379|Q62379_MOUSE;sp|Q9CQI7|RU2B_MOUSE	sp|Q62189|SNRPA_MOUSE;tr|D3Z0S6|D3Z0S6_MOUSE;tr|Q9CXX7|Q9CXX7_MOUSE	7;6;5;2;2;1;1;1	7;6;5;2;2;1;1;1	7;6;5;2;2;1;1;1	>sp|Q62189|SNRPA_MOUSE U1 small nuclear ribonucleoprotein A OS=Mus musculus GN=Snrpa PE=1 SV=3;>tr|D3Z0S6|D3Z0S6_MOUSE U1 small nuclear ribonucleoprotein A (Fragment) OS=Mus musculus GN=Snrpa PE=1 SV=1;>tr|Q9CXX7|Q9CXX7_MOUSE Putative uncharacterized prote	8	7	7	7	5	5	7	3	5	5	7	3	5	5	7	3	27.5	27.5	27.5	31.835	287	287;247;287;44;278;97;123;225	1	31	0	57.082	22.3	21.3	27.5	10.5	21470000	5919300	6034500	5851800	3664400	6663000	4683700	7573100	4479500	12	9	10	4	35
sp|Q62261|SPTB2_MOUSE;tr|A0A0A0MQG2|A0A0A0MQG2_MOUSE;tr|Q5DTR4|Q5DTR4_MOUSE;tr|Q8BQ35|Q8BQ35_MOUSE;tr|Q3TTX2|Q3TTX2_MOUSE;tr|P70435|P70435_MOUSE;tr|Q8R1C2|Q8R1C2_MOUSE	sp|Q62261|SPTB2_MOUSE;tr|A0A0A0MQG2|A0A0A0MQG2_MOUSE	37;34;18;8;8;3;1	37;34;18;8;8;3;1	29;26;11;8;8;3;1	>sp|Q62261|SPTB2_MOUSE Spectrin beta chain, non-erythrocytic 1 OS=Mus musculus GN=Sptbn1 PE=1 SV=2;>tr|A0A0A0MQG2|A0A0A0MQG2_MOUSE Spectrin beta chain, non-erythrocytic 1 (Fragment) OS=Mus musculus GN=Sptbn1 PE=1 SV=1	7	37	37	29	27	33	8	6	27	33	8	6	23	27	7	6	19.3	19.3	15.4	274.22	2363	2363;2092;1290;497;556;98;132	1	89	0	323.31	13.8	17.6	3.6	3.4	38481000	12950000	21287000	2845400	1399800	17803000	20633000	7353000	3261400	28	42	8	6	84
tr|Q5EBP9|Q5EBP9_MOUSE;sp|Q62318|TIF1B_MOUSE;tr|Q3UDN8|Q3UDN8_MOUSE	tr|Q5EBP9|Q5EBP9_MOUSE;sp|Q62318|TIF1B_MOUSE;tr|Q3UDN8|Q3UDN8_MOUSE	10;10;8	10;10;8	10;10;8	>tr|Q5EBP9|Q5EBP9_MOUSE Tripartite motif-containing 28 OS=Mus musculus GN=Trim28 PE=2 SV=1;>sp|Q62318|TIF1B_MOUSE Transcription intermediary factor 1-beta OS=Mus musculus GN=Trim28 PE=1 SV=3;>tr|Q3UDN8|Q3UDN8_MOUSE Putative uncharacterized protein (Fragmen	3	10	10	10	6	9	3	3	6	9	3	3	6	9	3	3	17.7	17.7	17.7	88.846	834	834;834;631	1	24	0	95.304	9.5	16.9	5.6	5.6	8924500	2062200	5680100	457980	724180	2389300	4704100	1584300	1923600	5	11	3	3	22
tr|A2ALV1|A2ALV1_MOUSE;tr|Q8BXU5|Q8BXU5_MOUSE;sp|Q62420|SH3G2_MOUSE;tr|Q3U3C4|Q3U3C4_MOUSE;tr|Q3TRJ7|Q3TRJ7_MOUSE;tr|Q3TJB4|Q3TJB4_MOUSE;sp|Q62419|SH3G1_MOUSE;tr|A2ALV3|A2ALV3_MOUSE	tr|A2ALV1|A2ALV1_MOUSE;tr|Q8BXU5|Q8BXU5_MOUSE;sp|Q62420|SH3G2_MOUSE;tr|Q3U3C4|Q3U3C4_MOUSE;tr|Q3TRJ7|Q3TRJ7_MOUSE;tr|Q3TJB4|Q3TJB4_MOUSE;sp|Q62419|SH3G1_MOUSE;tr|A2ALV3|A2ALV3_MOUSE	1;1;1;1;1;1;1;1	1;1;1;1;1;1;1;1	1;1;1;1;1;1;1;1	>tr|A2ALV1|A2ALV1_MOUSE Endophilin-A1 OS=Mus musculus GN=Sh3gl2 PE=1 SV=1;>tr|Q8BXU5|Q8BXU5_MOUSE Endophilin-A1 OS=Mus musculus GN=Sh3gl2 PE=1 SV=1;>sp|Q62420|SH3G2_MOUSE Endophilin-A1 OS=Mus musculus GN=Sh3gl2 PE=1 SV=2;>tr|Q3U3C4|Q3U3C4_MOUSE Putative un	8	1	1	1	1	1	1	0	1	1	1	0	1	1	1	0	6.6	6.6	6.6	20.175	182	182;245;352;368;368;368;368;431	1	3	0.0037879	6.564	6.6	6.6	6.6	0	231930	100130	96692	35108	0	0	0	102880	0	1	1	1	0	3
tr|Q5RKP0|Q5RKP0_MOUSE;tr|Q499X4|Q499X4_MOUSE;tr|Q3U331|Q3U331_MOUSE;tr|Q3TXD3|Q3TXD3_MOUSE;sp|Q62465|VAT1_MOUSE	tr|Q5RKP0|Q5RKP0_MOUSE;tr|Q499X4|Q499X4_MOUSE;tr|Q3U331|Q3U331_MOUSE;tr|Q3TXD3|Q3TXD3_MOUSE;sp|Q62465|VAT1_MOUSE	4;4;4;4;4	4;4;4;4;4	4;4;4;4;4	>tr|Q5RKP0|Q5RKP0_MOUSE Vat1 protein (Fragment) OS=Mus musculus GN=Vat1 PE=2 SV=1;>tr|Q499X4|Q499X4_MOUSE Vesicle amine transport protein 1 homolog (T californica) OS=Mus musculus GN=Vat1 PE=1 SV=1;>tr|Q3U331|Q3U331_MOUSE Putative uncharacterized protein O	5	4	4	4	2	4	2	1	2	4	2	1	2	4	2	1	12.5	12.5	12.5	42.521	401	401;406;406;406;406	1	10	0	26.314	6.7	12.5	6.7	2.7	1939800	462640	790430	408750	277960	754500	780120	1033200	0	2	4	2	1	9
tr|Q8CEJ4|Q8CEJ4_MOUSE;sp|Q62468|VILI_MOUSE;tr|F6V2H5|F6V2H5_MOUSE	tr|Q8CEJ4|Q8CEJ4_MOUSE;sp|Q62468|VILI_MOUSE;tr|F6V2H5|F6V2H5_MOUSE	2;2;1	2;2;1	2;2;1	>tr|Q8CEJ4|Q8CEJ4_MOUSE Putative uncharacterized protein OS=Mus musculus GN=Vil1 PE=2 SV=1;>sp|Q62468|VILI_MOUSE Villin-1 OS=Mus musculus GN=Vil1 PE=1 SV=3;>tr|F6V2H5|F6V2H5_MOUSE Villin-1 (Fragment) OS=Mus musculus GN=Vil1 PE=1 SV=1	3	2	2	2	0	0	2	1	0	0	2	1	0	0	2	1	2.9	2.9	2.9	92.833	827	827;827;248	1	3	0	14.189	0	0	2.9	1.3	241230	0	0	192060	49171	0	0	562820	0	0	0	2	1	3
tr|Q7TQE2|Q7TQE2_MOUSE;tr|Q8CBM0|Q8CBM0_MOUSE;tr|Q3TCR9|Q3TCR9_MOUSE;sp|Q62523|ZYX_MOUSE;tr|Q8CD55|Q8CD55_MOUSE;tr|A0A0N4SVD2|A0A0N4SVD2_MOUSE;tr|A0A0N4SUX7|A0A0N4SUX7_MOUSE;tr|A0A0N4SVP4|A0A0N4SVP4_MOUSE	tr|Q7TQE2|Q7TQE2_MOUSE;tr|Q8CBM0|Q8CBM0_MOUSE;tr|Q3TCR9|Q3TCR9_MOUSE;sp|Q62523|ZYX_MOUSE;tr|Q8CD55|Q8CD55_MOUSE	7;7;7;7;5;2;2;2	7;7;7;7;5;2;2;2	7;7;7;7;5;2;2;2	>tr|Q7TQE2|Q7TQE2_MOUSE Zyx protein OS=Mus musculus GN=Zyx PE=1 SV=1;>tr|Q8CBM0|Q8CBM0_MOUSE Putative uncharacterized protein OS=Mus musculus GN=Zyx PE=2 SV=1;>tr|Q3TCR9|Q3TCR9_MOUSE Putative uncharacterized protein OS=Mus musculus GN=Zyx PE=2 SV=1;>sp|Q62	8	7	7	7	5	5	7	6	5	5	7	6	5	5	7	6	20.5	20.5	20.5	57.026	533	533;564;564;564;508;109;137;212	1	26	0	56.36	16.5	15.4	20.5	18.4	17233000	1785500	2108900	7786100	5552200	4065100	3543500	19548000	11087000	5	5	11	11	32
tr|A2AU60|A2AU60_MOUSE;tr|A2AU61|A2AU61_MOUSE;tr|Q3U3F6|Q3U3F6_MOUSE;tr|Q3TGD3|Q3TGD3_MOUSE;tr|A2AU62|A2AU62_MOUSE;sp|Q64012|RALY_MOUSE	tr|A2AU60|A2AU60_MOUSE;tr|A2AU61|A2AU61_MOUSE;tr|Q3U3F6|Q3U3F6_MOUSE;tr|Q3TGD3|Q3TGD3_MOUSE;tr|A2AU62|A2AU62_MOUSE;sp|Q64012|RALY_MOUSE	1;1;1;1;1;1	1;1;1;1;1;1	1;1;1;1;1;1	>tr|A2AU60|A2AU60_MOUSE RNA-binding protein Raly (Fragment) OS=Mus musculus GN=Raly PE=1 SV=1;>tr|A2AU61|A2AU61_MOUSE RNA-binding protein Raly (Fragment) OS=Mus musculus GN=Raly PE=1 SV=1;>tr|Q3U3F6|Q3U3F6_MOUSE HnRNP-associated with lethal yellow, isoform	6	1	1	1	0	1	1	0	0	1	1	0	0	1	1	0	8.5	8.5	8.5	15.57	141	141;211;296;296;298;312	1	2	0	7.042	0	8.5	8.5	0	151580	0	123970	27608	0	0	0	80903	0	0	1	1	0	2
tr|F8WHF9|F8WHF9_MOUSE;tr|Q3TZI3|Q3TZI3_MOUSE;tr|E9Q4Q2|E9Q4Q2_MOUSE;tr|D3YZC9|D3YZC9_MOUSE;tr|D3YZD0|D3YZD0_MOUSE;tr|Q3UK67|Q3UK67_MOUSE;tr|Q3UI45|Q3UI45_MOUSE;sp|Q64213|SF01_MOUSE	tr|F8WHF9|F8WHF9_MOUSE;tr|Q3TZI3|Q3TZI3_MOUSE;tr|E9Q4Q2|E9Q4Q2_MOUSE;tr|D3YZC9|D3YZC9_MOUSE;tr|D3YZD0|D3YZD0_MOUSE;tr|Q3UK67|Q3UK67_MOUSE;tr|Q3UI45|Q3UI45_MOUSE;sp|Q64213|SF01_MOUSE	1;1;1;1;1;1;1;1	1;1;1;1;1;1;1;1	1;1;1;1;1;1;1;1	>tr|F8WHF9|F8WHF9_MOUSE Splicing factor 1 OS=Mus musculus GN=Sf1 PE=1 SV=1;>tr|Q3TZI3|Q3TZI3_MOUSE Putative uncharacterized protein OS=Mus musculus GN=Sf1 PE=2 SV=1;>tr|E9Q4Q2|E9Q4Q2_MOUSE Splicing factor 1 OS=Mus musculus GN=Sf1 PE=1 SV=1;>tr|D3YZC9|D3YZC	8	1	1	1	1	1	1	1	1	1	1	1	1	1	1	1	12.7	12.7	12.7	12.159	110	110;548;548;571;638;639;639;653	1	4	0	11.02	12.7	12.7	12.7	12.7	740500	167620	326430	101350	145100	0	0	0	294740	1	1	1	0	3
tr|Q3UIV4|Q3UIV4_MOUSE;tr|Q3U294|Q3U294_MOUSE;sp|Q64385|I11RA_MOUSE	tr|Q3UIV4|Q3UIV4_MOUSE;tr|Q3U294|Q3U294_MOUSE;sp|Q64385|I11RA_MOUSE	1;1;1	1;1;1	1;1;1	>tr|Q3UIV4|Q3UIV4_MOUSE Putative uncharacterized protein OS=Mus musculus GN=Il11ra1 PE=2 SV=1;>tr|Q3U294|Q3U294_MOUSE Putative uncharacterized protein OS=Mus musculus GN=Il11ra1 PE=2 SV=1;>sp|Q64385|I11RA_MOUSE Interleukin-11 receptor subunit alpha-1 OS=Mu	3	1	1	1	0	0	1	0	0	0	1	0	0	0	1	0	3.9	3.9	3.9	46.566	432	432;432;432	1	1	1	-2	0	0	3.9	0	31746	0	0	31746	0	0	0	93030	0	0	0	0	0	0
tr|Q9JI95|Q9JI95_MOUSE;tr|Q4KL76|Q4KL76_MOUSE;sp|Q64433|CH10_MOUSE	tr|Q9JI95|Q9JI95_MOUSE;tr|Q4KL76|Q4KL76_MOUSE;sp|Q64433|CH10_MOUSE	2;2;2	2;2;2	2;2;2	>tr|Q9JI95|Q9JI95_MOUSE CPN10-like protein OS=Mus musculus GN=Cpn10-rs1 PE=3 SV=1;>tr|Q4KL76|Q4KL76_MOUSE Heat shock protein 1 (Chaperonin 10) OS=Mus musculus GN=Hspe1 PE=1 SV=1;>sp|Q64433|CH10_MOUSE 10 kDa heat shock protein, mitochondrial OS=Mus musculus	3	2	2	2	2	1	1	1	2	1	1	1	2	1	1	1	23.5	23.5	23.5	10.978	102	102;102;102	1	5	0	14.687	23.5	13.7	13.7	13.7	1855300	929400	445100	176860	303930	1259400	0	0	0	2	1	1	1	5
sp|Q68FD5|CLH1_MOUSE;tr|Q5SXR6|Q5SXR6_MOUSE;tr|Q80U89|Q80U89_MOUSE;tr|Q3UPJ3|Q3UPJ3_MOUSE;tr|Q3TYQ2|Q3TYQ2_MOUSE;tr|Q3U0H2|Q3U0H2_MOUSE;tr|Q3TAN1|Q3TAN1_MOUSE;tr|Q8K2I5|Q8K2I5_MOUSE;tr|Q3TJ98|Q3TJ98_MOUSE;tr|F6Z1R4|F6Z1R4_MOUSE	sp|Q68FD5|CLH1_MOUSE;tr|Q5SXR6|Q5SXR6_MOUSE;tr|Q80U89|Q80U89_MOUSE;tr|Q3UPJ3|Q3UPJ3_MOUSE	30;30;29;17;11;11;10;7;5;3	30;30;29;17;11;11;10;7;5;3	30;30;29;17;11;11;10;7;5;3	>sp|Q68FD5|CLH1_MOUSE Clathrin heavy chain 1 OS=Mus musculus GN=Cltc PE=1 SV=3;>tr|Q5SXR6|Q5SXR6_MOUSE Clathrin heavy chain OS=Mus musculus GN=Cltc PE=1 SV=1;>tr|Q80U89|Q80U89_MOUSE MKIAA0034 protein (Fragment) OS=Mus musculus GN=mKIAA0034 PE=4 SV=2;>tr|Q3	10	30	30	30	12	21	19	16	12	21	19	16	12	21	19	16	18.3	18.3	18.3	191.55	1675	1675;1679;1684;983;505;521;388;504;306;216	1	94	0	299.15	7.6	12.6	12.3	10.1	110230000	15909000	37718000	25428000	31174000	34505000	44123000	51925000	56971000	18	30	26	20	94
sp|Q6A0A2|LAR4B_MOUSE	sp|Q6A0A2|LAR4B_MOUSE	1	1	1	>sp|Q6A0A2|LAR4B_MOUSE La-related protein 4B OS=Mus musculus GN=Larp4b PE=1 SV=2	1	1	1	1	0	1	0	0	0	1	0	0	0	1	0	0	2.3	2.3	2.3	81.626	741	741	1	1	0.003876	6.8027	0	2.3	0	0	74114	0	74114	0	0	0	74114	0	0	0	0	0	0	0
sp|Q6IRU2|TPM4_MOUSE	sp|Q6IRU2|TPM4_MOUSE	2	1	1	>sp|Q6IRU2|TPM4_MOUSE Tropomyosin alpha-4 chain OS=Mus musculus GN=Tpm4 PE=1 SV=3	1	2	1	1	2	2	2	2	1	1	1	1	1	1	1	1	8.5	4	4	28.467	248	248	1	4	0.0038685	6.798	8.5	8.5	8.5	8.5	1312800	414240	366900	214520	317190	0	0	0	644280	1	1	1	1	4
sp|Q6NVF9|CPSF6_MOUSE;tr|H3BJ30|H3BJ30_MOUSE;tr|H3BJW3|H3BJW3_MOUSE	sp|Q6NVF9|CPSF6_MOUSE;tr|H3BJ30|H3BJ30_MOUSE;tr|H3BJW3|H3BJW3_MOUSE	1;1;1	1;1;1	1;1;1	>sp|Q6NVF9|CPSF6_MOUSE Cleavage and polyadenylation specificity factor subunit 6 OS=Mus musculus GN=Cpsf6 PE=1 SV=1;>tr|H3BJ30|H3BJ30_MOUSE Cleavage and polyadenylation-specificity factor subunit 6 OS=Mus musculus GN=Cpsf6 PE=1 SV=1;>tr|H3BJW3|H3BJW3_MOUSE	3	1	1	1	0	1	0	0	0	1	0	0	0	1	0	0	2.5	2.5	2.5	59.152	551	551;552;588	1	1	0	7.125	0	2.5	0	0	132670	0	132670	0	0	0	132670	0	0	0	1	0	0	1
tr|Q3V427|Q3V427_MOUSE;tr|Q8R572|Q8R572_MOUSE;sp|Q6PD05|ZN821_MOUSE	tr|Q3V427|Q3V427_MOUSE;tr|Q8R572|Q8R572_MOUSE;sp|Q6PD05|ZN821_MOUSE	1;1;1	1;1;1	1;1;1	>tr|Q3V427|Q3V427_MOUSE Putative uncharacterized protein (Fragment) OS=Mus musculus GN=Zfp821 PE=2 SV=1;>tr|Q8R572|Q8R572_MOUSE Zfp821 protein (Fragment) OS=Mus musculus GN=Zfp821 PE=2 SV=1;>sp|Q6PD05|ZN821_MOUSE Zinc finger protein 821 OS=Mus musculus GN=	3	1	1	1	1	0	0	0	1	0	0	0	1	0	0	0	12.9	12.9	12.9	8.0252	70	70;291;413	1	1	1	-2	12.9	0	0	0	24197	24197	0	0	0	32789	0	0	0	0	0	0	0	0
sp|Q6PDM2|SRSF1_MOUSE;tr|H7BX95|H7BX95_MOUSE;tr|F7AI47|F7AI47_MOUSE	sp|Q6PDM2|SRSF1_MOUSE;tr|H7BX95|H7BX95_MOUSE	4;4;1	4;4;1	4;4;1	>sp|Q6PDM2|SRSF1_MOUSE Serine/arginine-rich splicing factor 1 OS=Mus musculus GN=Srsf1 PE=1 SV=3;>tr|H7BX95|H7BX95_MOUSE Serine/arginine-rich-splicing factor 1 OS=Mus musculus GN=Srsf1 PE=1 SV=1	3	4	4	4	2	4	1	0	2	4	1	0	2	4	1	0	15.7	15.7	15.7	27.744	248	248;253;106	1	7	0	25.266	8.5	15.7	3.2	0	1596100	472480	1084200	39464	0	883160	841280	0	0	2	4	1	0	7
sp|Q6PGB6|NAA50_MOUSE	sp|Q6PGB6|NAA50_MOUSE	2	2	2	>sp|Q6PGB6|NAA50_MOUSE N-alpha-acetyltransferase 50 OS=Mus musculus GN=Naa50 PE=1 SV=1	1	2	2	2	0	0	1	1	0	0	1	1	0	0	1	1	17.2	17.2	17.2	19.414	169	169	1	2	0	11.397	0	0	10.1	7.1	242150	0	0	192210	49943	0	0	563260	0	0	0	1	0	1
sp|Q6PIU9|YJ005_MOUSE	sp|Q6PIU9|YJ005_MOUSE	3	3	3	>sp|Q6PIU9|YJ005_MOUSE Uncharacterized protein FLJ45252 homolog OS=Mus musculus PE=1 SV=2	1	3	3	3	2	3	2	2	2	3	2	2	2	3	2	2	12.7	12.7	12.7	37.704	354	354	1	9	0	26.536	8.2	12.7	8.2	7.9	1930500	269050	516760	660860	483830	456820	519590	1698300	1126000	2	3	2	1	8
tr|K3W4R2|K3W4R2_MOUSE;sp|Q6URW6|MYH14_MOUSE;tr|A0A140LI60|A0A140LI60_MOUSE;tr|Q7TQH2|Q7TQH2_MOUSE;tr|A0A140LHX1|A0A140LHX1_MOUSE	tr|K3W4R2|K3W4R2_MOUSE;sp|Q6URW6|MYH14_MOUSE;tr|A0A140LI60|A0A140LI60_MOUSE	44;44;25;12;4	29;29;16;10;3	29;29;16;10;3	>tr|K3W4R2|K3W4R2_MOUSE Myosin-14 OS=Mus musculus GN=Myh14 PE=1 SV=1;>sp|Q6URW6|MYH14_MOUSE Myosin-14 OS=Mus musculus GN=Myh14 PE=1 SV=1;>tr|A0A140LI60|A0A140LI60_MOUSE Myosin-14 (Fragment) OS=Mus musculus GN=Myh14 PE=1 SV=1	5	44	29	29	28	26	17	24	16	15	12	16	16	15	12	16	21.4	15.6	15.6	228.56	2000	2000;2000;1245;603;120	1	72	0	323.31	14	14.2	8.6	13.2	14443000	3070600	6000100	1958800	3413600	4496200	5567400	5165400	6902200	16	21	13	14	64
sp|Q6ZQ38|CAND1_MOUSE	sp|Q6ZQ38|CAND1_MOUSE	1	1	1	>sp|Q6ZQ38|CAND1_MOUSE Cullin-associated NEDD8-dissociated protein 1 OS=Mus musculus GN=Cand1 PE=1 SV=2	1	1	1	1	0	1	0	0	0	1	0	0	0	1	0	0	1.2	1.2	1.2	136.33	1230	1230	1	1	0.0052174	6.012	0	1.2	0	0	34381	0	34381	0	0	0	34381	0	0	0	1	0	0	1
tr|D6RH49|D6RH49_MOUSE;tr|A0A0G2JDW7|A0A0G2JDW7_MOUSE;tr|A0A0G2JG29|A0A0G2JG29_MOUSE;sp|Q6ZWY3|RS27L_MOUSE;sp|Q6ZWU9|RS27_MOUSE;tr|D3YYB0|D3YYB0_MOUSE	tr|D6RH49|D6RH49_MOUSE;tr|A0A0G2JDW7|A0A0G2JDW7_MOUSE;tr|A0A0G2JG29|A0A0G2JG29_MOUSE;sp|Q6ZWY3|RS27L_MOUSE;sp|Q6ZWU9|RS27_MOUSE;tr|D3YYB0|D3YYB0_MOUSE	1;1;1;1;1;1	1;1;1;1;1;1	1;1;1;1;1;1	>tr|D6RH49|D6RH49_MOUSE 40S ribosomal protein S27 OS=Mus musculus GN=Rps27l PE=1 SV=1;>tr|A0A0G2JDW7|A0A0G2JDW7_MOUSE 40S ribosomal protein S27 (Fragment) OS=Mus musculus GN=Rps27 PE=1 SV=1;>tr|A0A0G2JG29|A0A0G2JG29_MOUSE 40S ribosomal protein S27 OS=Mus m	6	1	1	1	1	1	0	0	1	1	0	0	1	1	0	0	16.9	16.9	16.9	8.6191	77	77;82;83;84;84;105	1	2	0.0038911	6.8534	16.9	16.9	0	0	191690	94258	97434	0	0	0	97434	0	0	1	1	0	0	2
sp|Q6ZWV7|RL35_MOUSE	sp|Q6ZWV7|RL35_MOUSE	2	2	2	>sp|Q6ZWV7|RL35_MOUSE 60S ribosomal protein L35 OS=Mus musculus GN=Rpl35 PE=1 SV=1	1	2	2	2	2	1	1	1	2	1	1	1	2	1	1	1	11.4	11.4	11.4	14.552	123	123	1	5	0	18.133	11.4	8.1	8.1	8.1	1224700	739040	239700	121600	124330	1001500	0	0	0	2	1	1	1	5
tr|Q9CV24|Q9CV24_MOUSE;sp|Q6ZWX6|IF2A_MOUSE	tr|Q9CV24|Q9CV24_MOUSE;sp|Q6ZWX6|IF2A_MOUSE	1;1	1;1	1;1	>tr|Q9CV24|Q9CV24_MOUSE Putative uncharacterized protein (Fragment) OS=Mus musculus GN=Eif2s1 PE=2 SV=1;>sp|Q6ZWX6|IF2A_MOUSE Eukaryotic translation initiation factor 2 subunit 1 OS=Mus musculus GN=Eif2s1 PE=1 SV=3	2	1	1	1	0	1	0	0	0	1	0	0	0	1	0	0	7.9	7.9	7.9	17.139	152	152;315	1	1	0	18.944	0	7.9	0	0	0	0	0	0	0	0	0	0	0	0	1	0	0	1
tr|F8WHT2|F8WHT2_MOUSE;sp|Q76I79|SSH1_MOUSE	tr|F8WHT2|F8WHT2_MOUSE;sp|Q76I79|SSH1_MOUSE	1;1	1;1	1;1	>tr|F8WHT2|F8WHT2_MOUSE Protein phosphatase Slingshot homolog 1 OS=Mus musculus GN=Ssh1 PE=1 SV=1;>sp|Q76I79|SSH1_MOUSE Protein phosphatase Slingshot homolog 1 OS=Mus musculus GN=Ssh1 PE=1 SV=1	2	1	1	1	1	1	1	1	1	1	1	1	1	1	1	1	1.6	1.6	1.6	110.77	999	999;1042	1	4	0	14.232	1.6	1.6	1.6	1.6	380070	122250	159320	48432	50074	0	0	0	101710	1	1	1	1	4
sp|Q7M760|ZRAN1_MOUSE	sp|Q7M760|ZRAN1_MOUSE	1	1	1	>sp|Q7M760|ZRAN1_MOUSE Ubiquitin thioesterase Zranb1 OS=Mus musculus GN=Zranb1 PE=2 SV=1	1	1	1	1	0	1	0	1	0	1	0	1	0	1	0	1	1.7	1.7	1.7	80.933	708	708	1	2	0.0038986	6.8667	0	1.7	0	1.7	408390	0	141410	0	266970	0	0	0	542290	0	1	0	1	2
tr|B2RSN3|B2RSN3_MOUSE;sp|Q9CWF2|TBB2B_MOUSE;sp|Q7TMM9|TBB2A_MOUSE;tr|Q99J49|Q99J49_MOUSE;tr|G3UZR1|G3UZR1_MOUSE;sp|A2AQ07|TBB1_MOUSE;CON__ENSEMBL:ENSBTAP00000025008	tr|B2RSN3|B2RSN3_MOUSE;sp|Q9CWF2|TBB2B_MOUSE;sp|Q7TMM9|TBB2A_MOUSE;tr|Q99J49|Q99J49_MOUSE	8;8;8;6;1;1;1	2;2;2;2;0;0;0	1;1;1;1;0;0;0	>tr|B2RSN3|B2RSN3_MOUSE Tubulin beta chain OS=Mus musculus GN=Tubb2b PE=1 SV=1;>sp|Q9CWF2|TBB2B_MOUSE Tubulin beta-2B chain OS=Mus musculus GN=Tubb2b PE=1 SV=1;>sp|Q7TMM9|TBB2A_MOUSE Tubulin beta-2A chain OS=Mus musculus GN=Tubb2a PE=1 SV=1;>tr|Q99J49|Q99J	7	8	2	1	8	7	4	4	2	2	0	0	1	1	0	0	24.3	6.1	3.4	49.953	445	445;445;445;298;66;451;536	1	4	0	14.958	24.3	18.4	9.2	9.2	429980	167950	262030	0	0	234840	254780	0	0	2	2	0	0	4
sp|Q7TMY8|HUWE1_MOUSE;tr|Q4JG03|Q4JG03_MOUSE;tr|A2AFQ0|A2AFQ0_MOUSE	sp|Q7TMY8|HUWE1_MOUSE;tr|Q4JG03|Q4JG03_MOUSE;tr|A2AFQ0|A2AFQ0_MOUSE	1;1;1	1;1;1	1;1;1	>sp|Q7TMY8|HUWE1_MOUSE E3 ubiquitin-protein ligase HUWE1 OS=Mus musculus GN=Huwe1 PE=1 SV=5;>tr|Q4JG03|Q4JG03_MOUSE Mcl-1 ubiquitin ligase OS=Mus musculus GN=Huwe1 PE=2 SV=1;>tr|A2AFQ0|A2AFQ0_MOUSE E3 ubiquitin-protein ligase HUWE1 OS=Mus musculus GN=Huwe1	3	1	1	1	1	0	0	0	1	0	0	0	1	0	0	0	0.3	0.3	0.3	482.63	4377	4377;4378;4378	1	1	1	-2	0.3	0	0	0	3019700	3019700	0	0	0	4092000	0	0	0	1	0	0	0	1
tr|F7AYW2|F7AYW2_MOUSE;sp|Q7TPM1|PRC2B_MOUSE;tr|F8WHT3|F8WHT3_MOUSE	tr|F7AYW2|F7AYW2_MOUSE;sp|Q7TPM1|PRC2B_MOUSE;tr|F8WHT3|F8WHT3_MOUSE	1;1;1	1;1;1	1;1;1	>tr|F7AYW2|F7AYW2_MOUSE Protein PRRC2B (Fragment) OS=Mus musculus GN=Prrc2b PE=1 SV=1;>sp|Q7TPM1|PRC2B_MOUSE Protein PRRC2B OS=Mus musculus GN=Prrc2b PE=1 SV=1;>tr|F8WHT3|F8WHT3_MOUSE Protein PRRC2B OS=Mus musculus GN=Prrc2b PE=1 SV=1	3	1	1	1	0	0	0	1	0	0	0	1	0	0	0	1	1.7	1.7	1.7	158.69	1472	1472;1486;2230	1	1	0	7.0074	0	0	0	1.7	99446	0	0	0	99446	0	0	0	202000	0	0	0	1	1
sp|Q7TPN3|PIGV_MOUSE	sp|Q7TPN3|PIGV_MOUSE	1	1	1	>sp|Q7TPN3|PIGV_MOUSE GPI mannosyltransferase 2 OS=Mus musculus GN=Pigv PE=2 SV=2	1	1	1	1	0	1	0	0	0	1	0	0	0	1	0	0	2.6	2.6	2.6	55.025	493	493	1	1	1	-2	0	2.6	0	0	210850	0	210850	0	0	0	210850	0	0	0	1	0	0	1
tr|A1BN54|A1BN54_MOUSE;sp|Q7TPR4|ACTN1_MOUSE;tr|Q99LJ3|Q99LJ3_MOUSE	tr|A1BN54|A1BN54_MOUSE;sp|Q7TPR4|ACTN1_MOUSE;tr|Q99LJ3|Q99LJ3_MOUSE	8;8;4	3;3;3	3;3;3	>tr|A1BN54|A1BN54_MOUSE Alpha actinin 1a OS=Mus musculus GN=Actn1 PE=1 SV=1;>sp|Q7TPR4|ACTN1_MOUSE Alpha-actinin-1 OS=Mus musculus GN=Actn1 PE=1 SV=1;>tr|Q99LJ3|Q99LJ3_MOUSE Actn1 protein (Fragment) OS=Mus musculus GN=Actn1 PE=2 SV=1	3	8	3	3	4	7	1	1	1	3	0	0	1	3	0	0	10.9	4.4	4.4	102.72	887	887;892;400	1	4	0	20.021	5.2	9.6	1.4	1.4	866640	328390	538250	0	0	0	538250	0	0	1	3	0	0	4
tr|Q3U2W2|Q3U2W2_MOUSE;sp|Q7TPV4|MBB1A_MOUSE;tr|Q3TLF6|Q3TLF6_MOUSE;tr|A0JLT5|A0JLT5_MOUSE	tr|Q3U2W2|Q3U2W2_MOUSE;sp|Q7TPV4|MBB1A_MOUSE;tr|Q3TLF6|Q3TLF6_MOUSE;tr|A0JLT5|A0JLT5_MOUSE	2;2;1;1	2;2;1;1	2;2;1;1	>tr|Q3U2W2|Q3U2W2_MOUSE MYB binding protein (P160) 1a, isoform CRA_b OS=Mus musculus GN=Mybbp1a PE=1 SV=1;>sp|Q7TPV4|MBB1A_MOUSE Myb-binding protein 1A OS=Mus musculus GN=Mybbp1a PE=1 SV=2;>tr|Q3TLF6|Q3TLF6_MOUSE Putative uncharacterized protein OS=Mus mus	4	2	2	2	2	0	0	0	2	0	0	0	2	0	0	0	1.7	1.7	1.7	152.04	1344	1344;1344;736;1174	1	2	0	14.15	1.7	0	0	0	27160000	27160000	0	0	0	36805000	0	0	0	2	0	0	0	2
tr|A2A6U5|A2A6U5_MOUSE;tr|Q3TDR9|Q3TDR9_MOUSE;tr|A2A6U3|A2A6U3_MOUSE;sp|Q80UG5|SEPT9_MOUSE	tr|A2A6U5|A2A6U5_MOUSE;tr|Q3TDR9|Q3TDR9_MOUSE;tr|A2A6U3|A2A6U3_MOUSE;sp|Q80UG5|SEPT9_MOUSE	1;1;1;1	1;1;1;1	1;1;1;1	>tr|A2A6U5|A2A6U5_MOUSE Septin-9 (Fragment) OS=Mus musculus GN=Sept9 PE=1 SV=1;>tr|Q3TDR9|Q3TDR9_MOUSE Putative uncharacterized protein OS=Mus musculus GN=Sept9 PE=2 SV=1;>tr|A2A6U3|A2A6U3_MOUSE Septin-9 OS=Mus musculus GN=Sept9 PE=1 SV=1;>sp|Q80UG5|SEPT9_	4	1	1	1	0	1	0	0	0	1	0	0	0	1	0	0	4.1	4.1	4.1	27.598	242	242;334;565;583	1	2	0.0052539	6.097	0	4.1	0	0	290620	0	290620	0	0	0	290620	0	0	0	2	0	0	2
tr|Q8R0H0|Q8R0H0_MOUSE;tr|Q3V214|Q3V214_MOUSE;sp|Q80UW8|RPAB1_MOUSE	tr|Q8R0H0|Q8R0H0_MOUSE;tr|Q3V214|Q3V214_MOUSE;sp|Q80UW8|RPAB1_MOUSE	1;1;1	1;1;1	1;1;1	>tr|Q8R0H0|Q8R0H0_MOUSE Polr2e protein OS=Mus musculus GN=Polr2e PE=2 SV=1;>tr|Q3V214|Q3V214_MOUSE MCG13422, isoform CRA_a OS=Mus musculus GN=Polr2e PE=1 SV=1;>sp|Q80UW8|RPAB1_MOUSE DNA-directed RNA polymerases I, II, and III subunit RPABC1 OS=Mus musculus	3	1	1	1	1	1	1	1	1	1	1	1	1	1	1	1	8.6	8.6	8.6	18.996	162	162;210;210	1	8	0	9.349	8.6	8.6	8.6	8.6	1856900	593750	683110	282180	297820	0	0	0	350740	2	2	2	1	7
tr|Q8BJ53|Q8BJ53_MOUSE;tr|Q812D4|Q812D4_MOUSE;tr|A0A0H2UH17|A0A0H2UH17_MOUSE;tr|Q812D5|Q812D5_MOUSE;tr|A0A0G2JDV6|A0A0G2JDV6_MOUSE;sp|Q80X50|UBP2L_MOUSE;tr|Q8BZ69|Q8BZ69_MOUSE;tr|Q80U73|Q80U73_MOUSE;tr|A0A0G2JFN7|A0A0G2JFN7_MOUSE;tr|Q3TSB0|Q3TSB0_MOUSE	tr|Q8BJ53|Q8BJ53_MOUSE;tr|Q812D4|Q812D4_MOUSE;tr|A0A0H2UH17|A0A0H2UH17_MOUSE;tr|Q812D5|Q812D5_MOUSE;tr|A0A0G2JDV6|A0A0G2JDV6_MOUSE;sp|Q80X50|UBP2L_MOUSE	3;3;3;3;3;3;1;1;1;1	3;3;3;3;3;3;1;1;1;1	3;3;3;3;3;3;1;1;1;1	>tr|Q8BJ53|Q8BJ53_MOUSE Putative uncharacterized protein OS=Mus musculus GN=Ubap2l PE=2 SV=1;>tr|Q812D4|Q812D4_MOUSE Lingerer protein-2b OS=Mus musculus GN=Ubap2l PE=2 SV=1;>tr|A0A0H2UH17|A0A0H2UH17_MOUSE Ubiquitin associated protein 2-like, isoform CRA_b	10	3	3	3	1	3	1	1	1	3	1	1	1	3	1	1	6	6	6	103.95	983	983;983;983;1035;1067;1107;389;496;497;508	1	6	0	42.421	1.5	6	1.5	1.5	1148200	0	584930	264660	298590	0	584930	0	0	1	3	1	1	6
sp|Q80X90|FLNB_MOUSE;tr|Q3T9V9|Q3T9V9_MOUSE	sp|Q80X90|FLNB_MOUSE	19;3	17;3	17;3	>sp|Q80X90|FLNB_MOUSE Filamin-B OS=Mus musculus GN=Flnb PE=1 SV=3	2	19	17	17	11	13	2	2	10	12	2	2	10	12	2	2	9.2	8.6	8.6	277.82	2602	2602;354	1	30	0	128.16	5.7	6.8	0.7	1	4132400	1504700	2336300	174390	116940	1172400	2639700	0	410030	12	14	2	2	30
tr|Q8CCJ8|Q8CCJ8_MOUSE;sp|Q80Y19|RHGBA_MOUSE	tr|Q8CCJ8|Q8CCJ8_MOUSE;sp|Q80Y19|RHGBA_MOUSE	2;2	2;2	2;2	>tr|Q8CCJ8|Q8CCJ8_MOUSE Putative uncharacterized protein (Fragment) OS=Mus musculus GN=Arhgap11a PE=2 SV=1;>sp|Q80Y19|RHGBA_MOUSE Rho GTPase-activating protein 11A OS=Mus musculus GN=Arhgap11a PE=1 SV=2	2	2	2	2	0	2	0	0	0	2	0	0	0	2	0	0	4.2	4.2	4.2	71.311	648	648;987	1	2	0	13.7	0	4.2	0	0	279270	0	279270	0	0	0	279270	0	0	0	2	0	0	2
tr|A0A0U1RNQ6|A0A0U1RNQ6_MOUSE;tr|D3YVN7|D3YVN7_MOUSE;sp|Q8BFR5|EFTU_MOUSE	tr|A0A0U1RNQ6|A0A0U1RNQ6_MOUSE;tr|D3YVN7|D3YVN7_MOUSE;sp|Q8BFR5|EFTU_MOUSE	1;1;1	1;1;1	1;1;1	>tr|A0A0U1RNQ6|A0A0U1RNQ6_MOUSE Elongation factor Tu, mitochondrial (Fragment) OS=Mus musculus GN=Tufm PE=1 SV=1;>tr|D3YVN7|D3YVN7_MOUSE Elongation factor Tu OS=Mus musculus GN=Gm9755 PE=3 SV=1;>sp|Q8BFR5|EFTU_MOUSE Elongation factor Tu, mitochondrial OS=M	3	1	1	1	0	1	0	0	0	1	0	0	0	1	0	0	11.9	11.9	11.9	12.929	118	118;452;452	1	1	0.0039062	6.9324	0	11.9	0	0	60437	0	60437	0	0	0	60437	0	0	0	1	0	0	1
sp|Q8BFZ3|ACTBL_MOUSE	sp|Q8BFZ3|ACTBL_MOUSE	9	1	1	>sp|Q8BFZ3|ACTBL_MOUSE Beta-actin-like protein 2 OS=Mus musculus GN=Actbl2 PE=1 SV=1	1	9	1	1	9	8	6	5	1	1	1	1	1	1	1	1	26.3	4.8	4.8	42.004	376	376	1	7	0	7.0394	26.3	18.4	16.8	16.2	105010000	7451400	9259600	719670	87577000	0	8800000	0	178270000	1	4	1	3	9
tr|G3UYI4|G3UYI4_MOUSE;tr|G3UYL3|G3UYL3_MOUSE;tr|Q8BK73|Q8BK73_MOUSE;tr|Q5BKQ9|Q5BKQ9_MOUSE;tr|Q3UWW9|Q3UWW9_MOUSE;tr|Q3THG2|Q3THG2_MOUSE;sp|Q8BG32|PSD11_MOUSE;tr|G3UYL8|G3UYL8_MOUSE;tr|G3UX15|G3UX15_MOUSE;tr|Q7TMI0|Q7TMI0_MOUSE;tr|Q497E8|Q497E8_MOUSE	tr|G3UYI4|G3UYI4_MOUSE;tr|G3UYL3|G3UYL3_MOUSE;tr|Q8BK73|Q8BK73_MOUSE;tr|Q5BKQ9|Q5BKQ9_MOUSE;tr|Q3UWW9|Q3UWW9_MOUSE;tr|Q3THG2|Q3THG2_MOUSE;sp|Q8BG32|PSD11_MOUSE;tr|G3UYL8|G3UYL8_MOUSE;tr|G3UX15|G3UX15_MOUSE;tr|Q7TMI0|Q7TMI0_MOUSE;tr|Q497E8|Q497E8_MOUSE	2;2;2;2;2;2;2;1;1;1;1	2;2;2;2;2;2;2;1;1;1;1	2;2;2;2;2;2;2;1;1;1;1	>tr|G3UYI4|G3UYI4_MOUSE 26S proteasome non-ATPase regulatory subunit 11 OS=Mus musculus GN=Psmd11 PE=1 SV=1;>tr|G3UYL3|G3UYL3_MOUSE 26S proteasome non-ATPase regulatory subunit 11 OS=Mus musculus GN=Psmd11 PE=1 SV=1;>tr|Q8BK73|Q8BK73_MOUSE Putative unchara	11	2	2	2	1	2	1	1	1	2	1	1	1	2	1	1	19.5	19.5	19.5	12.248	113	113;116;422;422;422;422;422;100;100;416;422	1	5	0	13.016	8.8	19.5	8.8	8.8	1040100	186410	554030	141950	157730	0	554030	0	0	1	1	1	0	3
tr|Q3UDD3|Q3UDD3_MOUSE;tr|Q3U8V1|Q3U8V1_MOUSE;sp|Q8BG81|PDIP3_MOUSE;tr|Q3TJ78|Q3TJ78_MOUSE;tr|Q571G8|Q571G8_MOUSE;tr|F6VR84|F6VR84_MOUSE;tr|Q8C713|Q8C713_MOUSE	tr|Q3UDD3|Q3UDD3_MOUSE;tr|Q3U8V1|Q3U8V1_MOUSE;sp|Q8BG81|PDIP3_MOUSE;tr|Q3TJ78|Q3TJ78_MOUSE;tr|Q571G8|Q571G8_MOUSE;tr|F6VR84|F6VR84_MOUSE;tr|Q8C713|Q8C713_MOUSE	7;7;7;6;6;5;4	7;7;7;6;6;5;4	7;7;7;6;6;5;4	>tr|Q3UDD3|Q3UDD3_MOUSE Polymerase delta-interacting protein 3 OS=Mus musculus GN=Poldip3 PE=1 SV=1;>tr|Q3U8V1|Q3U8V1_MOUSE Putative uncharacterized protein OS=Mus musculus GN=Poldip3 PE=2 SV=1;>sp|Q8BG81|PDIP3_MOUSE Polymerase delta-interacting protein 3	7	7	7	7	5	7	4	2	5	7	4	2	5	7	4	2	23.8	23.8	23.8	42.935	391	391;420;420;429;453;202;181	1	23	0	51.474	21	23.8	15.9	8.7	5326100	1538500	2715700	681510	390420	1678200	1882700	1782700	2247000	6	8	4	1	19
sp|Q8BH44|COR2B_MOUSE;tr|G3UWZ2|G3UWZ2_MOUSE	sp|Q8BH44|COR2B_MOUSE;tr|G3UWZ2|G3UWZ2_MOUSE	3;2	3;2	3;2	>sp|Q8BH44|COR2B_MOUSE Coronin-2B OS=Mus musculus GN=Coro2b PE=1 SV=2;>tr|G3UWZ2|G3UWZ2_MOUSE Coronin-2B (Fragment) OS=Mus musculus GN=Coro2b PE=1 SV=1	2	3	3	3	1	3	0	1	1	3	0	1	1	3	0	1	5.4	5.4	5.4	54.936	480	480;181	1	5	0	16.89	1.5	5.4	0	1.5	1001700	340100	541760	0	119880	0	541760	0	0	1	3	0	1	5
tr|Q8BL02|Q8BL02_MOUSE;tr|Q6P1B6|Q6P1B6_MOUSE;tr|Q6NZN9|Q6NZN9_MOUSE;sp|Q8BH69|SPS1_MOUSE	tr|Q8BL02|Q8BL02_MOUSE;tr|Q6P1B6|Q6P1B6_MOUSE;tr|Q6NZN9|Q6NZN9_MOUSE;sp|Q8BH69|SPS1_MOUSE	1;1;1;1	1;1;1;1	1;1;1;1	>tr|Q8BL02|Q8BL02_MOUSE Putative uncharacterized protein (Fragment) OS=Mus musculus GN=Sephs1 PE=2 SV=1;>tr|Q6P1B6|Q6P1B6_MOUSE Selenophosphate synthetase 1 OS=Mus musculus GN=Sephs1 PE=2 SV=1;>tr|Q6NZN9|Q6NZN9_MOUSE Selenophosphate synthetase 1 OS=Mus mus	4	1	1	1	1	0	1	0	1	0	1	0	1	0	1	0	10.8	10.8	10.8	21.185	195	195;392;392;392	1	3	0	7.8173	10.8	0	10.8	0	207370	58954	0	148410	0	0	0	434920	0	1	0	2	0	3
tr|A2AEJ8|A2AEJ8_MOUSE;tr|A2AEK1|A2AEK1_MOUSE;sp|Q8BIQ5|CSTF2_MOUSE;tr|B3V099|B3V099_MOUSE;tr|B3V097|B3V097_MOUSE	tr|A2AEJ8|A2AEJ8_MOUSE;tr|A2AEK1|A2AEK1_MOUSE;sp|Q8BIQ5|CSTF2_MOUSE;tr|B3V099|B3V099_MOUSE;tr|B3V097|B3V097_MOUSE	1;1;1;1;1	1;1;1;1;1	1;1;1;1;1	>tr|A2AEJ8|A2AEJ8_MOUSE Cleavage stimulation factor subunit 2 (Fragment) OS=Mus musculus GN=Cstf2 PE=1 SV=1;>tr|A2AEK1|A2AEK1_MOUSE AlphaCstF-64 variant 4 OS=Mus musculus GN=Cstf2 PE=1 SV=1;>sp|Q8BIQ5|CSTF2_MOUSE Cleavage stimulation factor subunit 2 OS=Mu	5	1	1	1	0	1	0	0	0	1	0	0	0	1	0	0	15.2	15.2	15.2	20.12	184	184;554;580;604;630	1	1	0	6.9421	0	15.2	0	0	87376	0	87376	0	0	0	87376	0	0	0	1	0	0	1
sp|Q8BJL1|FBX30_MOUSE	sp|Q8BJL1|FBX30_MOUSE	2	2	2	>sp|Q8BJL1|FBX30_MOUSE F-box only protein 30 OS=Mus musculus GN=Fbxo30 PE=1 SV=2	1	2	2	2	1	0	0	1	1	0	0	1	1	0	0	1	2.3	2.3	2.3	82.687	746	746	1	2	0	11.382	1.2	0	0	1.1	814400	256530	0	0	557870	0	0	0	1133200	1	0	0	1	2
sp|Q8BJW6|EIF2A_MOUSE;tr|D3YZZ6|D3YZZ6_MOUSE;tr|D6RFN2|D6RFN2_MOUSE;tr|D6RGA6|D6RGA6_MOUSE	sp|Q8BJW6|EIF2A_MOUSE	5;2;1;1	5;2;1;1	5;2;1;1	>sp|Q8BJW6|EIF2A_MOUSE Eukaryotic translation initiation factor 2A OS=Mus musculus GN=Eif2a PE=1 SV=2	4	5	5	5	3	5	2	1	3	5	2	1	3	5	2	1	11.5	11.5	11.5	64.403	581	581;251;59;60	1	11	0	33.124	6.5	11.5	4.1	2.4	1879600	570610	791180	289250	228560	723400	596800	1091800	0	3	5	1	1	10
sp|Q8BJY1|PSMD5_MOUSE	sp|Q8BJY1|PSMD5_MOUSE	1	1	1	>sp|Q8BJY1|PSMD5_MOUSE 26S proteasome non-ATPase regulatory subunit 5 OS=Mus musculus GN=Psmd5 PE=1 SV=4	1	1	1	1	0	1	0	0	0	1	0	0	0	1	0	0	1.8	1.8	1.8	55.971	504	504	1	1	0.0053667	6.2109	0	1.8	0	0	117990	0	117990	0	0	0	117990	0	0	0	1	0	0	1
sp|Q8BK67|RCC2_MOUSE;tr|A2AWQ2|A2AWQ2_MOUSE	sp|Q8BK67|RCC2_MOUSE;tr|A2AWQ2|A2AWQ2_MOUSE	2;1	2;1	2;1	>sp|Q8BK67|RCC2_MOUSE Protein RCC2 OS=Mus musculus GN=Rcc2 PE=1 SV=1;>tr|A2AWQ2|A2AWQ2_MOUSE Protein RCC2 (Fragment) OS=Mus musculus GN=Rcc2 PE=1 SV=1	2	2	2	2	2	1	0	0	2	1	0	0	2	1	0	0	5.8	5.8	5.8	55.983	520	520;170	1	3	0	11.892	5.8	3.3	0	0	660030	367820	292210	0	0	498430	0	0	0	2	0	0	0	2
sp|Q8BP67|RL24_MOUSE;tr|Q3UW40|Q3UW40_MOUSE;tr|Q8BT08|Q8BT08_MOUSE;tr|Q9CS31|Q9CS31_MOUSE;tr|F6RSK3|F6RSK3_MOUSE	sp|Q8BP67|RL24_MOUSE;tr|Q3UW40|Q3UW40_MOUSE;tr|Q8BT08|Q8BT08_MOUSE;tr|Q9CS31|Q9CS31_MOUSE;tr|F6RSK3|F6RSK3_MOUSE	2;2;1;1;1	2;2;1;1;1	2;2;1;1;1	>sp|Q8BP67|RL24_MOUSE 60S ribosomal protein L24 OS=Mus musculus GN=Rpl24 PE=1 SV=2;>tr|Q3UW40|Q3UW40_MOUSE Putative uncharacterized protein OS=Mus musculus GN=Rpl24 PE=2 SV=1;>tr|Q8BT08|Q8BT08_MOUSE Putative uncharacterized protein (Fragment) OS=Mus muscul	5	2	2	2	2	2	1	1	2	2	1	1	2	2	1	1	13.4	13.4	13.4	17.779	157	157;160;64;67;157	1	6	0	14.591	13.4	13.4	8.3	8.3	2414500	890000	870650	266720	387170	1274300	802430	0	0	3	2	1	1	7
tr|B7ZND7|B7ZND7_MOUSE;tr|B2RWV7|B2RWV7_MOUSE;sp|Q8BQ30|PPR18_MOUSE;tr|Q3U3A9|Q3U3A9_MOUSE;tr|A0A087WRI9|A0A087WRI9_MOUSE	tr|B7ZND7|B7ZND7_MOUSE;tr|B2RWV7|B2RWV7_MOUSE;sp|Q8BQ30|PPR18_MOUSE;tr|Q3U3A9|Q3U3A9_MOUSE	4;4;4;2;1	4;4;4;2;1	4;4;4;2;1	>tr|B7ZND7|B7ZND7_MOUSE 2310014H01Rik protein OS=Mus musculus GN=Ppp1r18 PE=2 SV=1;>tr|B2RWV7|B2RWV7_MOUSE 2310014H01Rik protein OS=Mus musculus GN=Ppp1r18 PE=2 SV=1;>sp|Q8BQ30|PPR18_MOUSE Phostensin OS=Mus musculus GN=Ppp1r18 PE=1 SV=1;>tr|Q3U3A9|Q3U3A9_M	5	4	4	4	3	3	0	0	3	3	0	0	3	3	0	0	13.5	13.5	13.5	65.61	594	594;594;594;205;166	1	6	0	23.188	7.2	10.9	0	0	1738200	768010	970160	0	0	964340	1046500	0	0	2	2	0	0	4
sp|Q8BTI8|SRRM2_MOUSE	sp|Q8BTI8|SRRM2_MOUSE	8	8	8	>sp|Q8BTI8|SRRM2_MOUSE Serine/arginine repetitive matrix protein 2 OS=Mus musculus GN=Srrm2 PE=1 SV=3	1	8	8	8	4	3	5	3	4	3	5	3	4	3	5	3	4.6	4.6	4.6	294.84	2703	2703	1	17	0	51.745	2	2	2.6	1.6	1937800	522150	270200	833480	311950	992810	779140	1648300	0	4	3	5	4	16
sp|Q8BTU1|CFA20_MOUSE	sp|Q8BTU1|CFA20_MOUSE	2	2	2	>sp|Q8BTU1|CFA20_MOUSE Cilia- and flagella-associated protein 20 OS=Mus musculus GN=Cfap20 PE=1 SV=1	1	2	2	2	1	1	0	0	1	1	0	0	1	1	0	0	10.4	10.4	10.4	22.748	193	193	1	2	0	12.067	4.1	6.2	0	0	241610	175440	66178	0	0	0	66178	0	0	1	1	0	0	2
tr|F6YZL6|F6YZL6_MOUSE;tr|F6Y466|F6Y466_MOUSE;tr|F6TPH7|F6TPH7_MOUSE;tr|E9Q892|E9Q892_MOUSE;tr|B7ZWM8|B7ZWM8_MOUSE;tr|B2RXP1|B2RXP1_MOUSE;sp|Q8BVU0|LRCH3_MOUSE;tr|E9QAU9|E9QAU9_MOUSE	tr|F6YZL6|F6YZL6_MOUSE;tr|F6Y466|F6Y466_MOUSE;tr|F6TPH7|F6TPH7_MOUSE;tr|E9Q892|E9Q892_MOUSE;tr|B7ZWM8|B7ZWM8_MOUSE;tr|B2RXP1|B2RXP1_MOUSE;sp|Q8BVU0|LRCH3_MOUSE;tr|E9QAU9|E9QAU9_MOUSE	1;1;1;1;1;1;1;1	1;1;1;1;1;1;1;1	1;1;1;1;1;1;1;1	>tr|F6YZL6|F6YZL6_MOUSE Leucine-rich repeat and calponin homology domain-containing protein 3 (Fragment) OS=Mus musculus GN=Lrch3 PE=1 SV=1;>tr|F6Y466|F6Y466_MOUSE Leucine-rich repeat and calponin homology domain-containing protein 3 (Fragment) OS=Mus musc	8	1	1	1	0	0	1	0	0	0	1	0	0	0	1	0	8	8	8	28.313	249	249;253;265;624;692;742;778;796	1	1	0.0035842	6.2363	0	0	8	0	51488	0	0	51488	0	0	0	150880	0	0	0	1	0	1
tr|Q3TF02|Q3TF02_MOUSE;tr|Q3TDF8|Q3TDF8_MOUSE;sp|Q8BWY3|ERF1_MOUSE	tr|Q3TF02|Q3TF02_MOUSE;tr|Q3TDF8|Q3TDF8_MOUSE;sp|Q8BWY3|ERF1_MOUSE	1;1;1	1;1;1	1;1;1	>tr|Q3TF02|Q3TF02_MOUSE Putative uncharacterized protein OS=Mus musculus GN=Etf1 PE=2 SV=1;>tr|Q3TDF8|Q3TDF8_MOUSE Putative uncharacterized protein OS=Mus musculus GN=Etf1 PE=2 SV=1;>sp|Q8BWY3|ERF1_MOUSE Eukaryotic peptide chain release factor subunit 1 OS	3	1	1	1	0	1	0	0	0	1	0	0	0	1	0	0	3.4	3.4	3.4	49.029	437	437;437;437	1	1	0.0053476	6.1992	0	3.4	0	0	109050	0	109050	0	0	0	109050	0	0	0	1	0	0	1
sp|Q8BXJ2|TREF1_MOUSE	sp|Q8BXJ2|TREF1_MOUSE	1	1	1	>sp|Q8BXJ2|TREF1_MOUSE Transcriptional-regulating factor 1 OS=Mus musculus GN=Trerf1 PE=1 SV=1	1	1	1	1	1	0	0	0	1	0	0	0	1	0	0	0	0.7	0.7	0.7	132.4	1205	1205	1	1	0.0036364	6.3108	0.7	0	0	0	0	0	0	0	0	0	0	0	0	1	0	0	0	1
tr|B2RWW1|B2RWW1_MOUSE;sp|Q8C052|MAP1S_MOUSE	tr|B2RWW1|B2RWW1_MOUSE;sp|Q8C052|MAP1S_MOUSE	1;1	1;1	1;1	>tr|B2RWW1|B2RWW1_MOUSE Microtubule-associated protein 1S OS=Mus musculus GN=Map1s PE=2 SV=1;>sp|Q8C052|MAP1S_MOUSE Microtubule-associated protein 1S OS=Mus musculus GN=Map1s PE=1 SV=2	2	1	1	1	1	1	1	0	1	1	1	0	1	1	1	0	1.1	1.1	1.1	103.02	973	973;973	1	3	0	7.249	1.1	1.1	1.1	0	237490	92265	119120	26106	0	0	0	76502	0	1	1	1	0	3
tr|A0A0J9YTY0|A0A0J9YTY0_MOUSE;sp|Q8C1B7|SEP11_MOUSE;tr|A0A0J9YUL3|A0A0J9YUL3_MOUSE	tr|A0A0J9YTY0|A0A0J9YTY0_MOUSE;sp|Q8C1B7|SEP11_MOUSE;tr|A0A0J9YUL3|A0A0J9YUL3_MOUSE	2;2;2	2;2;2	2;2;2	>tr|A0A0J9YTY0|A0A0J9YTY0_MOUSE Septin-11 OS=Mus musculus GN=Sept11 PE=1 SV=1;>sp|Q8C1B7|SEP11_MOUSE Septin-11 OS=Mus musculus GN=Sept11 PE=1 SV=4;>tr|A0A0J9YUL3|A0A0J9YUL3_MOUSE Septin 11, isoform CRA_b OS=Mus musculus GN=Sept11 PE=1 SV=1	3	2	2	2	1	2	1	1	1	2	1	1	1	2	1	1	7.8	7.8	7.8	48.978	425	425;431;432	1	5	0	12.884	3.1	7.8	3.1	3.1	1461400	235820	802940	204120	218510	0	802940	0	0	1	2	1	1	5
sp|Q8C2Q3|RBM14_MOUSE;tr|Q3U6A2|Q3U6A2_MOUSE;tr|E9QL13|E9QL13_MOUSE;tr|Q62019|Q62019_MOUSE	sp|Q8C2Q3|RBM14_MOUSE;tr|Q3U6A2|Q3U6A2_MOUSE;tr|E9QL13|E9QL13_MOUSE	17;15;11;7	17;15;11;7	17;15;11;7	>sp|Q8C2Q3|RBM14_MOUSE RNA-binding protein 14 OS=Mus musculus GN=Rbm14 PE=1 SV=1;>tr|Q3U6A2|Q3U6A2_MOUSE Putative uncharacterized protein OS=Mus musculus GN=Rbm14 PE=2 SV=1;>tr|E9QL13|E9QL13_MOUSE MCG8382, isoform CRA_c OS=Mus musculus GN=Rbm14 PE=1 SV=2	4	17	17	17	11	13	10	8	11	13	10	8	11	13	10	8	30.9	30.9	30.9	69.448	669	669;636;614;573	1	46	0	127.78	18.5	26	19.7	19.6	29208000	8073000	10958000	6218400	3958800	9933000	10754000	15625000	11089000	13	14	9	9	45
sp|Q8C419|GP158_MOUSE	sp|Q8C419|GP158_MOUSE	1	1	1	>sp|Q8C419|GP158_MOUSE Probable G-protein coupled receptor 158 OS=Mus musculus GN=Gpr158 PE=1 SV=2	1	1	1	1	1	0	1	0	1	0	1	0	1	0	1	0	1.4	1.4	1.4	134.42	1200	1200	1	2	0.0053571	6.2054	1.4	0	1.4	0	882340	581340	0	301000	0	0	0	882050	0	1	0	1	0	2
tr|Q5CZY5|Q5CZY5_MOUSE;tr|E9Q027|E9Q027_MOUSE;tr|Q3TIJ0|Q3TIJ0_MOUSE;sp|Q8C5L3|CNOT2_MOUSE	tr|Q5CZY5|Q5CZY5_MOUSE;tr|E9Q027|E9Q027_MOUSE;tr|Q3TIJ0|Q3TIJ0_MOUSE;sp|Q8C5L3|CNOT2_MOUSE	1;1;1;1	1;1;1;1	1;1;1;1	>tr|Q5CZY5|Q5CZY5_MOUSE Cnot2 protein OS=Mus musculus GN=Cnot2 PE=2 SV=1;>tr|E9Q027|E9Q027_MOUSE CCR4-NOT transcription complex subunit 2 OS=Mus musculus GN=Cnot2 PE=1 SV=1;>tr|Q3TIJ0|Q3TIJ0_MOUSE Putative uncharacterized protein OS=Mus musculus GN=Cnot2 P	4	1	1	1	0	1	0	0	0	1	0	0	0	1	0	0	3.2	3.2	3.2	54.962	499	499;499;540;540	1	1	0	7.4653	0	3.2	0	0	69433	0	69433	0	0	0	69433	0	0	0	1	0	0	1
sp|Q8C6B9|AROS_MOUSE	sp|Q8C6B9|AROS_MOUSE	1	1	1	>sp|Q8C6B9|AROS_MOUSE Active regulator of SIRT1 OS=Mus musculus GN=Rps19bp1 PE=1 SV=1	1	1	1	1	0	1	1	1	0	1	1	1	0	1	1	1	12.6	12.6	12.6	15.977	143	143	1	4	0	8.6948	0	12.6	12.6	12.6	256000	0	199740	18460	37798	0	199740	0	0	0	2	1	1	4
tr|A0A1B0GX08|A0A1B0GX08_MOUSE;tr|Q3TZK4|Q3TZK4_MOUSE;tr|E9QAY6|E9QAY6_MOUSE;tr|A0A0U1RP81|A0A0U1RP81_MOUSE;tr|Q3TQL4|Q3TQL4_MOUSE;tr|Q3TEY5|Q3TEY5_MOUSE;tr|E9Q800|E9Q800_MOUSE;tr|Q3U7N2|Q3U7N2_MOUSE;tr|Q3TVZ5|Q3TVZ5_MOUSE;sp|Q8CAQ8|MIC60_MOUSE	tr|A0A1B0GX08|A0A1B0GX08_MOUSE;tr|Q3TZK4|Q3TZK4_MOUSE;tr|E9QAY6|E9QAY6_MOUSE;tr|A0A0U1RP81|A0A0U1RP81_MOUSE;tr|Q3TQL4|Q3TQL4_MOUSE;tr|Q3TEY5|Q3TEY5_MOUSE;tr|E9Q800|E9Q800_MOUSE;tr|Q3U7N2|Q3U7N2_MOUSE;tr|Q3TVZ5|Q3TVZ5_MOUSE;sp|Q8CAQ8|MIC60_MOUSE	1;1;1;1;1;1;1;1;1;1	1;1;1;1;1;1;1;1;1;1	1;1;1;1;1;1;1;1;1;1	>tr|A0A1B0GX08|A0A1B0GX08_MOUSE MICOS complex subunit Mic60 (Fragment) OS=Mus musculus GN=Immt PE=1 SV=1;>tr|Q3TZK4|Q3TZK4_MOUSE Putative uncharacterized protein (Fragment) OS=Mus musculus GN=Immt PE=1 SV=1;>tr|E9QAY6|E9QAY6_MOUSE MICOS complex subunit MIC	10	1	1	1	0	1	0	0	0	1	0	0	0	1	0	0	7.6	7.6	7.6	27.59	264	264;265;470;488;679;679;679;741;741;757	1	2	0	9.2077	0	7.6	0	0	179110	0	179110	0	0	0	179110	0	0	0	2	0	0	2
tr|G3UX74|G3UX74_MOUSE;sp|Q8CCS6|PABP2_MOUSE;tr|G3UY42|G3UY42_MOUSE	tr|G3UX74|G3UX74_MOUSE;sp|Q8CCS6|PABP2_MOUSE;tr|G3UY42|G3UY42_MOUSE	2;2;2	2;2;2	2;2;2	>tr|G3UX74|G3UX74_MOUSE Polyadenylate-binding protein 2 OS=Mus musculus GN=Pabpn1 PE=1 SV=1;>sp|Q8CCS6|PABP2_MOUSE Polyadenylate-binding protein 2 OS=Mus musculus GN=Pabpn1 PE=1 SV=3;>tr|G3UY42|G3UY42_MOUSE Polyadenylate-binding protein 2 OS=Mus musculus G	3	2	2	2	0	1	2	1	0	1	2	1	0	1	2	1	30.1	30.1	30.1	6.5159	73	73;302;319	1	4	0	13.872	0	21.9	30.1	21.9	1158800	0	482920	354160	321720	0	0	1037800	0	0	1	1	0	2
tr|B9EIU1|B9EIU1_MOUSE;sp|Q8CGC7|SYEP_MOUSE	tr|B9EIU1|B9EIU1_MOUSE;sp|Q8CGC7|SYEP_MOUSE	1;1	1;1	1;1	>tr|B9EIU1|B9EIU1_MOUSE Glutamyl-prolyl-tRNA synthetase OS=Mus musculus GN=Eprs PE=2 SV=1;>sp|Q8CGC7|SYEP_MOUSE Bifunctional glutamate/proline--tRNA ligase OS=Mus musculus GN=Eprs PE=1 SV=4	2	1	1	1	1	1	0	0	1	1	0	0	1	1	0	0	1.4	1.4	1.4	169.96	1512	1512;1512	1	2	0.003663	6.3968	1.4	1.4	0	0	212870	113710	99163	0	0	0	99163	0	0	1	1	0	0	2
tr|Q5NCM6|Q5NCM6_MOUSE;tr|Q5NCM7|Q5NCM7_MOUSE;sp|Q8CHU3|EPN2_MOUSE;tr|Q5NCM5|Q5NCM5_MOUSE;tr|J3QNT7|J3QNT7_MOUSE;tr|Q69ZS5|Q69ZS5_MOUSE	tr|Q5NCM6|Q5NCM6_MOUSE;tr|Q5NCM7|Q5NCM7_MOUSE;sp|Q8CHU3|EPN2_MOUSE;tr|Q5NCM5|Q5NCM5_MOUSE;tr|J3QNT7|J3QNT7_MOUSE;tr|Q69ZS5|Q69ZS5_MOUSE	1;1;1;1;1;1	1;1;1;1;1;1	1;1;1;1;1;1	>tr|Q5NCM6|Q5NCM6_MOUSE Epsin-2 OS=Mus musculus GN=Epn2 PE=1 SV=1;>tr|Q5NCM7|Q5NCM7_MOUSE Putative uncharacterized protein OS=Mus musculus GN=Epn2 PE=2 SV=1;>sp|Q8CHU3|EPN2_MOUSE Epsin-2 OS=Mus musculus GN=Epn2 PE=1 SV=1;>tr|Q5NCM5|Q5NCM5_MOUSE Epsin-2 OS=	6	1	1	1	0	0	1	0	0	0	1	0	0	0	1	0	2.9	2.9	2.9	61.648	577	577;583;595;634;640;658	1	1	0.0051903	6.0025	0	0	2.9	0	51669	0	0	51669	0	0	0	151410	0	0	0	1	0	1
sp|Q8CHW4|EI2BE_MOUSE	sp|Q8CHW4|EI2BE_MOUSE	1	1	1	>sp|Q8CHW4|EI2BE_MOUSE Translation initiation factor eIF-2B subunit epsilon OS=Mus musculus GN=Eif2b5 PE=1 SV=1	1	1	1	1	0	0	0	1	0	0	0	1	0	0	0	1	1.8	1.8	1.8	80.085	717	717	1	1	0.0036232	6.2944	0	0	0	1.8	56577	0	0	0	56577	0	0	0	114920	0	0	0	1	1
tr|A0A0G2JF25|A0A0G2JF25_MOUSE;sp|Q8JZN5|ACAD9_MOUSE	tr|A0A0G2JF25|A0A0G2JF25_MOUSE;sp|Q8JZN5|ACAD9_MOUSE	1;1	1;1	1;1	>tr|A0A0G2JF25|A0A0G2JF25_MOUSE Acyl-CoA dehydrogenase family member 9, mitochondrial (Fragment) OS=Mus musculus GN=Acad9 PE=1 SV=1;>sp|Q8JZN5|ACAD9_MOUSE Acyl-CoA dehydrogenase family member 9, mitochondrial OS=Mus musculus GN=Acad9 PE=1 SV=2	2	1	1	1	0	1	0	0	0	1	0	0	0	1	0	0	6.9	6.9	6.9	17.658	160	160;625	1	1	0	6.9881	0	6.9	0	0	48496	0	48496	0	0	0	48496	0	0	0	1	0	0	1
sp|Q8K2B3|SDHA_MOUSE	sp|Q8K2B3|SDHA_MOUSE	2	2	2	>sp|Q8K2B3|SDHA_MOUSE Succinate dehydrogenase [ubiquinone] flavoprotein subunit, mitochondrial OS=Mus musculus GN=Sdha PE=1 SV=1	1	2	2	2	1	0	1	1	1	0	1	1	1	0	1	1	3.2	3.2	3.2	72.585	664	664	1	3	0	11.234	1.5	0	1.5	1.7	300870	70248	0	69286	161330	0	0	0	327710	1	0	1	1	3
tr|A0A087WNP3|A0A087WNP3_MOUSE;tr|A0A087WPU5|A0A087WPU5_MOUSE;tr|A0A087WPQ5|A0A087WPQ5_MOUSE;tr|A0A087WQD6|A0A087WQD6_MOUSE;tr|Q9R0U5|Q9R0U5_MOUSE;tr|A0A087WSU2|A0A087WSU2_MOUSE;tr|Q5BL18|Q5BL18_MOUSE;tr|Q4FJT0|Q4FJT0_MOUSE;tr|Q3TTX0|Q3TTX0_MOUSE;sp|Q8K310|MATR3_MOUSE;tr|Q6ZQ61|Q6ZQ61_MOUSE	tr|A0A087WNP3|A0A087WNP3_MOUSE;tr|A0A087WPU5|A0A087WPU5_MOUSE;tr|A0A087WPQ5|A0A087WPQ5_MOUSE;tr|A0A087WQD6|A0A087WQD6_MOUSE;tr|Q9R0U5|Q9R0U5_MOUSE;tr|A0A087WSU2|A0A087WSU2_MOUSE;tr|Q5BL18|Q5BL18_MOUSE;tr|Q4FJT0|Q4FJT0_MOUSE;tr|Q3TTX0|Q3TTX0_MOUSE;sp|Q8K310|MATR3_MOUSE;tr|Q6ZQ61|Q6ZQ61_MOUSE	1;1;1;1;1;1;1;1;1;1;1	1;1;1;1;1;1;1;1;1;1;1	1;1;1;1;1;1;1;1;1;1;1	>tr|A0A087WNP3|A0A087WNP3_MOUSE Matrin-3 (Fragment) OS=Mus musculus GN=Matr3 PE=4 SV=1;>tr|A0A087WPU5|A0A087WPU5_MOUSE Protein Gm28285 (Fragment) OS=Mus musculus GN=Gm28285 PE=4 SV=6;>tr|A0A087WPQ5|A0A087WPQ5_MOUSE Protein Gm28285 (Fragment) OS=Mus musculu	11	1	1	1	1	0	0	0	1	0	0	0	1	0	0	0	41.7	41.7	41.7	6.137	60	60;61;87;155;306;385;846;846;846;846;852	1	1	0	28.921	41.7	0	0	0	0	0	0	0	0	0	0	0	0	1	0	0	0	1
tr|Q8K278|Q8K278_MOUSE;tr|E9Q9Q7|E9Q9Q7_MOUSE;tr|Q3TAG5|Q3TAG5_MOUSE;tr|E9Q9D1|E9Q9D1_MOUSE;tr|E9Q9D2|E9Q9D2_MOUSE;tr|E9Q030|E9Q030_MOUSE;tr|Q3UP03|Q3UP03_MOUSE;tr|E9Q9C7|E9Q9C7_MOUSE;tr|E9Q9C4|E9Q9C4_MOUSE;tr|E9Q9C0|E9Q9C0_MOUSE;tr|B9EIV0|B9EIV0_MOUSE;tr|E9Q9C1|E9Q9C1_MOUSE;tr|E9Q9C2|E9Q9C2_MOUSE;tr|E9QK41|E9QK41_MOUSE;sp|Q8K4G5|ABLM1_MOUSE	tr|Q8K278|Q8K278_MOUSE;tr|E9Q9Q7|E9Q9Q7_MOUSE;tr|Q3TAG5|Q3TAG5_MOUSE;tr|E9Q9D1|E9Q9D1_MOUSE;tr|E9Q9D2|E9Q9D2_MOUSE;tr|E9Q030|E9Q030_MOUSE;tr|Q3UP03|Q3UP03_MOUSE;tr|E9Q9C7|E9Q9C7_MOUSE;tr|E9Q9C4|E9Q9C4_MOUSE;tr|E9Q9C0|E9Q9C0_MOUSE;tr|B9EIV0|B9EIV0_MOUSE;tr|E9Q9C1|E9Q9C1_MOUSE;tr|E9Q9C2|E9Q9C2_MOUSE;tr|E9QK41|E9QK41_MOUSE;sp|Q8K4G5|ABLM1_MOUSE	1;1;1;1;1;1;1;1;1;1;1;1;1;1;1	1;1;1;1;1;1;1;1;1;1;1;1;1;1;1	1;1;1;1;1;1;1;1;1;1;1;1;1;1;1	>tr|Q8K278|Q8K278_MOUSE Ablim1 protein OS=Mus musculus GN=Ablim1 PE=2 SV=1;>tr|E9Q9Q7|E9Q9Q7_MOUSE Actin-binding LIM protein 1 OS=Mus musculus GN=Ablim1 PE=1 SV=1;>tr|Q3TAG5|Q3TAG5_MOUSE Putative uncharacterized protein OS=Mus musculus GN=Ablim1 PE=2 SV=1;	15	1	1	1	1	0	0	0	1	0	0	0	1	0	0	0	4.7	4.7	4.7	33.962	297	297;400;420;426;454;545;658;668;682;714;730;744;777;861;861	1	1	0.0038388	6.7187	4.7	0	0	0	93953	93953	0	0	0	127310	0	0	0	1	0	0	0	1
tr|Q8K4L2|Q8K4L2_MOUSE;tr|E9Q3Z5|E9Q3Z5_MOUSE;sp|Q8K4L3|SVIL_MOUSE;tr|A0A1B0GS91|A0A1B0GS91_MOUSE;tr|E3VVQ8|E3VVQ8_MOUSE;tr|F6R6A4|F6R6A4_MOUSE;tr|Q7TMJ2|Q7TMJ2_MOUSE;tr|A1A5A1|A1A5A1_MOUSE;tr|Q8C9L0|Q8C9L0_MOUSE;tr|Q3TTX5|Q3TTX5_MOUSE;tr|Q99KQ8|Q99KQ8_MOUSE	tr|Q8K4L2|Q8K4L2_MOUSE;tr|E9Q3Z5|E9Q3Z5_MOUSE;sp|Q8K4L3|SVIL_MOUSE;tr|A0A1B0GS91|A0A1B0GS91_MOUSE;tr|E3VVQ8|E3VVQ8_MOUSE;tr|F6R6A4|F6R6A4_MOUSE;tr|Q7TMJ2|Q7TMJ2_MOUSE	21;21;21;21;19;12;11;3;3;3;2	21;21;21;21;19;12;11;3;3;3;2	21;21;21;21;19;12;11;3;3;3;2	>tr|Q8K4L2|Q8K4L2_MOUSE Archvillin OS=Mus musculus GN=Svil PE=1 SV=1;>tr|E9Q3Z5|E9Q3Z5_MOUSE Supervillin OS=Mus musculus GN=Svil PE=1 SV=1;>sp|Q8K4L3|SVIL_MOUSE Supervillin OS=Mus musculus GN=Svil PE=1 SV=1;>tr|A0A1B0GS91|A0A1B0GS91_MOUSE Supervillin OS=Mu	11	21	21	21	10	17	2	3	10	17	2	3	10	17	2	3	14.4	14.4	14.4	226.81	2031	2031;2056;2170;2257;1766;749;1103;197;284;685;558	1	36	0	169.42	6.3	12	1.4	2.7	7088800	2017700	4050300	370390	650300	2308300	4470700	1133700	1278300	10	16	2	4	32
tr|Q8BKK2|Q8BKK2_MOUSE;tr|Q3TVM1|Q3TVM1_MOUSE;sp|Q8K4Z5|SF3A1_MOUSE	tr|Q8BKK2|Q8BKK2_MOUSE;tr|Q3TVM1|Q3TVM1_MOUSE;sp|Q8K4Z5|SF3A1_MOUSE	1;1;1	1;1;1	1;1;1	>tr|Q8BKK2|Q8BKK2_MOUSE Putative uncharacterized protein OS=Mus musculus PE=2 SV=1;>tr|Q3TVM1|Q3TVM1_MOUSE Putative uncharacterized protein OS=Mus musculus GN=Sf3a1 PE=2 SV=1;>sp|Q8K4Z5|SF3A1_MOUSE Splicing factor 3A subunit 1 OS=Mus musculus GN=Sf3a1 PE=1	3	1	1	1	0	1	0	0	0	1	0	0	0	1	0	0	4.6	4.6	4.6	32.084	282	282;791;791	1	1	0	8.2439	0	4.6	0	0	118970	0	118970	0	0	0	118970	0	0	0	1	0	0	1
sp|Q8QZT1|THIL_MOUSE;tr|Q3TQP7|Q3TQP7_MOUSE	sp|Q8QZT1|THIL_MOUSE;tr|Q3TQP7|Q3TQP7_MOUSE	5;4	5;4	5;4	>sp|Q8QZT1|THIL_MOUSE Acetyl-CoA acetyltransferase, mitochondrial OS=Mus musculus GN=Acat1 PE=1 SV=1;>tr|Q3TQP7|Q3TQP7_MOUSE Putative uncharacterized protein OS=Mus musculus GN=Acat1 PE=2 SV=1	2	5	5	5	5	0	1	1	5	0	1	1	5	0	1	1	12.7	12.7	12.7	44.816	424	424;424	1	7	0	34.998	12.7	0	3.1	2.8	3567900	3174300	0	239930	153680	4301500	0	0	0	5	0	1	1	7
sp|Q8QZY9|SF3B4_MOUSE	sp|Q8QZY9|SF3B4_MOUSE	2	2	2	>sp|Q8QZY9|SF3B4_MOUSE Splicing factor 3B subunit 4 OS=Mus musculus GN=Sf3b4 PE=1 SV=1	1	2	2	2	0	1	2	1	0	1	2	1	0	1	2	1	5.2	5.2	5.2	44.355	424	424	1	4	0	12.707	0	3.3	5.2	3.3	363580	0	132860	180240	50480	0	0	528190	0	0	1	2	1	4
tr|Q9CVU5|Q9CVU5_MOUSE;tr|G3UY38|G3UY38_MOUSE;sp|Q8R081|HNRPL_MOUSE;tr|Q3UMT7|Q3UMT7_MOUSE;tr|G5E924|G5E924_MOUSE	tr|Q9CVU5|Q9CVU5_MOUSE;tr|G3UY38|G3UY38_MOUSE;sp|Q8R081|HNRPL_MOUSE;tr|Q3UMT7|Q3UMT7_MOUSE;tr|G5E924|G5E924_MOUSE	1;1;1;1;1	1;1;1;1;1	1;1;1;1;1	>tr|Q9CVU5|Q9CVU5_MOUSE Putative uncharacterized protein (Fragment) OS=Mus musculus GN=Hnrnpl PE=2 SV=1;>tr|G3UY38|G3UY38_MOUSE Heterogeneous nuclear ribonucleoprotein L OS=Mus musculus GN=Hnrnpl PE=1 SV=1;>sp|Q8R081|HNRPL_MOUSE Heterogeneous nuclear ribon	5	1	1	1	1	0	0	0	1	0	0	0	1	0	0	0	18	18	18	6.7525	61	61;456;586;592;615	1	1	0.0037736	6.5338	18	0	0	0	72722	72722	0	0	0	98545	0	0	0	1	0	0	0	1
tr|Q3UMJ4|Q3UMJ4_MOUSE;sp|Q8R0A0|T2FB_MOUSE	tr|Q3UMJ4|Q3UMJ4_MOUSE;sp|Q8R0A0|T2FB_MOUSE	3;3	3;3	3;3	>tr|Q3UMJ4|Q3UMJ4_MOUSE General transcription factor IIF subunit 2 OS=Mus musculus GN=Gtf2f2 PE=1 SV=1;>sp|Q8R0A0|T2FB_MOUSE General transcription factor IIF subunit 2 OS=Mus musculus GN=Gtf2f2 PE=1 SV=1	2	3	3	3	3	3	2	2	3	3	2	2	3	3	2	2	12.4	12.4	12.4	28.381	249	249;249	1	10	0	19.932	12.4	12.4	9.2	8	3201900	872810	1253400	599530	476110	1055400	1151300	1839100	1114400	3	3	2	2	10
tr|Q3U806|Q3U806_MOUSE;tr|A0A0U1RNK7|A0A0U1RNK7_MOUSE;tr|E9PX48|E9PX48_MOUSE;tr|A2A9M5|A2A9M5_MOUSE;tr|A2A9M4|A2A9M4_MOUSE;sp|Q8R1A4|DOCK7_MOUSE	tr|Q3U806|Q3U806_MOUSE;tr|A0A0U1RNK7|A0A0U1RNK7_MOUSE;tr|E9PX48|E9PX48_MOUSE;tr|A2A9M5|A2A9M5_MOUSE;tr|A2A9M4|A2A9M4_MOUSE;sp|Q8R1A4|DOCK7_MOUSE	1;1;1;1;1;1	1;1;1;1;1;1	1;1;1;1;1;1	>tr|Q3U806|Q3U806_MOUSE Putative uncharacterized protein (Fragment) OS=Mus musculus GN=Dock7 PE=2 SV=1;>tr|A0A0U1RNK7|A0A0U1RNK7_MOUSE Dedicator of cytokinesis protein 7 OS=Mus musculus GN=Dock7 PE=1 SV=1;>tr|E9PX48|E9PX48_MOUSE Dedicator of cytokinesis pr	6	1	1	1	0	1	1	0	0	1	1	0	0	1	1	0	2.4	2.4	2.4	66.312	581	581;2098;2100;2128;2130;2130	1	2	0	7.2309	0	2.4	2.4	0	114540	0	64977	49567	0	0	0	145250	0	0	1	1	0	2
tr|A0A0R4J2B5|A0A0R4J2B5_MOUSE;tr|A0A087WRI8|A0A087WRI8_MOUSE;tr|G5E8E3|G5E8E3_MOUSE;sp|Q8R3Y5|CS047_MOUSE	tr|A0A0R4J2B5|A0A0R4J2B5_MOUSE;tr|A0A087WRI8|A0A087WRI8_MOUSE;tr|G5E8E3|G5E8E3_MOUSE;sp|Q8R3Y5|CS047_MOUSE	1;1;1;1	1;1;1;1	1;1;1;1	>tr|A0A0R4J2B5|A0A0R4J2B5_MOUSE Protein 2310022A10Rik OS=Mus musculus GN=2310022A10Rik PE=1 SV=1;>tr|A0A087WRI8|A0A087WRI8_MOUSE Protein 2310022A10Rik OS=Mus musculus GN=2310022A10Rik PE=1 SV=1;>tr|G5E8E3|G5E8E3_MOUSE Protein 2310022A10Rik OS=Mus musculus	4	1	1	1	0	0	1	0	0	0	1	0	0	0	1	0	4.1	4.1	4.1	42.269	391	391;397;413;413	1	1	0.0037106	6.4608	0	0	4.1	0	66198	0	0	66198	0	0	0	193990	0	0	0	1	0	1
tr|B2RQ68|B2RQ68_MOUSE;sp|Q8R4U7|LUZP1_MOUSE;tr|B7ZW89|B7ZW89_MOUSE;tr|Q6KAP6|Q6KAP6_MOUSE;tr|E9Q9L3|E9Q9L3_MOUSE;tr|Q05CE8|Q05CE8_MOUSE	tr|B2RQ68|B2RQ68_MOUSE;sp|Q8R4U7|LUZP1_MOUSE;tr|B7ZW89|B7ZW89_MOUSE	5;5;5;2;1;1	5;5;5;2;1;1	5;5;5;2;1;1	>tr|B2RQ68|B2RQ68_MOUSE Luzp1 protein OS=Mus musculus GN=Luzp1 PE=2 SV=1;>sp|Q8R4U7|LUZP1_MOUSE Leucine zipper protein 1 OS=Mus musculus GN=Luzp1 PE=1 SV=2;>tr|B7ZW89|B7ZW89_MOUSE Uncharacterized protein OS=Mus musculus GN=Luzp1 PE=2 SV=1	6	5	5	5	2	5	1	2	2	5	1	2	2	5	1	2	6.4	6.4	6.4	119.26	1067	1067;1068;1110;632;66;211	1	10	0	42.256	3	6.4	1.2	3	1712800	489410	981100	46401	195890	799500	751390	0	491300	2	5	1	1	9
tr|A0A0J9YUA3|A0A0J9YUA3_MOUSE;sp|Q8VD75|HIP1_MOUSE	tr|A0A0J9YUA3|A0A0J9YUA3_MOUSE;sp|Q8VD75|HIP1_MOUSE	2;2	2;2	2;2	>tr|A0A0J9YUA3|A0A0J9YUA3_MOUSE Huntingtin-interacting protein 1 (Fragment) OS=Mus musculus GN=Hip1 PE=1 SV=1;>sp|Q8VD75|HIP1_MOUSE Huntingtin-interacting protein 1 OS=Mus musculus GN=Hip1 PE=1 SV=2	2	2	2	2	2	2	2	2	2	2	2	2	2	2	2	2	5	5	5	68.138	618	618;1029	1	9	0	17.033	5	5	5	5	828250	198450	364450	128890	136460	305420	330990	365880	285960	1	2	1	1	5
sp|Q8VDD5|MYH9_MOUSE;tr|Q3UFT0|Q3UFT0_MOUSE;tr|Q811J9|Q811J9_MOUSE;tr|Q99JJ3|Q99JJ3_MOUSE;tr|Q7TQJ6|Q7TQJ6_MOUSE;tr|Q8BIE2|Q8BIE2_MOUSE;tr|A2VCK0|A2VCK0_MOUSE;tr|Q8BIM8|Q8BIM8_MOUSE;tr|Q14B05|Q14B05_MOUSE;tr|F2Z494|F2Z494_MOUSE;tr|O89055|O89055_MOUSE;tr|Q8BLW0|Q8BLW0_MOUSE;tr|Q3UUB1|Q3UUB1_MOUSE;tr|Q3UQQ3|Q3UQQ3_MOUSE;tr|Q5BKR0|Q5BKR0_MOUSE;tr|Q6P8P3|Q6P8P3_MOUSE;tr|I6L963|I6L963_MOUSE;tr|E9Q264|…	sp|Q8VDD5|MYH9_MOUSE;tr|Q3UFT0|Q3UFT0_MOUSE	86;51;41;38;25;9;7;5;5;4;4;2;2;2;2;2;2;2;2;2;2;2;2;2;2;2;2;2;2;2;2;2;2;1;1;1;1	69;47;37;34;25;5;6;4;4;3;4;0;0;0;0;0;0;0;0;0;0;0;0;0;0;0;0;0;0;0;0;0;0;0;0;0;0	63;47;37;34;25;4;4;4;4;3;4;0;0;0;0;0;0;0;0;0;0;0;0;0;0;0;0;0;0;0;0;0;0;0;0;0;0	>sp|Q8VDD5|MYH9_MOUSE Myosin-9 OS=Mus musculus GN=Myh9 PE=1 SV=4;>tr|Q3UFT0|Q3UFT0_MOUSE Putative uncharacterized protein (Fragment) OS=Mus musculus GN=Myh9 PE=2 SV=1	37	86	69	63	63	70	35	39	51	56	29	32	47	51	27	30	38.2	31.3	27.8	226.37	1960	1960;959;575;529;378;275;218;200;235;120;157;859;874;995;1003;1004;1598;1925;1935;1935;1935;1937;1937;1938;1938;1938;1938;1939;1940;1941;1942;1942;1942;488;497;534;873	1	222	0	323.31	29.2	34	16.4	20.1	146330000	40333000	80013000	11147000	14834000	44774000	64025000	35350000	35701000	63	77	31	37	208
tr|Q80V77|Q80V77_MOUSE;tr|Q3U9Y8|Q3U9Y8_MOUSE;tr|Q3TXV1|Q3TXV1_MOUSE;tr|Q3TWL6|Q3TWL6_MOUSE;tr|Q3TW71|Q3TW71_MOUSE;tr|Q3TKV1|Q3TKV1_MOUSE;tr|Q3TIP0|Q3TIP0_MOUSE;tr|Q3TI61|Q3TI61_MOUSE;sp|Q8VDM4|PSMD2_MOUSE;tr|Q9CRK7|Q9CRK7_MOUSE;tr|Q99JX8|Q99JX8_MOUSE;tr|J3KMQ2|J3KMQ2_MOUSE	tr|Q80V77|Q80V77_MOUSE;tr|Q3U9Y8|Q3U9Y8_MOUSE;tr|Q3TXV1|Q3TXV1_MOUSE;tr|Q3TWL6|Q3TWL6_MOUSE;tr|Q3TW71|Q3TW71_MOUSE;tr|Q3TKV1|Q3TKV1_MOUSE;tr|Q3TIP0|Q3TIP0_MOUSE;tr|Q3TI61|Q3TI61_MOUSE;sp|Q8VDM4|PSMD2_MOUSE;tr|Q9CRK7|Q9CRK7_MOUSE;tr|Q99JX8|Q99JX8_MOUSE;tr|J3KMQ2|J3KMQ2_MOUSE	2;2;2;2;2;2;2;2;2;1;1;1	2;2;2;2;2;2;2;2;2;1;1;1	2;2;2;2;2;2;2;2;2;1;1;1	>tr|Q80V77|Q80V77_MOUSE Psmd2 protein OS=Mus musculus GN=Psmd2 PE=2 SV=1;>tr|Q3U9Y8|Q3U9Y8_MOUSE Putative uncharacterized protein OS=Mus musculus GN=Psmd2 PE=2 SV=1;>tr|Q3TXV1|Q3TXV1_MOUSE Putative uncharacterized protein OS=Mus musculus GN=Psmd2 PE=2 SV=1	12	2	2	2	1	2	1	0	1	2	1	0	1	2	1	0	4.4	4.4	4.4	66.822	615	615;908;908;908;908;908;908;908;908;118;206;903	1	4	0	14.048	2.4	4.4	2.4	0	442140	96767	271510	73868	0	0	271510	0	0	1	2	1	0	4
tr|E9PUI4|E9PUI4_MOUSE;sp|Q8VDP3|MICA1_MOUSE	tr|E9PUI4|E9PUI4_MOUSE;sp|Q8VDP3|MICA1_MOUSE	2;2	2;2	2;2	>tr|E9PUI4|E9PUI4_MOUSE Protein-methionine sulfoxide oxidase MICAL1 OS=Mus musculus GN=Mical1 PE=1 SV=1;>sp|Q8VDP3|MICA1_MOUSE Protein-methionine sulfoxide oxidase MICAL1 OS=Mus musculus GN=Mical1 PE=1 SV=1	2	2	2	2	2	1	1	1	2	1	1	1	2	1	1	1	2.7	2.7	2.7	103.76	939	939;1048	1	5	0	14.211	2.7	1.6	1.6	1.6	453260	252500	96955	42501	61298	342160	0	0	0	2	1	1	1	5
sp|Q8VEE4|RFA1_MOUSE;tr|Q5SWN2|Q5SWN2_MOUSE;tr|Q3U8B3|Q3U8B3_MOUSE	sp|Q8VEE4|RFA1_MOUSE;tr|Q5SWN2|Q5SWN2_MOUSE;tr|Q3U8B3|Q3U8B3_MOUSE	1;1;1	1;1;1	1;1;1	>sp|Q8VEE4|RFA1_MOUSE Replication protein A 70 kDa DNA-binding subunit OS=Mus musculus GN=Rpa1 PE=1 SV=1;>tr|Q5SWN2|Q5SWN2_MOUSE Replication protein A 70 kDa DNA-binding subunit OS=Mus musculus GN=Rpa1 PE=1 SV=2;>tr|Q3U8B3|Q3U8B3_MOUSE Putative uncharacter	3	1	1	1	1	1	0	0	1	1	0	0	1	1	0	0	2.1	2.1	2.1	69.036	623	623;644;644	1	2	0.0037951	6.5745	2.1	2.1	0	0	257000	93637	163370	0	0	0	163370	0	0	1	1	0	0	2
tr|Q3TC83|Q3TC83_MOUSE;sp|Q8VEJ4|NLE1_MOUSE	tr|Q3TC83|Q3TC83_MOUSE;sp|Q8VEJ4|NLE1_MOUSE	1;1	1;1	1;1	>tr|Q3TC83|Q3TC83_MOUSE Putative uncharacterized protein OS=Mus musculus GN=Nle1 PE=2 SV=1;>sp|Q8VEJ4|NLE1_MOUSE Notchless protein homolog 1 OS=Mus musculus GN=Nle1 PE=1 SV=4	2	1	1	1	0	1	1	0	0	1	1	0	0	1	1	0	3.1	3.1	3.1	53.177	485	485;485	1	2	0.0037665	6.5322	0	3.1	3.1	0	119280	0	75384	43895	0	0	0	128630	0	0	1	1	0	2
tr|Q3TS50|Q3TS50_MOUSE;tr|G3XA10|G3XA10_MOUSE;tr|Q8C290|Q8C290_MOUSE;tr|Q3ULH5|Q3ULH5_MOUSE;tr|Q3TXW2|Q3TXW2_MOUSE;tr|Q3TWN5|Q3TWN5_MOUSE;tr|Q3TVV6|Q3TVV6_MOUSE;sp|Q8VEK3|HNRPU_MOUSE;tr|Q3TGN5|Q3TGN5_MOUSE;tr|O88568|O88568_MOUSE	tr|Q3TS50|Q3TS50_MOUSE;tr|G3XA10|G3XA10_MOUSE;tr|Q8C290|Q8C290_MOUSE;tr|Q3ULH5|Q3ULH5_MOUSE;tr|Q3TXW2|Q3TXW2_MOUSE;tr|Q3TWN5|Q3TWN5_MOUSE;tr|Q3TVV6|Q3TVV6_MOUSE;sp|Q8VEK3|HNRPU_MOUSE;tr|Q3TGN5|Q3TGN5_MOUSE;tr|O88568|O88568_MOUSE	2;2;2;2;2;2;2;2;1;1	2;2;2;2;2;2;2;2;1;1	2;2;2;2;2;2;2;2;1;1	>tr|Q3TS50|Q3TS50_MOUSE Putative uncharacterized protein (Fragment) OS=Mus musculus GN=Hnrnpu PE=2 SV=1;>tr|G3XA10|G3XA10_MOUSE Heterogeneous nuclear ribonucleoprotein U OS=Mus musculus GN=Gm28062 PE=1 SV=1;>tr|Q8C290|Q8C290_MOUSE Putative uncharacterized	10	2	2	2	1	1	2	2	1	1	2	2	1	1	2	2	5.3	5.3	5.3	57.992	533	533;793;800;800;800;800;800;800;686;798	1	7	0	14.165	3.4	3.4	5.3	5.3	3879600	743140	1679900	621470	835100	0	0	1830400	1687100	1	3	2	2	8
tr|Q3UB63|Q3UB63_MOUSE;tr|Q3U995|Q3U995_MOUSE;tr|Q3THU8|Q3THU8_MOUSE;sp|Q8VEM8|MPCP_MOUSE;tr|G5E902|G5E902_MOUSE	tr|Q3UB63|Q3UB63_MOUSE;tr|Q3U995|Q3U995_MOUSE;tr|Q3THU8|Q3THU8_MOUSE;sp|Q8VEM8|MPCP_MOUSE;tr|G5E902|G5E902_MOUSE	1;1;1;1;1	1;1;1;1;1	1;1;1;1;1	>tr|Q3UB63|Q3UB63_MOUSE Putative uncharacterized protein OS=Mus musculus GN=Slc25a3 PE=2 SV=1;>tr|Q3U995|Q3U995_MOUSE Putative uncharacterized protein OS=Mus musculus GN=Slc25a3 PE=2 SV=1;>tr|Q3THU8|Q3THU8_MOUSE Putative uncharacterized protein OS=Mus musc	5	1	1	1	1	1	1	1	1	1	1	1	1	1	1	1	3.4	3.4	3.4	39.645	357	357;357;357;357;358	1	4	0	7.6093	3.4	3.4	3.4	3.4	1547400	444350	728350	153480	221250	0	0	0	449400	1	1	1	1	4
sp|Q8VIJ6|SFPQ_MOUSE;tr|Q3TZL2|Q3TZL2_MOUSE;tr|Q9Z1Q0|Q9Z1Q0_MOUSE;tr|Q7TMH7|Q7TMH7_MOUSE;tr|Q810V5|Q810V5_MOUSE	sp|Q8VIJ6|SFPQ_MOUSE;tr|Q3TZL2|Q3TZL2_MOUSE	11;7;3;3;3	11;7;3;3;3	10;6;2;3;3	>sp|Q8VIJ6|SFPQ_MOUSE Splicing factor, proline- and glutamine-rich OS=Mus musculus GN=Sfpq PE=1 SV=1;>tr|Q3TZL2|Q3TZL2_MOUSE Putative uncharacterized protein (Fragment) OS=Mus musculus GN=Sfpq PE=2 SV=1	5	11	11	10	10	9	7	1	10	9	7	1	10	9	6	1	14.7	14.7	14.7	75.441	699	699;259;122;190;261	1	32	0	72.981	14.7	13	10.2	2.1	26579000	10446000	10677000	4112500	1343400	13440000	9803100	13073000	0	13	10	6	1	30
tr|Q3TIU7|Q3TIU7_MOUSE;tr|Q3UIQ2|Q3UIQ2_MOUSE;sp|Q91VD9|NDUS1_MOUSE	tr|Q3TIU7|Q3TIU7_MOUSE;tr|Q3UIQ2|Q3UIQ2_MOUSE;sp|Q91VD9|NDUS1_MOUSE	3;3;3	3;3;3	3;3;3	>tr|Q3TIU7|Q3TIU7_MOUSE Putative uncharacterized protein OS=Mus musculus GN=Ndufs1 PE=2 SV=1;>tr|Q3UIQ2|Q3UIQ2_MOUSE Putative uncharacterized protein OS=Mus musculus GN=Ndufs1 PE=2 SV=1;>sp|Q91VD9|NDUS1_MOUSE NADH-ubiquinone oxidoreductase 75 kDa subunit,	3	3	3	3	1	3	0	0	1	3	0	0	1	3	0	0	4.7	4.7	4.7	79.662	726	726;727;727	1	4	0	20.482	1.2	4.7	0	0	308970	83952	225020	0	0	0	225020	0	0	1	3	0	0	4
tr|Q9CZK0|Q9CZK0_MOUSE;tr|Q3U1P2|Q3U1P2_MOUSE;tr|Q3TZU7|Q3TZU7_MOUSE;sp|Q91VH2|SNX9_MOUSE	tr|Q9CZK0|Q9CZK0_MOUSE;tr|Q3U1P2|Q3U1P2_MOUSE;tr|Q3TZU7|Q3TZU7_MOUSE;sp|Q91VH2|SNX9_MOUSE	1;1;1;1	1;1;1;1	1;1;1;1	>tr|Q9CZK0|Q9CZK0_MOUSE Putative uncharacterized protein (Fragment) OS=Mus musculus GN=Snx9 PE=2 SV=2;>tr|Q3U1P2|Q3U1P2_MOUSE Sorting nexin OS=Mus musculus GN=Snx9 PE=2 SV=1;>tr|Q3TZU7|Q3TZU7_MOUSE Sorting nexin OS=Mus musculus GN=Snx9 PE=2 SV=1;>sp|Q91VH2	4	1	1	1	1	1	0	1	1	1	0	1	1	1	0	1	3.4	3.4	3.4	46.838	410	410;595;595;595	1	3	0	8.472	3.4	3.4	0	3.4	286110	130810	87298	0	67996	0	0	0	138110	1	1	0	1	3
sp|Q91VM5|RMXL1_MOUSE;sp|Q9WV02|RBMX_MOUSE;tr|A2AFI3|A2AFI3_MOUSE;tr|A2AFI4|A2AFI4_MOUSE;tr|S4R1F6|S4R1F6_MOUSE	sp|Q91VM5|RMXL1_MOUSE;sp|Q9WV02|RBMX_MOUSE;tr|A2AFI3|A2AFI3_MOUSE;tr|A2AFI4|A2AFI4_MOUSE;tr|S4R1F6|S4R1F6_MOUSE	6;6;5;3;3	6;6;5;3;3	5;5;4;2;3	>sp|Q91VM5|RMXL1_MOUSE RNA binding motif protein, X-linked-like-1 OS=Mus musculus GN=Rbmxl1 PE=1 SV=1;>sp|Q9WV02|RBMX_MOUSE RNA-binding motif protein, X chromosome OS=Mus musculus GN=Rbmx PE=1 SV=1;>tr|A2AFI3|A2AFI3_MOUSE RNA binding motif protein, X chrom	5	6	6	5	3	3	2	3	3	3	2	3	2	2	2	2	14.7	14.7	12.6	42.161	388	388;391;301;103;263	1	11	0	40.968	9	9	5.2	7.5	2790200	716220	1153000	266570	654440	1071300	1187100	0	1194400	3	3	2	3	11
tr|A2AKV0|A2AKV0_MOUSE;tr|A2AKV1|A2AKV1_MOUSE;tr|A2AKV2|A2AKV2_MOUSE;tr|A2AKV3|A2AKV3_MOUSE;tr|Q8C2Q8|Q8C2Q8_MOUSE;tr|A2AKU9|A2AKU9_MOUSE;tr|Q9ERA8|Q9ERA8_MOUSE;tr|Q9D9D7|Q9D9D7_MOUSE;tr|Q3UD06|Q3UD06_MOUSE;sp|Q91VR2|ATPG_MOUSE	tr|A2AKV0|A2AKV0_MOUSE;tr|A2AKV1|A2AKV1_MOUSE;tr|A2AKV2|A2AKV2_MOUSE;tr|A2AKV3|A2AKV3_MOUSE;tr|Q8C2Q8|Q8C2Q8_MOUSE;tr|A2AKU9|A2AKU9_MOUSE;tr|Q9ERA8|Q9ERA8_MOUSE;tr|Q9D9D7|Q9D9D7_MOUSE;tr|Q3UD06|Q3UD06_MOUSE;sp|Q91VR2|ATPG_MOUSE	1;1;1;1;1;1;1;1;1;1	1;1;1;1;1;1;1;1;1;1	1;1;1;1;1;1;1;1;1;1	>tr|A2AKV0|A2AKV0_MOUSE ATP synthase subunit gamma, mitochondrial (Fragment) OS=Mus musculus GN=Atp5c1 PE=1 SV=1;>tr|A2AKV1|A2AKV1_MOUSE ATP synthase subunit gamma, mitochondrial (Fragment) OS=Mus musculus GN=Atp5c1 PE=1 SV=1;>tr|A2AKV2|A2AKV2_MOUSE ATP sy	10	1	1	1	0	1	0	0	0	1	0	0	0	1	0	0	11.9	11.9	11.9	10.955	101	101;154;171;188;274;297;298;298;298;298	1	1	0	7.2827	0	11.9	0	0	133540	0	133540	0	0	0	133540	0	0	0	1	0	0	1
tr|A2AMY5|A2AMY5_MOUSE;sp|Q91VX2|UBAP2_MOUSE	tr|A2AMY5|A2AMY5_MOUSE;sp|Q91VX2|UBAP2_MOUSE	2;2	2;2	2;2	>tr|A2AMY5|A2AMY5_MOUSE Ubiquitin-associated protein 2 OS=Mus musculus GN=Ubap2 PE=1 SV=1;>sp|Q91VX2|UBAP2_MOUSE Ubiquitin-associated protein 2 OS=Mus musculus GN=Ubap2 PE=1 SV=1	2	2	2	2	1	1	2	0	1	1	2	0	1	1	2	0	2.4	2.4	2.4	117.83	1131	1131;1132	1	4	0	13.555	1.4	1.4	2.4	0	238700	79592	77875	81238	0	0	77875	0	0	1	1	2	0	4
tr|Q8BMZ8|Q8BMZ8_MOUSE;tr|Q8BTX5|Q8BTX5_MOUSE;tr|Q5M9L0|Q5M9L0_MOUSE;tr|Q3TIK5|Q3TIK5_MOUSE;tr|Q3TII2|Q3TII2_MOUSE;tr|Q3THW7|Q3THW7_MOUSE;sp|Q91WK2|EIF3H_MOUSE	tr|Q8BMZ8|Q8BMZ8_MOUSE;tr|Q8BTX5|Q8BTX5_MOUSE;tr|Q5M9L0|Q5M9L0_MOUSE;tr|Q3TIK5|Q3TIK5_MOUSE;tr|Q3TII2|Q3TII2_MOUSE;tr|Q3THW7|Q3THW7_MOUSE;sp|Q91WK2|EIF3H_MOUSE	1;1;1;1;1;1;1	1;1;1;1;1;1;1	1;1;1;1;1;1;1	>tr|Q8BMZ8|Q8BMZ8_MOUSE Putative uncharacterized protein OS=Mus musculus PE=2 SV=1;>tr|Q8BTX5|Q8BTX5_MOUSE Eukaryotic translation initiation factor 3 subunit H OS=Mus musculus GN=Eif3h PE=2 SV=1;>tr|Q5M9L0|Q5M9L0_MOUSE Eukaryotic translation initiation fac	7	1	1	1	0	1	1	0	0	1	1	0	0	1	1	0	17.1	17.1	17.1	7.1308	70	70;352;352;352;352;352;352	1	2	0	7.5093	0	17.1	17.1	0	88498	0	56178	32320	0	0	0	94712	0	0	1	1	0	2
sp|Q91XV3|BASP1_MOUSE	sp|Q91XV3|BASP1_MOUSE	2	2	2	>sp|Q91XV3|BASP1_MOUSE Brain acid soluble protein 1 OS=Mus musculus GN=Basp1 PE=1 SV=3	1	2	2	2	0	1	0	2	0	1	0	2	0	1	0	2	29.6	29.6	29.6	22.086	226	226	1	3	0	15.826	0	13.7	0	29.6	523880	0	132900	0	390990	0	0	0	794180	0	1	0	2	3
sp|Q91YR1|TWF1_MOUSE	sp|Q91YR1|TWF1_MOUSE	5	5	5	>sp|Q91YR1|TWF1_MOUSE Twinfilin-1 OS=Mus musculus GN=Twf1 PE=1 SV=2	1	5	5	5	3	5	2	1	3	5	2	1	3	5	2	1	16.3	16.3	16.3	40.079	350	350	1	11	0	32.152	7.1	16.3	4.6	2.3	3296700	929460	1895300	333330	138590	1426800	1306300	1398500	0	2	4	2	1	9
tr|E9PW90|E9PW90_MOUSE;sp|Q91YT7|YTHD2_MOUSE;tr|Q3UNH5|Q3UNH5_MOUSE	tr|E9PW90|E9PW90_MOUSE;sp|Q91YT7|YTHD2_MOUSE;tr|Q3UNH5|Q3UNH5_MOUSE	1;1;1	1;1;1	1;1;1	>tr|E9PW90|E9PW90_MOUSE YTH domain-containing family protein 2 OS=Mus musculus GN=Ythdf2 PE=1 SV=1;>sp|Q91YT7|YTHD2_MOUSE YTH domain-containing family protein 2 OS=Mus musculus GN=Ythdf2 PE=1 SV=1;>tr|Q3UNH5|Q3UNH5_MOUSE Putative uncharacterized protein OS	3	1	1	1	1	1	0	0	1	1	0	0	1	1	0	0	21.6	21.6	21.6	5.6521	51	51;579;584	1	2	0	7.4946	21.6	21.6	0	0	181370	95058	86313	0	0	0	86313	0	0	1	1	0	0	2
tr|D6REG4|D6REG4_MOUSE;tr|Q3T9Z2|Q3T9Z2_MOUSE;sp|Q91Z53|GRHPR_MOUSE	tr|D6REG4|D6REG4_MOUSE;tr|Q3T9Z2|Q3T9Z2_MOUSE;sp|Q91Z53|GRHPR_MOUSE	2;2;2	2;2;2	2;2;2	>tr|D6REG4|D6REG4_MOUSE Glyoxylate reductase/hydroxypyruvate reductase OS=Mus musculus GN=Grhpr PE=1 SV=1;>tr|Q3T9Z2|Q3T9Z2_MOUSE Glyoxylate reductase/hydroxypyruvate reductase OS=Mus musculus GN=Grhpr PE=1 SV=1;>sp|Q91Z53|GRHPR_MOUSE Glyoxylate reductase/	3	2	2	2	2	0	1	0	2	0	1	0	2	0	1	0	11.2	11.2	11.2	21.262	197	197;328;328	1	3	0	12.016	11.2	0	6.1	0	279610	215760	0	63844	0	292380	0	0	0	2	0	1	0	3
sp|Q91Z96|BMP2K_MOUSE	sp|Q91Z96|BMP2K_MOUSE	1	1	1	>sp|Q91Z96|BMP2K_MOUSE BMP-2-inducible protein kinase OS=Mus musculus GN=Bmp2k PE=1 SV=1	1	1	1	1	0	0	1	1	0	0	1	1	0	0	1	1	1.3	1.3	1.3	126.18	1138	1138	1	2	0	7.8268	0	0	1.3	1.3	180600	0	0	95936	84665	0	0	0	171970	0	0	1	1	2
tr|A0A087WR97|A0A087WR97_MOUSE;tr|Q8BUM1|Q8BUM1_MOUSE;tr|Q544R5|Q544R5_MOUSE;sp|Q921F2|TADBP_MOUSE;tr|A0A087WRP4|A0A087WRP4_MOUSE;tr|H3BJV1|H3BJV1_MOUSE;tr|A0A087WSH7|A0A087WSH7_MOUSE;tr|A0A087WQA5|A0A087WQA5_MOUSE;tr|A0A087WRZ5|A0A087WRZ5_MOUSE;tr|Q05C33|Q05C33_MOUSE;tr|Q8R0B4|Q8R0B4_MOUSE;tr|C9DT14|C9DT14_MOUSE;tr|Q8BLD4|Q8BLD4_MOUSE;tr|Q6VYI5|Q6VYI5_MOUSE;tr|Q6VYI4|Q6VYI4_MOUSE;tr|D2KPZ5|D2KPZ…	tr|A0A087WR97|A0A087WR97_MOUSE;tr|Q8BUM1|Q8BUM1_MOUSE;tr|Q544R5|Q544R5_MOUSE;sp|Q921F2|TADBP_MOUSE;tr|A0A087WRP4|A0A087WRP4_MOUSE;tr|H3BJV1|H3BJV1_MOUSE;tr|A0A087WSH7|A0A087WSH7_MOUSE;tr|A0A087WQA5|A0A087WQA5_MOUSE;tr|A0A087WRZ5|A0A087WRZ5_MOUSE;tr|Q05C33|Q05C33_MOUSE;tr|Q8R0B4|Q8R0B4_MOUSE;tr|C9DT14|C9DT14_MOUSE;tr|Q8BLD4|Q8BLD4_MOUSE;tr|Q6VYI5|Q6VYI5_MOUSE;tr|Q6VYI4|Q6VYI4_MOUSE;tr|D2KPZ5|D2KPZ…	2;2;2;2;1;1;1;1;1;1;1;1;1;1;1;1	2;2;2;2;1;1;1;1;1;1;1;1;1;1;1;1	2;2;2;2;1;1;1;1;1;1;1;1;1;1;1;1	>tr|A0A087WR97|A0A087WR97_MOUSE TAR DNA-binding protein 43 (Fragment) OS=Mus musculus GN=Tardbp PE=1 SV=1;>tr|Q8BUM1|Q8BUM1_MOUSE Putative uncharacterized protein OS=Mus musculus GN=Tardbp PE=2 SV=1;>tr|Q544R5|Q544R5_MOUSE MCG16669, isoform CRA_b OS=Mus mu	16	2	2	2	2	0	2	2	2	0	2	2	2	0	2	2	11.1	11.1	11.1	26.715	243	243;301;414;414;138;140;175;200;285;288;295;295;298;302;304;304	1	7	0	13.815	11.1	0	11.1	11.1	898330	503710	0	211250	183370	702280	0	576930	394880	2	0	2	2	6
tr|B2RSV4|B2RSV4_MOUSE;sp|Q921M3|SF3B3_MOUSE	tr|B2RSV4|B2RSV4_MOUSE;sp|Q921M3|SF3B3_MOUSE	4;4	4;4	4;4	>tr|B2RSV4|B2RSV4_MOUSE Splicing factor 3b, subunit 3 OS=Mus musculus GN=Sf3b3 PE=2 SV=1;>sp|Q921M3|SF3B3_MOUSE Splicing factor 3B subunit 3 OS=Mus musculus GN=Sf3b3 PE=1 SV=1	2	4	4	4	2	4	1	2	2	4	1	2	2	4	1	2	4.4	4.4	4.4	135.55	1217	1217;1217	1	10	0	26.93	2.5	4.4	1.2	2.5	1842700	353720	993900	133550	361550	562050	803510	0	842070	2	4	1	1	8
tr|Q8BK18|Q8BK18_MOUSE;tr|Q3UJQ3|Q3UJQ3_MOUSE;tr|Q3TMC5|Q3TMC5_MOUSE;tr|Q3TF87|Q3TF87_MOUSE;sp|Q922B2|SYDC_MOUSE	tr|Q8BK18|Q8BK18_MOUSE;tr|Q3UJQ3|Q3UJQ3_MOUSE;tr|Q3TMC5|Q3TMC5_MOUSE;tr|Q3TF87|Q3TF87_MOUSE;sp|Q922B2|SYDC_MOUSE	1;1;1;1;1	1;1;1;1;1	1;1;1;1;1	>tr|Q8BK18|Q8BK18_MOUSE Putative uncharacterized protein OS=Mus musculus GN=Dars PE=2 SV=1;>tr|Q3UJQ3|Q3UJQ3_MOUSE Putative uncharacterized protein OS=Mus musculus GN=Dars PE=2 SV=1;>tr|Q3TMC5|Q3TMC5_MOUSE Putative uncharacterized protein OS=Mus musculus G	5	1	1	1	1	0	0	0	1	0	0	0	1	0	0	0	2	2	2	57.147	501	501;501;501;501;501	1	1	0.0036563	6.3897	2	0	0	0	49876	49876	0	0	0	67586	0	0	0	1	0	0	0	1
tr|Q3TW74|Q3TW74_MOUSE;sp|Q922D8|C1TC_MOUSE;tr|Q3UZH3|Q3UZH3_MOUSE;tr|Q8BXX7|Q8BXX7_MOUSE	tr|Q3TW74|Q3TW74_MOUSE;sp|Q922D8|C1TC_MOUSE;tr|Q3UZH3|Q3UZH3_MOUSE;tr|Q8BXX7|Q8BXX7_MOUSE	4;4;4;3	4;4;4;3	4;4;4;3	>tr|Q3TW74|Q3TW74_MOUSE Putative uncharacterized protein OS=Mus musculus GN=Mthfd1 PE=2 SV=1;>sp|Q922D8|C1TC_MOUSE C-1-tetrahydrofolate synthase, cytoplasmic OS=Mus musculus GN=Mthfd1 PE=1 SV=4;>tr|Q3UZH3|Q3UZH3_MOUSE Putative uncharacterized protein (Frag	4	4	4	4	2	3	2	2	2	3	2	2	2	3	2	2	5.5	5.5	5.5	101.17	935	935;935;937;725	1	9	0	26.179	2.9	4.3	2.9	3.1	1849200	543970	860460	247750	197050	0	792680	0	468030	2	3	1	1	7
sp|Q922H4|GMPPA_MOUSE;tr|Q3UNC0|Q3UNC0_MOUSE	sp|Q922H4|GMPPA_MOUSE;tr|Q3UNC0|Q3UNC0_MOUSE	1;1	1;1	1;1	>sp|Q922H4|GMPPA_MOUSE Mannose-1-phosphate guanyltransferase alpha OS=Mus musculus GN=Gmppa PE=1 SV=1;>tr|Q3UNC0|Q3UNC0_MOUSE Putative uncharacterized protein (Fragment) OS=Mus musculus GN=Gmppa PE=2 SV=1	2	1	1	1	0	1	0	1	0	1	0	1	0	1	0	1	3.6	3.6	3.6	46.244	420	420;426	1	2	0	7.177	0	3.6	0	3.6	879300	0	707190	0	172110	0	0	0	349590	0	1	0	1	2
tr|Q3TMZ1|Q3TMZ1_MOUSE;tr|Q3TJ21|Q3TJ21_MOUSE;sp|Q922Q4|P5CR2_MOUSE;tr|A2ABZ2|A2ABZ2_MOUSE;tr|Q3UTR5|Q3UTR5_MOUSE;sp|Q922W5|P5CR1_MOUSE	tr|Q3TMZ1|Q3TMZ1_MOUSE;tr|Q3TJ21|Q3TJ21_MOUSE;sp|Q922Q4|P5CR2_MOUSE;tr|A2ABZ2|A2ABZ2_MOUSE;tr|Q3UTR5|Q3UTR5_MOUSE;sp|Q922W5|P5CR1_MOUSE	2;2;2;1;1;1	2;2;2;1;1;1	2;2;2;1;1;1	>tr|Q3TMZ1|Q3TMZ1_MOUSE Pyrroline-5-carboxylate reductase OS=Mus musculus GN=Pycr2 PE=1 SV=1;>tr|Q3TJ21|Q3TJ21_MOUSE Pyrroline-5-carboxylate reductase OS=Mus musculus GN=Pycr2 PE=2 SV=1;>sp|Q922Q4|P5CR2_MOUSE Pyrroline-5-carboxylate reductase 2 OS=Mus musc	6	2	2	2	2	1	1	1	2	1	1	1	2	1	1	1	6.2	6.2	6.2	33.659	320	320;320;320;238;309;309	1	5	0	12.989	6.2	3.4	3.4	3.4	1071100	397780	404560	149060	119700	539030	0	0	0	2	1	0	1	4
sp|Q922R8|PDIA6_MOUSE;tr|Q3TML0|Q3TML0_MOUSE;tr|Q3TJL8|Q3TJL8_MOUSE;tr|Q3THH1|Q3THH1_MOUSE	sp|Q922R8|PDIA6_MOUSE;tr|Q3TML0|Q3TML0_MOUSE;tr|Q3TJL8|Q3TJL8_MOUSE;tr|Q3THH1|Q3THH1_MOUSE	1;1;1;1	1;1;1;1	1;1;1;1	>sp|Q922R8|PDIA6_MOUSE Protein disulfide-isomerase A6 OS=Mus musculus GN=Pdia6 PE=1 SV=3;>tr|Q3TML0|Q3TML0_MOUSE Protein disulfide-isomerase A6 OS=Mus musculus GN=Pdia6 PE=1 SV=1;>tr|Q3TJL8|Q3TJL8_MOUSE Putative uncharacterized protein OS=Mus musculus GN=P	4	1	1	1	1	1	0	0	1	1	0	0	1	1	0	0	3.9	3.9	3.9	48.1	440	440;445;445;445	1	2	0	7.2959	3.9	3.9	0	0	131180	40565	90618	0	0	0	90618	0	0	1	1	0	0	2
tr|Q8CEW9|Q8CEW9_MOUSE;sp|Q923D4|SF3B5_MOUSE	tr|Q8CEW9|Q8CEW9_MOUSE;sp|Q923D4|SF3B5_MOUSE	1;1	1;1	1;1	>tr|Q8CEW9|Q8CEW9_MOUSE Putative uncharacterized protein OS=Mus musculus GN=Sf3b5 PE=2 SV=1;>sp|Q923D4|SF3B5_MOUSE Splicing factor 3B subunit 5 OS=Mus musculus GN=Sf3b5 PE=1 SV=1	2	1	1	1	0	0	1	0	0	0	1	0	0	0	1	0	17.4	17.4	17.4	10.167	86	86;86	1	2	0.0037313	6.4868	0	0	17.4	0	112370	0	0	112370	0	0	0	201440	0	0	0	2	0	2
sp|Q925B0|PAWR_MOUSE	sp|Q925B0|PAWR_MOUSE	1	1	1	>sp|Q925B0|PAWR_MOUSE PRKC apoptosis WT1 regulator protein OS=Mus musculus GN=Pawr PE=1 SV=2	1	1	1	1	1	0	0	0	1	0	0	0	1	0	0	0	4.8	4.8	4.8	35.908	333	333	1	1	0	7.2714	4.8	0	0	0	82117	82117	0	0	0	111280	0	0	0	1	0	0	0	1
tr|Q544Z3|Q544Z3_MOUSE;sp|Q99020|ROAA_MOUSE;tr|Q9D6G1|Q9D6G1_MOUSE;tr|Q80XR6|Q80XR6_MOUSE;tr|Q3TMZ8|Q3TMZ8_MOUSE;tr|Q20BD0|Q20BD0_MOUSE;tr|Q8CIR3|Q8CIR3_MOUSE	tr|Q544Z3|Q544Z3_MOUSE;sp|Q99020|ROAA_MOUSE;tr|Q9D6G1|Q9D6G1_MOUSE;tr|Q80XR6|Q80XR6_MOUSE;tr|Q3TMZ8|Q3TMZ8_MOUSE;tr|Q20BD0|Q20BD0_MOUSE	3;3;2;2;2;2;1	3;3;2;2;2;2;1	3;3;2;2;2;2;1	>tr|Q544Z3|Q544Z3_MOUSE Heterogeneous nuclear ribonucleoprotein A/B, isoform CRA_c OS=Mus musculus GN=Hnrnpab PE=1 SV=1;>sp|Q99020|ROAA_MOUSE Heterogeneous nuclear ribonucleoprotein A/B OS=Mus musculus GN=Hnrnpab PE=1 SV=1;>tr|Q9D6G1|Q9D6G1_MOUSE Heterogen	7	3	3	3	2	3	2	2	2	3	2	2	2	3	2	2	14	14	14	30.831	285	285;285;276;311;325;332;117	1	9	0	26.627	9.5	14	9.5	9.5	4743900	1193700	2191700	515850	842680	1693100	2006500	1529400	1803600	2	2	2	2	8
tr|D3YZ62|D3YZ62_MOUSE;sp|Q99104|MYO5A_MOUSE;tr|D3Z4J3|D3Z4J3_MOUSE;tr|B8JK05|B8JK05_MOUSE;tr|F6TDE5|F6TDE5_MOUSE;tr|F6Z2S4|F6Z2S4_MOUSE;tr|G5E8G6|G5E8G6_MOUSE;sp|P21271|MYO5B_MOUSE;tr|G3X9Y9|G3X9Y9_MOUSE;tr|D6RFU0|D6RFU0_MOUSE;tr|F6SV01|F6SV01_MOUSE;tr|D3Z135|D3Z135_MOUSE;tr|F7DF36|F7DF36_MOUSE;tr|E0CXC7|E0CXC7_MOUSE;tr|Q3U1L8|Q3U1L8_MOUSE;sp|Q8CIF6|SIDT2_MOUSE	tr|D3YZ62|D3YZ62_MOUSE;sp|Q99104|MYO5A_MOUSE;tr|D3Z4J3|D3Z4J3_MOUSE	17;17;17;4;4;3;2;2;2;1;1;1;1;1;1;1	16;16;16;4;4;3;1;1;1;1;1;1;1;1;1;1	15;15;15;4;4;3;0;0;0;1;1;0;1;1;1;1	>tr|D3YZ62|D3YZ62_MOUSE Unconventional myosin-Va OS=Mus musculus GN=Myo5a PE=1 SV=1;>sp|Q99104|MYO5A_MOUSE Unconventional myosin-Va OS=Mus musculus GN=Myo5a PE=1 SV=2;>tr|D3Z4J3|D3Z4J3_MOUSE Unconventional myosin-Va OS=Mus musculus GN=Myo5a PE=1 SV=1	16	17	16	15	13	12	7	5	12	11	6	4	11	10	5	3	10.4	10	9.2	212.33	1828	1828;1853;1855;228;585;217;1818;1818;1844;47;139;183;222;493;832;832	1	38	0	123.95	8.3	7.5	4.5	3.4	8544200	3938200	3107000	956990	542090	4017000	2898900	2602900	1865600	14	11	8	5	38
tr|Z4YKT6|Z4YKT6_MOUSE;tr|I7DM66|I7DM66_MOUSE;sp|Q99J47|DRS7B_MOUSE	tr|Z4YKT6|Z4YKT6_MOUSE;tr|I7DM66|I7DM66_MOUSE;sp|Q99J47|DRS7B_MOUSE	4;4;4	4;4;4	4;4;4	>tr|Z4YKT6|Z4YKT6_MOUSE Dehydrogenase/reductase SDR family member 7B OS=Mus musculus GN=Dhrs7b PE=1 SV=1;>tr|I7DM66|I7DM66_MOUSE PexRAP OS=Mus musculus GN=Dhrs7b PE=2 SV=1;>sp|Q99J47|DRS7B_MOUSE Dehydrogenase/reductase SDR family member 7B OS=Mus musculus	3	4	4	4	0	4	0	2	0	4	0	2	0	4	0	2	12.7	12.7	12.7	33.225	308	308;323;323	1	7	0	29.657	0	12.7	0	7.8	1003900	0	818990	0	184960	0	818990	0	0	0	3	0	1	4
sp|Q99JR1|SFXN1_MOUSE	sp|Q99JR1|SFXN1_MOUSE	1	1	1	>sp|Q99JR1|SFXN1_MOUSE Sideroflexin-1 OS=Mus musculus GN=Sfxn1 PE=1 SV=3	1	1	1	1	0	1	0	0	0	1	0	0	0	1	0	0	4	4	4	35.649	322	322	1	1	0	8.2439	0	4	0	0	38319	0	38319	0	0	0	38319	0	0	0	1	0	0	1
tr|Q4FJX7|Q4FJX7_MOUSE;tr|H3BJ97|H3BJ97_MOUSE;sp|Q99JR5|TINAL_MOUSE	tr|Q4FJX7|Q4FJX7_MOUSE;tr|H3BJ97|H3BJ97_MOUSE;sp|Q99JR5|TINAL_MOUSE	2;2;2	2;2;2	2;2;2	>tr|Q4FJX7|Q4FJX7_MOUSE Lcn7 protein OS=Mus musculus GN=Tinagl1 PE=2 SV=1;>tr|H3BJ97|H3BJ97_MOUSE Tubulointerstitial nephritis antigen-like OS=Mus musculus GN=Tinagl1 PE=1 SV=1;>sp|Q99JR5|TINAL_MOUSE Tubulointerstitial nephritis antigen-like OS=Mus musculu	3	2	2	2	0	0	2	1	0	0	2	1	0	0	2	1	5.5	5.5	5.5	46.848	415	415;435;466	1	3	0	12.618	0	0	5.5	3.1	342350	0	0	84932	257420	0	0	0	522880	0	0	2	1	3
tr|D3YXU1|D3YXU1_MOUSE;sp|Q99JY0|ECHB_MOUSE	tr|D3YXU1|D3YXU1_MOUSE;sp|Q99JY0|ECHB_MOUSE	2;2	2;2	2;2	>tr|D3YXU1|D3YXU1_MOUSE Trifunctional enzyme subunit beta, mitochondrial (Fragment) OS=Mus musculus GN=Hadhb PE=1 SV=1;>sp|Q99JY0|ECHB_MOUSE Trifunctional enzyme subunit beta, mitochondrial OS=Mus musculus GN=Hadhb PE=1 SV=1	2	2	2	2	1	2	1	2	1	2	1	2	1	2	1	2	10.4	10.4	10.4	18.966	173	173;475	1	7	0	13.501	5.2	10.4	5.2	10.4	1013300	150910	441260	77677	343440	0	472400	0	505420	1	2	1	3	7
tr|Q3ULF7|Q3ULF7_MOUSE;tr|Q3TWJ4|Q3TWJ4_MOUSE;tr|Q3TGW0|Q3TGW0_MOUSE;tr|Q3TGE1|Q3TGE1_MOUSE;sp|Q99JY9|ARP3_MOUSE;tr|Q9ERF8|Q9ERF8_MOUSE;tr|A0A087WQ83|A0A087WQ83_MOUSE;tr|Q3UGH0|Q3UGH0_MOUSE;tr|A0A087WS98|A0A087WS98_MOUSE;tr|A0A087WP86|A0A087WP86_MOUSE;tr|A0A087WQ14|A0A087WQ14_MOUSE;tr|A0A087WRA1|A0A087WRA1_MOUSE;sp|Q641P0|ARP3B_MOUSE	tr|Q3ULF7|Q3ULF7_MOUSE;tr|Q3TWJ4|Q3TWJ4_MOUSE;tr|Q3TGW0|Q3TGW0_MOUSE;tr|Q3TGE1|Q3TGE1_MOUSE;sp|Q99JY9|ARP3_MOUSE	5;5;5;5;5;2;1;1;1;1;1;1;1	5;5;5;5;5;2;1;1;1;1;1;1;1	5;5;5;5;5;2;1;1;1;1;1;1;1	>tr|Q3ULF7|Q3ULF7_MOUSE MCG1196 OS=Mus musculus GN=Actr3 PE=1 SV=1;>tr|Q3TWJ4|Q3TWJ4_MOUSE Putative uncharacterized protein OS=Mus musculus GN=Actr3 PE=2 SV=1;>tr|Q3TGW0|Q3TGW0_MOUSE Putative uncharacterized protein OS=Mus musculus GN=Actr3 PE=2 SV=1;>tr|Q	13	5	5	5	4	1	1	1	4	1	1	1	4	1	1	1	11.7	11.7	11.7	47.357	418	418;418;418;418;418;85;70;113;129;155;161;216;418	1	8	0	31.421	9.6	2.9	2.2	2.2	1355700	728770	314600	192150	120210	987550	0	0	0	4	2	1	1	8
tr|Q4FK11|Q4FK11_MOUSE;tr|Q3TMM5|Q3TMM5_MOUSE;tr|Q3TFC2|Q3TFC2_MOUSE;sp|Q99K48|NONO_MOUSE;tr|Q3UM20|Q3UM20_MOUSE;tr|Q3TF40|Q3TF40_MOUSE;tr|Q3TTV7|Q3TTV7_MOUSE;sp|Q8R326|PSPC1_MOUSE	tr|Q4FK11|Q4FK11_MOUSE;tr|Q3TMM5|Q3TMM5_MOUSE;tr|Q3TFC2|Q3TFC2_MOUSE;sp|Q99K48|NONO_MOUSE;tr|Q3UM20|Q3UM20_MOUSE;tr|Q3TF40|Q3TF40_MOUSE;tr|Q3TTV7|Q3TTV7_MOUSE	4;4;4;4;4;4;3;1	3;3;3;3;3;3;2;1	3;3;3;3;3;3;2;1	>tr|Q4FK11|Q4FK11_MOUSE Nono protein OS=Mus musculus GN=Nono PE=2 SV=1;>tr|Q3TMM5|Q3TMM5_MOUSE Putative uncharacterized protein OS=Mus musculus GN=Nono PE=2 SV=1;>tr|Q3TFC2|Q3TFC2_MOUSE Putative uncharacterized protein OS=Mus musculus GN=Nono PE=2 SV=1;>sp	8	4	3	3	2	2	1	0	2	2	0	0	2	2	0	0	9.3	7.6	7.6	54.54	473	473;473;473;473;475;528;473;523	1	4	0	18.826	4.4	6.1	1.7	0	278050	119540	158510	0	0	0	158510	0	0	1	2	0	0	3
tr|E9Q6P1|E9Q6P1_MOUSE;tr|Q3U6K9|Q3U6K9_MOUSE;tr|Q8BTJ1|Q8BTJ1_MOUSE;tr|Q543K5|Q543K5_MOUSE;tr|Q3ULZ3|Q3ULZ3_MOUSE;sp|Q99K85|SERC_MOUSE	tr|E9Q6P1|E9Q6P1_MOUSE;tr|Q3U6K9|Q3U6K9_MOUSE;tr|Q8BTJ1|Q8BTJ1_MOUSE;tr|Q543K5|Q543K5_MOUSE;tr|Q3ULZ3|Q3ULZ3_MOUSE;sp|Q99K85|SERC_MOUSE	1;1;1;1;1;1	1;1;1;1;1;1	1;1;1;1;1;1	>tr|E9Q6P1|E9Q6P1_MOUSE Phosphoserine aminotransferase (Fragment) OS=Mus musculus GN=Psat1 PE=1 SV=1;>tr|Q3U6K9|Q3U6K9_MOUSE Phosphoserine aminotransferase OS=Mus musculus GN=Psat1 PE=1 SV=1;>tr|Q8BTJ1|Q8BTJ1_MOUSE Phosphoserine aminotransferase OS=Mus mus	6	1	1	1	1	0	0	0	1	0	0	0	1	0	0	0	6.4	6.4	6.4	16.832	157	157;367;370;370;370;370	1	1	0	7.3735	6.4	0	0	0	70576	70576	0	0	0	95636	0	0	0	1	0	0	0	1
tr|D3YZN8|D3YZN8_MOUSE;tr|D6RIN1|D6RIN1_MOUSE;sp|Q99KD5|UN45A_MOUSE	tr|D3YZN8|D3YZN8_MOUSE;tr|D6RIN1|D6RIN1_MOUSE;sp|Q99KD5|UN45A_MOUSE	2;2;2	2;2;2	2;2;2	>tr|D3YZN8|D3YZN8_MOUSE Protein unc-45 homolog A (Fragment) OS=Mus musculus GN=Unc45a PE=1 SV=2;>tr|D6RIN1|D6RIN1_MOUSE Protein unc-45 homolog A OS=Mus musculus GN=Unc45a PE=1 SV=1;>sp|Q99KD5|UN45A_MOUSE Protein unc-45 homolog A OS=Mus musculus GN=Unc45a P	3	2	2	2	1	2	0	0	1	2	0	0	1	2	0	0	7.7	7.7	7.7	29.998	273	273;625;944	1	3	0	12.096	3.7	7.7	0	0	312580	165390	147190	0	0	0	147190	0	0	1	1	0	0	2
tr|Q3TJF5|Q3TJF5_MOUSE;tr|Q5SUH7|Q5SUH7_MOUSE;tr|Q3UPG6|Q3UPG6_MOUSE;tr|Q3UGL3|Q3UGL3_MOUSE;sp|Q99KN9|EPN4_MOUSE;tr|Q5SUH6|Q5SUH6_MOUSE	tr|Q3TJF5|Q3TJF5_MOUSE;tr|Q5SUH7|Q5SUH7_MOUSE;tr|Q3UPG6|Q3UPG6_MOUSE;tr|Q3UGL3|Q3UGL3_MOUSE;sp|Q99KN9|EPN4_MOUSE;tr|Q5SUH6|Q5SUH6_MOUSE	2;2;2;2;2;1	2;2;2;2;2;1	2;2;2;2;2;1	>tr|Q3TJF5|Q3TJF5_MOUSE Putative uncharacterized protein OS=Mus musculus GN=Clint1 PE=2 SV=1;>tr|Q5SUH7|Q5SUH7_MOUSE Clathrin interactor 1 OS=Mus musculus GN=Clint1 PE=1 SV=1;>tr|Q3UPG6|Q3UPG6_MOUSE Putative uncharacterized protein OS=Mus musculus GN=Clint	6	2	2	2	1	1	2	1	1	1	2	1	1	1	2	1	10.6	10.6	10.6	20.787	199	199;623;623;623;631;641	1	5	0	14.675	6	6	10.6	6	796330	134290	180340	338990	142700	0	0	993390	0	1	1	2	1	5
tr|Q3ULL5|Q3ULL5_MOUSE;sp|Q99L45|IF2B_MOUSE	tr|Q3ULL5|Q3ULL5_MOUSE;sp|Q99L45|IF2B_MOUSE	3;3	3;3	3;3	>tr|Q3ULL5|Q3ULL5_MOUSE Eif2s2 protein OS=Mus musculus GN=Eif2s2 PE=1 SV=1;>sp|Q99L45|IF2B_MOUSE Eukaryotic translation initiation factor 2 subunit 2 OS=Mus musculus GN=Eif2s2 PE=1 SV=1	2	3	3	3	1	2	1	2	1	2	1	2	1	2	1	2	9.7	9.7	9.7	38.092	331	331;331	1	15	0	22.282	3.9	6.9	3.9	6.6	1221400	280820	374400	265280	300930	0	229280	0	0	2	3	2	2	9
tr|Q3TJ01|Q3TJ01_MOUSE;sp|Q99LF4|RTCB_MOUSE	tr|Q3TJ01|Q3TJ01_MOUSE;sp|Q99LF4|RTCB_MOUSE	6;6	6;6	6;6	>tr|Q3TJ01|Q3TJ01_MOUSE tRNA-splicing ligase RtcB homolog OS=Mus musculus GN=Rtcb PE=2 SV=1;>sp|Q99LF4|RTCB_MOUSE tRNA-splicing ligase RtcB homolog OS=Mus musculus GN=Rtcb PE=1 SV=1	2	6	6	6	4	5	3	3	4	5	3	3	4	5	3	3	13.9	13.9	13.9	55.253	505	505;505	1	20	0	50.708	8.7	11.7	6.1	6.5	3490700	1611100	1446200	220930	212480	1737400	1190500	1059400	593900	7	7	3	2	19
sp|Q99M74|KRT82_MOUSE;CON__Q9NSB4	sp|Q99M74|KRT82_MOUSE;CON__Q9NSB4	2;1	2;1	2;1	>sp|Q99M74|KRT82_MOUSE Keratin, type II cuticular Hb2 OS=Mus musculus GN=Krt82 PE=1 SV=2;>Q9NSB4 SWISS-PROT:Q9NSB4 Keratin, type II cuticular Hb2 (Hair keratin, type II Hb2) - Homo sapiens (Human).	2	2	2	2	1	0	0	1	1	0	0	1	1	0	0	1	3.7	3.7	3.7	57.14	516	516;513	1	2	0	12.708	1.7	0	0	1.9	608190	39352	0	0	568840	0	0	0	1155500	1	0	0	1	2
tr|Q3TJA9|Q3TJA9_MOUSE;sp|Q99M87|DNJA3_MOUSE	tr|Q3TJA9|Q3TJA9_MOUSE;sp|Q99M87|DNJA3_MOUSE	2;2	2;2	2;2	>tr|Q3TJA9|Q3TJA9_MOUSE DnaJ (Hsp40) homolog, subfamily A, member 3, isoform CRA_b OS=Mus musculus GN=Dnaja3 PE=2 SV=1;>sp|Q99M87|DNJA3_MOUSE DnaJ homolog subfamily A member 3, mitochondrial OS=Mus musculus GN=Dnaja3 PE=1 SV=1	2	2	2	2	2	1	1	1	2	1	1	1	2	1	1	1	6.2	6.2	6.2	49.486	453	453;480	1	5	0	12.253	6.2	3.5	3.5	3.5	415810	104930	195520	44855	70509	0	0	0	143220	2	1	1	1	5
sp|Q99MA9|NKX61_MOUSE	sp|Q99MA9|NKX61_MOUSE	1	1	1	>sp|Q99MA9|NKX61_MOUSE Homeobox protein Nkx-6.1 OS=Mus musculus GN=Nkx6-1 PE=1 SV=1	1	1	1	1	1	0	0	0	1	0	0	0	1	0	0	0	2.7	2.7	2.7	37.705	365	365	1	1	1	-2	2.7	0	0	0	35459	35459	0	0	0	48049	0	0	0	0	0	0	0	0
tr|D6RHN4|D6RHN4_MOUSE;tr|Q3UXD9|Q3UXD9_MOUSE;sp|Q99MZ7|PECR_MOUSE;tr|D6RIP0|D6RIP0_MOUSE	tr|D6RHN4|D6RHN4_MOUSE;tr|Q3UXD9|Q3UXD9_MOUSE;sp|Q99MZ7|PECR_MOUSE;tr|D6RIP0|D6RIP0_MOUSE	2;2;2;1	2;2;2;1	2;2;2;1	>tr|D6RHN4|D6RHN4_MOUSE Peroxisomal trans-2-enoyl-CoA reductase OS=Mus musculus GN=Pecr PE=1 SV=1;>tr|Q3UXD9|Q3UXD9_MOUSE Peroxisomal trans-2-enoyl-CoA reductase OS=Mus musculus GN=Pecr PE=1 SV=1;>sp|Q99MZ7|PECR_MOUSE Peroxisomal trans-2-enoyl-CoA reductas	4	2	2	2	0	2	1	2	0	2	1	2	0	2	1	2	26.7	26.7	26.7	9.3696	90	90;260;303;44	1	5	0	13.065	0	26.7	16.7	26.7	791600	0	499970	105660	185970	0	491510	0	386210	0	1	1	2	4
sp|Q99PT1|GDIR1_MOUSE	sp|Q99PT1|GDIR1_MOUSE	1	1	1	>sp|Q99PT1|GDIR1_MOUSE Rho GDP-dissociation inhibitor 1 OS=Mus musculus GN=Arhgdia PE=1 SV=3	1	1	1	1	1	1	0	1	1	1	0	1	1	1	0	1	7.8	7.8	7.8	23.407	204	204	1	3	0	7.1839	7.8	7.8	0	7.8	402110	105070	193730	0	103310	0	0	0	209850	1	1	0	1	3
sp|Q9CPN8|IF2B3_MOUSE;tr|A6X8Z3|A6X8Z3_MOUSE;sp|Q5SF07|IF2B2_MOUSE	sp|Q9CPN8|IF2B3_MOUSE	3;1;1	3;1;1	3;1;1	>sp|Q9CPN8|IF2B3_MOUSE Insulin-like growth factor 2 mRNA-binding protein 3 OS=Mus musculus GN=Igf2bp3 PE=1 SV=1	3	3	3	3	1	3	1	0	1	3	1	0	1	3	1	0	6.9	6.9	6.9	63.574	579	579;524;592	1	5	0	20.201	2.2	6.9	2.2	0	622200	264730	308920	48545	0	0	308920	0	0	1	3	1	0	5
tr|Q3TAH3|Q3TAH3_MOUSE;sp|Q9CPP0|NPM3_MOUSE	tr|Q3TAH3|Q3TAH3_MOUSE;sp|Q9CPP0|NPM3_MOUSE	2;2	2;2	2;2	>tr|Q3TAH3|Q3TAH3_MOUSE Putative uncharacterized protein OS=Mus musculus GN=Npm3 PE=2 SV=1;>sp|Q9CPP0|NPM3_MOUSE Nucleoplasmin-3 OS=Mus musculus GN=Npm3 PE=1 SV=3	2	2	2	2	1	0	0	1	1	0	0	1	1	0	0	1	17.7	17.7	17.7	19.053	175	175;175	1	2	0	11.029	8.6	0	0	9.1	214170	49699	0	0	164470	0	0	0	334090	1	0	0	0	1
sp|Q9CPQ1|COX6C_MOUSE;tr|A0A0G2JDA6|A0A0G2JDA6_MOUSE;tr|D3Z6E1|D3Z6E1_MOUSE	sp|Q9CPQ1|COX6C_MOUSE	3;1;1	3;1;1	3;1;1	>sp|Q9CPQ1|COX6C_MOUSE Cytochrome c oxidase subunit 6C OS=Mus musculus GN=Cox6c PE=1 SV=3	3	3	3	3	2	1	2	1	2	1	2	1	2	1	2	1	35.5	35.5	35.5	8.4689	76	76;10;48	1	6	0	16.793	25	15.8	19.7	15.8	711850	298540	101180	207400	104740	404540	0	0	0	2	0	2	1	5
tr|Q6ZWZ7|Q6ZWZ7_MOUSE;tr|Q6PHZ1|Q6PHZ1_MOUSE;sp|Q9CPR4|RL17_MOUSE;tr|Q505B1|Q505B1_MOUSE;tr|Q80V08|Q80V08_MOUSE;tr|B2RY53|B2RY53_MOUSE	tr|Q6ZWZ7|Q6ZWZ7_MOUSE;tr|Q6PHZ1|Q6PHZ1_MOUSE;sp|Q9CPR4|RL17_MOUSE;tr|Q505B1|Q505B1_MOUSE;tr|Q80V08|Q80V08_MOUSE;tr|B2RY53|B2RY53_MOUSE	2;2;2;2;2;1	2;2;2;2;2;1	2;2;2;2;2;1	>tr|Q6ZWZ7|Q6ZWZ7_MOUSE 60S ribosomal protein L17 OS=Mus musculus GN=Rpl17 PE=1 SV=1;>tr|Q6PHZ1|Q6PHZ1_MOUSE Rpl17 protein OS=Mus musculus GN=Rpl17 PE=2 SV=1;>sp|Q9CPR4|RL17_MOUSE 60S ribosomal protein L17 OS=Mus musculus GN=Rpl17 PE=1 SV=3;>tr|Q505B1|Q505	6	2	2	2	1	1	0	0	1	1	0	0	1	1	0	0	13	13	13	21.397	184	184;184;184;185;194;190	1	2	0	11.501	5.4	7.6	0	0	187440	87948	99492	0	0	119180	0	0	0	1	1	0	0	2
tr|Q3UA72|Q3UA72_MOUSE;tr|Q3TK56|Q3TK56_MOUSE;tr|Q3UC32|Q3UC32_MOUSE;tr|Q3TKM9|Q3TKM9_MOUSE;sp|Q9CPW4|ARPC5_MOUSE	tr|Q3UA72|Q3UA72_MOUSE;tr|Q3TK56|Q3TK56_MOUSE;tr|Q3UC32|Q3UC32_MOUSE;tr|Q3TKM9|Q3TKM9_MOUSE;sp|Q9CPW4|ARPC5_MOUSE	1;1;1;1;1	1;1;1;1;1	1;1;1;1;1	>tr|Q3UA72|Q3UA72_MOUSE Actin-related protein 2/3 complex subunit 5 OS=Mus musculus GN=Arpc5 PE=1 SV=1;>tr|Q3TK56|Q3TK56_MOUSE Actin-related protein 2/3 complex subunit 5 (Fragment) OS=Mus musculus GN=Arpc5 PE=2 SV=1;>tr|Q3UC32|Q3UC32_MOUSE Actin-related p	5	1	1	1	1	1	1	1	1	1	1	1	1	1	1	1	13	13	13	9.6957	92	92;94;151;151;151	1	4	0	9.262	13	13	13	13	2163700	821930	842150	499620	0	0	0	1464100	0	1	1	1	1	4
sp|Q9CPY7|AMPL_MOUSE;tr|A0A0G2JEM7|A0A0G2JEM7_MOUSE	sp|Q9CPY7|AMPL_MOUSE;tr|A0A0G2JEM7|A0A0G2JEM7_MOUSE	2;1	2;1	2;1	>sp|Q9CPY7|AMPL_MOUSE Cytosol aminopeptidase OS=Mus musculus GN=Lap3 PE=1 SV=3;>tr|A0A0G2JEM7|A0A0G2JEM7_MOUSE Cytosol aminopeptidase (Fragment) OS=Mus musculus GN=Lap3 PE=1 SV=1	2	2	2	2	0	2	0	0	0	2	0	0	0	2	0	0	4.6	4.6	4.6	56.141	519	519;107	1	2	0	13.432	0	4.6	0	0	168570	0	168570	0	0	0	168570	0	0	0	2	0	0	2
sp|Q9CQ19|MYL9_MOUSE	sp|Q9CQ19|MYL9_MOUSE	5	1	1	>sp|Q9CQ19|MYL9_MOUSE Myosin regulatory light polypeptide 9 OS=Mus musculus GN=Myl9 PE=1 SV=3	1	5	1	1	4	4	3	3	1	0	0	0	1	0	0	0	33.7	5.8	5.8	19.854	172	172	1	1	1	-2	23.3	27.9	17.4	17.4	68539	68539	0	0	0	92877	0	0	0	1	0	0	0	1
tr|E0CYQ2|E0CYQ2_MOUSE;sp|Q9CQ48|NUDC2_MOUSE	tr|E0CYQ2|E0CYQ2_MOUSE;sp|Q9CQ48|NUDC2_MOUSE	1;1	1;1	1;1	>tr|E0CYQ2|E0CYQ2_MOUSE NudC domain-containing protein 2 OS=Mus musculus GN=Nudcd2 PE=1 SV=1;>sp|Q9CQ48|NUDC2_MOUSE NudC domain-containing protein 2 OS=Mus musculus GN=Nudcd2 PE=1 SV=1	2	1	1	1	0	0	1	0	0	0	1	0	0	0	1	0	6.1	6.1	6.1	14.729	132	132;157	1	1	1	-2	0	0	6.1	0	1756200	0	0	1756200	0	0	0	5146400	0	0	0	1	0	1
sp|Q9CQ75|NDUA2_MOUSE	sp|Q9CQ75|NDUA2_MOUSE	2	2	2	>sp|Q9CQ75|NDUA2_MOUSE NADH dehydrogenase [ubiquinone] 1 alpha subcomplex subunit 2 OS=Mus musculus GN=Ndufa2 PE=1 SV=3	1	2	2	2	1	2	1	1	1	2	1	1	1	2	1	1	21.2	21.2	21.2	10.916	99	99	1	5	0	12.652	14.1	21.2	14.1	14.1	607390	125370	341610	48186	92225	0	341610	0	0	1	2	0	1	4
tr|Q4VA29|Q4VA29_MOUSE;sp|Q9CQE8|CN166_MOUSE	tr|Q4VA29|Q4VA29_MOUSE;sp|Q9CQE8|CN166_MOUSE	3;3	3;3	3;3	>tr|Q4VA29|Q4VA29_MOUSE MCG140066 OS=Mus musculus GN=2700060E02Rik PE=1 SV=1;>sp|Q9CQE8|CN166_MOUSE UPF0568 protein C14orf166 homolog OS=Mus musculus PE=1 SV=1	2	3	3	3	2	3	1	0	2	3	1	0	2	3	1	0	13.5	13.5	13.5	28.152	244	244;244	1	7	0	26.312	10.2	13.5	3.7	0	3158500	664580	2195500	298390	0	1220800	1875300	0	0	2	4	1	0	7
sp|Q9CQF3|CPSF5_MOUSE;tr|Q9CZQ0|Q9CZQ0_MOUSE	sp|Q9CQF3|CPSF5_MOUSE;tr|Q9CZQ0|Q9CZQ0_MOUSE	5;3	5;3	5;3	>sp|Q9CQF3|CPSF5_MOUSE Cleavage and polyadenylation specificity factor subunit 5 OS=Mus musculus GN=Nudt21 PE=1 SV=1;>tr|Q9CZQ0|Q9CZQ0_MOUSE Putative uncharacterized protein OS=Mus musculus GN=Nudt21 PE=2 SV=1	2	5	5	5	4	3	1	1	4	3	1	1	4	3	1	1	19.4	19.4	19.4	26.24	227	227;180	1	11	0	30.845	15.4	12.8	3.5	3.5	2129600	1038400	837930	0	253300	1015700	991060	0	0	5	3	1	2	11
tr|Q8C1L7|Q8C1L7_MOUSE;sp|Q9CQR2|RS21_MOUSE	tr|Q8C1L7|Q8C1L7_MOUSE;sp|Q9CQR2|RS21_MOUSE	1;1	1;1	1;1	>tr|Q8C1L7|Q8C1L7_MOUSE 40S ribosomal protein S21 OS=Mus musculus GN=mCG_6739 PE=2 SV=1;>sp|Q9CQR2|RS21_MOUSE 40S ribosomal protein S21 OS=Mus musculus GN=Rps21 PE=1 SV=1	2	1	1	1	1	1	1	1	1	1	1	1	1	1	1	1	12.3	12.3	12.3	8.88	81	81;83	1	6	0	7.2873	12.3	12.3	12.3	12.3	883630	322470	166220	293680	101260	0	0	0	205690	2	1	2	1	6
tr|D3Z5K6|D3Z5K6_MOUSE;sp|Q9CQV7|TIM14_MOUSE;tr|G3X8S1|G3X8S1_MOUSE	tr|D3Z5K6|D3Z5K6_MOUSE;sp|Q9CQV7|TIM14_MOUSE;tr|G3X8S1|G3X8S1_MOUSE	2;2;2	2;2;2	2;2;2	>tr|D3Z5K6|D3Z5K6_MOUSE Mitochondrial import inner membrane translocase subunit TIM14 OS=Mus musculus GN=Dnajc19 PE=1 SV=1;>sp|Q9CQV7|TIM14_MOUSE Mitochondrial import inner membrane translocase subunit TIM14 OS=Mus musculus GN=Dnajc19 PE=1 SV=3;>tr|G3X8S1|	3	2	2	2	2	1	1	1	2	1	1	1	2	1	1	1	14.5	14.5	14.5	12.191	110	110;116;157	1	5	0	14.856	14.5	12.7	12.7	12.7	715460	348750	148290	83327	135100	472580	0	0	0	2	1	1	1	5
sp|Q9CR57|RL14_MOUSE;tr|Q9CWK0|Q9CWK0_MOUSE;tr|Q569Z0|Q569Z0_MOUSE	sp|Q9CR57|RL14_MOUSE;tr|Q9CWK0|Q9CWK0_MOUSE;tr|Q569Z0|Q569Z0_MOUSE	2;2;1	2;2;1	2;2;1	>sp|Q9CR57|RL14_MOUSE 60S ribosomal protein L14 OS=Mus musculus GN=Rpl14 PE=1 SV=3;>tr|Q9CWK0|Q9CWK0_MOUSE Putative uncharacterized protein OS=Mus musculus GN=Rpl14 PE=2 SV=1;>tr|Q569Z0|Q569Z0_MOUSE Ribosomal protein L14 OS=Mus musculus GN=Rpl14-ps1 PE=2 S	3	2	2	2	1	2	1	1	1	2	1	1	1	2	1	1	11.5	11.5	11.5	23.564	217	217;227;216	1	5	0	16.842	6	11.5	6	6	9239900	3501600	3293400	1154800	1290100	0	3293400	0	0	1	2	1	1	5
tr|Q9D9P1|Q9D9P1_MOUSE;tr|Q91VG6|Q91VG6_MOUSE;tr|D3Z0L4|D3Z0L4_MOUSE;sp|Q9CRB9|MIC19_MOUSE;tr|S4R238|S4R238_MOUSE	tr|Q9D9P1|Q9D9P1_MOUSE;tr|Q91VG6|Q91VG6_MOUSE;tr|D3Z0L4|D3Z0L4_MOUSE;sp|Q9CRB9|MIC19_MOUSE;tr|S4R238|S4R238_MOUSE	3;3;3;3;2	3;3;3;3;2	3;3;3;3;2	>tr|Q9D9P1|Q9D9P1_MOUSE MICOS complex subunit OS=Mus musculus GN=Chchd3 PE=1 SV=1;>tr|Q91VG6|Q91VG6_MOUSE MICOS complex subunit (Fragment) OS=Mus musculus GN=Chchd3 PE=2 SV=1;>tr|D3Z0L4|D3Z0L4_MOUSE MICOS complex subunit (Fragment) OS=Mus musculus GN=Chchd	5	3	3	3	3	3	2	2	3	3	2	2	3	3	2	2	20.6	20.6	20.6	20.375	175	175;191;192;227;84	1	10	0	23.334	20.6	20.6	13.7	13.7	4124500	1087600	1438000	650660	948280	1427400	1415500	1633500	2268200	3	3	2	2	10
sp|Q9CVB6|ARPC2_MOUSE;tr|A0A087WRT2|A0A087WRT2_MOUSE;tr|Q3UA52|Q3UA52_MOUSE	sp|Q9CVB6|ARPC2_MOUSE;tr|A0A087WRT2|A0A087WRT2_MOUSE;tr|Q3UA52|Q3UA52_MOUSE	2;1;1	2;1;1	2;1;1	>sp|Q9CVB6|ARPC2_MOUSE Actin-related protein 2/3 complex subunit 2 OS=Mus musculus GN=Arpc2 PE=1 SV=3;>tr|A0A087WRT2|A0A087WRT2_MOUSE Actin-related protein 2/3 complex subunit 2 (Fragment) OS=Mus musculus GN=Arpc2 PE=1 SV=1;>tr|Q3UA52|Q3UA52_MOUSE Putative	3	2	2	2	2	1	1	0	2	1	1	0	2	1	1	0	6	6	6	34.357	300	300;26;383	1	4	0	11.514	6	3	3	0	624720	353300	186360	85063	0	478750	0	0	0	1	1	1	0	3
tr|A0A0U1RPR4|A0A0U1RPR4_MOUSE;tr|A0A0U1RNN2|A0A0U1RNN2_MOUSE;tr|A0A0U1RP07|A0A0U1RP07_MOUSE;tr|A0A0U1RNG1|A0A0U1RNG1_MOUSE;tr|Q3U4A3|Q3U4A3_MOUSE;sp|Q9CWK3|CD2B2_MOUSE;tr|Q69ZP6|Q69ZP6_MOUSE	tr|A0A0U1RPR4|A0A0U1RPR4_MOUSE;tr|A0A0U1RNN2|A0A0U1RNN2_MOUSE;tr|A0A0U1RP07|A0A0U1RP07_MOUSE;tr|A0A0U1RNG1|A0A0U1RNG1_MOUSE;tr|Q3U4A3|Q3U4A3_MOUSE;sp|Q9CWK3|CD2B2_MOUSE;tr|Q69ZP6|Q69ZP6_MOUSE	1;1;1;1;1;1;1	1;1;1;1;1;1;1	1;1;1;1;1;1;1	>tr|A0A0U1RPR4|A0A0U1RPR4_MOUSE CD2 antigen cytoplasmic tail-binding protein 2 (Fragment) OS=Mus musculus GN=Cd2bp2 PE=1 SV=1;>tr|A0A0U1RNN2|A0A0U1RNN2_MOUSE CD2 antigen cytoplasmic tail-binding protein 2 OS=Mus musculus GN=Cd2bp2 PE=1 SV=1;>tr|A0A0U1RP07|	7	1	1	1	1	1	1	1	1	1	1	1	1	1	1	1	29.2	29.2	29.2	5.0797	48	48;79;130;162;342;342;346	1	4	0	7.2126	29.2	29.2	29.2	29.2	300290	87819	86126	62371	63978	0	0	0	129950	1	1	1	1	4
tr|A2A5J2|A2A5J2_MOUSE;sp|Q9CWV7|ZSWM1_MOUSE	tr|A2A5J2|A2A5J2_MOUSE;sp|Q9CWV7|ZSWM1_MOUSE	1;1	1;1	1;1	>tr|A2A5J2|A2A5J2_MOUSE Zinc finger SWIM domain-containing protein 1 (Fragment) OS=Mus musculus GN=Zswim1 PE=1 SV=1;>sp|Q9CWV7|ZSWM1_MOUSE Zinc finger SWIM domain-containing protein 1 OS=Mus musculus GN=Zswim1 PE=2 SV=1	2	1	1	1	1	0	0	0	1	0	0	0	1	0	0	0	15.8	15.8	15.8	16.747	146	146;455	1	1	1	-2	15.8	0	0	0	127230	127230	0	0	0	172410	0	0	0	1	0	0	0	1
tr|A0A0N4SUH6|A0A0N4SUH6_MOUSE;tr|A0A023T672|A0A023T672_MOUSE;sp|Q9CWZ3|RBM8A_MOUSE	tr|A0A0N4SUH6|A0A0N4SUH6_MOUSE;tr|A0A023T672|A0A023T672_MOUSE;sp|Q9CWZ3|RBM8A_MOUSE	1;1;1	1;1;1	1;1;1	>tr|A0A0N4SUH6|A0A0N4SUH6_MOUSE RNA-binding protein 8A OS=Mus musculus GN=Rbm8a2 PE=3 SV=1;>tr|A0A023T672|A0A023T672_MOUSE RNA-binding protein 8A OS=Mus musculus GN=RBM8 PE=1 SV=1;>sp|Q9CWZ3|RBM8A_MOUSE RNA-binding protein 8A OS=Mus musculus GN=Rbm8a PE=1	3	1	1	1	1	0	0	0	1	0	0	0	1	0	0	0	14.9	14.9	14.9	19.889	174	174;174;174	1	1	0	12.229	14.9	0	0	0	164070	164070	0	0	0	222330	0	0	0	1	0	0	0	1
sp|Q9CX86|ROA0_MOUSE	sp|Q9CX86|ROA0_MOUSE	3	3	3	>sp|Q9CX86|ROA0_MOUSE Heterogeneous nuclear ribonucleoprotein A0 OS=Mus musculus GN=Hnrnpa0 PE=1 SV=1	1	3	3	3	1	1	1	1	1	1	1	1	1	1	1	1	13.1	13.1	13.1	30.53	305	305	1	4	0	17.455	4.6	3.6	4.9	3.6	1736500	941370	535790	0	259340	1275600	0	0	0	1	0	1	1	3
tr|E9PYL9|E9PYL9_MOUSE;sp|Q9CXW4|RL11_MOUSE;tr|Q8VC94|Q8VC94_MOUSE;tr|A2BH06|A2BH06_MOUSE;tr|E9PZB3|E9PZB3_MOUSE	tr|E9PYL9|E9PYL9_MOUSE;sp|Q9CXW4|RL11_MOUSE;tr|Q8VC94|Q8VC94_MOUSE;tr|A2BH06|A2BH06_MOUSE;tr|E9PZB3|E9PZB3_MOUSE	6;6;4;3;3	6;6;4;3;3	6;6;4;3;3	>tr|E9PYL9|E9PYL9_MOUSE Protein Gm10036 OS=Mus musculus GN=Gm10036 PE=3 SV=1;>sp|Q9CXW4|RL11_MOUSE 60S ribosomal protein L11 OS=Mus musculus GN=Rpl11 PE=1 SV=4;>tr|Q8VC94|Q8VC94_MOUSE Rpl11 protein OS=Mus musculus GN=Rpl11 PE=2 SV=1;>tr|A2BH06|A2BH06_MOUSE	5	6	6	6	4	6	4	3	4	6	4	3	4	6	4	3	31.5	31.5	31.5	20.266	178	178;178;167;172;174	1	18	0	40.099	25.3	31.5	21.3	19.7	14179000	4502400	6090400	1730900	1855500	7277900	4738400	4699400	4317100	4	7	4	3	18
tr|Q3UXI9|Q3UXI9_MOUSE;sp|Q9CXY6|ILF2_MOUSE	tr|Q3UXI9|Q3UXI9_MOUSE;sp|Q9CXY6|ILF2_MOUSE	3;3	3;3	3;3	>tr|Q3UXI9|Q3UXI9_MOUSE Putative uncharacterized protein OS=Mus musculus GN=Ilf2 PE=2 SV=1;>sp|Q9CXY6|ILF2_MOUSE Interleukin enhancer-binding factor 2 OS=Mus musculus GN=Ilf2 PE=1 SV=1	2	3	3	3	1	2	0	0	1	2	0	0	1	2	0	0	15.9	15.9	15.9	43.01	390	390;390	1	3	0	20.794	7.2	8.7	0	0	422500	179050	243450	0	0	0	243450	0	0	1	2	0	0	3
tr|E9PW20|E9PW20_MOUSE;sp|Q9CY57|CHTOP_MOUSE;tr|D3YZA1|D3YZA1_MOUSE;tr|D3Z7T7|D3Z7T7_MOUSE;tr|B7ZMS6|B7ZMS6_MOUSE;tr|Q2VPR3|Q2VPR3_MOUSE	tr|E9PW20|E9PW20_MOUSE;sp|Q9CY57|CHTOP_MOUSE;tr|D3YZA1|D3YZA1_MOUSE;tr|D3Z7T7|D3Z7T7_MOUSE;tr|B7ZMS6|B7ZMS6_MOUSE;tr|Q2VPR3|Q2VPR3_MOUSE	4;4;3;3;2;2	4;4;3;3;2;2	4;4;3;3;2;2	>tr|E9PW20|E9PW20_MOUSE Chromatin target of PRMT1 protein OS=Mus musculus GN=Chtop PE=1 SV=1;>sp|Q9CY57|CHTOP_MOUSE Chromatin target of PRMT1 protein OS=Mus musculus GN=Chtop PE=1 SV=2;>tr|D3YZA1|D3YZA1_MOUSE Chromatin target of PRMT1 protein (Fragment) OS	6	4	4	4	2	3	2	1	2	3	2	1	2	3	2	1	18.2	18.2	18.2	22.106	203	203;249;123;195;178;233	1	11	0	28.671	9.9	16.3	11.8	6.4	1567800	498840	447120	439150	182680	728460	394630	0	0	3	3	3	2	11
tr|A0A0N4SV32|A0A0N4SV32_MOUSE;tr|Q3V274|Q3V274_MOUSE;tr|Q3UEI6|Q3UEI6_MOUSE;tr|Q3UJK2|Q3UJK2_MOUSE;tr|Q3UMP4|Q3UMP4_MOUSE;sp|Q9CY58|PAIRB_MOUSE;tr|A0A0N4SWH2|A0A0N4SWH2_MOUSE;tr|A0A0N4SUQ1|A0A0N4SUQ1_MOUSE;tr|A0A0N4SUN8|A0A0N4SUN8_MOUSE	tr|A0A0N4SV32|A0A0N4SV32_MOUSE;tr|Q3V274|Q3V274_MOUSE;tr|Q3UEI6|Q3UEI6_MOUSE;tr|Q3UJK2|Q3UJK2_MOUSE;tr|Q3UMP4|Q3UMP4_MOUSE;sp|Q9CY58|PAIRB_MOUSE;tr|A0A0N4SWH2|A0A0N4SWH2_MOUSE	5;5;5;5;5;5;4;2;2	5;5;5;5;5;5;4;2;2	5;5;5;5;5;5;4;2;2	>tr|A0A0N4SV32|A0A0N4SV32_MOUSE Plasminogen activator inhibitor 1 RNA-binding protein OS=Mus musculus GN=Serbp1 PE=1 SV=1;>tr|Q3V274|Q3V274_MOUSE Putative uncharacterized protein OS=Mus musculus GN=Serbp1 PE=2 SV=1;>tr|Q3UEI6|Q3UEI6_MOUSE Putative uncharac	9	5	5	5	4	3	5	4	4	3	5	4	4	3	5	4	16.9	16.9	16.9	39.644	362	362;386;386;392;401;407;211;147;155	1	16	0	57.939	13.8	9.4	16.9	13.8	12254000	3624600	2447600	2329000	3852500	3256600	3227900	6167100	9358100	3	4	5	4	16
sp|Q9CYL5|GAPR1_MOUSE;tr|B1AWD6|B1AWD6_MOUSE	sp|Q9CYL5|GAPR1_MOUSE	3;1	3;1	3;1	>sp|Q9CYL5|GAPR1_MOUSE Golgi-associated plant pathogenesis-related protein 1 OS=Mus musculus GN=Glipr2 PE=1 SV=3	2	3	3	3	2	2	2	3	2	2	2	3	2	2	2	3	22.1	22.1	22.1	17.09	154	154;83	1	10	0	37.829	16.9	16.9	16.9	22.1	9984100	1592500	2510400	3512100	2369100	2248000	2663100	10888000	3973000	2	1	3	4	10
tr|Q8R2K3|Q8R2K3_MOUSE;sp|Q9CYR0|SSBP_MOUSE;tr|D3Z3Y3|D3Z3Y3_MOUSE	tr|Q8R2K3|Q8R2K3_MOUSE;sp|Q9CYR0|SSBP_MOUSE;tr|D3Z3Y3|D3Z3Y3_MOUSE	2;2;1	2;2;1	2;2;1	>tr|Q8R2K3|Q8R2K3_MOUSE Single-stranded DNA-binding protein OS=Mus musculus GN=Ssbp1 PE=1 SV=1;>sp|Q9CYR0|SSBP_MOUSE Single-stranded DNA-binding protein, mitochondrial OS=Mus musculus GN=Ssbp1 PE=1 SV=1;>tr|D3Z3Y3|D3Z3Y3_MOUSE Single-stranded DNA-binding p	3	2	2	2	1	1	2	1	1	1	2	1	1	1	2	1	15.5	15.5	15.5	17.156	148	148;152;76	1	7	0	13.907	5.4	5.4	15.5	10.1	1087500	365080	332060	295690	94661	0	0	685920	0	2	1	3	0	6
sp|Q9CZG9|PDZ11_MOUSE	sp|Q9CZG9|PDZ11_MOUSE	1	1	1	>sp|Q9CZG9|PDZ11_MOUSE PDZ domain-containing protein 11 OS=Mus musculus GN=Pdzd11 PE=1 SV=1	1	1	1	1	1	1	0	1	1	1	0	1	1	1	0	1	7.1	7.1	7.1	16.182	140	140	1	3	0.0053191	6.1878	7.1	7.1	0	7.1	295260	149420	108110	0	37725	0	0	0	76628	1	1	0	1	3
sp|Q9CZX8|RS19_MOUSE;tr|Q5M9P3|Q5M9P3_MOUSE;tr|D3YUT3|D3YUT3_MOUSE;tr|D3Z722|D3Z722_MOUSE;tr|D3Z5R8|D3Z5R8_MOUSE;tr|D3YUG3|D3YUG3_MOUSE;tr|S4R223|S4R223_MOUSE	sp|Q9CZX8|RS19_MOUSE;tr|Q5M9P3|Q5M9P3_MOUSE;tr|D3YUT3|D3YUT3_MOUSE;tr|D3Z722|D3Z722_MOUSE;tr|D3Z5R8|D3Z5R8_MOUSE;tr|D3YUG3|D3YUG3_MOUSE	13;12;9;9;8;7;5	13;12;9;9;8;7;5	13;12;9;9;8;7;5	>sp|Q9CZX8|RS19_MOUSE 40S ribosomal protein S19 OS=Mus musculus GN=Rps19 PE=1 SV=3;>tr|Q5M9P3|Q5M9P3_MOUSE Rps19 protein (Fragment) OS=Mus musculus GN=Rps19 PE=2 SV=1;>tr|D3YUT3|D3YUT3_MOUSE 40S ribosomal protein S19 (Fragment) OS=Mus musculus GN=Rps19 PE=	7	13	13	13	11	6	6	8	11	6	6	8	11	6	6	8	60	60	60	16.085	145	145;151;133;212;176;137;72	1	39	0	99.107	60	33.8	33.1	33.8	53106000	21146000	13418000	9752300	8789600	26154000	16933000	26846000	18572000	13	7	8	10	38
sp|Q9D0B6|PBDC1_MOUSE	sp|Q9D0B6|PBDC1_MOUSE	1	1	1	>sp|Q9D0B6|PBDC1_MOUSE Protein PBDC1 OS=Mus musculus GN=Pbdc1 PE=1 SV=1	1	1	1	1	0	1	0	0	0	1	0	0	0	1	0	0	5.6	5.6	5.6	22.223	198	198	1	1	0.0036765	6.4185	0	5.6	0	0	106940	0	106940	0	0	0	106940	0	0	0	0	0	0	0
tr|B8JK33|B8JK33_MOUSE;tr|Q3TL61|Q3TL61_MOUSE;tr|B8JK32|B8JK32_MOUSE;tr|Q3TW40|Q3TW40_MOUSE;tr|Q3THB3|Q3THB3_MOUSE;sp|Q9D0E1|HNRPM_MOUSE;tr|Q3TQ66|Q3TQ66_MOUSE;tr|Q570Z0|Q570Z0_MOUSE;tr|F6W322|F6W322_MOUSE	tr|B8JK33|B8JK33_MOUSE;tr|Q3TL61|Q3TL61_MOUSE;tr|B8JK32|B8JK32_MOUSE;tr|Q3TW40|Q3TW40_MOUSE;tr|Q3THB3|Q3THB3_MOUSE;sp|Q9D0E1|HNRPM_MOUSE;tr|Q3TQ66|Q3TQ66_MOUSE;tr|Q570Z0|Q570Z0_MOUSE	4;4;4;4;4;4;3;3;1	4;4;4;4;4;4;3;3;1	4;4;4;4;4;4;3;3;1	>tr|B8JK33|B8JK33_MOUSE Heterogeneous nuclear ribonucleoprotein M OS=Mus musculus GN=Hnrnpm PE=1 SV=1;>tr|Q3TL61|Q3TL61_MOUSE Putative uncharacterized protein OS=Mus musculus GN=Hnrnpm PE=2 SV=1;>tr|B8JK32|B8JK32_MOUSE Heterogeneous nuclear ribonucleoprote	9	4	4	4	4	2	3	0	4	2	3	0	4	2	3	0	8.8	8.8	8.8	68.161	640	640;679;679;690;690;729;366;703;243	1	12	0	29.089	8.8	4.8	7.2	0	1323800	668800	443070	211980	0	626690	449080	621090	0	3	3	2	0	8
sp|Q9D0R8|LSM12_MOUSE;tr|A0A0A0MQC9|A0A0A0MQC9_MOUSE	sp|Q9D0R8|LSM12_MOUSE	3;1	3;1	3;1	>sp|Q9D0R8|LSM12_MOUSE Protein LSM12 homolog OS=Mus musculus GN=Lsm12 PE=1 SV=1	2	3	3	3	3	2	3	3	3	2	3	3	3	2	3	3	21	21	21	21.701	195	195;137	1	11	0	21.363	21	13.8	21	21	5059000	1202400	896080	1672100	1288500	1911400	2790700	2310200	3030200	3	3	3	4	13
tr|Q3U0J1|Q3U0J1_MOUSE;tr|B9EJX8|B9EJX8_MOUSE;sp|Q9D0W5|PPIL1_MOUSE	tr|Q3U0J1|Q3U0J1_MOUSE;tr|B9EJX8|B9EJX8_MOUSE;sp|Q9D0W5|PPIL1_MOUSE	1;1;1	1;1;1	1;1;1	>tr|Q3U0J1|Q3U0J1_MOUSE Peptidyl-prolyl cis-trans isomerase OS=Mus musculus GN=Ppil1 PE=2 SV=1;>tr|B9EJX8|B9EJX8_MOUSE Peptidyl-prolyl cis-trans isomerase OS=Mus musculus GN=Ppil1 PE=1 SV=1;>sp|Q9D0W5|PPIL1_MOUSE Peptidyl-prolyl cis-trans isomerase-like 1	3	1	1	1	1	1	1	0	1	1	1	0	1	1	1	0	10.2	10.2	10.2	18.223	166	166;166;166	1	4	1	-2	10.2	10.2	10.2	0	386480	97284	121350	167850	0	0	0	249880	0	1	1	2	0	4
sp|Q9D1I6|RM14_MOUSE	sp|Q9D1I6|RM14_MOUSE	1	1	1	>sp|Q9D1I6|RM14_MOUSE 39S ribosomal protein L14, mitochondrial OS=Mus musculus GN=Mrpl14 PE=1 SV=1	1	1	1	1	1	1	1	0	1	1	1	0	1	1	1	0	6.2	6.2	6.2	15.874	145	145	1	3	0	7.4208	6.2	6.2	6.2	0	457840	178480	209860	69500	0	0	0	203660	0	1	0	1	0	2
sp|Q9D1R9|RL34_MOUSE;tr|A0A0G2JGY8|A0A0G2JGY8_MOUSE;tr|A0A0G2JEY6|A0A0G2JEY6_MOUSE;tr|D3YWC0|D3YWC0_MOUSE	sp|Q9D1R9|RL34_MOUSE;tr|A0A0G2JGY8|A0A0G2JGY8_MOUSE;tr|A0A0G2JEY6|A0A0G2JEY6_MOUSE;tr|D3YWC0|D3YWC0_MOUSE	2;1;1;1	2;1;1;1	2;1;1;1	>sp|Q9D1R9|RL34_MOUSE 60S ribosomal protein L34 OS=Mus musculus GN=Rpl34 PE=1 SV=2;>tr|A0A0G2JGY8|A0A0G2JGY8_MOUSE 60S ribosomal protein L34 (Fragment) OS=Mus musculus GN=Rpl34 PE=1 SV=4;>tr|A0A0G2JEY6|A0A0G2JEY6_MOUSE 60S ribosomal protein L34 OS=Mus musc	4	2	2	2	0	2	2	1	0	2	2	1	0	2	2	1	14.5	14.5	14.5	13.293	117	117;59;90;118	1	5	0	13.325	0	14.5	14.5	6.8	2777800	0	1658000	822480	297340	0	1717000	2351200	0	0	2	2	1	5
tr|Q9DCZ0|Q9DCZ0_MOUSE;tr|Q9D0J2|Q9D0J2_MOUSE;tr|Q4FK74|Q4FK74_MOUSE;sp|Q9D3D9|ATPD_MOUSE	tr|Q9DCZ0|Q9DCZ0_MOUSE;tr|Q9D0J2|Q9D0J2_MOUSE;tr|Q4FK74|Q4FK74_MOUSE;sp|Q9D3D9|ATPD_MOUSE	1;1;1;1	1;1;1;1	1;1;1;1	>tr|Q9DCZ0|Q9DCZ0_MOUSE Putative uncharacterized protein OS=Mus musculus GN=Atp5d PE=2 SV=1;>tr|Q9D0J2|Q9D0J2_MOUSE Putative uncharacterized protein OS=Mus musculus GN=Atp5d PE=2 SV=1;>tr|Q4FK74|Q4FK74_MOUSE ATP synthase, H+ transporting, mitochondrial F1	4	1	1	1	1	0	0	1	1	0	0	1	1	0	0	1	5.4	5.4	5.4	17.558	168	168;168;168;168	1	2	0.0052356	6.0281	5.4	0	0	5.4	24714000	15943000	0	0	8771400	0	0	0	17817000	1	0	0	1	2
tr|M0QWP9|M0QWP9_MOUSE;sp|Q9D6J6|NDUV2_MOUSE	tr|M0QWP9|M0QWP9_MOUSE;sp|Q9D6J6|NDUV2_MOUSE	1;1	1;1	1;1	>tr|M0QWP9|M0QWP9_MOUSE NADH dehydrogenase [ubiquinone] flavoprotein 2, mitochondrial (Fragment) OS=Mus musculus GN=Ndufv2 PE=1 SV=1;>sp|Q9D6J6|NDUV2_MOUSE NADH dehydrogenase [ubiquinone] flavoprotein 2, mitochondrial OS=Mus musculus GN=Ndufv2 PE=1 SV=2	2	1	1	1	0	1	0	0	0	1	0	0	0	1	0	0	18.6	18.6	18.6	6.9081	59	59;248	1	1	0	7.344	0	18.6	0	0	81154	0	81154	0	0	0	81154	0	0	0	1	0	0	1
tr|A0A0A6YX45|A0A0A6YX45_MOUSE;sp|Q9D709|TMM79_MOUSE	tr|A0A0A6YX45|A0A0A6YX45_MOUSE;sp|Q9D709|TMM79_MOUSE	1;1	1;1	1;1	>tr|A0A0A6YX45|A0A0A6YX45_MOUSE Transmembrane protein 79 (Fragment) OS=Mus musculus GN=Tmem79 PE=4 SV=1;>sp|Q9D709|TMM79_MOUSE Transmembrane protein 79 OS=Mus musculus GN=Tmem79 PE=1 SV=1	2	1	1	1	0	0	0	1	0	0	0	1	0	0	0	1	7.8	7.8	7.8	18.202	167	167;391	1	1	1	-2	0	0	0	7.8	24407	0	0	0	24407	0	0	0	49575	0	0	0	0	0
tr|Q0VBA4|Q0VBA4_MOUSE;sp|Q9D7S7|RL22L_MOUSE	tr|Q0VBA4|Q0VBA4_MOUSE;sp|Q9D7S7|RL22L_MOUSE	3;3	3;3	3;3	>tr|Q0VBA4|Q0VBA4_MOUSE MCG16976, isoform CRA_c OS=Mus musculus GN=Rpl22l1 PE=2 SV=1;>sp|Q9D7S7|RL22L_MOUSE 60S ribosomal protein L22-like 1 OS=Mus musculus GN=Rpl22l1 PE=1 SV=1	2	3	3	3	3	3	2	1	3	3	2	1	3	3	2	1	32	32	32	14.467	122	122;122	1	9	0	22.164	32	32	22.1	12.3	1244900	444340	437700	241160	121670	494700	363760	888070	0	3	3	2	1	9
sp|Q9D880|TIM50_MOUSE	sp|Q9D880|TIM50_MOUSE	1	1	1	>sp|Q9D880|TIM50_MOUSE Mitochondrial import inner membrane translocase subunit TIM50 OS=Mus musculus GN=Timm50 PE=1 SV=1	1	1	1	1	1	0	0	0	1	0	0	0	1	0	0	0	3.1	3.1	3.1	39.776	353	353	1	1	0.0038462	6.7226	3.1	0	0	0	51563	51563	0	0	0	69872	0	0	0	1	0	0	0	1
sp|Q9D898|ARP5L_MOUSE	sp|Q9D898|ARP5L_MOUSE	1	1	1	>sp|Q9D898|ARP5L_MOUSE Actin-related protein 2/3 complex subunit 5-like protein OS=Mus musculus GN=Arpc5l PE=1 SV=1	1	1	1	1	1	1	1	0	1	1	1	0	1	1	1	0	7.8	7.8	7.8	16.98	153	153	1	3	0	7.6624	7.8	7.8	7.8	0	706430	351140	312630	42656	0	0	0	125000	0	1	1	1	0	3
sp|Q9D8B3|CHM4B_MOUSE	sp|Q9D8B3|CHM4B_MOUSE	2	2	2	>sp|Q9D8B3|CHM4B_MOUSE Charged multivesicular body protein 4b OS=Mus musculus GN=Chmp4b PE=1 SV=2	1	2	2	2	2	2	1	0	2	2	1	0	2	2	1	0	11.2	11.2	11.2	24.936	224	224	1	5	0	20.963	11.2	11.2	6.2	0	860830	286530	464010	110290	0	388620	463670	0	0	2	2	1	0	5
tr|Q9CSM5|Q9CSM5_MOUSE;tr|Q564E8|Q564E8_MOUSE;sp|Q9D8E6|RL4_MOUSE	tr|Q9CSM5|Q9CSM5_MOUSE;tr|Q564E8|Q564E8_MOUSE;sp|Q9D8E6|RL4_MOUSE	2;2;2	2;2;2	2;2;2	>tr|Q9CSM5|Q9CSM5_MOUSE Putative uncharacterized protein OS=Mus musculus GN=Rpl4 PE=2 SV=2;>tr|Q564E8|Q564E8_MOUSE Ribosomal protein L4 OS=Mus musculus GN=Rpl4 PE=1 SV=1;>sp|Q9D8E6|RL4_MOUSE 60S ribosomal protein L4 OS=Mus musculus GN=Rpl4 PE=1 SV=3	3	2	2	2	2	0	0	0	2	0	0	0	2	0	0	0	6.5	6.5	6.5	37.099	325	325;419;419	1	2	0	11.108	6.5	0	0	0	279500	279500	0	0	0	378750	0	0	0	2	0	0	0	2
tr|Q4FZK2|Q4FZK2_MOUSE;sp|Q9D8N0|EF1G_MOUSE	tr|Q4FZK2|Q4FZK2_MOUSE;sp|Q9D8N0|EF1G_MOUSE	2;2	2;2	2;2	>tr|Q4FZK2|Q4FZK2_MOUSE Eukaryotic translation elongation factor 1 gamma OS=Mus musculus GN=Eef1g PE=1 SV=1;>sp|Q9D8N0|EF1G_MOUSE Elongation factor 1-gamma OS=Mus musculus GN=Eef1g PE=1 SV=3	2	2	2	2	1	2	2	2	1	2	2	2	1	2	2	2	5.9	5.9	5.9	50.06	437	437;437	1	7	0	19.602	3	5.9	5.9	5.9	3133800	336040	1469600	471590	856600	0	1501400	1345800	1744200	1	2	2	2	7
tr|Q8C845|Q8C845_MOUSE;sp|Q9D8Y0|EFHD2_MOUSE;sp|Q9D4J1|EFHD1_MOUSE	tr|Q8C845|Q8C845_MOUSE;sp|Q9D8Y0|EFHD2_MOUSE	11;11;1	11;11;1	11;11;1	>tr|Q8C845|Q8C845_MOUSE EF-hand domain-containing protein D2 OS=Mus musculus GN=Efhd2 PE=1 SV=1;>sp|Q9D8Y0|EFHD2_MOUSE EF-hand domain-containing protein D2 OS=Mus musculus GN=Efhd2 PE=1 SV=1	3	11	11	11	8	8	7	5	8	8	7	5	8	8	7	5	35.4	35.4	35.4	26.8	240	240;240;240	1	39	0	98.305	26.2	33.8	22.1	20.8	49673000	21293000	23366000	3583800	1429500	28068000	23818000	8857000	4812300	12	12	8	7	39
tr|Q99JN5|Q99JN5_MOUSE;tr|A0A0G2JDV8|A0A0G2JDV8_MOUSE;sp|Q9DAW9|CNN3_MOUSE;tr|A0A0G2JFC8|A0A0G2JFC8_MOUSE;tr|A0A0G2JFG3|A0A0G2JFG3_MOUSE	tr|Q99JN5|Q99JN5_MOUSE;tr|A0A0G2JDV8|A0A0G2JDV8_MOUSE;sp|Q9DAW9|CNN3_MOUSE;tr|A0A0G2JFC8|A0A0G2JFC8_MOUSE;tr|A0A0G2JFG3|A0A0G2JFG3_MOUSE	2;2;2;1;1	2;2;2;1;1	2;2;2;1;1	>tr|Q99JN5|Q99JN5_MOUSE Cnn3 protein (Fragment) OS=Mus musculus GN=Cnn3 PE=2 SV=1;>tr|A0A0G2JDV8|A0A0G2JDV8_MOUSE Calponin OS=Mus musculus GN=Cnn3 PE=1 SV=1;>sp|Q9DAW9|CNN3_MOUSE Calponin-3 OS=Mus musculus GN=Cnn3 PE=1 SV=1;>tr|A0A0G2JFC8|A0A0G2JFC8_MOUSE	5	2	2	2	1	2	0	0	1	2	0	0	1	2	0	0	15.4	15.4	15.4	20.062	182	182;284;330;49;50	1	3	0	11.552	4.9	15.4	0	0	166110	61562	104550	0	0	0	104550	0	0	1	1	0	0	2
sp|Q9DB20|ATPO_MOUSE;tr|Q3TF25|Q3TF25_MOUSE;tr|Q3THG0|Q3THG0_MOUSE;tr|F6XVM5|F6XVM5_MOUSE;tr|F7D3P8|F7D3P8_MOUSE	sp|Q9DB20|ATPO_MOUSE;tr|Q3TF25|Q3TF25_MOUSE;tr|Q3THG0|Q3THG0_MOUSE	8;7;6;3;2	8;7;6;3;2	8;7;6;3;2	>sp|Q9DB20|ATPO_MOUSE ATP synthase subunit O, mitochondrial OS=Mus musculus GN=Atp5o PE=1 SV=1;>tr|Q3TF25|Q3TF25_MOUSE Putative uncharacterized protein OS=Mus musculus GN=Atp5o PE=2 SV=1;>tr|Q3THG0|Q3THG0_MOUSE Putative uncharacterized protein OS=Mus muscu	5	8	8	8	6	6	6	5	6	6	6	5	6	6	6	5	37.1	37.1	37.1	23.363	213	213;213;213;71;176	1	30	0	57.824	28.2	28.2	25.4	20.7	9424500	3107900	3204100	1482300	1630200	4609600	2820000	3817000	3129900	8	7	7	5	27
sp|Q9DB77|QCR2_MOUSE	sp|Q9DB77|QCR2_MOUSE	2	2	2	>sp|Q9DB77|QCR2_MOUSE Cytochrome b-c1 complex subunit 2, mitochondrial OS=Mus musculus GN=Uqcrc2 PE=1 SV=1	1	2	2	2	1	1	1	2	1	1	1	2	1	1	1	2	6.6	6.6	6.6	48.234	453	453	1	5	0	17.336	3.5	3.5	3.5	6.6	587610	137360	194370	72047	183830	0	0	0	373410	1	1	1	2	5
tr|Q9D4T3|Q9D4T3_MOUSE;tr|A0A158SIT8|A0A158SIT8_MOUSE;sp|Q9DBD5|PELP1_MOUSE	tr|Q9D4T3|Q9D4T3_MOUSE;tr|A0A158SIT8|A0A158SIT8_MOUSE;sp|Q9DBD5|PELP1_MOUSE	1;1;1	1;1;1	1;1;1	>tr|Q9D4T3|Q9D4T3_MOUSE Proline, glutamic acid and leucine rich protein 1, isoform CRA_b OS=Mus musculus GN=Pelp1 PE=1 SV=1;>tr|A0A158SIT8|A0A158SIT8_MOUSE Proline, glutamic acid and leucine rich protein 1 OS=Mus musculus GN=Pelp1 PE=4 SV=1;>sp|Q9DBD5|PELP	3	1	1	1	1	1	0	0	1	1	0	0	1	1	0	0	18.9	18.9	18.9	16.905	164	164;1123;1123	1	2	0	18.88	18.9	18.9	0	0	271570	95432	176140	0	0	0	176140	0	0	1	1	0	0	2
tr|H3BKM0|H3BKM0_MOUSE;sp|Q9DBG3|AP2B1_MOUSE;tr|Q5SWR1|Q5SWR1_MOUSE;tr|H3BIY9|H3BIY9_MOUSE;tr|Q5SVG5|Q5SVG5_MOUSE;tr|Q5SVG4|Q5SVG4_MOUSE;tr|Q3U1K9|Q3U1K9_MOUSE;tr|Q3TVN4|Q3TVN4_MOUSE;sp|O35643|AP1B1_MOUSE;tr|Q8CC13|Q8CC13_MOUSE;tr|Q6NXY3|Q6NXY3_MOUSE	tr|H3BKM0|H3BKM0_MOUSE;sp|Q9DBG3|AP2B1_MOUSE;tr|Q5SWR1|Q5SWR1_MOUSE;tr|H3BIY9|H3BIY9_MOUSE	8;8;8;7;3;3;3;3;3;3;2	8;8;8;7;3;3;3;3;3;3;2	8;8;8;7;3;3;3;3;3;3;2	>tr|H3BKM0|H3BKM0_MOUSE AP-2 complex subunit beta OS=Mus musculus GN=Ap2b1 PE=1 SV=1;>sp|Q9DBG3|AP2B1_MOUSE AP-2 complex subunit beta OS=Mus musculus GN=Ap2b1 PE=1 SV=1;>tr|Q5SWR1|Q5SWR1_MOUSE AP complex subunit beta OS=Mus musculus GN=Ap2b1 PE=2 SV=1;>tr|	11	8	8	8	3	7	4	5	3	7	4	5	3	7	4	5	8.7	8.7	8.7	101.36	913	913;937;951;942;916;923;943;943;943;953;542	1	28	0	56.023	3.9	8.5	4.1	5.5	10135000	1313300	4216500	2099500	2506000	2089800	3620100	5381200	4180600	6	9	7	9	31
sp|Q9DBR7|MYPT1_MOUSE;tr|Q3TS88|Q3TS88_MOUSE;sp|Q8BG95|MYPT2_MOUSE;tr|A6H644|A6H644_MOUSE	sp|Q9DBR7|MYPT1_MOUSE	19;8;2;1	19;8;2;1	19;8;2;1	>sp|Q9DBR7|MYPT1_MOUSE Protein phosphatase 1 regulatory subunit 12A OS=Mus musculus GN=Ppp1r12a PE=1 SV=2	4	19	19	19	15	13	6	6	15	13	6	6	15	13	6	6	20.5	20.5	20.5	114.99	1029	1029;458;976;992	1	43	0	169.45	16.6	15.1	7	6.7	22477000	10941000	8281300	1535800	1719100	11075000	9293200	5658800	4918200	14	14	5	4	37
tr|A0A140LJ59|A0A140LJ59_MOUSE;tr|Q3TY56|Q3TY56_MOUSE;sp|Q9DBZ5|EIF3K_MOUSE	tr|A0A140LJ59|A0A140LJ59_MOUSE;tr|Q3TY56|Q3TY56_MOUSE;sp|Q9DBZ5|EIF3K_MOUSE	1;1;1	1;1;1	1;1;1	>tr|A0A140LJ59|A0A140LJ59_MOUSE Eukaryotic translation initiation factor 3 subunit K OS=Mus musculus GN=Eif3k PE=1 SV=1;>tr|Q3TY56|Q3TY56_MOUSE Eukaryotic translation initiation factor 3 subunit K OS=Mus musculus GN=Eif3k PE=1 SV=1;>sp|Q9DBZ5|EIF3K_MOUSE E	3	1	1	1	1	1	0	0	1	1	0	0	1	1	0	0	13.2	13.2	13.2	6.088	53	53;192;218	1	2	1	-2	13.2	13.2	0	0	93989	45666	48323	0	0	0	48323	0	0	0	0	0	0	0
sp|Q9DCL9|PUR6_MOUSE;tr|D3Z6P1|D3Z6P1_MOUSE;tr|D6RCU8|D6RCU8_MOUSE	sp|Q9DCL9|PUR6_MOUSE;tr|D3Z6P1|D3Z6P1_MOUSE;tr|D6RCU8|D6RCU8_MOUSE	4;3;3	4;3;3	4;3;3	>sp|Q9DCL9|PUR6_MOUSE Multifunctional protein ADE2 OS=Mus musculus GN=Paics PE=1 SV=4;>tr|D3Z6P1|D3Z6P1_MOUSE Multifunctional protein ADE2 (Fragment) OS=Mus musculus GN=Paics PE=1 SV=1;>tr|D6RCU8|D6RCU8_MOUSE Multifunctional protein ADE2 OS=Mus musculus GN	3	4	4	4	4	3	2	1	4	3	2	1	4	3	2	1	7.8	7.8	7.8	47.006	425	425;83;103	1	10	0	25.978	7.8	5.2	5.2	2.6	3345600	942910	1471800	509550	421330	1326700	1507100	1409000	0	2	1	2	1	6
sp|Q9EP71|RAI14_MOUSE	sp|Q9EP71|RAI14_MOUSE	10	10	10	>sp|Q9EP71|RAI14_MOUSE Ankycorbin OS=Mus musculus GN=Rai14 PE=1 SV=1	1	10	10	10	8	8	3	3	8	8	3	3	8	8	3	3	12.6	12.6	12.6	108.85	979	979	1	22	0	94.004	10.2	10.5	3.6	4.3	4548800	1769700	2192500	217210	369410	1738100	2201800	981820	1055800	7	8	3	3	21
sp|Q9EPU0|RENT1_MOUSE	sp|Q9EPU0|RENT1_MOUSE	1	1	1	>sp|Q9EPU0|RENT1_MOUSE Regulator of nonsense transcripts 1 OS=Mus musculus GN=Upf1 PE=1 SV=2	1	1	1	1	1	1	0	0	1	1	0	0	1	1	0	0	1.2	1.2	1.2	123.97	1124	1124	1	2	0.0053381	6.1965	1.2	1.2	0	0	101450	101450	0	0	0	137470	0	0	0	1	1	0	0	2
tr|Q8C7S2|Q8C7S2_MOUSE;sp|Q9ERG0|LIMA1_MOUSE;tr|Q8CD09|Q8CD09_MOUSE;tr|Q8BT15|Q8BT15_MOUSE;tr|Q8C3R7|Q8C3R7_MOUSE;tr|B2BBR6|B2BBR6_MOUSE;tr|B2BBR7|B2BBR7_MOUSE;tr|B2BBR8|B2BBR8_MOUSE;tr|B2BBR9|B2BBR9_MOUSE;tr|A0A089VPF9|A0A089VPF9_MOUSE;sp|Q4U4S6|XIRP2_MOUSE	tr|Q8C7S2|Q8C7S2_MOUSE;sp|Q9ERG0|LIMA1_MOUSE;tr|Q8CD09|Q8CD09_MOUSE;tr|Q8BT15|Q8BT15_MOUSE;tr|Q8C3R7|Q8C3R7_MOUSE	34;34;25;24;21;2;2;2;2;2;2	34;34;25;24;21;2;2;2;2;2;2	34;34;25;24;21;2;2;2;2;2;2	>tr|Q8C7S2|Q8C7S2_MOUSE Putative uncharacterized protein OS=Mus musculus GN=Lima1 PE=2 SV=1;>sp|Q9ERG0|LIMA1_MOUSE LIM domain and actin-binding protein 1 OS=Mus musculus GN=Lima1 PE=1 SV=3;>tr|Q8CD09|Q8CD09_MOUSE Putative uncharacterized protein OS=Mus mus	11	34	34	34	28	27	19	21	28	27	19	21	28	27	19	21	37.3	37.3	37.3	84.089	753	753;753;593;593;593;701;795;811;820;931;3784	1	149	0	284.35	31.7	31.1	25.2	26	463310000	166460000	187240000	51891000	57721000	168240000	173550000	146910000	117780000	62	65	24	30	181
sp|Q9EST1|GSDMA_MOUSE	sp|Q9EST1|GSDMA_MOUSE	1	1	1	>sp|Q9EST1|GSDMA_MOUSE Gasdermin-A OS=Mus musculus GN=Gsdma PE=2 SV=1	1	1	1	1	0	0	0	1	0	0	0	1	0	0	0	1	1.8	1.8	1.8	49.592	446	446	1	1	0.0052265	6.0165	0	0	0	1.8	0	0	0	0	0	0	0	0	0	0	0	0	1	1
tr|Q8BTX7|Q8BTX7_MOUSE;tr|A8Y5K6|A8Y5K6_MOUSE;tr|Q8BY82|Q8BY82_MOUSE;sp|Q9EST3|4ET_MOUSE;tr|Q5NBZ4|Q5NBZ4_MOUSE	tr|Q8BTX7|Q8BTX7_MOUSE;tr|A8Y5K6|A8Y5K6_MOUSE;tr|Q8BY82|Q8BY82_MOUSE;sp|Q9EST3|4ET_MOUSE;tr|Q5NBZ4|Q5NBZ4_MOUSE	2;2;2;2;1	2;2;2;2;1	2;2;2;2;1	>tr|Q8BTX7|Q8BTX7_MOUSE Putative uncharacterized protein (Fragment) OS=Mus musculus GN=Eif4enif1 PE=2 SV=1;>tr|A8Y5K6|A8Y5K6_MOUSE Eukaryotic translation initiation factor 4E transporter OS=Mus musculus GN=Eif4enif1 PE=1 SV=2;>tr|Q8BY82|Q8BY82_MOUSE Putati	5	2	2	2	0	1	0	2	0	1	0	2	0	1	0	2	2.8	2.8	2.8	82.126	759	759;808;959;983;239	1	4	0	13.397	0	1.6	0	2.8	833530	0	212160	0	621370	0	0	0	1262100	0	1	0	3	4
tr|Q3TFA9|Q3TFA9_MOUSE;sp|Q9JHJ0|TMOD3_MOUSE;tr|Q8C3Z3|Q8C3Z3_MOUSE	tr|Q3TFA9|Q3TFA9_MOUSE;sp|Q9JHJ0|TMOD3_MOUSE;tr|Q8C3Z3|Q8C3Z3_MOUSE	15;15;12	15;15;12	15;15;12	>tr|Q3TFA9|Q3TFA9_MOUSE Putative uncharacterized protein OS=Mus musculus GN=Tmod3 PE=2 SV=1;>sp|Q9JHJ0|TMOD3_MOUSE Tropomodulin-3 OS=Mus musculus GN=Tmod3 PE=1 SV=1;>tr|Q8C3Z3|Q8C3Z3_MOUSE Putative uncharacterized protein (Fragment) OS=Mus musculus GN=Tmod	3	15	15	15	14	11	7	11	14	11	7	11	14	11	7	11	41.5	41.5	41.5	39.472	352	352;352;259	1	67	0	108.17	41.5	34.7	22.7	31	150340000	66515000	43661000	17497000	22668000	64748000	43871000	57963000	44801000	22	24	9	16	71
tr|Q810X5|Q810X5_MOUSE;tr|B1AXW3|B1AXW3_MOUSE;tr|Q80XJ7|Q80XJ7_MOUSE;tr|Q540D7|Q540D7_MOUSE;tr|Q3UJW9|Q3UJW9_MOUSE;sp|Q9JII6|AK1A1_MOUSE	tr|Q810X5|Q810X5_MOUSE;tr|B1AXW3|B1AXW3_MOUSE;tr|Q80XJ7|Q80XJ7_MOUSE;tr|Q540D7|Q540D7_MOUSE;tr|Q3UJW9|Q3UJW9_MOUSE;sp|Q9JII6|AK1A1_MOUSE	1;1;1;1;1;1	1;1;1;1;1;1	1;1;1;1;1;1	>tr|Q810X5|Q810X5_MOUSE Aldehyde reductase (Fragment) OS=Mus musculus PE=4 SV=1;>tr|B1AXW3|B1AXW3_MOUSE Alcohol dehydrogenase [NADP(+)] (Fragment) OS=Mus musculus GN=Akr1a1 PE=1 SV=8;>tr|Q80XJ7|Q80XJ7_MOUSE Aldo-keto reductase family 1, member A4 (Aldehyde	6	1	1	1	1	0	1	0	1	0	1	0	1	0	1	0	10.2	10.2	10.2	13.119	118	118;203;325;325;325;325	1	2	0	8.1442	10.2	0	10.2	0	0	0	0	0	0	0	0	0	0	1	0	1	0	2
tr|Q8K2L4|Q8K2L4_MOUSE;tr|Q9CWZ5|Q9CWZ5_MOUSE;tr|Q6PCP0|Q6PCP0_MOUSE;tr|Q3ULC7|Q3ULC7_MOUSE;sp|Q9JIK5|DDX21_MOUSE	tr|Q8K2L4|Q8K2L4_MOUSE;tr|Q9CWZ5|Q9CWZ5_MOUSE;tr|Q6PCP0|Q6PCP0_MOUSE;tr|Q3ULC7|Q3ULC7_MOUSE;sp|Q9JIK5|DDX21_MOUSE	1;1;1;1;1	1;1;1;1;1	1;1;1;1;1	>tr|Q8K2L4|Q8K2L4_MOUSE Ddx21 protein (Fragment) OS=Mus musculus GN=Ddx21 PE=2 SV=1;>tr|Q9CWZ5|Q9CWZ5_MOUSE Putative uncharacterized protein OS=Mus musculus GN=Ddx21 PE=2 SV=2;>tr|Q6PCP0|Q6PCP0_MOUSE DEAD (Asp-Glu-Ala-Asp) box polypeptide 21 OS=Mus musculu	5	1	1	1	1	1	0	0	1	1	0	0	1	1	0	0	1.6	1.6	1.6	75.855	689	689;832;851;851;851	1	2	0.0036969	6.4425	1.6	1.6	0	0	275770	89740	186030	0	0	0	186030	0	0	1	1	0	0	2
sp|Q9JJ28|FLII_MOUSE	sp|Q9JJ28|FLII_MOUSE	10	10	10	>sp|Q9JJ28|FLII_MOUSE Protein flightless-1 homolog OS=Mus musculus GN=Flii PE=1 SV=1	1	10	10	10	10	7	5	2	10	7	5	2	10	7	5	2	9.7	9.7	9.7	144.8	1271	1271	1	29	0	77.728	9.7	7.4	5.6	2	20131000	6782700	10000000	1536800	1810900	7928900	8992600	4212800	3137900	10	10	6	3	29
sp|Q9JKB3|YBOX3_MOUSE;tr|Q68G78|Q68G78_MOUSE;tr|Q8BPG0|Q8BPG0_MOUSE;tr|Q61478|Q61478_MOUSE;tr|Q64369|Q64369_MOUSE	sp|Q9JKB3|YBOX3_MOUSE;tr|Q68G78|Q68G78_MOUSE;tr|Q8BPG0|Q8BPG0_MOUSE;tr|Q61478|Q61478_MOUSE	5;4;4;3;2	4;3;3;2;1	4;3;3;2;1	>sp|Q9JKB3|YBOX3_MOUSE Y-box-binding protein 3 OS=Mus musculus GN=Ybx3 PE=1 SV=2;>tr|Q68G78|Q68G78_MOUSE Csda protein OS=Mus musculus GN=Ybx3 PE=2 SV=1;>tr|Q8BPG0|Q8BPG0_MOUSE Putative uncharacterized protein OS=Mus musculus GN=Ybx3 PE=2 SV=1;>tr|Q61478|Q6	5	5	4	4	3	3	4	3	2	2	3	3	2	2	3	3	33.8	31.6	31.6	38.813	361	361;299;361;308;274	1	10	0	55.243	23.3	19.9	28.5	23	1400800	229230	437600	329490	404440	445880	670940	680970	737490	2	2	3	3	10
sp|Q9JKK7|TMOD2_MOUSE	sp|Q9JKK7|TMOD2_MOUSE	4	4	4	>sp|Q9JKK7|TMOD2_MOUSE Tropomodulin-2 OS=Mus musculus GN=Tmod2 PE=1 SV=2	1	4	4	4	4	2	2	2	4	2	2	2	4	2	2	2	16.2	16.2	16.2	39.51	351	351	1	10	0	34.411	16.2	10.5	8	8	1786300	687850	371900	385630	340930	699670	683530	1100900	642520	4	1	2	2	9
tr|A0A0A6YVU8|A0A0A6YVU8_MOUSE;sp|Q9JKV1|ADRM1_MOUSE;tr|Q8VCI8|Q8VCI8_MOUSE;tr|D3YUD8|D3YUD8_MOUSE	tr|A0A0A6YVU8|A0A0A6YVU8_MOUSE;sp|Q9JKV1|ADRM1_MOUSE;tr|Q8VCI8|Q8VCI8_MOUSE;tr|D3YUD8|D3YUD8_MOUSE	2;2;1;1	2;2;1;1	2;2;1;1	>tr|A0A0A6YVU8|A0A0A6YVU8_MOUSE MCG119397 OS=Mus musculus GN=Gm9774 PE=4 SV=1;>sp|Q9JKV1|ADRM1_MOUSE Proteasomal ubiquitin receptor ADRM1 OS=Mus musculus GN=Adrm1 PE=1 SV=2;>tr|Q8VCI8|Q8VCI8_MOUSE Adrm1 protein OS=Mus musculus GN=Adrm1 PE=2 SV=1;>tr|D3YUD8	4	2	2	2	1	1	1	1	1	1	1	1	1	1	1	1	7.6	7.6	7.6	42.147	407	407;407;309;309	1	4	0	14.822	3.7	3.7	3.9	3.9	1058200	169020	410520	264530	214090	0	0	0	434880	1	1	1	1	4
tr|A0A0A6YVU1|A0A0A6YVU1_MOUSE;tr|A2ATT5|A2ATT5_MOUSE;sp|Q9JKX6|NUDT5_MOUSE	tr|A0A0A6YVU1|A0A0A6YVU1_MOUSE;tr|A2ATT5|A2ATT5_MOUSE;sp|Q9JKX6|NUDT5_MOUSE	1;1;1	1;1;1	1;1;1	>tr|A0A0A6YVU1|A0A0A6YVU1_MOUSE ADP-sugar pyrophosphatase (Fragment) OS=Mus musculus GN=Nudt5 PE=1 SV=1;>tr|A2ATT5|A2ATT5_MOUSE ADP-sugar pyrophosphatase (Fragment) OS=Mus musculus GN=Nudt5 PE=1 SV=1;>sp|Q9JKX6|NUDT5_MOUSE ADP-sugar pyrophosphatase OS=Mus	3	1	1	1	1	1	1	0	1	1	1	0	1	1	1	0	14.8	14.8	14.8	9.9734	88	88;161;218	1	3	0	7.6605	14.8	14.8	14.8	0	286670	84726	145000	56949	0	0	0	166880	0	1	1	1	0	3
tr|Q3UDG0|Q3UDG0_MOUSE;tr|Q3TMT4|Q3TMT4_MOUSE;tr|Q3THE7|Q3THE7_MOUSE;tr|A7VL18|A7VL18_MOUSE;sp|Q9JLJ2|AL9A1_MOUSE	tr|Q3UDG0|Q3UDG0_MOUSE;tr|Q3TMT4|Q3TMT4_MOUSE;tr|Q3THE7|Q3THE7_MOUSE;tr|A7VL18|A7VL18_MOUSE;sp|Q9JLJ2|AL9A1_MOUSE	1;1;1;1;1	1;1;1;1;1	1;1;1;1;1	>tr|Q3UDG0|Q3UDG0_MOUSE Putative uncharacterized protein OS=Mus musculus GN=Aldh9a1 PE=2 SV=1;>tr|Q3TMT4|Q3TMT4_MOUSE Putative uncharacterized protein OS=Mus musculus GN=Aldh9a1 PE=2 SV=1;>tr|Q3THE7|Q3THE7_MOUSE Putative uncharacterized protein OS=Mus musc	5	1	1	1	0	0	1	1	0	0	1	1	0	0	1	1	2.8	2.8	2.8	53.48	494	494;494;494;494;494	1	2	0	8.159	0	0	2.8	2.8	554030	0	0	204330	349700	0	0	0	710330	0	0	1	1	2
sp|Q9JM76|ARPC3_MOUSE;tr|H7BWZ3|H7BWZ3_MOUSE;tr|A0A0G2JFK7|A0A0G2JFK7_MOUSE	sp|Q9JM76|ARPC3_MOUSE;tr|H7BWZ3|H7BWZ3_MOUSE	3;2;1	3;2;1	3;2;1	>sp|Q9JM76|ARPC3_MOUSE Actin-related protein 2/3 complex subunit 3 OS=Mus musculus GN=Arpc3 PE=1 SV=3;>tr|H7BWZ3|H7BWZ3_MOUSE Actin-related protein 2/3 complex subunit 3 OS=Mus musculus GN=Arpc3 PE=1 SV=1	3	3	3	3	2	1	2	1	2	1	2	1	2	1	2	1	18.5	18.5	18.5	20.524	178	178;170;142	1	9	0	17.684	13.5	7.3	12.4	7.3	1358800	462480	491280	286430	118600	570430	374710	0	0	2	3	2	1	8
sp|Q9JMG1|EDF1_MOUSE	sp|Q9JMG1|EDF1_MOUSE	2	2	2	>sp|Q9JMG1|EDF1_MOUSE Endothelial differentiation-related factor 1 OS=Mus musculus GN=Edf1 PE=1 SV=1	1	2	2	2	1	2	1	1	1	2	1	1	1	2	1	1	18.2	18.2	18.2	16.369	148	148	1	5	0	13.799	8.1	18.2	8.1	8.1	516060	103040	194650	63228	155140	0	194650	0	0	1	1	1	1	4
tr|K3W4L0|K3W4L0_MOUSE;tr|B2RRE2|B2RRE2_MOUSE;sp|Q9JMH9|MY18A_MOUSE;tr|E9QAX2|E9QAX2_MOUSE;tr|E9Q405|E9Q405_MOUSE;tr|A0A1C7ZN10|A0A1C7ZN10_MOUSE;tr|E9QA74|E9QA74_MOUSE;tr|Q3UIM4|Q3UIM4_MOUSE;tr|Q6PER1|Q6PER1_MOUSE	tr|K3W4L0|K3W4L0_MOUSE;tr|B2RRE2|B2RRE2_MOUSE;sp|Q9JMH9|MY18A_MOUSE;tr|E9QAX2|E9QAX2_MOUSE;tr|E9Q405|E9Q405_MOUSE;tr|A0A1C7ZN10|A0A1C7ZN10_MOUSE;tr|E9QA74|E9QA74_MOUSE	28;28;28;28;22;22;20;6;3	28;28;28;28;22;22;20;6;3	28;28;28;28;22;22;20;6;3	>tr|K3W4L0|K3W4L0_MOUSE Unconventional myosin-XVIIIa OS=Mus musculus GN=Myo18a PE=1 SV=1;>tr|B2RRE2|B2RRE2_MOUSE Myo18a protein OS=Mus musculus GN=Myo18a PE=1 SV=1;>sp|Q9JMH9|MY18A_MOUSE Unconventional myosin-XVIIIa OS=Mus musculus GN=Myo18a PE=1 SV=2;>tr|	9	28	28	28	19	22	4	4	19	22	4	4	19	22	4	4	15.4	15.4	15.4	230.99	2036	2036;2047;2050;2083;1700;1722;1642;408;465	1	52	0	209.47	11	12	2.3	2.4	19646000	7349800	10623000	676550	995770	10016000	10369000	2273900	1930000	18	21	3	4	46
tr|E0CXB1|E0CXB1_MOUSE;sp|Q9QUM9|PSA6_MOUSE	tr|E0CXB1|E0CXB1_MOUSE;sp|Q9QUM9|PSA6_MOUSE	1;1	1;1	1;1	>tr|E0CXB1|E0CXB1_MOUSE Proteasome subunit alpha type-6 OS=Mus musculus GN=Psma6 PE=1 SV=1;>sp|Q9QUM9|PSA6_MOUSE Proteasome subunit alpha type-6 OS=Mus musculus GN=Psma6 PE=1 SV=1	2	1	1	1	1	1	0	1	1	1	0	1	1	1	0	1	5.7	5.7	5.7	25.264	227	227;246	1	3	0	8.3725	5.7	5.7	0	5.7	555450	172610	194650	0	188200	0	0	0	382280	1	1	0	1	3
tr|E9Q3W4|E9Q3W4_MOUSE;tr|Q6S390|Q6S390_MOUSE;tr|Q6S388|Q6S388_MOUSE;tr|Q6S392|Q6S392_MOUSE;tr|Q6S393|Q6S393_MOUSE;tr|Q6S387|Q6S387_MOUSE;tr|Q6S385|Q6S385_MOUSE;sp|Q9QXS1|PLEC_MOUSE;tr|F6R059|F6R059_MOUSE;tr|E9PW24|E9PW24_MOUSE;tr|A0A0R4J223|A0A0R4J223_MOUSE;tr|Q05CR3|Q05CR3_MOUSE;tr|Q8C8S5|Q8C8S5_MOUSE;tr|E9Q9J6|E9Q9J6_MOUSE;tr|A0A0R4J221|A0A0R4J221_MOUSE;tr|Q499F9|Q499F9_MOUSE;tr|A0A0R4J218|A0A…	tr|E9Q3W4|E9Q3W4_MOUSE;tr|Q6S390|Q6S390_MOUSE;tr|Q6S388|Q6S388_MOUSE;tr|Q6S392|Q6S392_MOUSE;tr|Q6S393|Q6S393_MOUSE;tr|Q6S387|Q6S387_MOUSE;tr|Q6S385|Q6S385_MOUSE;sp|Q9QXS1|PLEC_MOUSE	30;30;30;30;30;30;30;30;10;4;4;4;4;4;4;4;4	30;30;30;30;30;30;30;30;10;4;4;4;4;4;4;4;4	30;30;30;30;30;30;30;30;10;4;4;4;4;4;4;4;4	>tr|E9Q3W4|E9Q3W4_MOUSE Plectin OS=Mus musculus GN=Plec PE=1 SV=1;>tr|Q6S390|Q6S390_MOUSE Plectin 4 OS=Mus musculus GN=Plec PE=2 SV=1;>tr|Q6S388|Q6S388_MOUSE Plectin 7 OS=Mus musculus GN=Plec PE=2 SV=1;>tr|Q6S392|Q6S392_MOUSE Plectin 3 OS=Mus musculus GN=P	17	30	30	30	14	27	0	0	14	27	0	0	14	27	0	0	8.2	8.2	8.2	499.1	4386	4386;4449;4511;4521;4534;4543;4550;4691;1646;499;661;669;676;676;702;810;964	1	42	0	192.5	3.9	7.5	0	0	5719900	1736200	3983700	0	0	2761100	3575300	0	0	12	26	0	0	38
tr|Q3TRK3|Q3TRK3_MOUSE;tr|A0A0R4J1E3|A0A0R4J1E3_MOUSE;sp|Q9QXS6|DREB_MOUSE;tr|F7CPL2|F7CPL2_MOUSE	tr|Q3TRK3|Q3TRK3_MOUSE;tr|A0A0R4J1E3|A0A0R4J1E3_MOUSE;sp|Q9QXS6|DREB_MOUSE	13;13;13;6	13;13;13;6	13;13;13;6	>tr|Q3TRK3|Q3TRK3_MOUSE Putative uncharacterized protein OS=Mus musculus GN=Dbn1 PE=2 SV=1;>tr|A0A0R4J1E3|A0A0R4J1E3_MOUSE Drebrin OS=Mus musculus GN=Dbn1 PE=1 SV=1;>sp|Q9QXS6|DREB_MOUSE Drebrin OS=Mus musculus GN=Dbn1 PE=1 SV=4	4	13	13	13	13	10	6	6	13	10	6	6	13	10	6	6	21.5	21.5	21.5	72.416	660	660;661;706;169	1	52	0	109.5	21.5	17.6	9.1	15	49365000	18540000	24072000	3335600	3417600	20586000	21589000	9081200	9484400	22	21	10	9	62
tr|A0A0A0MQA6|A0A0A0MQA6_MOUSE;tr|F7ACR9|F7ACR9_MOUSE;tr|E9QNP1|E9QNP1_MOUSE;tr|E9QA63|E9QA63_MOUSE;tr|B1ARU4|B1ARU4_MOUSE;sp|Q9QXZ0|MACF1_MOUSE;tr|E9PVY8|E9PVY8_MOUSE;tr|F6Q750|F6Q750_MOUSE;tr|B1ARU1|B1ARU1_MOUSE;tr|Q8C8N4|Q8C8N4_MOUSE;tr|Q5DTZ2|Q5DTZ2_MOUSE;tr|Q80TZ5|Q80TZ5_MOUSE;tr|F6RL59|F6RL59_MOUSE;tr|Q9CYG3|Q9CYG3_MOUSE;tr|F6RCJ3|F6RCJ3_MOUSE;tr|Q4QQN2|Q4QQN2_MOUSE;tr|Q80ZZ3|Q80ZZ3_MOUSE;t…	tr|A0A0A0MQA6|A0A0A0MQA6_MOUSE;tr|F7ACR9|F7ACR9_MOUSE;tr|E9QNP1|E9QNP1_MOUSE;tr|E9QA63|E9QA63_MOUSE;tr|B1ARU4|B1ARU4_MOUSE;sp|Q9QXZ0|MACF1_MOUSE;tr|E9PVY8|E9PVY8_MOUSE;tr|F6Q750|F6Q750_MOUSE;tr|B1ARU1|B1ARU1_MOUSE	7;7;7;7;7;7;7;6;6;3;3;2;1;1;1;1;1;1;1	7;7;7;7;7;7;7;6;6;3;3;2;1;1;1;1;1;1;1	6;6;6;6;6;6;6;6;6;3;3;2;1;1;1;1;1;1;0	>tr|A0A0A0MQA6|A0A0A0MQA6_MOUSE Microtubule-actin cross-linking factor 1 OS=Mus musculus GN=Macf1 PE=1 SV=1;>tr|F7ACR9|F7ACR9_MOUSE Microtubule-actin cross-linking factor 1 (Fragment) OS=Mus musculus GN=Macf1 PE=1 SV=1;>tr|E9QNP1|E9QNP1_MOUSE Microtubule-a	19	7	7	6	4	6	0	0	4	6	0	0	4	5	0	0	2.2	2.2	1.9	607.89	5328	5328;5333;5478;7351;7353;7354;7355;4429;5895;903;1900;1485;349;393;452;455;542;544;2030	1	11	0	73.635	1.4	1.8	0	0	1431600	328920	1102700	0	0	541940	880500	0	0	4	5	0	0	9
tr|Q8BM29|Q8BM29_MOUSE;tr|Q05DT0|Q05DT0_MOUSE;tr|Q8BJH2|Q8BJH2_MOUSE;tr|Q3UNK1|Q3UNK1_MOUSE;tr|Q05C56|Q05C56_MOUSE;sp|Q9QYB5|ADDG_MOUSE;tr|Q9JLE2|Q9JLE2_MOUSE	tr|Q8BM29|Q8BM29_MOUSE;tr|Q05DT0|Q05DT0_MOUSE;tr|Q8BJH2|Q8BJH2_MOUSE;tr|Q3UNK1|Q3UNK1_MOUSE;tr|Q05C56|Q05C56_MOUSE;sp|Q9QYB5|ADDG_MOUSE;tr|Q9JLE2|Q9JLE2_MOUSE	2;2;2;2;2;2;1	2;2;2;2;2;2;1	2;2;2;2;2;2;1	>tr|Q8BM29|Q8BM29_MOUSE Putative uncharacterized protein (Fragment) OS=Mus musculus GN=Add3 PE=2 SV=1;>tr|Q05DT0|Q05DT0_MOUSE Add3 protein (Fragment) OS=Mus musculus GN=Add3 PE=2 SV=1;>tr|Q8BJH2|Q8BJH2_MOUSE Putative uncharacterized protein OS=Mus musculus	7	2	2	2	2	1	2	2	2	1	2	2	2	1	2	2	4.9	4.9	4.9	72.604	651	651;671;674;674;688;706;275	1	10	0	16.345	4.9	3.4	4.9	4.9	1513400	408490	123470	424570	556870	403790	0	912130	772450	3	1	4	4	12
tr|F8WHZ9|F8WHZ9_MOUSE;tr|F8WGR0|F8WGR0_MOUSE;tr|Q8K232|Q8K232_MOUSE;sp|Q9QYC0|ADDA_MOUSE;tr|E9Q1K3|E9Q1K3_MOUSE;tr|F6RDR0|F6RDR0_MOUSE;tr|A0A0J9YVI4|A0A0J9YVI4_MOUSE;tr|Q8BJT2|Q8BJT2_MOUSE;tr|F6V4G5|F6V4G5_MOUSE;tr|D3Z0T1|D3Z0T1_MOUSE;tr|Q8C0Y2|Q8C0Y2_MOUSE;sp|Q9QYB8|ADDB_MOUSE	tr|F8WHZ9|F8WHZ9_MOUSE;tr|F8WGR0|F8WGR0_MOUSE;tr|Q8K232|Q8K232_MOUSE;sp|Q9QYC0|ADDA_MOUSE;tr|E9Q1K3|E9Q1K3_MOUSE	7;7;7;7;6;3;2;2;1;1;1;1	7;7;7;7;6;3;2;2;1;1;1;1	7;7;7;7;6;3;2;2;1;1;1;1	>tr|F8WHZ9|F8WHZ9_MOUSE Alpha-adducin OS=Mus musculus GN=Add1 PE=1 SV=1;>tr|F8WGR0|F8WGR0_MOUSE Alpha-adducin OS=Mus musculus GN=Add1 PE=1 SV=1;>tr|Q8K232|Q8K232_MOUSE Adducin 1 (Alpha) OS=Mus musculus GN=Add1 PE=2 SV=1;>sp|Q9QYC0|ADDA_MOUSE Alpha-adducin	12	7	7	7	3	4	6	3	3	4	6	3	3	4	6	3	13.7	13.7	13.7	73.163	662	662;663;735;735;660;160;248;281;135;141;702;725	1	16	0	56.43	7.3	8.8	12.5	5.4	5799600	841960	1616300	2159400	1182000	2042200	1666200	3760800	4017000	2	3	5	2	12
tr|Q3TFF0|Q3TFF0_MOUSE;sp|Q9QYJ0|DNJA2_MOUSE	tr|Q3TFF0|Q3TFF0_MOUSE;sp|Q9QYJ0|DNJA2_MOUSE	1;1	1;1	1;1	>tr|Q3TFF0|Q3TFF0_MOUSE Putative uncharacterized protein OS=Mus musculus GN=Dnaja2 PE=2 SV=1;>sp|Q9QYJ0|DNJA2_MOUSE DnaJ homolog subfamily A member 2 OS=Mus musculus GN=Dnaja2 PE=1 SV=1	2	1	1	1	1	1	0	0	1	1	0	0	1	1	0	0	2.4	2.4	2.4	45.746	412	412;412	1	2	0	7.1128	2.4	2.4	0	0	227630	111360	116270	0	0	0	116270	0	0	1	1	0	0	2
tr|D3YYD5|D3YYD5_MOUSE;tr|D3Z645|D3Z645_MOUSE;sp|Q9QZ88|VPS29_MOUSE	tr|D3YYD5|D3YYD5_MOUSE;tr|D3Z645|D3Z645_MOUSE;sp|Q9QZ88|VPS29_MOUSE	1;1;1	1;1;1	1;1;1	>tr|D3YYD5|D3YYD5_MOUSE Vacuolar protein sorting-associated protein 29 (Fragment) OS=Mus musculus GN=Vps29 PE=1 SV=1;>tr|D3Z645|D3Z645_MOUSE Vacuolar protein sorting-associated protein 29 OS=Mus musculus GN=Vps29 PE=1 SV=1;>sp|Q9QZ88|VPS29_MOUSE Vacuolar p	3	1	1	1	0	0	1	1	0	0	1	1	0	0	1	1	10.5	10.5	10.5	13.723	124	124;144;182	1	2	0.0038536	6.7869	0	0	10.5	10.5	126430	0	0	43454	82973	0	0	0	168540	0	0	1	1	2
sp|Q9QZD9|EIF3I_MOUSE;tr|A2AE03|A2AE03_MOUSE;tr|Q3T9Y8|Q3T9Y8_MOUSE	sp|Q9QZD9|EIF3I_MOUSE;tr|A2AE03|A2AE03_MOUSE;tr|Q3T9Y8|Q3T9Y8_MOUSE	3;2;2	3;2;2	3;2;2	>sp|Q9QZD9|EIF3I_MOUSE Eukaryotic translation initiation factor 3 subunit I OS=Mus musculus GN=Eif3i PE=1 SV=1;>tr|A2AE03|A2AE03_MOUSE Eukaryotic translation initiation factor 3 subunit I (Fragment) OS=Mus musculus GN=Eif3i PE=1 SV=1;>tr|Q3T9Y8|Q3T9Y8_MOUS	3	3	3	3	2	1	3	1	2	1	3	1	2	1	3	1	9.2	9.2	9.2	36.46	325	325;165;325	1	7	0	19.48	6.5	2.8	9.2	3.7	890330	191200	135470	341030	222640	438490	0	819960	0	2	1	3	1	7
tr|Q8BJX0|Q8BJX0_MOUSE;sp|Q9R1P3|PSB2_MOUSE	tr|Q8BJX0|Q8BJX0_MOUSE;sp|Q9R1P3|PSB2_MOUSE	1;1	1;1	1;1	>tr|Q8BJX0|Q8BJX0_MOUSE Proteasome subunit beta type OS=Mus musculus GN=Psmb2 PE=2 SV=1;>sp|Q9R1P3|PSB2_MOUSE Proteasome subunit beta type-2 OS=Mus musculus GN=Psmb2 PE=1 SV=1	2	1	1	1	1	0	0	0	1	0	0	0	1	0	0	0	7.5	7.5	7.5	22.866	201	201;201	1	1	0.0053286	6.195	7.5	0	0	0	0	0	0	0	0	0	0	0	0	1	0	0	0	1
tr|Q8BTU5|Q8BTU5_MOUSE;tr|Q3TS44|Q3TS44_MOUSE;sp|Q9R1P4|PSA1_MOUSE	tr|Q8BTU5|Q8BTU5_MOUSE;tr|Q3TS44|Q3TS44_MOUSE;sp|Q9R1P4|PSA1_MOUSE	1;1;1	1;1;1	1;1;1	>tr|Q8BTU5|Q8BTU5_MOUSE Proteasome subunit alpha type OS=Mus musculus GN=Psma1 PE=2 SV=1;>tr|Q3TS44|Q3TS44_MOUSE Proteasome subunit alpha type OS=Mus musculus GN=Psma1 PE=1 SV=1;>sp|Q9R1P4|PSA1_MOUSE Proteasome subunit alpha type-1 OS=Mus musculus GN=Psma1	3	1	1	1	0	1	0	0	0	1	0	0	0	1	0	0	5.7	5.7	5.7	29.466	262	262;263;263	1	1	0	7.2273	0	5.7	0	0	96380	0	96380	0	0	0	96380	0	0	0	1	0	0	1
sp|Q9WTI7|MYO1C_MOUSE;tr|Q5ND45|Q5ND45_MOUSE	sp|Q9WTI7|MYO1C_MOUSE	30;1	29;1	28;1	>sp|Q9WTI7|MYO1C_MOUSE Unconventional myosin-Ic OS=Mus musculus GN=Myo1c PE=1 SV=2	2	30	29	28	21	26	14	14	20	25	13	13	20	24	13	13	28.9	28	27.4	121.94	1063	1063;80	1	86	0	262.83	20.1	26.7	14.8	14.8	120370000	36471000	54745000	15735000	13423000	55922000	48231000	35085000	28814000	26	31	17	13	87
tr|A0A1B0GSR4|A0A1B0GSR4_MOUSE;tr|Q3UXP2|Q3UXP2_MOUSE;tr|Q3TXT7|Q3TXT7_MOUSE;sp|Q9WTM5|RUVB2_MOUSE;tr|A0A1B0GRW3|A0A1B0GRW3_MOUSE;tr|A0A1B0GT54|A0A1B0GT54_MOUSE	tr|A0A1B0GSR4|A0A1B0GSR4_MOUSE;tr|Q3UXP2|Q3UXP2_MOUSE;tr|Q3TXT7|Q3TXT7_MOUSE;sp|Q9WTM5|RUVB2_MOUSE;tr|A0A1B0GRW3|A0A1B0GRW3_MOUSE	5;5;5;5;4;2	5;5;5;5;4;2	5;5;5;5;4;2	>tr|A0A1B0GSR4|A0A1B0GSR4_MOUSE RuvB-like 2 (Fragment) OS=Mus musculus GN=Ruvbl2 PE=1 SV=1;>tr|Q3UXP2|Q3UXP2_MOUSE RuvB-like helicase OS=Mus musculus GN=Ruvbl2 PE=2 SV=1;>tr|Q3TXT7|Q3TXT7_MOUSE RuvB-like helicase OS=Mus musculus GN=Ruvbl2 PE=1 SV=1;>sp|Q9W	6	5	5	5	5	5	4	5	5	5	4	5	5	5	4	5	24.9	24.9	24.9	23.527	221	221;463;463;463;237;134	1	20	0	38.121	24.9	24.9	23.1	24.9	5203500	1430500	2241000	704930	827140	2226200	2039900	1897800	1605100	4	4	4	4	16
tr|Q9D255|Q9D255_MOUSE;tr|Q8C605|Q8C605_MOUSE;sp|Q9WUA3|PFKAP_MOUSE;sp|P12382|PFKAL_MOUSE	tr|Q9D255|Q9D255_MOUSE;tr|Q8C605|Q8C605_MOUSE;sp|Q9WUA3|PFKAP_MOUSE;sp|P12382|PFKAL_MOUSE	2;2;2;1	2;2;2;1	2;2;2;1	>tr|Q9D255|Q9D255_MOUSE Putative uncharacterized protein OS=Mus musculus GN=Pfkp PE=2 SV=1;>tr|Q8C605|Q8C605_MOUSE ATP-dependent 6-phosphofructokinase OS=Mus musculus GN=Pfkp PE=1 SV=1;>sp|Q9WUA3|PFKAP_MOUSE ATP-dependent 6-phosphofructokinase, platelet ty	4	2	2	2	0	2	0	0	0	2	0	0	0	2	0	0	12	12	12	28.628	267	267;784;784;780	1	3	0	14.724	0	12	0	0	284260	0	284260	0	0	0	284260	0	0	0	3	0	0	3
tr|Q9D0K3|Q9D0K3_MOUSE;tr|Q4KL82|Q4KL82_MOUSE;sp|Q9WUK4|RFC2_MOUSE	tr|Q9D0K3|Q9D0K3_MOUSE;tr|Q4KL82|Q4KL82_MOUSE;sp|Q9WUK4|RFC2_MOUSE	1;1;1	1;1;1	1;1;1	>tr|Q9D0K3|Q9D0K3_MOUSE Putative uncharacterized protein OS=Mus musculus GN=Rfc2 PE=2 SV=1;>tr|Q4KL82|Q4KL82_MOUSE Replication factor C (Activator 1) 2 OS=Mus musculus GN=Rfc2 PE=1 SV=1;>sp|Q9WUK4|RFC2_MOUSE Replication factor C subunit 2 OS=Mus musculus G	3	1	1	1	0	1	0	0	0	1	0	0	0	1	0	0	4.9	4.9	4.9	38.824	349	349;349;349	1	1	0.0037175	6.4634	0	4.9	0	0	55631	0	55631	0	0	0	55631	0	0	0	1	0	0	1
tr|Q5PPQ7|Q5PPQ7_MOUSE;tr|Q499X7|Q499X7_MOUSE;tr|Q3TF74|Q3TF74_MOUSE;sp|Q9WUM4|COR1C_MOUSE;tr|Q3TEU8|Q3TEU8_MOUSE;tr|Q3U8F0|Q3U8F0_MOUSE	tr|Q5PPQ7|Q5PPQ7_MOUSE;tr|Q499X7|Q499X7_MOUSE;tr|Q3TF74|Q3TF74_MOUSE;sp|Q9WUM4|COR1C_MOUSE;tr|Q3TEU8|Q3TEU8_MOUSE;tr|Q3U8F0|Q3U8F0_MOUSE	11;11;11;11;10;7	11;11;11;11;10;7	11;11;11;11;10;7	>tr|Q5PPQ7|Q5PPQ7_MOUSE Coronin OS=Mus musculus GN=Coro1c PE=2 SV=1;>tr|Q499X7|Q499X7_MOUSE Coronin OS=Mus musculus GN=Coro1c PE=1 SV=1;>tr|Q3TF74|Q3TF74_MOUSE Coronin OS=Mus musculus GN=Coro1c PE=2 SV=1;>sp|Q9WUM4|COR1C_MOUSE Coronin-1C OS=Mus musculus GN	6	11	11	11	8	9	2	2	8	9	2	2	8	9	2	2	16.9	16.9	16.9	53.092	474	474;474;474;474;474;97	1	23	0	66.659	13.7	16.9	3.8	3.8	33665000	16452000	15407000	777280	1029100	21913000	13834000	3312900	3009100	9	10	2	2	23
tr|F6THG2|F6THG2_MOUSE;tr|Q3U094|Q3U094_MOUSE;tr|Q3TCE7|Q3TCE7_MOUSE;sp|Q9WV32|ARC1B_MOUSE;tr|Q91Z25|Q91Z25_MOUSE;tr|Q3TBA2|Q3TBA2_MOUSE	tr|F6THG2|F6THG2_MOUSE;tr|Q3U094|Q3U094_MOUSE;tr|Q3TCE7|Q3TCE7_MOUSE;sp|Q9WV32|ARC1B_MOUSE;tr|Q91Z25|Q91Z25_MOUSE;tr|Q3TBA2|Q3TBA2_MOUSE	2;2;2;2;2;1	2;2;2;2;2;1	2;2;2;2;2;1	>tr|F6THG2|F6THG2_MOUSE Actin-related protein 2/3 complex subunit 1B (Fragment) OS=Mus musculus GN=Arpc1b PE=1 SV=1;>tr|Q3U094|Q3U094_MOUSE Putative uncharacterized protein OS=Mus musculus GN=Arpc1b PE=2 SV=1;>tr|Q3TCE7|Q3TCE7_MOUSE Putative uncharacterize	6	2	2	2	2	2	2	1	2	2	2	1	2	2	2	1	29.5	29.5	29.5	11.031	105	105;372;372;372;376;372	1	8	0	17.542	29.5	29.5	29.5	17.1	2738700	1014000	1106500	280890	337380	1358800	1118700	826120	0	2	2	2	2	8
sp|Q9WV69|DEMA_MOUSE;tr|Q3UEW2|Q3UEW2_MOUSE	sp|Q9WV69|DEMA_MOUSE	3;1	3;1	3;1	>sp|Q9WV69|DEMA_MOUSE Dematin OS=Mus musculus GN=Dmtn PE=1 SV=1	2	3	3	3	3	1	1	0	3	1	1	0	3	1	1	0	10.4	10.4	10.4	45.468	405	405;380	1	5	0	19.454	10.4	4	3	0	1521800	1035900	269910	216060	0	1403700	0	0	0	2	0	1	0	3
sp|Q9Z0G0|GIPC1_MOUSE	sp|Q9Z0G0|GIPC1_MOUSE	4	4	4	>sp|Q9Z0G0|GIPC1_MOUSE PDZ domain-containing protein GIPC1 OS=Mus musculus GN=Gipc1 PE=1 SV=1	1	4	4	4	2	1	3	3	2	1	3	3	2	1	3	3	12.9	12.9	12.9	36.129	333	333	1	9	0	26.758	9	4.2	9.3	12.6	1926300	711260	190640	555190	469260	1033200	0	1536800	973980	2	1	3	2	8
tr|Q3U5H6|Q3U5H6_MOUSE;tr|Q9CRE9|Q9CRE9_MOUSE;tr|Q3UIJ2|Q3UIJ2_MOUSE;tr|Q3TML6|Q3TML6_MOUSE;sp|Q9Z0N1|IF2G_MOUSE;tr|Q6NY07|Q6NY07_MOUSE;tr|A2AAW9|A2AAW9_MOUSE;tr|Q3UDF8|Q3UDF8_MOUSE;tr|Q9D791|Q9D791_MOUSE	tr|Q3U5H6|Q3U5H6_MOUSE;tr|Q9CRE9|Q9CRE9_MOUSE;tr|Q3UIJ2|Q3UIJ2_MOUSE;tr|Q3TML6|Q3TML6_MOUSE;sp|Q9Z0N1|IF2G_MOUSE;tr|Q6NY07|Q6NY07_MOUSE;tr|A2AAW9|A2AAW9_MOUSE;tr|Q3UDF8|Q3UDF8_MOUSE;tr|Q9D791|Q9D791_MOUSE	2;2;2;2;2;1;1;1;1	2;2;2;2;2;1;1;1;1	1;1;1;1;1;1;0;0;0	>tr|Q3U5H6|Q3U5H6_MOUSE Putative uncharacterized protein (Fragment) OS=Mus musculus GN=Eif2s3x PE=2 SV=1;>tr|Q9CRE9|Q9CRE9_MOUSE Putative uncharacterized protein (Fragment) OS=Mus musculus GN=Eif2s3x PE=2 SV=1;>tr|Q3UIJ2|Q3UIJ2_MOUSE Putative uncharacteriz	9	2	2	1	2	1	0	1	2	1	0	1	1	0	0	1	7.6	7.6	3.3	35.762	330	330;370;472;472;472;57;344;447;472	1	4	0	13.837	7.6	4.2	0	3.3	484500	225490	138600	0	120420	305560	0	0	0	1	1	0	1	3
sp|Q9Z0U1|ZO2_MOUSE;tr|Q921G9|Q921G9_MOUSE;tr|Q3UZ47|Q3UZ47_MOUSE;sp|Q9QXY1|ZO3_MOUSE	sp|Q9Z0U1|ZO2_MOUSE	12;1;1;1	12;1;1;1	12;1;1;1	>sp|Q9Z0U1|ZO2_MOUSE Tight junction protein ZO-2 OS=Mus musculus GN=Tjp2 PE=1 SV=2	4	12	12	12	9	12	6	5	9	12	6	5	9	12	6	5	12.8	12.8	12.8	131.28	1167	1167;904;904;905	1	42	0	82.848	9.6	12.8	5.8	5.6	13258000	4031500	6906900	1166500	1152500	5374700	4498600	3846400	2618800	13	14	8	7	42
tr|Q45VK5|Q45VK5_MOUSE;tr|Q45VK6|Q45VK6_MOUSE;sp|Q9Z1X4|ILF3_MOUSE	tr|Q45VK5|Q45VK5_MOUSE;tr|Q45VK6|Q45VK6_MOUSE;sp|Q9Z1X4|ILF3_MOUSE	2;2;2	2;2;2	2;2;2	>tr|Q45VK5|Q45VK5_MOUSE Interleukin enhancer-binding factor 3 OS=Mus musculus GN=Ilf3 PE=1 SV=1;>tr|Q45VK6|Q45VK6_MOUSE Nuclear factor 90 OS=Mus musculus GN=Ilf3 PE=2 SV=1;>sp|Q9Z1X4|ILF3_MOUSE Interleukin enhancer-binding factor 3 OS=Mus musculus GN=Ilf3	3	2	2	2	2	1	0	0	2	1	0	0	2	1	0	0	3.4	3.4	3.4	76.347	703	703;716;898	1	3	0	12.764	3.4	1.4	0	0	331180	183630	147560	0	0	248830	0	0	0	2	1	0	0	3
tr|B2RUC7|B2RUC7_MOUSE;sp|Q9Z1Z2|STRAP_MOUSE	tr|B2RUC7|B2RUC7_MOUSE;sp|Q9Z1Z2|STRAP_MOUSE	2;2	2;2	2;2	>tr|B2RUC7|B2RUC7_MOUSE Serine/threonine kinase receptor associated protein OS=Mus musculus GN=Strap PE=1 SV=1;>sp|Q9Z1Z2|STRAP_MOUSE Serine-threonine kinase receptor-associated protein OS=Mus musculus GN=Strap PE=1 SV=2	2	2	2	2	1	1	1	0	1	1	1	0	1	1	1	0	5.7	5.7	5.7	38.442	350	350;350	1	3	0	13.973	3.4	2.3	3.4	0	381800	150860	147930	83005	0	0	0	243240	0	0	1	0	0	1
sp|Q9Z204|HNRPC_MOUSE;tr|Q3U6P5|Q3U6P5_MOUSE	sp|Q9Z204|HNRPC_MOUSE;tr|Q3U6P5|Q3U6P5_MOUSE	1;1	1;1	1;1	>sp|Q9Z204|HNRPC_MOUSE Heterogeneous nuclear ribonucleoproteins C1/C2 OS=Mus musculus GN=Hnrnpc PE=1 SV=1;>tr|Q3U6P5|Q3U6P5_MOUSE Putative uncharacterized protein OS=Mus musculus GN=Hnrnpc PE=2 SV=1	2	1	1	1	1	1	1	0	1	1	1	0	1	1	1	0	5.1	5.1	5.1	34.384	313	313;334	1	4	0	7.2704	5.1	5.1	5.1	0	196140	71121	101970	23051	0	0	101970	0	0	1	2	0	0	3
tr|A0A0A6YWR1|A0A0A6YWR1_MOUSE;tr|D3YVN1|D3YVN1_MOUSE;tr|A0A0A6YWG8|A0A0A6YWG8_MOUSE;tr|Q505L1|Q505L1_MOUSE;tr|Q3TF62|Q3TF62_MOUSE;sp|Q9Z2N8|ACL6A_MOUSE	tr|A0A0A6YWR1|A0A0A6YWR1_MOUSE;tr|D3YVN1|D3YVN1_MOUSE;tr|A0A0A6YWG8|A0A0A6YWG8_MOUSE;tr|Q505L1|Q505L1_MOUSE;tr|Q3TF62|Q3TF62_MOUSE;sp|Q9Z2N8|ACL6A_MOUSE	1;1;1;1;1;1	1;1;1;1;1;1	1;1;1;1;1;1	>tr|A0A0A6YWR1|A0A0A6YWR1_MOUSE Actin-like protein 6A (Fragment) OS=Mus musculus GN=Actl6a PE=1 SV=1;>tr|D3YVN1|D3YVN1_MOUSE Actin-like protein 6A (Fragment) OS=Mus musculus GN=Actl6a PE=1 SV=1;>tr|A0A0A6YWG8|A0A0A6YWG8_MOUSE Actin-like protein 6A (Fragmen	6	1	1	1	0	1	0	1	0	1	0	1	0	1	0	1	25.9	25.9	25.9	6.0457	54	54;204;245;429;429;429	1	2	0	7.1088	0	25.9	0	25.9	207800	0	151930	0	55867	0	0	0	113480	0	1	0	0	1
tr|A0A1B0GX25|A0A1B0GX25_MOUSE;tr|Q3UG37|Q3UG37_MOUSE;tr|Q3U4Q5|Q3U4Q5_MOUSE;sp|Q9Z2V5|HDAC6_MOUSE;tr|Q8CGC3|Q8CGC3_MOUSE	tr|A0A1B0GX25|A0A1B0GX25_MOUSE;tr|Q3UG37|Q3UG37_MOUSE;tr|Q3U4Q5|Q3U4Q5_MOUSE;sp|Q9Z2V5|HDAC6_MOUSE;tr|Q8CGC3|Q8CGC3_MOUSE	2;2;2;2;2	2;2;2;2;2	2;2;2;2;2	>tr|A0A1B0GX25|A0A1B0GX25_MOUSE Histone deacetylase 6 (Fragment) OS=Mus musculus GN=Hdac6 PE=1 SV=1;>tr|Q3UG37|Q3UG37_MOUSE Putative uncharacterized protein (Fragment) OS=Mus musculus GN=Hdac6 PE=1 SV=1;>tr|Q3U4Q5|Q3U4Q5_MOUSE Putative uncharacterized prot	5	2	2	2	0	1	2	1	0	1	2	1	0	1	2	1	2.5	2.5	2.5	110.18	1008	1008;1009;1149;1149;1152	1	4	0	13.858	0	1.4	2.5	1.4	759900	0	156580	284840	318470	0	0	834710	0	0	1	2	1	4
tr|J3QMT0|J3QMT0_MOUSE;tr|J3QM80|J3QM80_MOUSE;sp|Q9Z2X1|HNRPF_MOUSE;tr|J3QNH2|J3QNH2_MOUSE;tr|J3QMV8|J3QMV8_MOUSE;tr|J3QP45|J3QP45_MOUSE	tr|J3QMT0|J3QMT0_MOUSE;tr|J3QM80|J3QM80_MOUSE;sp|Q9Z2X1|HNRPF_MOUSE;tr|J3QNH2|J3QNH2_MOUSE;tr|J3QMV8|J3QMV8_MOUSE;tr|J3QP45|J3QP45_MOUSE	2;2;2;1;1;1	2;2;2;1;1;1	2;2;2;1;1;1	>tr|J3QMT0|J3QMT0_MOUSE Heterogeneous nuclear ribonucleoprotein F (Fragment) OS=Mus musculus GN=Hnrnpf PE=1 SV=8;>tr|J3QM80|J3QM80_MOUSE Heterogeneous nuclear ribonucleoprotein F (Fragment) OS=Mus musculus GN=Hnrnpf PE=1 SV=8;>sp|Q9Z2X1|HNRPF_MOUSE Heterog	6	2	2	2	2	1	1	1	2	1	1	1	2	1	1	1	10.1	10.1	10.1	23.308	208	208;232;415;14;31;70	1	8	0	11.886	10.1	6.2	6.2	6.2	1313800	676180	305910	157400	174290	630240	0	0	0	3	0	1	1	5
tr|A0A087WQ89|A0A087WQ89_MOUSE;tr|Q9CVC4|Q9CVC4_MOUSE;tr|A0A087WQV6|A0A087WQV6_MOUSE;tr|A0A087WQC3|A0A087WQC3_MOUSE;tr|F6WBA1|F6WBA1_MOUSE;tr|A0A087WR51|A0A087WR51_MOUSE	tr|A0A087WQ89|A0A087WQ89_MOUSE;tr|Q9CVC4|Q9CVC4_MOUSE	4;2;1;1;1;1	4;2;1;1;1;1	4;2;1;1;1;1	>tr|A0A087WQ89|A0A087WQ89_MOUSE MCG5930 OS=Mus musculus GN=2210011C24Rik PE=1 SV=1;>tr|Q9CVC4|Q9CVC4_MOUSE Putative uncharacterized protein (Fragment) OS=Mus musculus GN=2210011C24Rik PE=2 SV=2	6	4	4	4	3	4	1	1	3	4	1	1	3	4	1	1	29.6	29.6	29.6	23.177	206	206;124;77;80;106;108	1	9	0	28.28	18.4	29.6	7.3	7.3	2077500	769320	963670	196630	147920	1161700	844490	0	0	2	4	1	1	8
tr|A0A087WRU3|A0A087WRU3_MOUSE	tr|A0A087WRU3|A0A087WRU3_MOUSE	1	1	1	>tr|A0A087WRU3|A0A087WRU3_MOUSE Coiled-coil domain-containing protein 162 OS=Mus musculus GN=Ccdc162 PE=1 SV=2	1	1	1	1	0	1	0	0	0	1	0	0	0	1	0	0	0.8	0.8	0.8	249.32	2185	2185	1	1	1	-2	0	0.8	0	0	0	0	0	0	0	0	0	0	0	0	1	0	0	1
tr|A0A097PUG1|A0A097PUG1_MOUSE;tr|A0A097PUH2|A0A097PUH2_MOUSE	tr|A0A097PUG1|A0A097PUG1_MOUSE;tr|A0A097PUH2|A0A097PUH2_MOUSE	1;1	1;1	1;1	>tr|A0A097PUG1|A0A097PUG1_MOUSE Anti-lox-1 15C4 heavy chain OS=Mus musculus PE=2 SV=1;>tr|A0A097PUH2|A0A097PUH2_MOUSE Anti-dectin-1 15E2 heavy chain OS=Mus musculus PE=2 SV=1	2	1	1	1	1	1	1	1	1	1	1	1	1	1	1	1	1.5	1.5	1.5	51.332	468	468;469	1	15	1	-2	1.5	1.5	1.5	1.5	54567000	10528000	21542000	3844400	18653000	12248000	17626000	0	9228100	4	8	3	8	23
tr|A0A0B7FRW2|A0A0B7FRW2_THACB	tr|A0A0B7FRW2|A0A0B7FRW2_THACB	1	1	1	>tr|A0A0B7FRW2|A0A0B7FRW2_THACB Ser/Thr-rich protein T10 in DGCR region OS=Mus musculus GN=T10 PE=2 SV=1 OS=Thanatephorus cucumeris (strain AG1-IB / isolate 7/3/14) GN=RSOLAG1IB_09631 PE=4 SV=1	1	1	1	1	1	0	0	0	1	0	0	0	1	0	0	0	1.6	1.6	1.6	109.12	993	993	1	1	0.0051993	6.0063	1.6	0	0	0	27976	27976	0	0	0	37911	0	0	0	0	0	0	0	0
tr|A0A0G2JEP4|A0A0G2JEP4_MOUSE;tr|A0A0R4J169|A0A0R4J169_MOUSE;tr|E9QN52|E9QN52_MOUSE;tr|A0A0G2JFV5|A0A0G2JFV5_MOUSE;sp|Q91WK0|LRRF2_MOUSE;tr|Q8C062|Q8C062_MOUSE;tr|A0A0G2JDR6|A0A0G2JDR6_MOUSE;tr|A0A0G2JGZ1|A0A0G2JGZ1_MOUSE;tr|A0A0G2JEF6|A0A0G2JEF6_MOUSE	tr|A0A0G2JEP4|A0A0G2JEP4_MOUSE;tr|A0A0R4J169|A0A0R4J169_MOUSE;tr|E9QN52|E9QN52_MOUSE;tr|A0A0G2JFV5|A0A0G2JFV5_MOUSE;sp|Q91WK0|LRRF2_MOUSE;tr|Q8C062|Q8C062_MOUSE	7;6;6;6;5;4;3;2;1	7;6;6;6;5;4;3;2;1	7;6;6;6;5;4;3;2;1	>tr|A0A0G2JEP4|A0A0G2JEP4_MOUSE Leucine-rich repeat flightless-interacting protein 2 OS=Mus musculus GN=Lrrfip2 PE=1 SV=1;>tr|A0A0R4J169|A0A0R4J169_MOUSE Leucine-rich repeat flightless-interacting protein 2 OS=Mus musculus GN=Lrrfip2 PE=1 SV=1;>tr|E9QN52|E	9	7	7	7	6	6	3	4	6	6	3	4	6	6	3	4	18.4	18.4	18.4	48.414	424	424;400;415;437;415;378;173;173;150	1	22	0	83.321	15.6	16.3	8.3	11.6	22682000	7129600	9948700	2519000	3084400	8457500	9213000	9064100	6522200	6	8	4	3	21
tr|G3UXJ6|G3UXJ6_MOUSE;tr|G3UZ48|G3UZ48_MOUSE;tr|G3UZI2|G3UZI2_MOUSE;tr|A0A0R4J259|A0A0R4J259_MOUSE;tr|G3UY67|G3UY67_MOUSE;tr|G3UXU5|G3UXU5_MOUSE;tr|S4R1E9|S4R1E9_MOUSE;tr|G3UYK7|G3UYK7_MOUSE;tr|G3UWM1|G3UWM1_MOUSE;tr|A2AW41|A2AW41_MOUSE;tr|Q9CT37|Q9CT37_MOUSE;tr|F7B5B5|F7B5B5_MOUSE;tr|G3V018|G3V018_MOUSE;tr|Q99KG1|Q99KG1_MOUSE;tr|Q3UZI0|Q3UZI0_MOUSE;tr|Q3UKV5|Q3UKV5_MOUSE;sp|Q7TMK9|HNRPQ_MOUSE;t…	tr|G3UXJ6|G3UXJ6_MOUSE;tr|G3UZ48|G3UZ48_MOUSE;tr|G3UZI2|G3UZI2_MOUSE;tr|A0A0R4J259|A0A0R4J259_MOUSE;tr|G3UY67|G3UY67_MOUSE;tr|G3UXU5|G3UXU5_MOUSE;tr|S4R1E9|S4R1E9_MOUSE;tr|G3UYK7|G3UYK7_MOUSE;tr|G3UWM1|G3UWM1_MOUSE;tr|A2AW41|A2AW41_MOUSE;tr|Q9CT37|Q9CT37_MOUSE;tr|F7B5B5|F7B5B5_MOUSE;tr|G3V018|G3V018_MOUSE;tr|Q99KG1|Q99KG1_MOUSE;tr|Q3UZI0|Q3UZI0_MOUSE;tr|Q3UKV5|Q3UKV5_MOUSE;sp|Q7TMK9|HNRPQ_MOUSE;t…	2;2;2;2;1;1;1;1;1;1;1;1;1;1;1;1;1;1;1;1	2;2;2;2;1;1;1;1;1;1;1;1;1;1;1;1;1;1;1;1	2;2;2;2;1;1;1;1;1;1;1;1;1;1;1;1;1;1;1;1	>tr|G3UXJ6|G3UXJ6_MOUSE Heterogeneous nuclear ribonucleoprotein Q OS=Mus musculus GN=Syncrip PE=1 SV=1;>tr|G3UZ48|G3UZ48_MOUSE Heterogeneous nuclear ribonucleoprotein Q OS=Mus musculus GN=Syncrip PE=1 SV=1;>tr|G3UZI2|G3UZI2_MOUSE Heterogeneous nuclear ribo	20	2	2	2	0	1	1	1	0	1	1	1	0	1	1	1	4.9	4.9	4.9	49.704	448	448;464;527;561;59;67;72;97;196;270;381;531;588;601;604;610;623;632;632;632	1	3	0	13.29	0	2.7	2.2	2.7	273780	0	140880	36166	96737	0	0	0	196500	0	1	1	1	3
tr|O35905|O35905_MOUSE;tr|A0A0U1RPG0|A0A0U1RPG0_MOUSE	tr|O35905|O35905_MOUSE;tr|A0A0U1RPG0|A0A0U1RPG0_MOUSE	1;1	1;1	1;1	>tr|O35905|O35905_MOUSE Ets transcription factor Spi-B OS=Mus musculus PE=4 SV=1;>tr|A0A0U1RPG0|A0A0U1RPG0_MOUSE Transcription factor Spi-B (Fragment) OS=Mus musculus GN=Spib PE=3 SV=1	2	1	1	1	0	0	0	1	0	0	0	1	0	0	0	1	40.9	40.9	40.9	2.3508	22	22;267	1	1	0.0052817	6.1167	0	0	0	40.9	1442600	0	0	0	1442600	0	0	0	2930200	0	0	0	1	1
tr|A0A0U1RPL0|A0A0U1RPL0_MOUSE;sp|Q7TQH0|ATX2L_MOUSE;tr|E9Q5Q0|E9Q5Q0_MOUSE;tr|Q3TYH7|Q3TYH7_MOUSE	tr|A0A0U1RPL0|A0A0U1RPL0_MOUSE;sp|Q7TQH0|ATX2L_MOUSE;tr|E9Q5Q0|E9Q5Q0_MOUSE;tr|Q3TYH7|Q3TYH7_MOUSE	11;10;7;7	11;10;7;7	2;1;0;0	>tr|A0A0U1RPL0|A0A0U1RPL0_MOUSE Ataxin-2-like protein OS=Mus musculus GN=Atxn2l PE=1 SV=1;>sp|Q7TQH0|ATX2L_MOUSE Ataxin-2-like protein OS=Mus musculus GN=Atxn2l PE=1 SV=1;>tr|E9Q5Q0|E9Q5Q0_MOUSE Ataxin-2-like protein (Fragment) OS=Mus musculus GN=Atxn2l PE	4	11	11	2	8	7	5	4	8	7	5	4	2	1	2	2	14.7	14.7	4.4	115.26	1096	1096;1049;863;890	1	29	0	85.614	11.5	9.9	7.8	6.8	7014900	1836000	1435200	2216700	1527000	2239000	1946300	4417900	3523600	12	11	10	7	40
tr|Q8R336|Q8R336_MOUSE;tr|Q8K000|Q8K000_MOUSE;tr|Q80U43|Q80U43_MOUSE;tr|F7BPW6|F7BPW6_MOUSE;tr|Q811L5|Q811L5_MOUSE;tr|E9QAT4|E9QAT4_MOUSE;tr|A2AIX1|A2AIX1_MOUSE	tr|Q8R336|Q8R336_MOUSE;tr|Q8K000|Q8K000_MOUSE;tr|Q80U43|Q80U43_MOUSE;tr|F7BPW6|F7BPW6_MOUSE;tr|Q811L5|Q811L5_MOUSE;tr|E9QAT4|E9QAT4_MOUSE;tr|A2AIX1|A2AIX1_MOUSE	2;2;2;2;2;2;2	2;2;2;2;2;2;2	2;2;2;2;2;2;2	>tr|Q8R336|Q8R336_MOUSE Sec16a protein (Fragment) OS=Mus musculus GN=Sec16a PE=2 SV=1;>tr|Q8K000|Q8K000_MOUSE Sec16a protein (Fragment) OS=Mus musculus GN=Sec16a PE=2 SV=2;>tr|Q80U43|Q80U43_MOUSE MKIAA0310 protein (Fragment) OS=Mus musculus GN=Sec16a PE=2	7	2	2	2	1	1	0	0	1	1	0	0	1	1	0	0	6.3	6.3	6.3	57.844	542	542;800;906;907;952;2357;2377	1	2	0	14.89	2.2	4.1	0	0	268620	65219	203400	0	0	0	203400	0	0	1	1	0	0	2
tr|A2AJ72|A2AJ72_MOUSE;tr|Q3ULP9|Q3ULP9_MOUSE;tr|Q3TIX6|Q3TIX6_MOUSE;tr|A0A0A6YX76|A0A0A6YX76_MOUSE;tr|A2AJ71|A2AJ71_MOUSE;tr|A0A0A6YY39|A0A0A6YY39_MOUSE;tr|A0A0A6YVV5|A0A0A6YVV5_MOUSE	tr|A2AJ72|A2AJ72_MOUSE;tr|Q3ULP9|Q3ULP9_MOUSE;tr|Q3TIX6|Q3TIX6_MOUSE;tr|A0A0A6YX76|A0A0A6YX76_MOUSE;tr|A2AJ71|A2AJ71_MOUSE;tr|A0A0A6YY39|A0A0A6YY39_MOUSE;tr|A0A0A6YVV5|A0A0A6YVV5_MOUSE	2;2;2;1;1;1;1	2;2;2;1;1;1;1	2;2;2;1;1;1;1	>tr|A2AJ72|A2AJ72_MOUSE MCG130458 OS=Mus musculus GN=Fubp3 PE=1 SV=1;>tr|Q3ULP9|Q3ULP9_MOUSE Putative uncharacterized protein OS=Mus musculus GN=Fubp3 PE=2 SV=1;>tr|Q3TIX6|Q3TIX6_MOUSE Protein Fubp3 OS=Mus musculus GN=Fubp3 PE=1 SV=1;>tr|A0A0A6YX76|A0A0A6Y	7	2	2	2	0	2	1	0	0	2	1	0	0	2	1	0	4.6	4.6	4.6	61.447	569	569;575;575;83;97;123;191	1	3	0	14.037	0	4.6	2.5	0	208140	0	168040	40098	0	0	168040	0	0	0	2	1	0	3
tr|Q91YZ8|Q91YZ8_MOUSE;tr|D3Z5M2|D3Z5M2_MOUSE;tr|A3KFU5|A3KFU5_MOUSE;tr|A3KFU8|A3KFU8_MOUSE;tr|Q99LF8|Q99LF8_MOUSE;tr|Q6PHQ9|Q6PHQ9_MOUSE;tr|Q3UX16|Q3UX16_MOUSE;tr|V9GXG3|V9GXG3_MOUSE;tr|A0A0A6YWT2|A0A0A6YWT2_MOUSE;tr|G5E8X2|G5E8X2_MOUSE;tr|Q3TSA5|Q3TSA5_MOUSE	tr|Q91YZ8|Q91YZ8_MOUSE;tr|D3Z5M2|D3Z5M2_MOUSE;tr|A3KFU5|A3KFU5_MOUSE;tr|A3KFU8|A3KFU8_MOUSE;tr|Q99LF8|Q99LF8_MOUSE;tr|Q6PHQ9|Q6PHQ9_MOUSE;tr|Q3UX16|Q3UX16_MOUSE;tr|V9GXG3|V9GXG3_MOUSE	12;12;12;12;12;12;8;6;2;2;1	7;7;7;7;7;7;5;3;1;1;1	6;6;6;6;6;6;4;2;0;0;1	>tr|Q91YZ8|Q91YZ8_MOUSE Polyadenylate-binding protein OS=Mus musculus GN=Pabpc4 PE=1 SV=1;>tr|D3Z5M2|D3Z5M2_MOUSE Polyadenylate-binding protein OS=Mus musculus GN=Gm10110 PE=3 SV=1;>tr|A3KFU5|A3KFU5_MOUSE Polyadenylate-binding protein OS=Mus musculus GN=Pa	11	12	7	6	8	10	10	6	5	5	6	4	4	4	5	4	19.2	11.9	10.4	67.852	615	615;615;631;644;660;660;590;168;172;370;230	1	25	0	59.152	14.8	15.8	17.4	12	12172000	2979600	5849400	2099500	1243400	3276500	5155400	4962900	4241900	6	6	7	6	25
tr|A3KGU5|A3KGU5_MOUSE;tr|E9Q447|E9Q447_MOUSE;tr|B9EKJ1|B9EKJ1_MOUSE;tr|B2RXX6|B2RXX6_MOUSE;tr|A3KGU7|A3KGU7_MOUSE;tr|A3KGU9|A3KGU9_MOUSE;tr|B7ZWK3|B7ZWK3_MOUSE;tr|Q3URW8|Q3URW8_MOUSE;tr|Q3V1V5|Q3V1V5_MOUSE;tr|Q3TYI8|Q3TYI8_MOUSE;tr|Q6PA04|Q6PA04_MOUSE;tr|Q58ES7|Q58ES7_MOUSE;tr|Q3TNY2|Q3TNY2_MOUSE;tr|A3KGU4|A3KGU4_MOUSE;sp|P08032|SPTA1_MOUSE	tr|A3KGU5|A3KGU5_MOUSE;tr|E9Q447|E9Q447_MOUSE;tr|B9EKJ1|B9EKJ1_MOUSE;tr|B2RXX6|B2RXX6_MOUSE;tr|A3KGU7|A3KGU7_MOUSE;tr|A3KGU9|A3KGU9_MOUSE;tr|B7ZWK3|B7ZWK3_MOUSE	48;48;47;47;47;47;46;22;22;12;8;8;3;3;1	48;48;47;47;47;47;46;22;22;12;8;8;3;3;1	2;2;1;1;1;1;1;0;0;0;0;0;0;0;0	>tr|A3KGU5|A3KGU5_MOUSE Spectrin alpha chain, non-erythrocytic 1 OS=Mus musculus GN=Sptan1 PE=1 SV=1;>tr|E9Q447|E9Q447_MOUSE Spectrin alpha chain, non-erythrocytic 1 OS=Mus musculus GN=Sptan1 PE=1 SV=1;>tr|B9EKJ1|B9EKJ1_MOUSE Spna2 protein OS=Mus musculus	15	48	48	2	32	46	13	11	32	46	13	11	0	2	0	0	23	23	1.5	282.89	2457	2457;2478;2477;2477;2477;2498;2457;844;988;808;488;514;132;219;2415	1	116	0	323.31	15.5	22.5	5.9	5	56926000	18855000	32927000	2275100	2868700	21206000	31682000	9341400	7198800	37	51	13	11	112
tr|B1AWE0|B1AWE0_MOUSE;tr|Q6PFA2|Q6PFA2_MOUSE;tr|B1AWE1|B1AWE1_MOUSE;sp|O08585|CLCA_MOUSE;tr|B1AWD8|B1AWD8_MOUSE;tr|B1AWD9|B1AWD9_MOUSE;tr|Q3THU7|Q3THU7_MOUSE	tr|B1AWE0|B1AWE0_MOUSE;tr|Q6PFA2|Q6PFA2_MOUSE;tr|B1AWE1|B1AWE1_MOUSE;sp|O08585|CLCA_MOUSE;tr|B1AWD8|B1AWD8_MOUSE;tr|B1AWD9|B1AWD9_MOUSE;tr|Q3THU7|Q3THU7_MOUSE	7;7;6;6;6;6;5	7;7;6;6;6;6;5	7;7;6;6;6;6;5	>tr|B1AWE0|B1AWE0_MOUSE Clathrin light chain A OS=Mus musculus GN=Clta PE=1 SV=1;>tr|Q6PFA2|Q6PFA2_MOUSE Clathrin light chain A OS=Mus musculus GN=Clta PE=1 SV=1;>tr|B1AWE1|B1AWE1_MOUSE Clathrin light chain A OS=Mus musculus GN=Clta PE=1 SV=1;>sp|O08585|CL	7	7	7	7	3	3	5	3	3	3	5	3	3	3	5	3	31.9	31.9	31.9	23.478	216	216;218;230;235;236;248;218	1	17	0	67.309	18.1	17.6	28.2	18.5	8521000	1361200	1530500	3003300	2626000	2350300	2081400	8471500	4606700	3	4	6	4	17
tr|B1B0C7|B1B0C7_MOUSE;tr|E9PZ16|E9PZ16_MOUSE;sp|Q05793|PGBM_MOUSE;tr|Q3UHH3|Q3UHH3_MOUSE;tr|Q52KG8|Q52KG8_MOUSE;tr|Q5RKM8|Q5RKM8_MOUSE	tr|B1B0C7|B1B0C7_MOUSE;tr|E9PZ16|E9PZ16_MOUSE;sp|Q05793|PGBM_MOUSE;tr|Q3UHH3|Q3UHH3_MOUSE	13;13;11;9;3;3	13;13;11;9;3;3	13;13;11;9;3;3	>tr|B1B0C7|B1B0C7_MOUSE Basement membrane-specific heparan sulfate proteoglycan core protein OS=Mus musculus GN=Hspg2 PE=1 SV=1;>tr|E9PZ16|E9PZ16_MOUSE Basement membrane-specific heparan sulfate proteoglycan core protein OS=Mus musculus GN=Hspg2 PE=1 SV=1;	6	13	13	13	1	6	7	8	1	6	7	8	1	6	7	8	4.1	4.1	4.1	469.02	4375	4375;4383;3707;2672;834;1100	1	26	0	89.798	0.5	2.1	2.2	2.6	3593600	121420	819380	968740	1684100	0	844050	2739800	3345600	1	6	9	8	24
tr|B2RXM2|B2RXM2_MOUSE;tr|Q0VG47|Q0VG47_MOUSE;tr|J3QNY1|J3QNY1_MOUSE;tr|Q6PFA7|Q6PFA7_MOUSE;tr|Q5U3M2|Q5U3M2_MOUSE;tr|Q6P6I7|Q6P6I7_MOUSE;tr|A2AL12|A2AL12_MOUSE;tr|Q5FB19|Q5FB19_MOUSE;tr|Q3UZG3|Q3UZG3_MOUSE;sp|Q8BG05|ROA3_MOUSE;tr|Q58E39|Q58E39_MOUSE;tr|A2AL13|A2AL13_MOUSE;tr|V9GX38|V9GX38_MOUSE	tr|B2RXM2|B2RXM2_MOUSE;tr|Q0VG47|Q0VG47_MOUSE;tr|J3QNY1|J3QNY1_MOUSE;tr|Q6PFA7|Q6PFA7_MOUSE;tr|Q5U3M2|Q5U3M2_MOUSE;tr|Q6P6I7|Q6P6I7_MOUSE;tr|A2AL12|A2AL12_MOUSE;tr|Q5FB19|Q5FB19_MOUSE;tr|Q3UZG3|Q3UZG3_MOUSE;sp|Q8BG05|ROA3_MOUSE;tr|Q58E39|Q58E39_MOUSE	4;4;4;3;3;3;3;3;3;3;2;1;1	4;4;4;3;3;3;3;3;3;3;2;1;1	4;4;4;3;3;3;3;3;3;3;2;1;1	>tr|B2RXM2|B2RXM2_MOUSE EG627828 protein OS=Mus musculus GN=Gm6793 PE=1 SV=1;>tr|Q0VG47|Q0VG47_MOUSE Heterogeneous nuclear ribonucleoprotein A3 OS=Mus musculus GN=Hnrnpa3 PE=2 SV=1;>tr|J3QNY1|J3QNY1_MOUSE Protein Gm9242 OS=Mus musculus GN=Gm9242 PE=4 SV=1;	13	4	4	4	2	2	3	2	2	2	3	2	2	2	3	2	16.5	16.5	16.5	36.609	351	351;357;357;303;313;318;318;379;379;379;263;194;357	1	11	0	48.368	10	10	12.8	9.1	6056800	2035200	1697700	735450	1588500	0	0	2178300	3203500	2	2	5	3	12
tr|B9EHJ3|B9EHJ3_MOUSE;sp|P39447|ZO1_MOUSE;tr|A0A0U1RPW2|A0A0U1RPW2_MOUSE	tr|B9EHJ3|B9EHJ3_MOUSE;sp|P39447|ZO1_MOUSE;tr|A0A0U1RPW2|A0A0U1RPW2_MOUSE	27;26;18	27;26;18	16;15;16	>tr|B9EHJ3|B9EHJ3_MOUSE Tight junction protein ZO-1 OS=Mus musculus GN=Tjp1 PE=1 SV=1;>sp|P39447|ZO1_MOUSE Tight junction protein ZO-1 OS=Mus musculus GN=Tjp1 PE=1 SV=2;>tr|A0A0U1RPW2|A0A0U1RPW2_MOUSE Tight junction protein ZO-1 OS=Mus musculus GN=Tjp1 PE=	3	27	27	16	21	21	10	8	21	21	10	8	13	11	5	4	17.2	17.2	9.4	188.85	1685	1685;1745;1128	1	76	0	211.82	12.9	15.6	7.6	6	41667000	15144000	20766000	3552500	2204300	16028000	17794000	11457000	8851500	31	32	12	12	87
tr|B9EKP5|B9EKP5_MOUSE;tr|B7FAV1|B7FAV1_MOUSE;tr|B7FAU9|B7FAU9_MOUSE;sp|Q8BTM8|FLNA_MOUSE;tr|Q6KAM8|Q6KAM8_MOUSE;tr|Q3U7N9|Q3U7N9_MOUSE;tr|F6XC15|F6XC15_MOUSE;tr|I7HPX4|I7HPX4_MOUSE;tr|F6Z2C0|F6Z2C0_MOUSE;tr|Q4FZG4|Q4FZG4_MOUSE;tr|J3JS91|J3JS91_MOUSE;tr|Q9JJ37|Q9JJ37_MOUSE	tr|B9EKP5|B9EKP5_MOUSE;tr|B7FAV1|B7FAV1_MOUSE;tr|B7FAU9|B7FAU9_MOUSE;sp|Q8BTM8|FLNA_MOUSE;tr|Q6KAM8|Q6KAM8_MOUSE	37;36;36;36;26;14;8;4;4;3;3;1	37;36;36;36;26;14;8;4;4;3;3;1	35;34;34;34;26;13;6;4;4;3;3;1	>tr|B9EKP5|B9EKP5_MOUSE Filamin, alpha OS=Mus musculus GN=Flna PE=2 SV=1;>tr|B7FAV1|B7FAV1_MOUSE Filamin, alpha (Fragment) OS=Mus musculus GN=Flna PE=1 SV=1;>tr|B7FAU9|B7FAU9_MOUSE Filamin, alpha OS=Mus musculus GN=Flna PE=1 SV=1;>sp|Q8BTM8|FLNA_MOUSE Fila	12	37	37	35	30	31	15	10	30	31	15	10	29	30	15	10	18.8	18.8	18.3	280.47	2639	2639;2583;2639;2647;1952;1061;511;280;280;262;277;65	1	100	0	299.28	15.7	16.3	8.1	5.6	76532000	21157000	39804000	8030400	7541600	31764000	34058000	21327000	18460000	32	41	14	11	98
tr|D3Z288|D3Z288_MOUSE	tr|D3Z288|D3Z288_MOUSE	1	1	1	>tr|D3Z288|D3Z288_MOUSE Protein Gm14408 OS=Mus musculus GN=Gm14408 PE=4 SV=1	1	1	1	1	0	1	0	0	0	1	0	0	0	1	0	0	10.9	10.9	10.9	10.499	92	92	1	1	1	-2	0	10.9	0	0	224480	0	224480	0	0	0	224480	0	0	0	1	0	0	1
tr|Q3UGC3|Q3UGC3_MOUSE;tr|Q8VCQ8|Q8VCQ8_MOUSE;tr|S4R1T7|S4R1T7_MOUSE;tr|E9Q0M9|E9Q0M9_MOUSE;tr|E9QA16|E9QA16_MOUSE;tr|D3Z6I7|D3Z6I7_MOUSE;tr|E9QA15|E9QA15_MOUSE	tr|Q3UGC3|Q3UGC3_MOUSE;tr|Q8VCQ8|Q8VCQ8_MOUSE;tr|S4R1T7|S4R1T7_MOUSE;tr|E9Q0M9|E9Q0M9_MOUSE;tr|E9QA16|E9QA16_MOUSE;tr|D3Z6I7|D3Z6I7_MOUSE;tr|E9QA15|E9QA15_MOUSE	2;2;2;2;2;2;2	2;2;2;2;2;2;2	2;2;2;2;2;2;2	>tr|Q3UGC3|Q3UGC3_MOUSE Putative uncharacterized protein (Fragment) OS=Mus musculus GN=Cald1 PE=2 SV=1;>tr|Q8VCQ8|Q8VCQ8_MOUSE Caldesmon 1 OS=Mus musculus GN=Cald1 PE=1 SV=1;>tr|S4R1T7|S4R1T7_MOUSE Protein Cald1 OS=Mus musculus GN=Cald1 PE=1 SV=1;>tr|E9Q0M	7	2	2	2	1	2	1	1	1	2	1	1	1	2	1	1	8.5	8.5	8.5	44.159	387	387;530;534;534;536;554;768	1	6	0	14.276	3.1	8.5	3.1	3.1	1143300	217220	788180	57219	80639	0	788180	0	0	1	3	1	1	6
tr|G5E8W8|G5E8W8_MOUSE;tr|D7EYE4|D7EYE4_MOUSE;tr|B1AXE7|B1AXE7_MOUSE;tr|A2BI37|A2BI37_MOUSE;tr|Q9JJR3|Q9JJR3_MOUSE;tr|Q8CHR0|Q8CHR0_MOUSE;sp|Q62394|ZN185_MOUSE	tr|G5E8W8|G5E8W8_MOUSE;tr|D7EYE4|D7EYE4_MOUSE;tr|B1AXE7|B1AXE7_MOUSE;tr|A2BI37|A2BI37_MOUSE	3;3;2;2;1;1;1	3;3;2;2;1;1;1	3;3;2;2;1;1;1	>tr|G5E8W8|G5E8W8_MOUSE Zinc finger protein 185 OS=Mus musculus GN=Zfp185 PE=1 SV=1;>tr|D7EYE4|D7EYE4_MOUSE Zinc finger protein 185 OS=Mus musculus GN=Zfp185 PE=2 SV=1;>tr|B1AXE7|B1AXE7_MOUSE Zinc finger protein 185 (Fragment) OS=Mus musculus GN=Zfp185 PE=	7	3	3	3	2	2	1	0	2	2	1	0	2	2	1	0	5.8	5.8	5.8	52.871	486	486;486;52;485;352;352;352	1	5	0	23.131	5.8	5.3	3.3	0	497850	261550	204080	32216	0	354430	0	0	0	2	2	1	0	5
tr|E9Q175|E9Q175_MOUSE;tr|E9PVU0|E9PVU0_MOUSE;tr|E9Q3L1|E9Q3L1_MOUSE;tr|E9Q174|E9Q174_MOUSE;tr|V9GXM4|V9GXM4_MOUSE;tr|V9GX76|V9GX76_MOUSE;tr|B2RWR8|B2RWR8_MOUSE;sp|Q64331|MYO6_MOUSE;tr|Q6A077|Q6A077_MOUSE;tr|Q8BK95|Q8BK95_MOUSE	tr|E9Q175|E9Q175_MOUSE;tr|E9PVU0|E9PVU0_MOUSE;tr|E9Q3L1|E9Q3L1_MOUSE;tr|E9Q174|E9Q174_MOUSE;tr|V9GXM4|V9GXM4_MOUSE;tr|V9GX76|V9GX76_MOUSE;tr|B2RWR8|B2RWR8_MOUSE;sp|Q64331|MYO6_MOUSE	13;13;12;12;12;12;11;10;6;5	13;13;12;12;12;12;11;10;6;5	13;13;12;12;12;12;11;10;6;5	>tr|E9Q175|E9Q175_MOUSE Unconventional myosin-VI OS=Mus musculus GN=Myo6 PE=1 SV=1;>tr|E9PVU0|E9PVU0_MOUSE Unconventional myosin-VI OS=Mus musculus GN=Myo6 PE=1 SV=1;>tr|E9Q3L1|E9Q3L1_MOUSE Unconventional myosin-VI OS=Mus musculus GN=Myo6 PE=1 SV=1;>tr|E9Q	10	13	13	13	11	12	7	6	11	12	7	6	11	12	7	6	12.8	12.8	12.8	144.77	1253	1253;1266;1262;1284;1285;1294;1262;1265;552;627	1	50	0	175.43	11.3	12.1	7.8	7	21446000	7137600	8932600	2300500	3075400	9096400	8405000	6774700	6768700	13	15	8	9	45
tr|E9Q023|E9Q023_MOUSE	tr|E9Q023|E9Q023_MOUSE	1	1	1	>tr|E9Q023|E9Q023_MOUSE N-alpha-acetyltransferase 20 (Fragment) OS=Mus musculus GN=Naa20 PE=1 SV=1	1	1	1	1	0	1	0	0	0	1	0	0	0	1	0	0	29.2	29.2	29.2	5.3141	48	48	1	1	1	-2	0	29.2	0	0	0	0	0	0	0	0	0	0	0	0	1	0	0	1
tr|Q8BWY8|Q8BWY8_MOUSE;tr|E9Q1F5|E9Q1F5_MOUSE	tr|Q8BWY8|Q8BWY8_MOUSE;tr|E9Q1F5|E9Q1F5_MOUSE	3;3	1;1	1;1	>tr|Q8BWY8|Q8BWY8_MOUSE Putative uncharacterized protein (Fragment) OS=Mus musculus GN=Myo5c PE=2 SV=2;>tr|E9Q1F5|E9Q1F5_MOUSE Protein Myo5c OS=Mus musculus GN=Myo5c PE=1 SV=1	2	3	1	1	2	3	2	2	0	1	0	0	0	1	0	0	3.4	1.1	1.1	114.59	986	986;1742	1	1	0	7.2875	2.3	3.4	2.3	2.3	80532	0	80532	0	0	0	80532	0	0	0	1	0	0	1
tr|E9Q1V8|E9Q1V8_MOUSE	tr|E9Q1V8|E9Q1V8_MOUSE	1	1	1	>tr|E9Q1V8|E9Q1V8_MOUSE Protein Gm5174 OS=Mus musculus GN=Gm5174 PE=3 SV=1	1	1	1	1	0	0	1	0	0	0	1	0	0	0	1	0	2.1	2.1	2.1	53.872	481	481	1	1	1	-2	0	0	2.1	0	313890	0	0	313890	0	0	0	919820	0	0	0	0	0	0
tr|E9Q2D1|E9Q2D1_MOUSE	tr|E9Q2D1|E9Q2D1_MOUSE	6	1	1	>tr|E9Q2D1|E9Q2D1_MOUSE Actin, cytoplasmic 1 (Fragment) OS=Mus musculus GN=Actb PE=1 SV=1	1	6	1	1	5	4	5	3	1	0	0	0	1	0	0	0	55.6	10.2	10.2	11.402	108	108	1	1	0.0035907	6.2451	55.6	45.4	45.4	36.1	68445	68445	0	0	0	92749	0	0	0	1	0	0	0	1
tr|E9Q3H9|E9Q3H9_MOUSE	tr|E9Q3H9|E9Q3H9_MOUSE	1	1	1	>tr|E9Q3H9|E9Q3H9_MOUSE DNA polymerase iota OS=Mus musculus GN=Poli PE=4 SV=1	1	1	1	1	0	0	0	1	0	0	0	1	0	0	0	1	1.8	1.8	1.8	72.428	651	651	1	1	1	-2	0	0	0	1.8	488500	0	0	0	488500	0	0	0	992260	0	0	0	1	1
tr|E9Q456|E9Q456_MOUSE;tr|E9Q453|E9Q453_MOUSE;tr|S4R261|S4R261_MOUSE	tr|E9Q456|E9Q456_MOUSE;tr|E9Q453|E9Q453_MOUSE	13;12;3	8;7;3	0;0;0	>tr|E9Q456|E9Q456_MOUSE Tropomyosin alpha-1 chain OS=Mus musculus GN=Tpm1 PE=1 SV=1;>tr|E9Q453|E9Q453_MOUSE Tropomyosin alpha-1 chain OS=Mus musculus GN=Tpm1 PE=1 SV=1	3	13	8	0	8	9	10	9	4	6	7	6	0	0	0	0	46.8	28.6	0	28.668	248	248;245;49	1	26	0	61.566	27.4	33.1	37.9	36.7	24940000	5893600	5452600	7288100	6305300	9306500	6116100	18136000	14045000	5	6	8	7	26
tr|E9QA57|E9QA57_MOUSE	tr|E9QA57|E9QA57_MOUSE	1	1	1	>tr|E9QA57|E9QA57_MOUSE Protein Spata31d1b OS=Mus musculus GN=Spata31d1b PE=4 SV=1	1	1	1	1	0	1	0	0	0	1	0	0	0	1	0	0	0.9	0.9	0.9	149.7	1361	1361	1	1	0.0038241	6.6882	0	0.9	0	0	0	0	0	0	0	0	0	0	0	0	1	0	0	1
tr|E9QPE7|E9QPE7_MOUSE;tr|Q69ZX3|Q69ZX3_MOUSE;sp|O08638|MYH11_MOUSE	tr|E9QPE7|E9QPE7_MOUSE;tr|Q69ZX3|Q69ZX3_MOUSE;sp|O08638|MYH11_MOUSE	23;23;22	3;3;3	3;3;3	>tr|E9QPE7|E9QPE7_MOUSE Myosin-11 OS=Mus musculus GN=Myh11 PE=1 SV=1;>tr|Q69ZX3|Q69ZX3_MOUSE MKIAA0866 protein (Fragment) OS=Mus musculus GN=Myh11 PE=2 SV=1;>sp|O08638|MYH11_MOUSE Myosin-11 OS=Mus musculus GN=Myh11 PE=1 SV=1	3	23	3	3	17	20	10	13	2	3	2	3	2	3	2	3	10.5	1.1	1.1	223.35	1938	1938;1984;1972	1	16	0	19.444	7.2	9.7	4.5	5.7	57620000	21927000	23735000	4142800	7815300	25735000	22155000	19278000	14296000	4	5	3	5	17
tr|E9QPN7|E9QPN7_MOUSE;sp|Q8VDR9|DOCK6_MOUSE;tr|Q6ZPS1|Q6ZPS1_MOUSE	tr|E9QPN7|E9QPN7_MOUSE;sp|Q8VDR9|DOCK6_MOUSE	5;4;2	5;4;2	5;4;2	>tr|E9QPN7|E9QPN7_MOUSE Dedicator of cytokinesis protein 6 OS=Mus musculus GN=Dock6 PE=1 SV=1;>sp|Q8VDR9|DOCK6_MOUSE Dedicator of cytokinesis protein 6 OS=Mus musculus GN=Dock6 PE=1 SV=4	3	5	5	5	1	2	3	4	1	2	3	4	1	2	3	4	3.6	3.6	3.6	236.56	2111	2111;2080;1909	1	10	0	34.836	0.9	1.3	2.1	2.9	928320	58388	118070	334000	417860	0	0	1024300	803210	1	2	3	4	10
tr|Q3I8I2|Q3I8I2_MONPV;tr|F1DJ38|F1DJ38_MONPV;tr|Q3I7D3|Q3I7D3_MONPV;tr|Q3I7Y1|Q3I7Y1_MONPV;tr|M1LL34|M1LL34_MONPV;tr|G0XUY1|G0XUY1_COWPX;tr|U5TIV6|U5TIV6_COWPX;tr|V9NRP4|V9NRP4_MONPV;tr|U5TEW7|U5TEW7_COWPX;tr|U5TC20|U5TC20_COWPX;tr|Q3I934|Q3I934_MONPV;tr|G0XWS3|G0XWS3_COWPX;tr|G0XTQ2|G0XTQ2_COWPX;tr|G0XST7|G0XST7_COWPX;tr|F1DJ37|F1DJ37_MONPV	tr|Q3I8I2|Q3I8I2_MONPV;tr|F1DJ38|F1DJ38_MONPV;tr|Q3I7D3|Q3I7D3_MONPV;tr|Q3I7Y1|Q3I7Y1_MONPV;tr|M1LL34|M1LL34_MONPV;tr|G0XUY1|G0XUY1_COWPX;tr|U5TIV6|U5TIV6_COWPX;tr|V9NRP4|V9NRP4_MONPV;tr|U5TEW7|U5TEW7_COWPX;tr|U5TC20|U5TC20_COWPX;tr|Q3I934|Q3I934_MONPV;tr|G0XWS3|G0XWS3_COWPX;tr|G0XTQ2|G0XTQ2_COWPX;tr|G0XST7|G0XST7_COWPX;tr|F1DJ37|F1DJ37_MONPV	1;1;1;1;1;1;1;1;1;1;1;1;1;1;1	1;1;1;1;1;1;1;1;1;1;1;1;1;1;1	1;1;1;1;1;1;1;1;1;1;1;1;1;1;1	>tr|Q3I8I2|Q3I8I2_MONPV Bifunctional IL-1-beta-inhibitor OS=Monkeypox virus GN=MPXV_ZAI1979_005_189.5 PE=4 SV=1;>tr|F1DJ38|F1DJ38_MONPV Bifunctional IL-1-beta-inhibitor/prevents febrile response in VAC-mouse intranasal model OS=Monkeypox virus PE=4 SV=1;>t	15	1	1	1	0	0	1	0	0	0	1	0	0	0	1	0	5.6	5.6	5.6	14.197	126	126;126;132;133;134;218;325;326;326;326;326;326;326;326;326	1	1	1	-2	0	0	5.6	0	0	0	0	0	0	0	0	0	0	0	0	1	0	1
tr|F6TFN2|F6TFN2_MOUSE;tr|B7ZN52|B7ZN52_MOUSE;tr|F6VG99|F6VG99_MOUSE;tr|E9PYF4|E9PYF4_MOUSE;tr|A0T1J8|A0T1J8_MOUSE;tr|Q3UPW3|Q3UPW3_MOUSE	tr|F6TFN2|F6TFN2_MOUSE;tr|B7ZN52|B7ZN52_MOUSE;tr|F6VG99|F6VG99_MOUSE;tr|E9PYF4|E9PYF4_MOUSE;tr|A0T1J8|A0T1J8_MOUSE	9;8;8;8;8;1	9;8;8;8;8;1	1;1;0;0;0;0	>tr|F6TFN2|F6TFN2_MOUSE Protein Lmo7 (Fragment) OS=Mus musculus GN=Lmo7 PE=1 SV=1;>tr|B7ZN52|B7ZN52_MOUSE Lmo7 protein OS=Mus musculus GN=Lmo7 PE=2 SV=1;>tr|F6VG99|F6VG99_MOUSE Protein Lmo7 (Fragment) OS=Mus musculus GN=Lmo7 PE=1 SV=1;>tr|E9PYF4|E9PYF4_MOU	6	9	9	1	8	6	3	3	8	6	3	3	1	1	0	1	10.2	10.2	1.3	133.84	1189	1189;1159;1604;1699;1699;471	1	20	0	79.875	8.6	7.1	2.9	3.6	2433700	937930	1066100	190590	239060	853140	1157900	743390	626750	6	6	3	2	17
tr|F8VQJ3|F8VQJ3_MOUSE;sp|P02468|LAMC1_MOUSE;tr|Q3UNG0|Q3UNG0_MOUSE;tr|Q3URV4|Q3URV4_MOUSE;tr|F6TLW1|F6TLW1_MOUSE;tr|Q6PHM1|Q6PHM1_MOUSE;tr|Q3UFZ9|Q3UFZ9_MOUSE;tr|Q3TRH4|Q3TRH4_MOUSE	tr|F8VQJ3|F8VQJ3_MOUSE;sp|P02468|LAMC1_MOUSE;tr|Q3UNG0|Q3UNG0_MOUSE	5;4;3;2;1;1;1;1	5;4;3;2;1;1;1;1	5;4;3;2;1;1;1;1	>tr|F8VQJ3|F8VQJ3_MOUSE Laminin subunit gamma-1 OS=Mus musculus GN=Lamc1 PE=1 SV=1;>sp|P02468|LAMC1_MOUSE Laminin subunit gamma-1 OS=Mus musculus GN=Lamc1 PE=1 SV=2;>tr|Q3UNG0|Q3UNG0_MOUSE Putative uncharacterized protein OS=Mus musculus GN=Lamc1 PE=2 SV=1	8	5	5	5	3	5	3	4	3	5	3	4	3	5	3	4	4.7	4.7	4.7	177.19	1607	1607;1607;790;529;125;220;391;446	1	19	0	63.214	3	4.7	3	3.8	2806200	452980	1221700	316650	814820	726340	1123400	1033900	1534900	4	6	4	5	19
tr|Q8BMP0|Q8BMP0_MOUSE;tr|H3BKE7|H3BKE7_MOUSE;tr|Q3UXW4|Q3UXW4_MOUSE;tr|H3BKQ7|H3BKQ7_MOUSE;tr|Q7TSA7|Q7TSA7_MOUSE;tr|H3BJD0|H3BJD0_MOUSE;tr|Q3UUK5|Q3UUK5_MOUSE;tr|H3BL28|H3BL28_MOUSE;tr|Q7TN74|Q7TN74_MOUSE;tr|H3BJD6|H3BJD6_MOUSE	tr|Q8BMP0|Q8BMP0_MOUSE;tr|H3BKE7|H3BKE7_MOUSE;tr|Q3UXW4|Q3UXW4_MOUSE;tr|H3BKQ7|H3BKQ7_MOUSE;tr|Q7TSA7|Q7TSA7_MOUSE;tr|H3BJD0|H3BJD0_MOUSE;tr|Q3UUK5|Q3UUK5_MOUSE;tr|H3BL28|H3BL28_MOUSE;tr|Q7TN74|Q7TN74_MOUSE;tr|H3BJD6|H3BJD6_MOUSE	1;1;1;1;1;1;1;1;1;1	1;1;1;1;1;1;1;1;1;1	1;1;1;1;1;1;1;1;1;1	>tr|Q8BMP0|Q8BMP0_MOUSE Protein Ppp1r9a (Fragment) OS=Mus musculus GN=Ppp1r9a PE=1 SV=1;>tr|H3BKE7|H3BKE7_MOUSE Protein Ppp1r9a OS=Mus musculus GN=Ppp1r9a PE=1 SV=1;>tr|Q3UXW4|Q3UXW4_MOUSE Protein Ppp1r9a OS=Mus musculus GN=Ppp1r9a PE=1 SV=1;>tr|H3BKQ7|H3B	10	1	1	1	0	1	1	0	0	1	1	0	0	1	1	0	4.7	4.7	4.7	49.118	447	447;533;642;955;969;977;1042;1042;1095;1292	1	2	1	-2	0	4.7	4.7	0	3423600	0	1906400	1517200	0	0	0	4446000	0	0	2	1	0	3
tr|H9BUG1|H9BUG1_9CRYT;tr|H9BUH8|H9BUH8_9CRYT;tr|H9BUI0|H9BUI0_9CRYT;tr|H9BUH9|H9BUH9_9CRYT;tr|H9BUH7|H9BUH7_9CRYT;tr|H9BUH6|H9BUH6_9CRYT;tr|H9BUH5|H9BUH5_9CRYT;tr|H9BUH4|H9BUH4_9CRYT;tr|H9BUH3|H9BUH3_9CRYT;tr|H9BUH2|H9BUH2_9CRYT;tr|H9BUH1|H9BUH1_9CRYT;tr|H9BUH0|H9BUH0_9CRYT;tr|H9BUG9|H9BUG9_9CRYT;tr|H9BUG8|H9BUG8_9CRYT;tr|H9BUG7|H9BUG7_9CRYT;tr|H9BUG6|H9BUG6_9CRYT;tr|H9BUG5|H9BUG5_9CRYT;tr|H9BUG…	tr|H9BUG1|H9BUG1_9CRYT;tr|H9BUH8|H9BUH8_9CRYT;tr|H9BUI0|H9BUI0_9CRYT;tr|H9BUH9|H9BUH9_9CRYT;tr|H9BUH7|H9BUH7_9CRYT;tr|H9BUH6|H9BUH6_9CRYT;tr|H9BUH5|H9BUH5_9CRYT;tr|H9BUH4|H9BUH4_9CRYT;tr|H9BUH3|H9BUH3_9CRYT;tr|H9BUH2|H9BUH2_9CRYT;tr|H9BUH1|H9BUH1_9CRYT;tr|H9BUH0|H9BUH0_9CRYT;tr|H9BUG9|H9BUG9_9CRYT;tr|H9BUG8|H9BUG8_9CRYT;tr|H9BUG7|H9BUG7_9CRYT;tr|H9BUG6|H9BUG6_9CRYT;tr|H9BUG5|H9BUG5_9CRYT;tr|H9BUG…	4;4;4;4;4;4;4;4;4;4;4;4;4;4;4;4;4;4;4;4;4;4;4;4;4;4;4	1;1;1;1;1;1;1;1;1;1;1;1;1;1;1;1;1;1;1;1;1;1;1;1;1;1;1	1;1;1;1;1;1;1;1;1;1;1;1;1;1;1;1;1;1;1;1;1;1;1;1;1;1;1	>tr|H9BUG1|H9BUG1_9CRYT Actin (Fragment) OS=Cryptosporidium tyzzeri PE=3 SV=1;>tr|H9BUH8|H9BUH8_9CRYT Actin (Fragment) OS=Cryptosporidium tyzzeri PE=3 SV=1;>tr|H9BUI0|H9BUI0_9CRYT Actin (Fragment) OS=Cryptosporidium tyzzeri PE=3 SV=1;>tr|H9BUH9|H9BUH9_9CRY	27	4	1	1	4	3	2	1	1	1	0	0	1	1	0	0	11.9	5.8	5.8	34.832	310	310;327;328;328;328;328;328;328;328;328;328;328;328;328;328;328;328;328;328;328;328;328;328;328;328;328;328	1	7	0	7.748	11.9	10.3	4.5	3.2	1585400	425500	1159900	0	0	506630	691070	0	0	3	4	0	0	7
tr|J3QMI2|J3QMI2_MOUSE;tr|Q8BHK4|Q8BHK4_MOUSE;tr|Q4VA42|Q4VA42_MOUSE	tr|J3QMI2|J3QMI2_MOUSE;tr|Q8BHK4|Q8BHK4_MOUSE;tr|Q4VA42|Q4VA42_MOUSE	1;1;1	1;1;1	1;1;1	>tr|J3QMI2|J3QMI2_MOUSE Protein Zfp799 OS=Mus musculus GN=Zfp799 PE=1 SV=1;>tr|Q8BHK4|Q8BHK4_MOUSE Protein Zfp799 OS=Mus musculus GN=Zfp799 PE=1 SV=1;>tr|Q4VA42|Q4VA42_MOUSE Zinc finger protein 799 OS=Mus musculus GN=Zfp799 PE=2 SV=1	3	1	1	1	0	0	0	1	0	0	0	1	0	0	0	1	2.3	2.3	2.3	74.684	647	647;648;648	1	1	0.0053097	6.1805	0	0	0	2.3	5905800	0	0	0	5905800	0	0	0	11996000	0	0	0	1	1
tr|O89054|O89054_MOUSE	tr|O89054|O89054_MOUSE	5	1	1	>tr|O89054|O89054_MOUSE Cytoskeletal beta-actin (Fragment) OS=Mus musculus GN=Actb PE=2 SV=1	1	5	1	1	5	4	2	1	1	1	0	0	1	1	0	0	42.6	11.8	11.8	15.209	136	136	1	2	0	7.2925	42.6	39	10.3	7.4	131200	61445	69760	0	0	0	69760	0	0	1	1	0	0	2
tr|Q8CB58|Q8CB58_MOUSE;tr|Q8R509|Q8R509_MOUSE;tr|Q8BGJ5|Q8BGJ5_MOUSE;tr|Q3UBR5|Q3UBR5_MOUSE;tr|Q3T984|Q3T984_MOUSE;tr|Q922I7|Q922I7_MOUSE;tr|Q8K144|Q8K144_MOUSE;tr|Q6NZB8|Q6NZB8_MOUSE;tr|Q5RJV5|Q5RJV5_MOUSE;tr|Q3U5I2|Q3U5I2_MOUSE;tr|Q3TQW3|Q3TQW3_MOUSE;tr|Q80T07|Q80T07_MOUSE;sp|P17225|PTBP1_MOUSE;tr|Q923A7|Q923A7_MOUSE;tr|Q8C2R5|Q8C2R5_MOUSE;tr|E9QMW9|E9QMW9_MOUSE;sp|Q8BHD7|PTBP3_MOUSE;tr|G8JL74|…	tr|Q8CB58|Q8CB58_MOUSE;tr|Q8R509|Q8R509_MOUSE;tr|Q8BGJ5|Q8BGJ5_MOUSE;tr|Q3UBR5|Q3UBR5_MOUSE;tr|Q3T984|Q3T984_MOUSE;tr|Q922I7|Q922I7_MOUSE;tr|Q8K144|Q8K144_MOUSE;tr|Q6NZB8|Q6NZB8_MOUSE;tr|Q5RJV5|Q5RJV5_MOUSE;tr|Q3U5I2|Q3U5I2_MOUSE;tr|Q3TQW3|Q3TQW3_MOUSE;tr|Q80T07|Q80T07_MOUSE;sp|P17225|PTBP1_MOUSE;tr|Q923A7|Q923A7_MOUSE	7;7;7;7;7;7;7;7;7;7;6;6;5;4;3;3;2;2;2;1;1;1;1;1	7;7;7;7;7;7;7;7;7;7;6;6;5;4;3;3;2;2;2;1;1;1;1;1	7;7;7;7;7;7;7;7;7;7;6;6;5;4;3;3;2;2;2;1;1;1;1;1	>tr|Q8CB58|Q8CB58_MOUSE MCG13402, isoform CRA_d OS=Mus musculus GN=Ptbp1 PE=1 SV=1;>tr|Q8R509|Q8R509_MOUSE Polypirimidine tract binding protein OS=Mus musculus GN=Ptbp1 PE=2 SV=1;>tr|Q8BGJ5|Q8BGJ5_MOUSE MCG13402, isoform CRA_a OS=Mus musculus GN=Ptbp1 PE=1	24	7	7	7	6	6	6	5	6	6	6	5	6	6	6	5	20.2	20.2	20.2	52.63	489	489;528;529;529;530;555;555;555;555;555;520;554;527;151;299;353;523;551;554;62;104;107;188;457	1	31	0	53.208	18.6	12.3	18.6	10.6	11298000	3201600	4479000	1732300	1885600	3723100	3287000	4734500	3064900	8	8	7	6	29
tr|Q3T9T6|Q3T9T6_MOUSE	tr|Q3T9T6|Q3T9T6_MOUSE	1	1	1	>tr|Q3T9T6|Q3T9T6_MOUSE 2-5A-dependent ribonuclease OS=Mus musculus GN=Rnasel PE=1 SV=1	1	1	1	1	0	0	1	0	0	0	1	0	0	0	1	0	6.6	6.6	6.6	26.757	227	227	1	1	1	-2	0	0	6.6	0	299920	0	0	299920	0	0	0	878890	0	0	0	1	0	1
tr|Q3TA75|Q3TA75_MOUSE;tr|Q6P5B5|Q6P5B5_MOUSE	tr|Q3TA75|Q3TA75_MOUSE;tr|Q6P5B5|Q6P5B5_MOUSE	3;3	3;3	1;1	>tr|Q3TA75|Q3TA75_MOUSE Putative uncharacterized protein (Fragment) OS=Mus musculus GN=Fxr2 PE=2 SV=1;>tr|Q6P5B5|Q6P5B5_MOUSE Fragile X mental retardation syndrome-related protein 2 OS=Mus musculus GN=Fxr2 PE=1 SV=1	2	3	3	1	2	2	1	0	2	2	1	0	1	0	0	0	4.3	4.3	1.8	70.528	655	655;674	1	5	0	18.212	3.1	2.4	1.2	0	1084200	539380	438740	106120	0	730910	0	0	0	2	2	1	0	5
tr|Q3TD51|Q3TD51_MOUSE;tr|Q570Z8|Q570Z8_MOUSE;sp|Q7M6Y3|PICAL_MOUSE;tr|A0A140LHQ8|A0A140LHQ8_MOUSE;tr|A0A140LHG9|A0A140LHG9_MOUSE;tr|A0A087WSI9|A0A087WSI9_MOUSE;tr|Q8BQA2|Q8BQA2_MOUSE;tr|Q3TWS4|Q3TWS4_MOUSE;tr|Q3UI39|Q3UI39_MOUSE;tr|E9Q9A3|E9Q9A3_MOUSE;tr|E9QQ05|E9QQ05_MOUSE;tr|E9QLK9|E9QLK9_MOUSE;sp|Q61548|AP180_MOUSE	tr|Q3TD51|Q3TD51_MOUSE;tr|Q570Z8|Q570Z8_MOUSE;sp|Q7M6Y3|PICAL_MOUSE;tr|A0A140LHQ8|A0A140LHQ8_MOUSE	4;4;3;2;1;1;1;1;1;1;1;1;1	4;4;3;2;1;1;1;1;1;1;1;1;1	4;4;3;2;1;1;1;1;1;1;1;1;1	>tr|Q3TD51|Q3TD51_MOUSE Putative uncharacterized protein OS=Mus musculus GN=Picalm PE=2 SV=1;>tr|Q570Z8|Q570Z8_MOUSE MKIAA4114 protein (Fragment) OS=Mus musculus GN=Picalm PE=2 SV=1;>sp|Q7M6Y3|PICAL_MOUSE Phosphatidylinositol-binding clathrin assembly prot	13	4	4	4	0	2	3	0	0	2	3	0	0	2	3	0	10.4	10.4	10.4	64.647	597	597;674;660;531;85;219;288;582;838;838;868;901;901	1	6	0	31.261	0	3.9	9	0	676160	0	229720	446440	0	0	0	1308300	0	0	2	4	0	6
tr|Q3TDU5|Q3TDU5_MOUSE;sp|P21956|MFGM_MOUSE;tr|Q9QWQ1|Q9QWQ1_MOUSE	tr|Q3TDU5|Q3TDU5_MOUSE;sp|P21956|MFGM_MOUSE	4;3;1	4;3;1	4;3;1	>tr|Q3TDU5|Q3TDU5_MOUSE Milk fat globule-EGF factor 8 protein, isoform CRA_a OS=Mus musculus GN=Mfge8 PE=2 SV=1;>sp|P21956|MFGM_MOUSE Lactadherin OS=Mus musculus GN=Mfge8 PE=1 SV=3	3	4	4	4	4	2	2	2	4	2	2	2	4	2	2	2	11.3	11.3	11.3	47.197	426	426;463;192	1	10	0	29.18	11.3	5.2	5.2	5.4	4022900	1022900	1184400	1104400	711190	1085600	1117300	3120600	1928100	3	2	2	2	9
tr|Q3TFD0|Q3TFD0_MOUSE;tr|Q9CZN7|Q9CZN7_MOUSE;tr|Q99K87|Q99K87_MOUSE	tr|Q3TFD0|Q3TFD0_MOUSE;tr|Q9CZN7|Q9CZN7_MOUSE;tr|Q99K87|Q99K87_MOUSE	3;3;3	3;3;3	3;3;3	>tr|Q3TFD0|Q3TFD0_MOUSE Serine hydroxymethyltransferase OS=Mus musculus GN=Shmt2 PE=2 SV=1;>tr|Q9CZN7|Q9CZN7_MOUSE Serine hydroxymethyltransferase OS=Mus musculus GN=Shmt2 PE=1 SV=1;>tr|Q99K87|Q99K87_MOUSE Serine hydroxymethyltransferase OS=Mus musculus GN	3	3	3	3	1	3	2	1	1	3	2	1	1	3	2	1	6	6	6	55.42	501	501;504;504	1	7	0	18.011	2.2	6	3.8	2.2	1668200	312300	984640	205160	166060	0	872050	713800	0	1	3	2	1	7
tr|Q3TGG2|Q3TGG2_MOUSE;tr|J3QP59|J3QP59_MOUSE	tr|Q3TGG2|Q3TGG2_MOUSE	10;3	1;0	1;0	>tr|Q3TGG2|Q3TGG2_MOUSE Ataxin-2-like protein OS=Mus musculus GN=Atxn2l PE=1 SV=1	2	10	1	1	7	6	4	2	1	0	1	0	1	0	1	0	12.5	1.1	1.1	105.44	994	994;218	1	2	0.003861	6.7887	9	8.4	4.8	2.6	524690	214690	0	310000	0	0	0	908430	0	1	0	1	0	2
tr|Q3THC1|Q3THC1_MOUSE	tr|Q3THC1|Q3THC1_MOUSE	1	1	1	>tr|Q3THC1|Q3THC1_MOUSE Proteasome (Prosome, macropain) 26S subunit, non-ATPase, 9 OS=Mus musculus GN=Psmd9 PE=2 SV=1	1	1	1	1	1	1	0	0	1	1	0	0	1	1	0	0	6.3	6.3	6.3	24.692	222	222	1	2	0	7.0545	6.3	6.3	0	0	138470	55922	82553	0	0	0	82553	0	0	1	1	0	0	2
tr|Q3TWZ9|Q3TWZ9_MOUSE;tr|Q3TJ95|Q3TJ95_MOUSE;tr|A2VCP8|A2VCP8_MOUSE;sp|Q6IRU5|CLCB_MOUSE;tr|F7BHJ0|F7BHJ0_MOUSE	tr|Q3TWZ9|Q3TWZ9_MOUSE;tr|Q3TJ95|Q3TJ95_MOUSE;tr|A2VCP8|A2VCP8_MOUSE;sp|Q6IRU5|CLCB_MOUSE	6;6;5;4;2	6;6;5;4;2	6;6;5;4;2	>tr|Q3TWZ9|Q3TWZ9_MOUSE Putative uncharacterized protein OS=Mus musculus GN=Cltb PE=2 SV=1;>tr|Q3TJ95|Q3TJ95_MOUSE Putative uncharacterized protein OS=Mus musculus GN=Cltb PE=2 SV=1;>tr|A2VCP8|A2VCP8_MOUSE Cltb protein (Fragment) OS=Mus musculus GN=Cltb PE	5	6	6	6	4	2	5	5	4	2	5	5	4	2	5	5	23.2	23.2	23.2	23.174	211	211;211;89;229;123	1	17	0	37.003	13.7	7.6	18.5	18.5	7636000	1352500	1185600	3307100	1790900	2466100	2041800	7658100	4181100	3	2	4	4	13
tr|Q3TKC5|Q3TKC5_MOUSE;tr|Q8CIH9|Q8CIH9_MOUSE;tr|Q3UGU3|Q3UGU3_MOUSE;tr|Q3TUW2|Q3TUW2_MOUSE;tr|Q3UGA8|Q3UGA8_MOUSE	tr|Q3TKC5|Q3TKC5_MOUSE;tr|Q8CIH9|Q8CIH9_MOUSE;tr|Q3UGU3|Q3UGU3_MOUSE;tr|Q3TUW2|Q3TUW2_MOUSE;tr|Q3UGA8|Q3UGA8_MOUSE	1;1;1;1;1	1;1;1;1;1	1;1;1;1;1	>tr|Q3TKC5|Q3TKC5_MOUSE Putative uncharacterized protein (Fragment) OS=Mus musculus GN=Ppat PE=2 SV=1;>tr|Q8CIH9|Q8CIH9_MOUSE Amidophosphoribosyltransferase OS=Mus musculus GN=Ppat PE=1 SV=1;>tr|Q3UGU3|Q3UGU3_MOUSE Amidophosphoribosyltransferase OS=Mus mus	5	1	1	1	1	0	1	1	1	0	1	1	1	0	1	1	3.6	3.6	3.6	52.841	477	477;517;517;517;558	1	3	0	16.999	3.6	0	3.6	3.6	131610	0	0	78442	53164	0	0	0	107990	1	0	1	1	3
tr|Q923G3|Q923G3_MOUSE;tr|Q3TVK4|Q3TVK4_MOUSE;tr|Q3TRH8|Q3TRH8_MOUSE;tr|A2AMW0|A2AMW0_MOUSE;sp|P47757|CAPZB_MOUSE;tr|A0A0A0MQI9|A0A0A0MQI9_MOUSE;tr|F6YHZ8|F6YHZ8_MOUSE;tr|F7CAZ6|F7CAZ6_MOUSE;tr|P97856|P97856_MOUSE;tr|Q9D9A5|Q9D9A5_MOUSE	tr|Q923G3|Q923G3_MOUSE;tr|Q3TVK4|Q3TVK4_MOUSE;tr|Q3TRH8|Q3TRH8_MOUSE;tr|A2AMW0|A2AMW0_MOUSE;sp|P47757|CAPZB_MOUSE	9;9;8;8;7;3;3;3;1;1	9;9;8;8;7;3;3;3;1;1	9;9;8;8;7;3;3;3;1;1	>tr|Q923G3|Q923G3_MOUSE Capping protein (Actin filament) muscle Z-line, beta OS=Mus musculus GN=Capzb PE=2 SV=1;>tr|Q3TVK4|Q3TVK4_MOUSE Putative uncharacterized protein OS=Mus musculus GN=Capzb PE=2 SV=1;>tr|Q3TRH8|Q3TRH8_MOUSE Putative uncharacterized pro	10	9	9	9	9	9	6	6	9	9	6	6	9	9	6	6	34.2	34.2	34.2	30.628	272	272;272;260;260;277;109;188;204;90;132	1	43	0	84.265	34.2	34.2	20.6	19.5	61232000	23237000	25049000	6255700	6690600	27443000	17607000	20571000	10760000	11	16	9	7	43
tr|Q542K4|Q542K4_MOUSE;tr|Q3TVZ1|Q3TVZ1_MOUSE;tr|Q3UF58|Q3UF58_MOUSE;tr|Q91XI2|Q91XI2_MOUSE;tr|Q8C6E3|Q8C6E3_MOUSE;tr|Q3UZE7|Q3UZE7_MOUSE;sp|P24270|CATA_MOUSE	tr|Q542K4|Q542K4_MOUSE;tr|Q3TVZ1|Q3TVZ1_MOUSE;tr|Q3UF58|Q3UF58_MOUSE;tr|Q91XI2|Q91XI2_MOUSE;tr|Q8C6E3|Q8C6E3_MOUSE;tr|Q3UZE7|Q3UZE7_MOUSE;sp|P24270|CATA_MOUSE	3;3;2;2;2;2;2	3;3;2;2;2;2;2	3;3;2;2;2;2;2	>tr|Q542K4|Q542K4_MOUSE Catalase OS=Mus musculus GN=Cat PE=2 SV=1;>tr|Q3TVZ1|Q3TVZ1_MOUSE Catalase OS=Mus musculus GN=Cat PE=2 SV=1;>tr|Q3UF58|Q3UF58_MOUSE Catalase OS=Mus musculus GN=Cat PE=2 SV=1;>tr|Q91XI2|Q91XI2_MOUSE Catalase OS=Mus musculus GN=Cat PE	7	3	3	3	1	1	2	1	1	1	2	1	1	1	2	1	8	8	8	59.765	527	527;527;526;527;527;527;527	1	6	0	21.609	3.4	2.5	4.6	2.5	1789900	241480	288500	807610	452340	0	0	2366600	0	1	1	2	2	6
tr|Q3TZN6|Q3TZN6_MOUSE;tr|Q8C509|Q8C509_MOUSE;tr|Q9Z2V0|Q9Z2V0_MOUSE	tr|Q3TZN6|Q3TZN6_MOUSE	9;3;3	1;1;1	1;1;1	>tr|Q3TZN6|Q3TZN6_MOUSE Putative uncharacterized protein (Fragment) OS=Mus musculus GN=Sptbn1 PE=2 SV=1	3	9	1	1	5	7	1	0	1	1	0	0	1	1	0	0	18.4	4	4	75.189	642	642;155;220	1	2	0	14.414	10.3	15.1	1.4	0	1448500	402430	1046100	0	0	0	1046100	0	0	1	1	0	0	2
tr|Q9CS24|Q9CS24_MOUSE;tr|Q3UQU5|Q3UQU5_MOUSE;tr|Q80W39|Q80W39_MOUSE;tr|Q3UJB0|Q3UJB0_MOUSE;tr|Q3UBH2|Q3UBH2_MOUSE;tr|Q3UAI4|Q3UAI4_MOUSE	tr|Q9CS24|Q9CS24_MOUSE;tr|Q3UQU5|Q3UQU5_MOUSE;tr|Q80W39|Q80W39_MOUSE;tr|Q3UJB0|Q3UJB0_MOUSE;tr|Q3UBH2|Q3UBH2_MOUSE;tr|Q3UAI4|Q3UAI4_MOUSE	1;1;1;1;1;1	1;1;1;1;1;1	1;1;1;1;1;1	>tr|Q9CS24|Q9CS24_MOUSE Putative uncharacterized protein (Fragment) OS=Mus musculus GN=Sf3b2 PE=2 SV=1;>tr|Q3UQU5|Q3UQU5_MOUSE Putative uncharacterized protein (Fragment) OS=Mus musculus GN=Sf3b2 PE=2 SV=1;>tr|Q80W39|Q80W39_MOUSE Splicing factor 3b, subuni	6	1	1	1	1	1	0	1	1	1	0	1	1	1	0	1	5	5	5	32.249	301	301;681;878;878;878;878	1	5	0	7.5389	5	5	0	5	366080	39168	224490	0	102420	0	0	0	208040	0	1	0	1	2
tr|Q3UBP6|Q3UBP6_MOUSE;tr|Q3UBQ4|Q3UBQ4_MOUSE	tr|Q3UBP6|Q3UBP6_MOUSE;tr|Q3UBQ4|Q3UBQ4_MOUSE	23;20	1;1	0;0	>tr|Q3UBP6|Q3UBP6_MOUSE Putative uncharacterized protein OS=Mus musculus GN=Actb PE=2 SV=1;>tr|Q3UBQ4|Q3UBQ4_MOUSE Putative uncharacterized protein OS=Mus musculus GN=Actb PE=2 SV=1	2	23	1	0	22	20	17	11	1	1	0	0	0	0	0	0	54.1	4.3	0	41.768	375	375;374	1	5	0	7.7137	54.1	44.8	32.8	28.3	2367600	1411700	955890	0	0	1173800	0	0	0	4	1	0	0	5
tr|Q6A087|Q6A087_MOUSE;tr|Q68FG2|Q68FG2_MOUSE;tr|Q3UGZ4|Q3UGZ4_MOUSE;tr|Q80ZK2|Q80ZK2_MOUSE;tr|Q68FM2|Q68FM2_MOUSE	tr|Q6A087|Q6A087_MOUSE;tr|Q68FG2|Q68FG2_MOUSE;tr|Q3UGZ4|Q3UGZ4_MOUSE	5;5;5;2;2	5;5;5;2;2	5;5;5;2;2	>tr|Q6A087|Q6A087_MOUSE MKIAA0302 protein (Fragment) OS=Mus musculus GN=Sptbn2 PE=2 SV=1;>tr|Q68FG2|Q68FG2_MOUSE Protein Sptbn2 OS=Mus musculus GN=Sptbn2 PE=1 SV=1;>tr|Q3UGZ4|Q3UGZ4_MOUSE Putative uncharacterized protein OS=Mus musculus GN=Sptbn2 PE=2 SV=1	5	5	5	5	4	3	0	0	4	3	0	0	4	3	0	0	4	4	4	222.92	1972	1972;2388;2388;808;853	1	7	0	62.675	3	2.1	0	0	794070	427760	366310	0	0	579660	0	0	0	2	2	0	0	4
tr|Q3UTE1|Q3UTE1_MOUSE	tr|Q3UTE1|Q3UTE1_MOUSE	1	1	1	>tr|Q3UTE1|Q3UTE1_MOUSE Putative uncharacterized protein (Fragment) OS=Mus musculus GN=Gm4832 PE=2 SV=1	1	1	1	1	1	1	1	1	1	1	1	1	1	1	1	1	8.2	8.2	8.2	11.155	97	97	1	11	0.00369	6.4323	8.2	8.2	8.2	8.2	3937400	1473100	1113500	714440	636350	1975600	0	1306200	0	4	2	3	2	11
tr|Q58E70|Q58E70_MOUSE;tr|Q3TJ53|Q3TJ53_MOUSE;tr|D3Z2H9|D3Z2H9_MOUSE;tr|D3Z6I8|D3Z6I8_MOUSE;tr|Q8K0Z5|Q8K0Z5_MOUSE;tr|E9Q5J9|E9Q5J9_MOUSE;tr|D3YVR0|D3YVR0_MOUSE	tr|Q58E70|Q58E70_MOUSE;tr|Q3TJ53|Q3TJ53_MOUSE;tr|D3Z2H9|D3Z2H9_MOUSE;tr|D3Z6I8|D3Z6I8_MOUSE;tr|Q8K0Z5|Q8K0Z5_MOUSE;tr|E9Q5J9|E9Q5J9_MOUSE	20;17;17;16;11;11;1	20;17;17;16;11;11;1	2;2;2;0;2;2;0	>tr|Q58E70|Q58E70_MOUSE Tpm3 protein OS=Mus musculus GN=Tpm3 PE=2 SV=1;>tr|Q3TJ53|Q3TJ53_MOUSE Putative uncharacterized protein OS=Mus musculus GN=Tpm3 PE=2 SV=1;>tr|D3Z2H9|D3Z2H9_MOUSE Protein Tpm3-rs7 OS=Mus musculus GN=Tpm3-rs7 PE=3 SV=1;>tr|D3Z6I8|D3Z6	7	20	20	2	15	13	12	10	15	13	12	10	2	2	1	1	57.7	57.7	8.9	29.02	248	248;248;248;247;284;285;71	1	68	0	177.23	46	37.1	40.3	33.9	101000000	33156000	28927000	27250000	11665000	36630000	27930000	46360000	45833000	22	18	18	13	71
tr|Q6NXW8|Q6NXW8_MOUSE;tr|Q91XY7|Q91XY7_MOUSE	tr|Q6NXW8|Q6NXW8_MOUSE;tr|Q91XY7|Q91XY7_MOUSE	1;1	1;1	1;1	>tr|Q6NXW8|Q6NXW8_MOUSE Pcdhga12 protein OS=Mus musculus GN=Pcdhga12 PE=2 SV=1;>tr|Q91XY7|Q91XY7_MOUSE Protein Pcdhga12 OS=Mus musculus GN=Pcdhga12 PE=1 SV=1	2	1	1	1	0	1	0	0	0	1	0	0	0	1	0	0	0.9	0.9	0.9	88.338	812	812;932	1	1	1	-2	0	0.9	0	0	0	0	0	0	0	0	0	0	0	0	1	0	0	1
tr|Q6ZQ32|Q6ZQ32_MOUSE;tr|E9PYI7|E9PYI7_MOUSE	tr|Q6ZQ32|Q6ZQ32_MOUSE;tr|E9PYI7|E9PYI7_MOUSE	9;8	1;1	1;1	>tr|Q6ZQ32|Q6ZQ32_MOUSE MKIAA0858 protein (Fragment) OS=Mus musculus GN=Lmo7 PE=2 SV=1;>tr|E9PYI7|E9PYI7_MOUSE Protein Lmo7 OS=Mus musculus GN=Lmo7 PE=1 SV=1	2	9	1	1	7	6	3	2	0	1	0	0	0	1	0	0	7.6	1.1	1.1	184.24	1625	1625;1453	1	1	0.0035971	6.2625	5.3	5.3	2.2	1.7	58841	0	58841	0	0	0	58841	0	0	0	1	0	0	1
tr|Q7M754|Q7M754_MOUSE;tr|Q792Z1|Q792Z1_MOUSE	tr|Q7M754|Q7M754_MOUSE;tr|Q792Z1|Q792Z1_MOUSE	1;1	1;1	1;1	>tr|Q7M754|Q7M754_MOUSE Try10-like trypsinogen OS=Mus musculus GN=Gm5409 PE=2 SV=1;>tr|Q792Z1|Q792Z1_MOUSE MCG140784 OS=Mus musculus GN=Try10 PE=1 SV=1	2	1	1	1	1	1	1	1	1	1	1	1	1	1	1	1	4.1	4.1	4.1	26.531	246	246;246	1	4	0	7.0677	4.1	4.1	4.1	4.1	2208300	815930	1187900	96176	108390	0	0	0	220160	1	0	1	1	3
tr|Q8BP43|Q8BP43_MOUSE	tr|Q8BP43|Q8BP43_MOUSE	13	4	0	>tr|Q8BP43|Q8BP43_MOUSE Tropomyosin 1, alpha, isoform CRA_c OS=Mus musculus GN=Tpm1 PE=1 SV=1	1	13	4	0	6	6	9	8	1	1	3	3	0	0	0	0	36.3	7.7	0	32.819	284	284	1	9	0	36.269	20.4	21.1	28.2	25	2190300	175760	201530	708450	1104500	0	0	2031200	2288400	1	1	2	4	8
tr|Q8BSH3|Q8BSH3_MOUSE;tr|Q545Y3|Q545Y3_MOUSE;sp|P58771|TPM1_MOUSE	tr|Q8BSH3|Q8BSH3_MOUSE;tr|Q545Y3|Q545Y3_MOUSE;sp|P58771|TPM1_MOUSE	12;11;11	1;0;0	1;0;0	>tr|Q8BSH3|Q8BSH3_MOUSE Tropomyosin alpha-1 chain OS=Mus musculus GN=Tpm1 PE=1 SV=1;>tr|Q545Y3|Q545Y3_MOUSE Tropomyosin 1, alpha, isoform CRA_l OS=Mus musculus GN=Tpm1 PE=2 SV=1;>sp|P58771|TPM1_MOUSE Tropomyosin alpha-1 chain OS=Mus musculus GN=Tpm1 PE=1 S	3	12	1	1	6	6	9	8	0	1	1	1	0	1	1	1	36.3	5.6	5.6	32.698	284	284;284;284	1	3	1	-2	20.4	23.6	31.3	27.5	139020	0	57077	25893	56055	0	0	0	113860	0	1	1	1	3
tr|Q8C7C3|Q8C7C3_MOUSE;tr|E9Q7Q3|E9Q7Q3_MOUSE;tr|A0A0R4J1P2|A0A0R4J1P2_MOUSE;sp|P21107|TPM3_MOUSE	tr|Q8C7C3|Q8C7C3_MOUSE;tr|E9Q7Q3|E9Q7Q3_MOUSE	19;17;8;8	1;1;1;1	1;1;1;1	>tr|Q8C7C3|Q8C7C3_MOUSE Putative uncharacterized protein OS=Mus musculus GN=Tpm3 PE=2 SV=1;>tr|E9Q7Q3|E9Q7Q3_MOUSE Tropomyosin alpha-3 chain OS=Mus musculus GN=Tpm3 PE=1 SV=1	4	19	1	1	14	12	11	10	1	1	0	1	1	1	0	1	54	5.2	5.2	28.896	248	248;248;284;285	1	3	0	14.327	42.3	33.5	35.5	34.3	143170	60333	82839	0	0	0	82839	0	0	1	1	0	1	3
tr|Q8JYB7|Q8JYB7_9GAMA	tr|Q8JYB7|Q8JYB7_9GAMA	1	1	1	>tr|Q8JYB7|Q8JYB7_9GAMA Uracil-DNA-glycosidase OS=Porcine lymphotropic herpesvirus 1 PE=3 SV=1	1	1	1	1	0	0	1	0	0	0	1	0	0	0	1	0	2.8	2.8	2.8	28.52	251	251	1	1	1	-2	0	0	2.8	0	24548	0	0	24548	0	0	0	71937	0	0	0	1	0	1
tr|Q91YW2|Q91YW2_MOUSE	tr|Q91YW2|Q91YW2_MOUSE	12	1	1	>tr|Q91YW2|Q91YW2_MOUSE Tjp1 protein (Fragment) OS=Mus musculus GN=Tjp1 PE=2 SV=1	1	12	1	1	9	11	6	5	1	1	1	1	1	1	1	1	18.8	1.6	1.6	85.29	757	757	1	4	0	23.675	13.1	18.1	10.3	8.2	3340200	1020500	1629500	216020	474200	0	0	0	963210	1	1	1	1	4
tr|Q9D7Y7|Q9D7Y7_MOUSE;tr|Q9CPN9|Q9CPN9_MOUSE	tr|Q9D7Y7|Q9D7Y7_MOUSE;tr|Q9CPN9|Q9CPN9_MOUSE	1;1	1;1	1;1	>tr|Q9D7Y7|Q9D7Y7_MOUSE Putative uncharacterized protein OS=Mus musculus GN=2210010C04Rik PE=2 SV=1;>tr|Q9CPN9|Q9CPN9_MOUSE Protein 2210010C04Rik OS=Mus musculus GN=2210010C04Rik PE=1 SV=1	2	1	1	1	1	1	1	1	1	1	1	1	1	1	1	1	4.9	4.9	4.9	26.407	247	247;247	1	4	0	32.644	4.9	4.9	4.9	4.9	24262000	5517200	9435100	3254900	6055000	0	0	0	12299000	1	1	1	1	4
tr|Q9QZ83|Q9QZ83_MOUSE	tr|Q9QZ83|Q9QZ83_MOUSE	22	2	2	>tr|Q9QZ83|Q9QZ83_MOUSE Gamma actin-like protein OS=Mus musculus GN=Actg1 PE=2 SV=1	1	22	2	2	21	20	15	14	2	2	2	2	2	2	2	2	53.7	5.6	5.6	43.6	393	393	1	39	0	66.298	49.6	44.8	28.8	32.3	174360000	56443000	85910000	12732000	19281000	67766000	65339000	26511000	29289000	26	33	9	7	75
[truncated: 12 more columns]
