# Supplementary material for: F-box protein FBXO30 mediates retinoic acid receptor γ ubiquitination and regulates BMP signaling in neural tube defects
Source: Cell Death Dis. 2019 Jul 18;10(8):551. doi: 10.1038/s41419-019-1783-y (PMC6639381; doi:10.1038/s41419-019-1783-y)
Supplement: Supplementary file 10 — Supp Table 8 [file 41419_2019_1783_MOESM10_ESM.xlsx]

## Sheet: Sheet1
Category	Term	Count	%	PValue
KEGG_PATHWAY	mmu03010:Ribosome	13	9.70149	2.12557e-08
KEGG_PATHWAY	mmu03050:Proteasome	7	5.22388	5.61782e-06
KEGG_PATHWAY	mmu05100:Bacterial invasion of epithelial cells	6	4.47761	0.00116373
KEGG_PATHWAY	mmu00190:Oxidative phosphorylation	6	4.47761	0.0136855
KEGG_PATHWAY	mmu04520:Adherens junction	4	2.98507	0.0371589
KEGG_PATHWAY	mmu03030:DNA replication	3	2.23881	0.0494971
KEGG_PATHWAY	mmu05016:Huntington's disease	6	4.47761	0.0517422
KEGG_PATHWAY	mmu00270:Cysteine and methionine metabolism	3	2.23881	0.0628138
KEGG_PATHWAY	mmu05169:Epstein-Barr virus infection	6	4.47761	0.0687539
